# Supplementary material for: Single cell RNA-seq reveals profound transcriptional similarity between Barrett’s oesophagus and oesophageal submucosal glands
Source: Nat Commun. 2018 Oct 15;9:4261. doi: 10.1038/s41467-018-06796-9 (PMC6189174; doi:10.1038/s41467-018-06796-9)
Supplement: Supplementary file 3 — Dataset 1 [file 41467_2018_6796_MOESM3_ESM.xlsx]

## Sheet: duo_cells_D1
gene_id	external_gene_name	logFC	PValue
ENSG00000187288	CIDEC	6.77223	7.01701e-47
ENSG00000214782	MS4A18	6.43993	6.9442e-26
ENSG00000173237	C11orf86	6.26653	1.36211e-37
ENSG00000182156	ENPP7	6.03502	1.55956e-32
ENSG00000110245	APOC3	5.97542	3.4665e-34
ENSG00000143595	AQP10	5.95449	8.77066e-22
ENSG00000110244	APOA4	5.78495	5.36098e-34
ENSG00000160868	CYP3A4	5.64553	4.82341e-42
ENSG00000084674	APOB	5.44436	2.76157e-35
ENSG00000169906	S100G	5.38516	2.03024e-21
ENSG00000104808	DHDH	5.33284	2.0062e-22
ENSG00000160870	CYP3A7	5.26889	4.43876e-26
ENSG00000172689	MS4A10	5.14267	5.76349e-29
ENSG00000244503	RP11-278L15.6	5.01601	5.57044e-16
ENSG00000184163	FAM132A	4.96996	5.86783e-19
ENSG00000118137	APOA1	4.96534	1.83545e-28
ENSG00000111701	APOBEC1	4.94459	1.11941e-22
ENSG00000023839	ABCC2	4.90311	1.29897e-17
ENSG00000148942	SLC5A12	4.74864	8.40215e-15
ENSG00000163295	ALPI	4.65896	8.50935e-21
ENSG00000223865	HLA-DPB1	4.64917	6.5755e-15
ENSG00000076351	SLC46A1	4.62865	8.03267e-20
ENSG00000115850	LCT	4.54751	5.55104e-27
ENSG00000088386	SLC15A1	4.39442	1.03422e-24
ENSG00000114455	HHLA2	4.38143	3.05083e-18
ENSG00000118094	TREH	4.28021	3.50996e-18
ENSG00000169903	TM4SF4	4.17516	3.81245e-19
ENSG00000091138	SLC26A3	4.02518	1.03993e-21
ENSG00000074276	CDHR2	3.97604	5.10831e-19
ENSG00000118777	ABCG2	3.9364	5.0011e-16
ENSG00000154646	TMPRSS15	3.89945	6.49726e-18
ENSG00000182938	OTOP3	3.85362	6.31503e-16
ENSG00000141434	MEP1B	3.7922	3.84114e-15
ENSG00000142583	SLC2A5	3.78793	8.63293e-21
ENSG00000107798	LIPA	3.76523	1.23785e-17
ENSG00000130234	ACE2	3.72718	3.16925e-16
ENSG00000104267	CA2	3.54749	9.35958e-19
ENSG00000008517	IL32	3.50206	5.5258e-16
ENSG00000136872	ALDOB	3.43864	6.44167e-23
ENSG00000124253	PCK1	3.33395	6.28491e-16
ENSG00000100170	SLC5A1	3.31322	1.01843e-21
ENSG00000173702	MUC13	2.78872	4.70398e-16
ENSG00000162482	AKR7A3	2.62252	2.79259e-15

## Sheet: duo_cells_D2
gene_id	external_gene_name	logFC	PValue
ENSG00000100604	CHGA	9.813	4.32561e-72
ENSG00000016490	CLCA1	9.48825	2.3066e-90
ENSG00000171951	SCG2	9.46789	2.29184e-68
ENSG00000089199	CHGB	9.21341	1.59165e-62
ENSG00000198788	MUC2	9.07262	3.23288e-101
ENSG00000162998	FRZB	8.88702	2.705e-64
ENSG00000145321	GC	8.8189	9.946e-55
ENSG00000179914	ITLN1	8.51476	2.52202e-72
ENSG00000129167	TPH1	8.17198	2.28946e-37
ENSG00000166922	SCG5	8.03038	1.13272e-36
ENSG00000163497	FEV	7.7281	8.89977e-28
ENSG00000163515	RETNLB	7.63912	1.43174e-28
ENSG00000079689	SCGN	7.58293	1.19105e-30
ENSG00000162992	NEUROD1	7.50671	3.02132e-28
ENSG00000118271	TTR	7.44616	8.96013e-28
ENSG00000163499	CRYBA2	7.42366	5.65833e-27
ENSG00000064787	BCAS1	7.35693	2.5618e-37
ENSG00000198691	ABCA4	7.17877	1.60874e-25
ENSG00000175426	PCSK1	7.01268	1.88525e-22
ENSG00000146674	IGFBP3	6.93436	1.89541e-20
ENSG00000109472	CPE	6.75756	1.55765e-24
ENSG00000122711	SPINK4	6.75394	3.78892e-36
ENSG00000132639	SNAP25	6.69917	6.76882e-25
ENSG00000108551	RASD1	6.54352	6.51147e-24
ENSG00000134193	REG4	6.5211	3.30324e-54
ENSG00000125851	PCSK2	6.51905	3.26809e-18
ENSG00000172238	ATOH1	6.44442	3.47711e-24
ENSG00000167964	RAB26	6.36809	6.85777e-24
ENSG00000178538	CA8	6.24345	7.93754e-19
ENSG00000204983	PRSS1	6.21647	2.09768e-18
ENSG00000178695	KCTD12	5.86597	4.4989e-17
ENSG00000160180	TFF3	5.86431	4.45061e-57
ENSG00000184709	LRRC26	5.75906	4.88666e-24
ENSG00000102109	PCSK1N	5.6283	6.78058e-14
ENSG00000060709	RIMBP2	5.48272	5.81371e-14
ENSG00000074527	NTN4	5.34012	4.25885e-14
ENSG00000128917	DLL4	5.28355	6.05041e-15
ENSG00000198719	DLL1	5.27885	7.28533e-14
ENSG00000146205	ANO7	5.22277	1.75071e-12
ENSG00000143797	MBOAT2	5.07347	4.03788e-13
ENSG00000107281	NPDC1	4.96918	1.74866e-14
ENSG00000122176	FMOD	4.95985	3.84648e-12
ENSG00000129538	RNASE1	4.95978	2.3496e-23
ENSG00000076864	RAP1GAP	4.922	8.60168e-14
ENSG00000144485	HES6	4.88261	8.80507e-17
ENSG00000069974	RAB27A	4.68445	1.83653e-11
ENSG00000126709	IFI6	4.67345	1.36769e-11
ENSG00000167748	KLK1	4.59289	1.46829e-12
ENSG00000111319	SCNN1A	4.57349	2.31983e-12
ENSG00000157613	CREB3L1	4.18114	6.95976e-12
ENSG00000174992	ZG16	4.17533	1.58279e-14
ENSG00000070526	ST6GALNAC1	4.0618	3.84039e-16
ENSG00000115756	HPCAL1	4.02992	3.0127e-17
ENSG00000148180	GSN	4.02638	3.62473e-12

## Sheet: duo_cells_D3
gene_id	external_gene_name	logFC	PValue
ENSG00000102837	OLFM4	6.0099	1.27268e-48
ENSG00000144354	CDCA7	5.80755	5.13331e-30
ENSG00000168748	CA7	5.12548	1.32621e-09
ENSG00000131153	GINS2	4.47994	1.94305e-12
ENSG00000184178	SCFD2	4.34694	5.4603e-10
ENSG00000152785	BMP3	4.14463	6.38753e-12
ENSG00000136997	MYC	3.99769	5.40907e-14
ENSG00000049541	RFC2	3.8485	5.68774e-08
ENSG00000167513	CDT1	3.83598	6.4175e-09
ENSG00000073536	NLE1	3.80405	3.21418e-08
ENSG00000136875	PRPF4	3.68452	3.74864e-08
ENSG00000163517	HDAC11	3.62357	1.57803e-07
ENSG00000111641	NOP2	3.59375	1.75434e-08
ENSG00000167747	C19orf48	3.59262	1.15604e-12
ENSG00000118513	MYB	3.55406	4.01101e-10
ENSG00000187908	DMBT1	3.52951	1.56454e-25
ENSG00000166483	WEE1	3.44057	1.04727e-07
ENSG00000149573	MPZL2	3.36007	1.87986e-07
ENSG00000073111	MCM2	3.25808	2.4947e-07
ENSG00000177426	TGIF1	3.2081	2.1209e-08
ENSG00000130147	SH3BP4	3.1386	1.6005e-07
ENSG00000134757	DSG3	3.1104	1.27948e-07
ENSG00000166803	KIAA0101	3.08008	1.13098e-07
ENSG00000128050	PAICS	3.02715	6.24142e-11
ENSG00000185885	IFITM1	2.97219	2.35135e-10
ENSG00000048162	NOP16	2.96515	3.12012e-10
ENSG00000174136	RGMB	2.94234	6.00558e-09
ENSG00000156471	PTDSS1	2.91288	2.79325e-08
ENSG00000240583	AQP1	2.87119	2.9695e-10
ENSG00000136717	BIN1	2.83409	3.17352e-07
ENSG00000172016	REG3A	2.82894	1.56643e-09
ENSG00000122779	TRIM24	2.75513	8.94436e-08
ENSG00000101361	NOP56	2.72051	9.21724e-09
ENSG00000115386	REG1A	2.69834	3.69804e-18
ENSG00000166508	MCM7	2.61749	1.36819e-08
ENSG00000205358	MT1H	2.57265	2.09883e-08
ENSG00000126602	TRAP1	2.57143	3.2887e-08
ENSG00000128951	DUT	2.52559	2.08847e-07
ENSG00000130826	DKC1	2.51728	3.91371e-07
ENSG00000187134	AKR1C1	2.36352	4.25362e-09
ENSG00000165732	DDX21	2.35226	2.95232e-07
ENSG00000135316	SYNCRIP	2.29129	1.42377e-08
ENSG00000162599	NFIA	2.2514	2.0551e-08
ENSG00000131142	CCL25	2.13433	1.07593e-13

## Sheet: duo_cells_D4
gene_id	external_gene_name	logFC	PValue
ENSG00000132465	JCHAIN	9.71053	3.97058e-75
ENSG00000170476	MZB1	9.39588	2.75029e-60
ENSG00000211899	IGHM	8.7858	5.2712e-49
ENSG00000211890	IGHA2	8.5601	2.1259e-51
ENSG00000211949	IGHV3-23	8.24168	1.99236e-41
ENSG00000026751	SLAMF7	8.06369	1.61787e-36
ENSG00000211895	IGHA1	7.7464	1.20672e-45
ENSG00000239855	IGKV1-6	7.4463	7.65885e-28
ENSG00000167077	MEI1	7.23419	1.63577e-30
ENSG00000048462	TNFRSF17	6.97204	5.62629e-30
ENSG00000211592	IGKC	6.97055	6.01541e-29
ENSG00000137265	IRF4	6.96737	1.42518e-23
ENSG00000143297	FCRL5	6.09762	2.31119e-19
ENSG00000102096	PIM2	5.99571	1.26868e-19
ENSG00000230006	ANKRD36BP2	5.98973	4.62173e-15
ENSG00000152689	RASGRP3	5.96426	2.7171e-17
ENSG00000099958	DERL3	5.5547	5.39532e-16
ENSG00000183508	FAM46C	4.6815	1.7549e-10
ENSG00000051108	HERPUD1	3.24796	3.57139e-10

## Sheet: gas_cells_G1
gene_id	external_gene_name	logFC	PValue
ENSG00000079689	SCGN	8.47759	1.317e-66
ENSG00000145198	VWA5B2	8.25495	3.59681e-54
ENSG00000118271	TTR	8.198	5.89533e-50
ENSG00000109472	CPE	8.19405	1.62114e-66
ENSG00000102109	PCSK1N	8.16375	6.33233e-63
ENSG00000054356	PTPRN	8.0889	8.44553e-54
ENSG00000089199	CHGB	7.83088	2.84675e-39
ENSG00000114115	RBP1	7.66518	2.01249e-40
ENSG00000177669	MBOAT4	7.63908	4.54202e-37
ENSG00000176956	LY6H	7.62242	3.2165e-50
ENSG00000185002	RFX6	7.53741	9.51801e-41
ENSG00000132639	SNAP25	7.37072	6.22007e-39
ENSG00000133169	BEX1	7.29813	5.36458e-39
ENSG00000165507	C10orf10	7.21605	1.48028e-38
ENSG00000136698	CFC1	7.1025	1.53778e-28
ENSG00000157017	GHRL	6.94016	1.6521e-44
ENSG00000148798	INA	6.85591	2.57185e-31
ENSG00000139219	COL2A1	6.77798	2.44835e-23
ENSG00000169213	RAB3B	6.55324	1.88948e-28
ENSG00000058404	CAMK2B	6.53703	9.25824e-26
ENSG00000007516	BAIAP3	6.47465	3.30835e-22
ENSG00000176463	SLCO3A1	6.39737	4.47433e-26
ENSG00000109072	VTN	6.34053	3.21731e-19
ENSG00000104112	SCG3	6.27467	9.51087e-24
ENSG00000126218	F10	6.26572	8.49819e-25
ENSG00000133958	UNC79	6.21706	2.59699e-23
ENSG00000139767	SRRM4	6.20781	5.57901e-18
ENSG00000166922	SCG5	6.19645	4.91299e-19
ENSG00000091428	RAPGEF4	6.18352	7.8469e-24
ENSG00000188175	HEPACAM2	6.1403	1.96672e-21
ENSG00000162992	NEUROD1	6.13039	1.8343e-19
ENSG00000162552	WNT4	5.9831	1.17687e-18
ENSG00000151726	ACSL1	5.94634	1.78688e-25
ENSG00000175426	PCSK1	5.93733	2.48083e-17
ENSG00000060709	RIMBP2	5.9275	2.24519e-20
ENSG00000116774	OLFML3	5.91835	4.33909e-15
ENSG00000197594	ENPP1	5.74449	1.192e-18
ENSG00000181234	TMEM132C	5.706	2.13339e-15
ENSG00000117707	PROX1	5.67	3.11204e-16
ENSG00000188130	MAPK12	5.64995	1.34358e-17
ENSG00000133878	DUSP26	5.5431	1.42773e-14
ENSG00000130294	KIF1A	5.51819	1.24995e-16
ENSG00000139970	RTN1	5.48436	4.37185e-16
ENSG00000120457	KCNJ5	5.47778	1.76349e-13
ENSG00000069535	MAOB	5.4713	1.67557e-13
ENSG00000153558	FBXL2	5.45038	2.01829e-13
ENSG00000140323	DISP2	5.42791	2.22416e-14
ENSG00000104723	TUSC3	5.38455	1.86345e-14
ENSG00000111674	ENO2	5.36786	1.16365e-14
ENSG00000077782	FGFR1	5.32896	2.34174e-14
ENSG00000169903	TM4SF4	5.26362	8.58153e-13
ENSG00000118137	APOA1	5.20616	2.61763e-13
ENSG00000145321	GC	5.19176	5.27162e-17
ENSG00000178695	KCTD12	5.1879	1.19618e-14
ENSG00000100604	CHGA	4.98595	2.69262e-11
ENSG00000167964	RAB26	4.9221	1.82817e-11
ENSG00000102181	CD99L2	4.90414	1.22541e-11
ENSG00000136854	STXBP1	4.77009	5.86616e-11
ENSG00000211445	GPX3	4.62544	2.22404e-11
ENSG00000016402	IL20RA	4.51467	2.5553e-12
ENSG00000186318	BACE1	4.45716	3.41608e-11
ENSG00000197249	SERPINA1	4.375	5.49897e-11
ENSG00000235162	C12orf75	2.96163	3.54498e-11

## Sheet: gas_cells_G2
gene_id	external_gene_name	logFC	PValue
ENSG00000171431	KRT20	5.08195	2.20923e-14
ENSG00000145908	ZNF300	4.52196	8.7461e-12
ENSG00000170312	CDK1	4.46788	8.03303e-12
ENSG00000105641	SLC5A5	4.34941	2.83245e-13
ENSG00000100162	CENPM	3.82491	7.96838e-09
ENSG00000169605	GKN1	3.6441	2.3015e-16
ENSG00000198901	PRC1	3.60945	7.04463e-08
ENSG00000233041	PHGR1	3.55035	2.6197e-12
ENSG00000183607	GKN2	3.41494	2.24235e-14
ENSG00000164611	PTTG1	3.36975	9.24039e-08
ENSG00000187134	AKR1C1	3.28894	2.06958e-17
ENSG00000111863	ADTRP	3.21627	2.09562e-09
ENSG00000166920	C15orf48	3.11765	1.13957e-15
ENSG00000151632	AKR1C2	2.93567	9.13121e-09
ENSG00000107731	UNC5B	2.84514	3.68311e-08
ENSG00000172831	CES2	2.81564	4.91522e-10
ENSG00000137628	DDX60	2.80917	4.40221e-10
ENSG00000173467	AGR3	2.73881	4.1035e-09
ENSG00000131620	ANO1	2.73755	7.73857e-08
ENSG00000125775	SDCBP2	2.72739	1.2982e-09
ENSG00000090530	P3H2	2.69901	7.83636e-08
ENSG00000105835	NAMPT	2.60073	1.19113e-07
ENSG00000240065	PSMB9	2.58836	1.04469e-09
ENSG00000127528	KLF2	2.41235	1.37813e-07
ENSG00000160182	TFF1	2.23523	5.6783e-12
ENSG00000198074	AKR1B10	2.22995	2.27807e-11
ENSG00000074370	ATP2A3	2.20934	5.83737e-08
ENSG00000224259	LINC01133	2.12036	8.86097e-08
ENSG00000174501	ANKRD36C	2.08761	3.15375e-09
ENSG00000173597	SULT1B1	2.08657	1.11528e-07
ENSG00000243955	GSTA1	2.06922	1.10483e-07
ENSG00000155380	SLC16A1	2.01059	1.62271e-07

## Sheet: gas_cells_G3
gene_id	external_gene_name	logFC	PValue
ENSG00000118017	A4GNT	5.64941	1.76732e-15
ENSG00000184226	PCDH9	5.3325	9.65106e-14
ENSG00000012223	LTF	5.29974	2.57807e-11
ENSG00000184956	MUC6	5.15939	2.74643e-25
ENSG00000138115	CYP2C8	4.72261	3.87498e-09
ENSG00000244405	ETV5	4.19757	9.80309e-09
ENSG00000158296	SLC13A3	4.15661	3.57302e-08
ENSG00000122176	FMOD	3.54477	2.1393e-12
ENSG00000153446	C16orf89	3.50261	1.01081e-07
ENSG00000229314	ORM1	3.40596	1.43974e-08
ENSG00000182333	LIPF	3.32624	1.54689e-14
ENSG00000229859	PGA3	3.11429	1.40455e-18
ENSG00000229183	PGA4	3.10776	5.39761e-19
ENSG00000225630	MTND2P28	2.62856	7.48494e-10

## Sheet: oes_cells_O1
gene_id	external_gene_name	logFC	PValue
ENSG00000169245	CXCL10	8.38744	1.2136e-67
ENSG00000138755	CXCL9	7.94849	9.19649e-77
ENSG00000173432	SAA1	7.88148	7.16285e-130
ENSG00000131203	IDO1	7.68629	1.87481e-65
ENSG00000204252	HLA-DOA	6.97692	3.65344e-44
ENSG00000196735	HLA-DQA1	6.80558	6.078e-48
ENSG00000182326	C1S	6.8015	2.20945e-71
ENSG00000164683	HEY1	6.42752	8.74768e-45
ENSG00000149131	SERPING1	6.27071	6.70686e-62
ENSG00000114115	RBP1	6.23138	9.97727e-92
ENSG00000143341	HMCN1	6.19424	8.26492e-31
ENSG00000169248	CXCL11	5.95926	4.53971e-31
ENSG00000154451	GBP5	5.90316	8.59664e-30
ENSG00000162493	PDPN	5.73675	4.2202e-27
ENSG00000064886	CHI3L2	5.71039	1.23949e-17
ENSG00000104368	PLAT	5.66896	1.82886e-38
ENSG00000130303	BST2	5.66123	4.52895e-62
ENSG00000159403	C1R	5.55727	2.04931e-48
ENSG00000182492	BGN	5.41212	9.61775e-45
ENSG00000225630	MTND2P28	5.36174	1.18607e-127
ENSG00000140459	CYP11A1	5.34606	6.27564e-23
ENSG00000013016	EHD3	5.11487	1.89804e-28
ENSG00000206073	SERPINB4	5.10594	1.7275e-34
ENSG00000162692	VCAM1	5.03766	2.7054e-15
ENSG00000109472	CPE	4.91348	1.08805e-21
ENSG00000041982	TNC	4.8785	8.20807e-22
ENSG00000050730	TNIP3	4.84531	4.86936e-21
ENSG00000087494	PTHLH	4.83791	2.5906e-29
ENSG00000198502	HLA-DRB5	4.72067	7.17845e-45
ENSG00000223865	HLA-DPB1	4.70352	1.35841e-35
ENSG00000125730	C3	4.45569	1.02727e-14
ENSG00000162654	GBP4	4.45132	1.98374e-26
ENSG00000185860	C1orf110	4.38657	8.85944e-24
ENSG00000135919	SERPINE2	4.3651	1.33219e-26
ENSG00000179344	HLA-DQB1	4.35267	1.38532e-35
ENSG00000078081	LAMP3	4.31917	1.79416e-19
ENSG00000137573	SULF1	4.31608	1.05902e-14
ENSG00000231389	HLA-DPA1	4.30905	2.65677e-26
ENSG00000104332	SFRP1	4.25161	5.92546e-20
ENSG00000186891	TNFRSF18	4.19083	2.84259e-19
ENSG00000119917	IFIT3	4.16343	6.31893e-19
ENSG00000205076	LGALS7	4.15722	5.15352e-60
ENSG00000117228	GBP1	4.15505	8.09068e-26
ENSG00000239713	APOBEC3G	4.12411	6.35049e-15
ENSG00000167779	IGFBP6	4.09298	7.24317e-24
ENSG00000105928	DFNA5	4.06587	1.15979e-12
ENSG00000000971	CFH	3.99282	9.05115e-21
ENSG00000025708	TYMP	3.90929	3.70375e-25
ENSG00000137959	IFI44L	3.88293	3.02563e-18
ENSG00000204287	HLA-DRA	3.88051	1.50571e-29
ENSG00000057149	SERPINB3	3.87402	3.2549e-20
ENSG00000050165	DKK3	3.80159	5.69416e-17
ENSG00000164308	ERAP2	3.78644	5.12741e-25
ENSG00000186867	QRFPR	3.76488	2.1929e-14
ENSG00000196126	HLA-DRB1	3.72608	1.00414e-27
ENSG00000140105	WARS	3.69273	7.17446e-35
ENSG00000168306	ACOX2	3.63463	6.16023e-14
ENSG00000115415	STAT1	3.60011	1.48983e-33
ENSG00000133321	RARRES3	3.58645	2.2086e-24
ENSG00000140511	HAPLN3	3.55757	1.10238e-12
ENSG00000079215	SLC1A3	3.47749	2.20052e-16
ENSG00000116661	FBXO2	3.42794	1.11005e-12
ENSG00000157601	MX1	3.42785	2.16017e-22
ENSG00000187054	TMPRSS11A	3.35745	9.15068e-13
ENSG00000106278	PTPRZ1	3.34274	3.11799e-22
ENSG00000168394	TAP1	3.33801	2.95207e-31
ENSG00000242574	HLA-DMB	3.29939	5.99435e-14
ENSG00000137965	IFI44	3.27654	3.32989e-19
ENSG00000156587	UBE2L6	3.25361	6.73707e-25
ENSG00000206337	HCP5	3.2241	5.64093e-14
ENSG00000100097	LGALS1	3.15351	7.12963e-15
ENSG00000162645	GBP2	3.14709	7.66564e-17
ENSG00000186377	CYP4X1	3.12225	1.40211e-16
ENSG00000186847	KRT14	3.11517	6.01339e-14
ENSG00000111335	OAS2	3.042	3.52318e-14
ENSG00000002549	LAP3	3.02451	3.99083e-22
ENSG00000163874	ZC3H12A	2.99924	2.15099e-13
ENSG00000101347	SAMHD1	2.97679	5.06736e-18
ENSG00000132274	TRIM22	2.95971	2.58699e-14
ENSG00000126709	IFI6	2.93168	6.30526e-17
ENSG00000100342	APOL1	2.88457	7.43813e-13
ENSG00000121064	SCPEP1	2.78219	3.61097e-15
ENSG00000128422	KRT17	2.74517	1.41511e-13
ENSG00000112096	SOD2	2.70838	1.61842e-23
ENSG00000185885	IFITM1	2.65854	4.89087e-20
ENSG00000062038	CDH3	2.56632	3.29496e-15
ENSG00000160932	LY6E	2.55755	9.42213e-26
ENSG00000240065	PSMB9	2.54967	1.48568e-20
ENSG00000110852	CLEC2B	2.48442	4.85648e-15
ENSG00000131669	NINJ1	2.45984	1.28984e-12
ENSG00000075618	FSCN1	2.3957	1.21697e-14
ENSG00000069849	ATP1B3	2.35427	6.96584e-22
ENSG00000204642	HLA-F	2.24353	1.07796e-13
ENSG00000163565	IFI16	2.2262	1.87238e-13
ENSG00000135821	GLUL	2.16365	2.21402e-14
ENSG00000244509	APOBEC3C	2.0439	8.2243e-13
ENSG00000154639	CXADR	2.0174	7.7571e-15
ENSG00000122378	FAM213A	2.00146	2.29765e-17

## Sheet: oes_cells_O2
gene_id	external_gene_name	logFC	PValue
ENSG00000198848	CES1	7.97074	2.14125e-62
ENSG00000170477	KRT4	6.24251	1.89431e-30
ENSG00000167768	KRT1	6.07978	3.16755e-34
ENSG00000178934	LGALS7B	5.7215	9.7036e-79
ENSG00000229807	XIST	5.59231	8.65106e-39
ENSG00000244122	UGT1A7	5.04878	1.748e-33
ENSG00000167754	KLK5	4.85113	5.51135e-17
ENSG00000166535	A2ML1	4.69926	3.23469e-18
ENSG00000134760	DSG1	4.66545	3.96167e-20
ENSG00000196344	ADH7	4.65712	5.36562e-33
ENSG00000167759	KLK13	4.00374	2.11747e-15
ENSG00000095303	PTGS1	3.78594	1.89121e-15
ENSG00000151632	AKR1C2	3.4853	2.27947e-21
ENSG00000121552	CSTA	3.46589	4.65172e-27
ENSG00000234964	FABP5P7	2.83906	9.14993e-33
ENSG00000170465	KRT6C	2.81342	3.51374e-15

## Sheet: oes_cells_O3
gene_id	external_gene_name	logFC	PValue
ENSG00000243709	LEFTY1	7.04773	1.24265e-61
ENSG00000169876	MUC17	6.96887	9.53073e-53
ENSG00000163734	CXCL3	6.19743	3.75677e-32
ENSG00000168631	DPCR1	6.18064	6.85619e-24
ENSG00000165376	CLDN2	5.92	1.74052e-21
ENSG00000013588	GPRC5A	5.83692	6.70771e-33
ENSG00000081041	CXCL2	5.83535	5.86148e-27
ENSG00000166869	CHP2	5.69861	2.82132e-31
ENSG00000104783	KCNN4	5.69645	2.59711e-26
ENSG00000163739	CXCL1	5.64515	3.92562e-22
ENSG00000132911	NMUR2	5.61364	2.37653e-19
ENSG00000163586	FABP1	5.6094	7.32456e-25
ENSG00000198203	SULT1C2	5.60937	7.59003e-36
ENSG00000140297	GCNT3	5.54008	2.07462e-29
ENSG00000118017	A4GNT	5.46366	6.80998e-20
ENSG00000168955	TM4SF20	5.40542	5.50872e-25
ENSG00000102837	OLFM4	5.29744	1.82869e-28
ENSG00000095539	SEMA4G	5.24504	1.11264e-25
ENSG00000101049	SGK2	5.16943	6.34616e-20
ENSG00000186854	TRABD2A	5.11657	3.77853e-18
ENSG00000137860	SLC28A2	5.06351	6.30016e-20
ENSG00000204616	TRIM31	5.02692	3.15745e-18
ENSG00000165140	FBP1	4.96701	4.34459e-28
ENSG00000163817	SLC6A20	4.90751	9.21303e-17
ENSG00000166920	C15orf48	4.89711	1.00749e-19
ENSG00000132437	DDC	4.8792	4.29301e-23
ENSG00000174358	SLC6A19	4.87777	1.36912e-13
ENSG00000166825	ANPEP	4.87636	8.22838e-26
ENSG00000162482	AKR7A3	4.83856	5.69181e-25
ENSG00000148735	PLEKHS1	4.82068	3.73393e-17
ENSG00000134240	HMGCS2	4.78741	1.64917e-24
ENSG00000187908	DMBT1	4.78559	1.1765e-25
ENSG00000010438	PRSS3	4.64903	9.39821e-18
ENSG00000166391	MOGAT2	4.60496	2.19936e-14
ENSG00000149150	SLC43A1	4.60323	2.07901e-14
ENSG00000143375	CGN	4.59637	1.15311e-16
ENSG00000143167	GPA33	4.55605	2.82988e-17
ENSG00000156510	HKDC1	4.54141	8.33474e-17
ENSG00000166866	MYO1A	4.47236	1.32002e-17
ENSG00000118322	ATP10B	4.46254	1.1077e-19
ENSG00000109511	ANXA10	4.44784	7.93452e-19
ENSG00000105650	PDE4C	4.44597	1.54873e-21
ENSG00000114378	HYAL1	4.44185	2.88875e-13
ENSG00000196188	CTSE	4.43365	7.36497e-18
ENSG00000151715	TMEM45B	4.41987	8.02557e-23
ENSG00000141655	TNFRSF11A	4.40191	2.38373e-19
ENSG00000119547	ONECUT2	4.37969	2.96965e-18
ENSG00000021826	CPS1	4.18468	3.20154e-14
ENSG00000099812	MISP	4.1844	3.27514e-16
ENSG00000105289	TJP3	4.1263	1.57504e-14
ENSG00000184012	TMPRSS2	4.10342	5.3934e-16
ENSG00000173597	SULT1B1	4.04556	1.83067e-13
ENSG00000066405	CLDN18	4.04151	4.70296e-17
ENSG00000105388	CEACAM5	4.03265	8.13249e-14
ENSG00000169894	MUC3A	3.98171	9.63123e-20
ENSG00000086696	HSD17B2	3.95239	5.40772e-14
ENSG00000173702	MUC13	3.86159	2.54695e-15
ENSG00000117983	MUC5B	3.83245	1.56423e-14
ENSG00000138193	PLCE1	3.82979	1.68906e-14
ENSG00000079112	CDH17	3.81424	2.28398e-15
ENSG00000164237	CMBL	3.775	3.04999e-19
ENSG00000149260	CAPN5	3.73146	2.54467e-13
ENSG00000233041	PHGR1	3.66714	2.29378e-13
ENSG00000196352	CD55	3.55949	2.71957e-13
ENSG00000185499	MUC1	3.55906	2.16125e-14
ENSG00000101076	HNF4A	3.5175	1.3959e-13
ENSG00000077157	PPP1R12B	3.43823	2.45974e-13
ENSG00000175538	KCNE3	3.39624	1.81988e-13
ENSG00000181649	PHLDA2	2.55123	1.99698e-14

[truncated: 9 more sheets: oes_cells_O4, bar_cells_B1, bar_cells_B2, bar_cells_B3, bar_cells_B4, duo_k4_anova, gas_k3_anova, oes_k4_anova, bar_k4_anova]
