# Supplementary material for: Single cell RNA-seq reveals profound transcriptional similarity between Barrett’s oesophagus and oesophageal submucosal glands
Source: Nat Commun. 2018 Oct 15;9:4261. doi: 10.1038/s41467-018-06796-9 (PMC6189174; doi:10.1038/s41467-018-06796-9)
Supplement: Supplementary file 4 — Dataset 2 [file 41467_2018_6796_MOESM4_ESM.xlsx]

## Sheet: Barrett's
						Number of biopsies					OSGs in corresponding squamous biopsy H&E?	Barrett's Immunohistochemical staining (scored out of 5)
Cassette	ORB/ INGEN Number	Case no.	Age /DOB	Sex	Biopsy	Oesophagus	Barrett's	Gastric	Duodenum	Histology (Barrett's sample)		LEFTY1	OLFM4	TFF3	MUC2	CK7	KI67	CHGA
Cassette 1	4	GEN4	64	Male	1a	2	2	2	2	Barrett's Glands	N	3	3	3	2	3	1	1
					1b					Barrett's Glands	N	3	3	3	2	3	1	1
	5	GEN5	66	Male	2a	2	2	2	2	Barrett's Glands	N	3	3	3	1	3	1	1
					2b					Barrett's Glands	N	3	3	3	2	3	1	1
	6	GEN6	83	Male	3a	2	2	2	2	Non goblet columnar gland	N	3	3	3	0	3	1	1
					3b					Non goblet columnar gland	N	2	3	3	0	4	1	1
	7	GEN00977	58	Male	4a	2	2	2	2	Barrett's Glands	N	3	3	4	2	3	1	1
					4b					Barrett's Glands	N	3	3	3	1	3	1	1
	8	GEN00951	80	Female	5a	2	2	2	2	Non goblet columnar gland	N	3	3	3	0	3	1	1
					5b					Non goblet columnar gland	N	3	3	3	0	3	2	1
	9	GEN00952	83	Male	6a	2	2	2	2	Non goblet columnar gland	N	3	3	4	0	3	1	1
					6b					Non goblet columnar gland	N	3	3	3	0	3	1	1
Cassette 2	10	GEN00953	78	Male	7a	2	2	2	2	Oxynto-cardiac gland	N	3	3	3	0	2	1	1
					7b					Oxynto-cardiac gland	N	3	3	3	0	2	1	2
	12	GEN00954	83	Male	8a	2	2	2	2	Fundic-type gland	N	3	3	3	0	2	1	1
					8b					Fundic-type gland	N	3	3	3	0	3	2	1
	13	GEN00957	63	Female	9a	2	2	2	2	Barrett's Glands	N	3	3	3	2	3	1	1
					9b					Barrett's Glands	N	2	3	3	1	4	2	1
	14	GEN00956	76	Male	10a	2	2	2	2	Barrett's Glands	N	3	2	3	2	3	1	1
					10b					Barrett's Glands	N	4	3	2	2	3	1	1
	15	GEN00960	77	Male	11a	2	2	2	2	Non goblet columnar gland	N	3	3	3	0	3	3	1
					11b					Non goblet columnar gland	N	3	3	3	0	3	2	1
	17	GEN00961	85	Male	12a	2	2	2	2	Barrett's Glands	N	3	3	3	2	3	3	2
					12b					Barrett's Glands	N	3	3	3	2	3	3	1
Cassette 3	18	GEN00962	75	Male	13	1	1	1	1	Barrett's Glands	N	3	3	3	2	3	1	1
	20	GEN00964	84	Male	14a	2	2	2	2	Barrett's Glands	N	3	3	3	2	3	2	1
					14b					Non goblet columnar gland	N	3	3	3	0	3	1	1
	21	GEN00963	87	Male	15a	2	2	2	2	Non goblet columnar gland	N	2	3	3	0	3	3	1
					15b					Barrett's Glands	N	3	3	3	2	3	2	2
	22	GEN00966	69	Female	16a	2	2	2	2	Non goblet columnar gland	N	3	3	3	0	3	1	2
					16b					Non goblet columanr gland	N	3	2	3	0	3	1	1
	23	GEN00967	52	Male	17a	2	2	2	2	Barrett's Glands	N	3	3	3	1	3	3	1
					17b					Barrett's Glands	N	3	3	3	2	3	1	1
	24	GEN00968	80	Female	18a	2	2	2	2	Barrett's Glands	N	3	3	3	2	3	1	3
					18b					Non goblet columnar gland	N	3	3	3	0	3	1	1
Cassette 4	25	GEN00969	46	Female	19a	3	3	3	3	Non goblet columnar gland	N	2	3	3	0	3	1	1
					19b					Non goblet columnar gland	N	3	3	3	0	3	3	1
					19c					Barrett's Glands	N	3	3	3	2	3	1	1
	26	GEN00971	84	Female	20a	3	3	3	3	Non goblet columnar gland	N	3	4	3	0	3	1	1
					20b					Barrett's Glands	N	2	3	3	2	3	1	1
					20c					Barrett's Glands	N	3	3	3	2	3	1	2
	28	GEN00970	68	Male	21a	3	3	3	3	Non goblet columnar gland	N	3	3	3	0	3	1	1
					21b					Barrett's Glands	N	3	2	3	2	3	2	1
					21c					Barrett's Glands	N	3	3	3	2	3	3	1
	29	GEN00976	81	Male	22a	2	2	2	2	Non goblet columnar gland	N	3	3	3	0	3	1	1
					22b					Barrett's Glands	N	3	3	3	2	3	1	1
	31	GEN00975	78	Male	23a	2	2	2	2	Barrett's Glands	N	3	3	3	1	3	1	2
					23b					Barrett's Glands	N	3	3	3	1	3	1	1
	34	GEN00980	66	Female	24a	2	2	2	2	Barrett's Glands	N	3	3	3	2	3	1	1
					24b					Barrett's Glands	N	3	3	3	2	3	2	2
Cassette 5	35	GEN00981	90	Female	25a	2	2	2	2	Oxynto-cardiac gland	N	3	3	3	0	2	1	1
					25b					Oxynto-cardiac gland	N	3	3	3	0	2	1	1
	36	GEN00979	74	Male	26a	2	2	2	2	Non goblet columnar gland	N	3	3	3	0	3	1	2
					26b					Non goblet columnar gland	N	3	3	3	0	4	1	1
	37	GEN00978	85	Male	27a	2	2	2	2	Non goblet columnar gland	N	3	3	3	0	3	1	1
					27b					Non goblet columnar gland	N	3	3	3	0	3	1	1
	38	GEN00985	74	Female	28a	2	2	2	2	Barrett's Glands	N	3	2	3	2	3	1	2
					28b					Barrett's Glands	N	3	3	2	2	3	1	1
	39	GEN00982	69	Male	29a	2	2	2	2	Fundic type glands	N	3	3	3	0	2	1	1
					29b					Fundic type glands	N	3	3	3	0	2	1	2
	40	GEN00984	75	Male	30a	2	2	2	2	Barrett's Glands	N	3	3	3	2	3	2	1
					30b					Barrett's Glands	N	3	2	3	2	3	1	1
Cassette 6	41	GEN00993	79	Female	31a	2	2	2	2	Oxynto-cardiac gland	N	3	3	4	0	2	3	1
					31b					Oxynto-cardiac gland	N	3	3	3	0	2	1	2
	43	GEN00986	73	Male	32a	2	2	2	2	Non goblet columnar gland	N	3	3	3	0	3	1	1
					32b					Barrett's Glands	N	3	3	3	1	3	1	1
	44	GEN00989	83	Male	33a	2	2	2	2	Oxynto-cardiac gland	N	3	3	3	0	3	1	1
					33b					Oxynto-cardiac gland	N	3	3	3	0	3	1	2
	45	GEN00990	85	Male	34a	2	2	2	2	Non goblet columnar gland	N	3	3	3	0	4	1	1
					34b					Non goblet columnar gland	N	3	2	2	0	3	1	2
	46	GEN00991	69	Female	35a	2	2	2	2	Barrett's Glands	N	3	3	3	2	3	1	1
					35b					Barrett's Glands	N	3	3	3	2	3	1	2
	48	GEN00993	66	Female	36a	2	2	2	2	Barrett's Glands	N	3	3	3	1	3	1	1
					36b					Barrett's Glands	N	3	3	3	2	3	1	1
Cassette 7	49	GEN00994	46	Female	37a	2	2	2	2	Fundic-type gland	N	4	3	3	0	2	1	1
					37b					Fundic-type gland	N	3	3	3	0	2	1	1
	50	GEN00995	79	Female	38	1	1	1	1	Non goblet columnar gland	N	2	3	3	0	3	1	1
	51	GEN00996	76	Male	39a	2	2	2	2	Barrett's Glands	N	3	3	3	2	3	1	1
					39b					Barrett's Glands	N	3	3	3	2	3	1	1
	52	GEN00998	84	Male	40a	2	2	2	2	Barrett's Glands	N	3	3	3	2	3	1	1
					40b					Barrett's Glands	N	3	3	3	2	3	1	1
	53	GEN00997	76	Male	41a	2	2	2	2	Barrett's Glands	N	3	3	3	2	3	1	2
					41b					Non goblet columnar gland	N	3	3	3	0	3	1	1
	58	GEN02003	68	Male	42a	2	2	2	2	Oxynto-cardiac gland	N	3	4	3	0	2	1	1
					42b					Oxynto-cardiac gland	N	3	3	3	0	2	1	2
Cassette 8	59	GEN02004	42	Female	43a	2	2	2	2	Barrett's Glands	N	3	3	3	2	3	1	1
					43b					Barrett's Glands	N	3	3	3	1	3	1	1
	62	GEN00979	74	Male	44a	2	2	2	2	Non goblet columnar gland	N	3	3	3	0	3	1	1
					44b					Barrett's Glands	N	2	3	3	2	3	1	1
	64	GEN02008	64	Male	45a	2	2	2	2	Barrett's Glands	N	3	4	3	2	3	2	1
					45b					Barrett's Glands	N	3	3	3	2	3	1	2
	65	GEN02009	72	Male	46a	2	2	2	2	Barrett's Glands	N	3	3	3	2	3	1	1
					46b					Barrett's Glands	N	3	3	3	1	3	1	1
	66	GEN00985	74	Female	47a	2	2	2	2	Barrett's Glands	N	3	3	3	2	3	1	2
					47b					Barrett's Glands	N	3	3	3	2	3	1	1
	68	GEN02010	84	Male	48a	2	2	2	2	Non goblet columnar gland	N	3	3	3	0	3	1	2
					48b					Non goblet columnar gland	N	3	3	4	0	3	1	1
Cassette 9	69	GEN02012	89	Male	49a	2	2	2	2	Barrett's Glands	N	3	3	3	2	3	1	2
					49b					Barrett's Glands	N	3	3	3	2	3	1	1
	70	GEN2011	73	Male	50a	2	2	2	2	Non goblet columnar gland	N	3	3	3	0	3	2	1
					50b					Non goblet columnar gland	N	3	3	3	0	3	1	2
	71	GEN02013	62	Male	51a	2	2	2	2	Oxynto-cardiac gland	N	4	3	3	0	3	1	1
					51b					Oxynto-cardiac gland	N	3	3	3	0	3	1	1
	72	GEN02015	64	Male	52a	2	2	2	2	Non goblet columnar gland	N	3	3	3	0	3	1	1
					52b					Non goblet columnar gland	N	3	3	3	0	3	1	2
	74	GEN02016	67	Male	53a	2	2	2	2	Barrett's Glands	N	3	3	3	2	3	2	1
					53b					Barrett's Glands	N	2	2	3	1	3	1	1
	75	GEN00099	85	Male	54a	2	2	2	2	Non goblet columnar gland	N	3	3	3	0	3	1	1
					54b					Non goblet columnar gland	N	3	3	3	0	3	1	2
Cassette 10	76	GEN02017	52	Female	55a	2	2	2	2	Oxynto-cardiac gland	N	3	3	2	0	3	1	1
					55b					Oxynto-cardiac gland	N	3	3	3	0	2	3	1
	78	GEN02020	77	Male	56a	2	2	2	2	Non goblet columnar gland	N	3	3	3	0	2	1	1
					56b					Non goblet columnar gland	N	3	3	3	0	3	1	1
	80	GEN02005	70	Female	57a	2	2	2	2	Fundic-type gland	N	3	3	3	0	2	1	1
					57b					Fundic-type gland	N	3	3	3	0	2	1	1
	1	INGEN1959	75	Male	58a	2	2	2	2	Barrett's Glands	N	3	3	3	2	3	1	1
					58b					Barrett's Glands	N	3	3	3	2	3	1	1
	2	INGEN2009	70	Male	59	1	1	0	0	Fundic-type gland	N	3	3	3	0	4	1	1
	3	INGEN2010	43	Female	60	1	1	0	0	Barrett's Glands	N	3	3	3	1	3	1	1
Cassette 11	4	INGEN2012	73	Male	61	1	1	1	1	Fundic-type gland	N	3	3	3	0	3	1	1
	5	INGEN2013	77	Male	62	1	1	1	0	Fundic-type gland	N	3	3	3	0	3	3	1
	6	INGEN2015	66	Male	63	1	1	0	0	Non goblet columnar glands	Y	3	3	3	0	3	1	2
	10	INGEN1456	67	Male	64	2	2	2	2	Fundic-type gland	N	3	2	3	0	3	1	1
										Fundic-type gland	N	3	3	3	0	3	1	1
	12	INGEN1342	86	Male	65	1	1	1	1	Oxynto-cardiac gland	N	3	3	3	0	2	1	1
	13	INGEN2022	60	Male	66	1	1	1	1	Oxynto-cardiac gland	N	2	3	3	0	2	1	1
Cassette 12	14	INGEN1588	68	Male	67	1	1	1	1	Non goblet columnar glands	N	3	3	3	0	3	1	1
	16	INGEN2024	82	Male	68	1	1	1	1	Oxynto-cardiac gland	N	3	3	3	0	2	1	1
	17	INGEN2025	87	Male	69	1	1	1	1	Fundic-type gland	N	3	3	3	0	2	2	1
	20	INGEN1218	74	Male	70	1	1	1	1	Oxynto-cardiac gland	N	3	3	2	0	2	1	1
	23	INGEN2017	70	Female	71	1	1	1	1	Barrett's Glands	N	3	3	3	1	3	1	1
	24	INGEN1718	63	Male	72	1	1	1	1	Fundic-type gland	N	3	3	3	0	3	1	2
Cassette 13	27	INGEN2031	76	Male	73	1	1	1	1	Barrett's Glands	N	3	3	3	2	3	1	1
	28	INGEN1219	70	Male	74	1	1	1	1	Non goblet columnar gland	Y	3	2	3	0	3	1	1
	32	INGEN1891	76	Male	75	1	1	1	1	Barrett's Glands	N	3	3	3	2	3	1	2
	33	INGEN1810	69	Male	76	1	1	1	1	Barrett's Glands	Y	4	2	3	2	3	1	1
	35	INGEN1716	65	Male	77	1	1	1	1	Barrett's Glands	N	3	3	2	2	3	1	1
	36	INGEN1785	73	Male	78	1	1	1	1	Barrett's Glands	N	2	3	3	1	3	1	1
Cassette 14	37	INGEN1782	59	Male	79	1	1	1	1	Non goblet columnar gland	N	3	3	3	0	3	1	1
	38	INGEN2036	71	Male	80	1	1	1	0	Non goblet columnar gland	N	3	3	3	0	3	1	2
								5 Pyloric biopsies (see controls tab)
				Subtotal biopsy number		140	140	142	135
			Total endoscopic biopsy number			557

## Sheet: Controls
						Number of biopsies examined per tissue					Oesophagus IHC (scored out of 5)							Proximal Gastric IHC (scored out of 5)							Duodenum IHC (scored out of 5)
Cassette	ORB/ INGEN Number	Case no.	Age /DOB	Sex	Biopsy	Oesophagus	Barrett's	Gastric	Duodenum	Corresponding Barrett's Histology	LEFTY1	OLFM4	TFF3	MUC2	CK7	KI67	CHGA	LEFTY1	OLFM4	TFF3	MUC2	CK7	KI67	CHGA	LEFTY1	OLFM4	TFF3	MUC2	CK7	KI67	CHGA
Cassette 10	76	GEN02017	52	Female	55a	2	2	2	2	Oxynto-cardiac gland	0	0	0	0	0	1	0	2	1	1	0	1	2	3	2	2	2	3	1	2	3
					55b					Oxynto-cardiac gland	0	0	0	0	0	1	1	2	1	1	1	1	1	2	1	3	2	3	3	2	2
	78	GEN02020	77	Male	56a	2	2	2	2	Non goblet columnar gland	0	0	0	0	0	2	1	3	1	1	0	1	2	3	1	2	2	3	1	2	3
					56b					Non goblet columnar gland	0	0	0	0	0	2	1	2	1	1	0	2	1	2	2	3	3	3	2	2	3
	80	GEN02005	70	Female	57a	2	2	2	2	Fundic-type gland	0	0	0	0	0	2	1	2	1	1	0	2	2	3	1	2	2	3	1	2	2
					57b					Fundic-type gland	0	0	0	0	0	2	1	3	1	1	0	2	1	3	2	3	3	2	1	1	3
	1	INGEN1959	75	Male	58a	2	2	2	2	Barrett's Glands	0	0	0	0	0	2	1	3	1	1	0	3	2	3	2	2	2	3	3	1	3
					58b					Barrett's Glands	0	0	0	0	0	2	1	2	1	2	1	3	1	1	1	2	3	2	1	1	2
	2	INGEN2009	70	Male	59	1	1	0	0	Fundic-type gland	0	0	0	0	0	2	1	1	1	1	0	1	1	2	1	2	2	3	1	1	3
	3	INGEN2010	43	Female	60	1	1	0	0	Barrett's Glands	0	0	0	0	0	2	1	2	1	1	0	1	1	3	0	2	3	3	2	1	2
Cassette 11	4	INGEN2012	73	Male	61	1	1	1	1	Fundic-type gland	0	0	0	0	0	1	1	2	1	1	0	1	1	1	0	2	3	2	1	1	3
	5	INGEN2013	77	Male	62	1	1	1	0	Fundic-type gland	0	0	0	0	0	2	0	2	1	1	0	1	2	3	1	2	2	3	1	1	2
	6	INGEN2015	66	Male	63	1	1	0	0	Barrett's Glands	2	2	2	2	2	2	1	3	1	1	0	1	2	2	1	0	3	2	1	1	3
	10	INGEN1456	67	Male	64	2	2	2	2	Fundic-type gland	0	0	0	0	0	1	0	2	1	1	0	2	1	3	0	2	3	3	2	1	2
										Fundic-type gland	0	0	0	0	0	1	1	2	1	1	0	2	1	0	0	2	2	3	1	1	3
	12	INGEN1342	86	Male	65	1	1	1	1	Oxynto-cardiac gland	0	0	0	0	0	2	2	3	1	1	0	2	2	1	0	2	3	2	2	2	3
	13	INGEN2022	60	Male	66	1	1	1	1	Oxynto-cardiac gland	0	0	0	0	0	2	2	3	1	1	0	3	1	1	0	2	3	3	1	1	2
Cassette 12	14	INGEN1588	68	Male	67	1	1	1	1	Non goblet columnar glands	0	0	0	0	0	2	2	1	1	1	0	2	1	3	1	2	3	2	2	1	3
	16	INGEN2024	82	Male	68	1	1	1	1	Oxynto-cardiac gland	0	0	0	0	0	1	1	2	1	1	1	3	1	3	0	2	2	2	1	1	2
	17	INGEN2025	87	Male	69	1	1	1	1	Fundic-type gland	0	0	0	0	0	2	1	3	1	1	0	2	1	3	0	2	3	3	2	3	3
	20	INGEN1218	74	Male	70	1	1	1	1	Oxynto-cardiac gland	0	0	0	0	0	1	1	3	1	1	0	3	2	3	2	1	2	2	1	1	2
	23	INGEN2017	70	Female	71	1	1	1	1	Barrett's Glands	0	0	0	0	0	1	1	2	1	1	0	1	1	2	1	1	3	2	3	1	3
	24	INGEN1718	63	Male	72	1	1	1	1	Fundic-type gland	0	0	0	0	0	1	0	1	1	2	0	1	2	2	0	2	2	3	1	1	3
Cassette 13	27	INGEN2031	76	Male	73	1	1	1	1	Barrett's Glands	0	0	0	0	0	1	1	2	1	1	1	1	1	0	0	2	3	3	1	1	2
	28	INGEN1219	70	Male	74	1	1	1	1	Non goblet columnar gland	2	2	2	2	2	2	1	2	1	1	0	1	2	0	0	3	3	2	1	1	3
	32	INGEN1891	76	Male	75	1	1	1	1	Barrett's Glands	0	0	0	0	0	0	1	3	1	1	0	1	2	0	0	3	2	3	1	2	3
	33	INGEN1810	69	Male	76	1	1	1	1	Barrett's Glands	2	2	2	2	2	2	0	2	1	1	0	1	1	0	1	2	3	2	2	1	2
	35	INGEN1716	65	Male	77	1	1	1	1	Barrett's Glands	0	0	0	0	0	1	1	1	1	1	1	2	1	0	0	2	2	3	1	1	3
	36	INGEN1785	73	Male	78	1	1	1	1	Barrett's Glands	0	0	0	0	0	1	0	1	1	1	0	3	1	0	0	3	3	2	1	1	3
Cassette 14	37	INGEN1782	59	Male	79	1	1	1	1	Non goblet columnar gland	0	0	0	0	0	2	1	2	1	1	0	2	1	0	2	2	2	2	1	1	2
	38	INGEN2036	71	Male	80	1	1	1	0	Non goblet columnar gland	0	0	0	0	0	1	0	2	1	1	1	3	1	0	2	3	3	3	1	1	3
										Other control Tissues each from different patients	Immunohistochemical stain (IHC) (scored out of 5)
											LEFTY1	OLFM4	TFF3	MUC2	CK7	KI67	CHGA
										Normal Pylorus 1	2	1	1	0	1	2	2
										Normal Pylorus 2	3	1	2	0	1	2	3
										Normal Pylorus 3	2	1	3	0	1	2	2
										Normal Pylorus 4	2	1	2	0	1	2	3
										Normal Pylorus 5	2	1	3	0	1	1	2
										Oesophageal resection specimen 1	0	1	2	0	2	2	2
										Oesopheageal resection specimen 2	0	1	2	0	2	1	1
										Oesophageal resection specimen 3	0	1	1	0	1	1	2
										Oesopheageal resection specimen 4	0	1	2	0	2	1	1
										Oesophageal resection specimen 5	0	1	2	0	2	2	2
										Normal colon 1	1	2	2	2	1	2	3
										Normal colon 2	1	2	2	2	1	3	2
										Normal colon 3	1	2	2	2	2	2	2
										Normal colon 4	1	2	2	2	1	3	2
										Normal colon 5	1	2	2	2	2	2	3
