# Supplementary material for: Single cell RNA-seq reveals profound transcriptional similarity between Barrett’s oesophagus and oesophageal submucosal glands
Source: Nat Commun. 2018 Oct 15;9:4261. doi: 10.1038/s41467-018-06796-9 (PMC6189174; doi:10.1038/s41467-018-06796-9)
Supplement: Supplementary file 5 — Dataset 3 [file 41467_2018_6796_MOESM5_ESM.xlsx]

## Sheet: Non-epithelial
gene_id	external_gene_name	logFC	PValue
ENSG00000132465	JCHAIN	9.42193	3.73836e-182
ENSG00000211899	IGHM	8.98497	3.46341e-127
ENSG00000211890	IGHA2	8.35868	7.28885e-116
ENSG00000170476	MZB1	7.90127	1.32338e-92
ENSG00000211949	IGHV3-23	7.67708	1.88034e-112
ENSG00000211895	IGHA1	7.4882	6.32894e-91
ENSG00000026751	SLAMF7	6.90136	6.54468e-92
ENSG00000239855	IGKV1-6	6.41483	1.2368e-82
ENSG00000137265	IRF4	6.18246	1.0435e-65
ENSG00000211592	IGKC	6.13743	2.36478e-85
ENSG00000130300	PLVAP	5.94319	4.95017e-53
ENSG00000048462	TNFRSF17	5.69684	6.90772e-91
ENSG00000204291	COL15A1	5.53891	1.11908e-63
ENSG00000118308	LRMP	5.5108	1.1229e-42
ENSG00000173198	CYSLTR1	5.29705	1.5802e-65
ENSG00000230006	ANKRD36BP2	5.29393	2.26045e-36
ENSG00000143297	FCRL5	5.28533	2.51731e-41
ENSG00000007908	SELE	5.25519	1.35135e-48
ENSG00000174175	SELP	5.02544	4.23467e-56
ENSG00000162618	ADGRL4	4.93126	5.44326e-50
ENSG00000099958	DERL3	4.80205	5.93522e-26
ENSG00000179144	GIMAP7	4.76669	1.6342e-29
ENSG00000167077	MEI1	4.71885	5.63548e-26
ENSG00000176435	CLEC14A	4.63573	7.47333e-25
ENSG00000213088	ACKR1	4.56535	1.38175e-24
ENSG00000163762	TM4SF18	4.49778	2.99521e-43
ENSG00000102096	PIM2	4.48846	1.95674e-27
ENSG00000122862	SRGN	4.3754	8.58477e-25
ENSG00000152689	RASGRP3	4.15815	1.01018e-20
ENSG00000131477	RAMP2	4.04263	2.45754e-23
ENSG00000133574	GIMAP4	3.91159	1.74751e-19
ENSG00000105784	RUNDC3B	3.86908	1.19222e-22
ENSG00000127920	GNG11	3.81993	1.59587e-19
ENSG00000197943	PLCG2	3.80533	1.07574e-15
ENSG00000187498	COL4A1	3.65177	4.30459e-19
ENSG00000198624	CCDC69	3.65082	1.32211e-16
ENSG00000213203	GIMAP1	3.64844	8.02236e-20

## Sheet: Barrett's-type
gene_id	external_gene_name	logFC	PValue
ENSG00000133742	CA1	5.04184	5.43168e-47
ENSG00000243709	LEFTY1	4.91385	2.43875e-89
ENSG00000132911	NMUR2	4.69125	3.03554e-56
ENSG00000163739	CXCL1	3.57093	1.79546e-30
ENSG00000086548	CEACAM6	3.44515	2.5424e-37
ENSG00000183091	NEB	3.35178	3.65692e-32
ENSG00000205277	MUC12	3.3375	3.91874e-34
ENSG00000109610	SOD3	3.24097	1.99765e-30
ENSG00000094755	GABRP	3.20984	1.66375e-29
ENSG00000135374	ELF5	3.08378	7.11842e-24
ENSG00000013588	GPRC5A	3.02867	1.65478e-46
ENSG00000105388	CEACAM5	2.98773	1.43946e-29
ENSG00000169876	MUC17	2.92779	6.01691e-31
ENSG00000204019	CT83	2.8526	3.70135e-27
ENSG00000198734	F5	2.83442	5.2736e-26
ENSG00000196352	CD55	2.70496	1.73003e-32
ENSG00000204616	TRIM31	2.6466	1.16457e-22
ENSG00000108511	HOXB6	2.49817	1.88671e-23
ENSG00000135480	KRT7	2.46527	3.70131e-24
ENSG00000181649	PHLDA2	2.32232	7.42539e-32
ENSG00000141655	TNFRSF11A	2.11044	3.87946e-27
ENSG00000185275	CD24P4	2.07756	2.50662e-32

## Sheet: Enterocytes
gene_id	external_gene_name	logFC	PValue
ENSG00000114113	RBP2	7.45191	6.69757e-207
ENSG00000160868	CYP3A4	7.3495	1.32966e-160
ENSG00000131142	CCL25	7.23288	2.14158e-180
ENSG00000115850	LCT	7.16445	1.09509e-134
ENSG00000084674	APOB	7.14996	1.1378e-111
ENSG00000172689	MS4A10	6.97876	4.24535e-134
ENSG00000091138	SLC26A3	6.85221	1.75805e-125
ENSG00000138823	MTTP	6.61271	1.36651e-152
ENSG00000110244	APOA4	6.56201	4.39185e-79
ENSG00000163581	SLC2A2	6.3589	6.33208e-97
ENSG00000105398	SULT2A1	6.30288	1.12104e-107
ENSG00000110245	APOC3	6.06469	1.18527e-68
ENSG00000197888	UGT2B17	5.99211	5.37128e-129
ENSG00000196549	MME	5.90548	1.02561e-110
ENSG00000007216	SLC13A2	5.72818	4.27885e-84
ENSG00000163295	ALPI	5.53009	2.83072e-56
ENSG00000135218	CD36	5.49556	1.02373e-80
ENSG00000060566	CREB3L3	5.48582	3.65353e-73
ENSG00000136872	ALDOB	5.46277	5.32636e-79
ENSG00000172016	REG3A	5.31597	4.9589e-64
ENSG00000088386	SLC15A1	5.31273	5.87834e-64
ENSG00000021488	SLC7A9	5.30705	4.01781e-74
ENSG00000086205	FOLH1	5.26537	4.55588e-78
ENSG00000138792	ENPEP	5.2073	1.77964e-75
ENSG00000135220	UGT2A3	5.2016	4.83971e-84
ENSG00000124253	PCK1	5.19186	1.10381e-61
ENSG00000122121	XPNPEP2	5.09951	3.21226e-61
ENSG00000175329	ISX	5.03753	7.16898e-64
ENSG00000244067	GSTA2	4.99703	1.02004e-97
ENSG00000131482	G6PC	4.96331	6.95865e-58
ENSG00000145626	UGT3A1	4.95097	5.85782e-78
ENSG00000080293	SCTR	4.88754	9.00795e-66
ENSG00000154646	TMPRSS15	4.86551	1.72653e-44
ENSG00000100170	SLC5A1	4.85357	5.5633e-80
ENSG00000117834	SLC5A9	4.85145	1.07305e-54
ENSG00000138308	PLA2G12B	4.82357	5.87258e-91
ENSG00000214782	MS4A18	4.79083	4.67438e-55
ENSG00000141434	MEP1B	4.75508	2.18513e-41
ENSG00000143595	AQP10	4.74956	4.10248e-53
ENSG00000168748	CA7	4.69338	2.79659e-37
ENSG00000130234	ACE2	4.6584	8.67791e-52
ENSG00000169906	S100G	4.62663	1.02272e-72
ENSG00000204740	MALRD1	4.61684	7.90831e-52
ENSG00000163586	FABP1	4.57444	2.29399e-58
ENSG00000142959	BEST4	4.57047	2.04744e-40
ENSG00000156222	SLC28A1	4.5704	2.35576e-43
ENSG00000148942	SLC5A12	4.56336	1.66516e-56
ENSG00000196660	SLC30A10	4.54413	1.5796e-55
ENSG00000186198	SLC51B	4.5349	1.00635e-46
ENSG00000142583	SLC2A5	4.41947	1.375e-53
ENSG00000204978	ERICH4	4.41813	2.01848e-49
ENSG00000146285	SCML4	4.41782	7.25398e-58
ENSG00000138030	KHK	4.40047	8.71663e-63
ENSG00000090402	SI	4.39916	1.31006e-59
ENSG00000115386	REG1A	4.36739	4.31145e-69
ENSG00000112299	VNN1	4.35257	3.82773e-42
ENSG00000162460	TMEM82	4.34794	1.15896e-44
ENSG00000170482	SLC23A1	4.31196	5.18286e-49
ENSG00000118137	APOA1	4.29997	2.94888e-36
ENSG00000164270	HTR4	4.27432	7.09662e-46
ENSG00000118094	TREH	4.21618	1.50382e-36
ENSG00000174885	NLRP6	4.19119	4.26479e-37
ENSG00000112494	UNC93A	4.18922	1.19436e-43
ENSG00000023839	ABCC2	4.18566	2.02093e-34
ENSG00000186115	CYP4F2	4.17936	7.28988e-34
ENSG00000196839	ADA	4.11784	7.66518e-46
ENSG00000158516	CPA2	4.10783	1.1021e-36
ENSG00000103485	QPRT	4.10003	1.69027e-47
ENSG00000152785	BMP3	4.08119	5.06056e-35
ENSG00000114771	AADAC	4.05187	1.25681e-56
ENSG00000176919	C8G	4.0312	4.83046e-31
ENSG00000187288	CIDEC	4.0102	5.54758e-30
ENSG00000226306	NPY6R	3.99837	3.58943e-33
ENSG00000163075	CFAP221	3.96119	1.48264e-39
ENSG00000104808	DHDH	3.9486	1.80286e-29
ENSG00000165828	PRAP1	3.91617	4.35032e-62
ENSG00000138075	ABCG5	3.85716	8.92475e-31
ENSG00000106404	CLDN15	3.85453	4.00287e-56
ENSG00000234155	RP11-30P6.6	3.85351	2.60345e-33
ENSG00000132517	SLC52A1	3.84035	6.80467e-28
ENSG00000182938	OTOP3	3.82593	7.66577e-28
ENSG00000182156	ENPP7	3.8145	5.69934e-26
ENSG00000171234	UGT2B7	3.81204	6.4235e-30
ENSG00000241224	FLJ22763	3.75206	1.82888e-35
ENSG00000160870	CYP3A7	3.73842	1.44511e-47
ENSG00000197181	PIWIL2	3.73517	1.50095e-29
ENSG00000173237	C11orf86	3.71345	1.04778e-23
ENSG00000187908	DMBT1	3.70705	8.55341e-41
ENSG00000115255	REEP6	3.69057	6.29356e-57
ENSG00000143921	ABCG8	3.66401	1.02471e-27
ENSG00000166869	CHP2	3.6615	7.07897e-45
ENSG00000232070	TMEM253	3.64989	7.59999e-35
ENSG00000147872	PLIN2	3.6408	9.91563e-46
ENSG00000015413	DPEP1	3.63825	3.88296e-27
ENSG00000243955	GSTA1	3.59504	1.99389e-49
ENSG00000109743	BST1	3.58126	2.03504e-30
ENSG00000013583	HEBP1	3.58035	1.30243e-50
ENSG00000176273	SLC35G1	3.5618	2.37486e-33
ENSG00000071967	CYBRD1	3.55771	9.03102e-41
ENSG00000100889	PCK2	3.54115	9.01357e-46
ENSG00000125255	SLC10A2	3.51251	1.80604e-27
ENSG00000088926	F11	3.51172	7.60331e-28
ENSG00000168955	TM4SF20	3.50714	7.11362e-28
ENSG00000118777	ABCG2	3.50389	4.31698e-24
ENSG00000158125	XDH	3.48234	6.92888e-32
ENSG00000143627	PKLR	3.47673	2.75586e-24
ENSG00000171227	TMEM37	3.47281	7.16616e-29
ENSG00000012504	NR1H4	3.40594	3.57774e-24
ENSG00000036473	OTC	3.40447	1.002e-32
ENSG00000044012	GUCA2B	3.39017	2.79305e-19
ENSG00000173406	DAB1	3.37266	4.61593e-23
ENSG00000155465	SLC7A7	3.37264	1.12524e-23
ENSG00000213996	TM6SF2	3.37038	5.62943e-28
ENSG00000178828	RNF186	3.33972	7.41827e-22
ENSG00000111863	ADTRP	3.32968	5.32733e-28
ENSG00000169903	TM4SF4	3.24244	5.7662e-20
ENSG00000116833	NR5A2	3.23577	8.60011e-27
ENSG00000174358	SLC6A19	3.21773	1.17146e-22
ENSG00000174827	PDZK1	3.2134	3.08769e-23
ENSG00000111701	APOBEC1	3.21327	1.03237e-21
ENSG00000198099	ADH4	3.19015	4.86389e-22
ENSG00000197165	SULT1A2	3.18754	1.50323e-42
ENSG00000119125	GDA	3.15254	3.45884e-26
ENSG00000114455	HHLA2	3.14359	1.96388e-19
ENSG00000197142	ACSL5	3.14296	8.92849e-62
ENSG00000178462	TUBAL3	3.10708	4.35833e-18
ENSG00000099139	PCSK5	3.1053	9.93189e-35
ENSG00000178301	AQP11	3.09922	3.70252e-23
ENSG00000100292	HMOX1	3.09849	4.87809e-19
ENSG00000074276	CDHR2	3.09696	1.71206e-22
ENSG00000139540	SLC39A5	3.03665	9.98958e-34
ENSG00000015520	NPC1L1	3.0235	2.20192e-18
ENSG00000033867	SLC4A7	3.00909	3.47921e-34
ENSG00000165841	CYP2C19	3.00296	3.11299e-30
ENSG00000244503	RP11-278L15.6	2.99234	1.80489e-21
ENSG00000112818	MEP1A	2.99162	4.23445e-24
ENSG00000137872	SEMA6D	2.9877	4.50443e-20
ENSG00000145384	FABP2	2.96562	6.26385e-30
ENSG00000163959	SLC51A	2.9645	9.47131e-21
ENSG00000119121	TRPM6	2.93918	1.93668e-19
ENSG00000104537	ANXA13	2.93486	6.97078e-24
ENSG00000213918	DNASE1	2.92377	4.03734e-50
ENSG00000099834	CDHR5	2.89635	8.25729e-29
ENSG00000166866	MYO1A	2.8819	4.82728e-32
ENSG00000198944	SOWAHA	2.88004	5.21672e-20
ENSG00000112394	SLC16A10	2.86141	3.34177e-18
ENSG00000166391	MOGAT2	2.84492	2.89188e-21
ENSG00000198189	HSD17B11	2.84378	3.96386e-42
ENSG00000100079	LGALS2	2.8303	5.79313e-24
ENSG00000065154	OAT	2.82485	3.27603e-55
ENSG00000166268	MYRFL	2.82133	5.23853e-19
ENSG00000130830	MPP1	2.81796	8.26534e-18
ENSG00000111424	VDR	2.76873	2.42642e-30
ENSG00000168903	BTNL3	2.76311	5.99049e-19
ENSG00000166825	ANPEP	2.76104	1.45134e-22
ENSG00000172831	CES2	2.74017	4.18785e-51
ENSG00000148803	FUOM	2.70465	1.41671e-20
ENSG00000106069	CHN2	2.69893	3.54666e-22
ENSG00000168765	GSTM4	2.6839	3.58504e-33
ENSG00000108187	PBLD	2.66604	5.80337e-34
ENSG00000137752	CASP1	2.62997	5.13016e-27
ENSG00000115419	GLS	2.62823	8.03153e-34
ENSG00000144820	ADGRG7	2.58587	4.27267e-25
ENSG00000165140	FBP1	2.58123	2.45403e-37
ENSG00000149476	TKFC	2.56011	7.80897e-36
ENSG00000086696	HSD17B2	2.55167	6.37297e-22
ENSG00000021826	CPS1	2.51799	6.87818e-19
ENSG00000004799	PDK4	2.48468	3.62772e-18
ENSG00000137960	GIPC2	2.46397	1.25683e-34
ENSG00000162817	C1orf115	2.45863	1.10363e-18
ENSG00000138449	SLC40A1	2.43393	4.07399e-34
ENSG00000118971	CCND2	2.39838	7.82223e-23
ENSG00000106853	PTGR1	2.36309	5.46442e-35
ENSG00000095932	SMIM24	2.31341	1.64195e-33
ENSG00000132437	DDC	2.27247	2.12484e-18
ENSG00000117519	CNN3	2.25065	1.91715e-24
ENSG00000122971	ACADS	2.24228	7.269e-23
ENSG00000124299	PEPD	2.21705	1.47779e-20
ENSG00000167315	ACAA2	2.20909	1.88491e-24
ENSG00000134240	HMGCS2	2.17799	1.62123e-26
ENSG00000165475	CRYL1	2.17226	1.41842e-21
ENSG00000143891	GALM	2.1708	6.40963e-18
ENSG00000121691	CAT	2.13294	5.5815e-28
ENSG00000189221	MAOA	2.09741	2.80754e-28
ENSG00000185000	DGAT1	2.09035	1.45614e-19
ENSG00000164237	CMBL	2.03391	4.41997e-25

## Sheet: Mucus neck
gene_id	external_gene_name	logFC	PValue
ENSG00000183607	GKN2	8.72496	7.75602e-292
ENSG00000169605	GKN1	8.44435	4.5444e-222
ENSG00000096088	PGC	7.03602	6.6924e-159
ENSG00000229859	PGA3	6.86522	5.49041e-145
ENSG00000229183	PGA4	6.69965	1.63221e-168
ENSG00000182333	LIPF	5.82824	3.42466e-91
ENSG00000163631	ALB	5.70062	1.21722e-99
ENSG00000110195	FOLR1	5.45926	6.83732e-66
ENSG00000168631	DPCR1	5.4538	3.3718e-69
ENSG00000105641	SLC5A5	5.44326	1.55414e-52
ENSG00000125999	BPIFB1	5.41807	1.62074e-65
ENSG00000167653	PSCA	5.08331	1.14333e-68
ENSG00000189377	CXCL17	4.80282	5.77798e-76
ENSG00000174502	SLC26A9	4.47351	1.81516e-41
ENSG00000108950	FAM20A	4.4691	9.75466e-47
ENSG00000159197	KCNE2	4.19009	3.9781e-40
ENSG00000138115	CYP2C8	4.14788	2.707e-35
ENSG00000169583	CLIC3	4.07579	1.18522e-36
ENSG00000180251	SLC9A4	4.06002	2.37368e-47
ENSG00000161055	SCGB3A1	4.03312	3.19441e-32
ENSG00000140274	DUOXA2	3.95889	4.20933e-27
ENSG00000196569	LAMA2	3.94298	1.1565e-33
ENSG00000023445	BIRC3	3.90518	4.26801e-35
ENSG00000150556	LYPD6B	3.8576	3.51835e-45
ENSG00000100665	SERPINA4	3.84453	3.42876e-31
ENSG00000135063	FAM189A2	3.83167	1.23242e-31
ENSG00000099769	IGFALS	3.74875	7.89407e-25
ENSG00000178597	PSAPL1	3.74061	7.23533e-29
ENSG00000135312	HTR1B	3.69846	1.42028e-29
ENSG00000232931	LINC00342	3.64428	3.89423e-31
ENSG00000042980	ADAM28	3.63236	1.85433e-57
ENSG00000174501	ANKRD36C	3.62703	2.11429e-62
ENSG00000140279	DUOX2	3.58846	9.37374e-28
ENSG00000107159	CA9	3.58064	9.68377e-56
ENSG00000228278	ORM2	3.51632	7.98975e-37
ENSG00000153446	C16orf89	3.5126	2.36222e-23
ENSG00000088340	FER1L4	3.4479	8.62443e-32
ENSG00000171243	SOSTDC1	3.44749	5.50271e-31
ENSG00000127249	ATP13A4	3.4433	1.28825e-26
ENSG00000161040	FBXL13	3.43934	5.27405e-25
ENSG00000137033	IL33	3.43628	1.52086e-30
ENSG00000160181	TFF2	3.3888	1.89864e-35
ENSG00000227640	SOX21-AS1	3.3702	2.07112e-31
ENSG00000130957	FBP2	3.31547	4.02257e-25
ENSG00000171916	LGALS9C	3.28929	1.01213e-34
ENSG00000188818	ZDHHC11	3.28274	1.77792e-34
ENSG00000019102	VSIG2	3.24996	2.43274e-52
ENSG00000066405	CLDN18	3.24694	8.44203e-49
ENSG00000172461	FUT9	3.20449	4.9411e-27
ENSG00000100918	REC8	3.14375	9.7715e-27
ENSG00000196542	SPTSSB	3.07713	1.52055e-23
ENSG00000214456	PLIN5	3.05756	4.62429e-19
ENSG00000101842	VSIG1	2.94984	5.13227e-29
ENSG00000174514	MFSD4	2.93522	3.34007e-22
ENSG00000148346	LCN2	2.85469	2.38675e-25
ENSG00000104267	CA2	2.82394	3.51337e-46
ENSG00000177133	LINC00982	2.81338	8.1595e-20
ENSG00000077044	DGKD	2.78825	4.79746e-36
ENSG00000154065	ANKRD29	2.75112	1.95346e-18
ENSG00000088992	TESC	2.73252	7.83647e-29
ENSG00000196620	UGT2B15	2.71233	7.36098e-20
ENSG00000179583	CIITA	2.68324	9.73065e-19
ENSG00000108602	ALDH3A1	2.67952	6.92964e-30
ENSG00000127528	KLF2	2.58573	5.90084e-19
ENSG00000185499	MUC1	2.54928	4.31014e-34
ENSG00000139044	B4GALNT3	2.52758	2.34912e-18
ENSG00000015532	XYLT2	2.52187	3.01619e-25
ENSG00000164379	FOXQ1	2.51283	6.67882e-24
ENSG00000139144	PIK3C2G	2.50122	1.63875e-21
ENSG00000215182	MUC5AC	2.47385	1.2352e-28
ENSG00000090020	SLC9A1	2.45885	2.24025e-29
ENSG00000185551	NR2F2	2.45664	8.7227e-25
ENSG00000149577	SIDT2	2.45496	3.39566e-27
ENSG00000006025	OSBPL7	2.38435	6.67684e-21
ENSG00000196188	CTSE	2.35934	8.4106e-23
ENSG00000164266	SPINK1	2.32681	1.73965e-31
ENSG00000198203	SULT1C2	2.2652	7.75757e-22
ENSG00000156966	B3GNT7	2.20384	4.08176e-18
ENSG00000116260	QSOX1	2.199	9.58547e-30
ENSG00000203697	CAPN8	2.14541	1.81343e-19
ENSG00000139629	GALNT6	2.00479	7.40303e-19

## Sheet: Goblet
gene_id	external_gene_name	logFC	PValue
ENSG00000179914	ITLN1	7.71878	1.90244e-208
ENSG00000016490	CLCA1	6.90294	3.31439e-100
ENSG00000158764	ITLN2	6.84217	1.35e-124
ENSG00000163515	RETNLB	6.48755	4.98487e-92
ENSG00000130035	GALNT8	6.35982	1.91787e-139
ENSG00000164822	DEFA6	6.26335	2.28934e-64
ENSG00000198788	MUC2	6.1756	1.05473e-134
ENSG00000122711	SPINK4	5.89902	5.13427e-111
ENSG00000167748	KLK1	5.63245	3.94714e-99
ENSG00000106178	CCL24	5.55686	7.58726e-82
ENSG00000164816	DEFA5	5.46908	2.53907e-46
ENSG00000186474	KLK12	5.39758	1.35567e-56
ENSG00000174562	KLK15	5.35812	3.55648e-66
ENSG00000204983	PRSS1	5.27908	5.61577e-43
ENSG00000172238	ATOH1	5.17676	1.56396e-58
ENSG00000184709	LRRC26	5.11318	2.03482e-85
ENSG00000198719	DLL1	4.97081	7.13719e-55
ENSG00000198691	ABCA4	4.94364	5.21203e-43
ENSG00000144485	HES6	4.93905	3.46371e-68
ENSG00000174992	ZG16	4.84959	2.16468e-47
ENSG00000116176	TPSG1	4.71624	9.83557e-41
ENSG00000100302	RASD2	4.68194	7.68466e-50
ENSG00000172482	AGXT	4.55074	2.14944e-41
ENSG00000162998	FRZB	4.09314	5.78392e-24
ENSG00000076864	RAP1GAP	3.77935	1.64759e-39
ENSG00000142515	KLK3	3.73728	4.13191e-88
ENSG00000167964	RAB26	3.73701	1.98842e-29
ENSG00000204361	NXPE2	3.68973	9.62496e-24
ENSG00000070526	ST6GALNAC1	3.67471	1.36279e-71
ENSG00000122859	NEUROG3	3.67464	1.28888e-16
ENSG00000197273	GUCA2A	3.66763	8.41655e-21
ENSG00000159921	GNE	3.66313	1.12779e-33
ENSG00000143001	TMEM61	3.64325	2.47821e-27
ENSG00000198488	B3GNT6	3.60921	1.80996e-23
ENSG00000107954	NEURL1	3.60248	1.4476e-32
ENSG00000101443	WFDC2	3.59066	6.04325e-36
ENSG00000128917	DLL4	3.55409	1.35728e-21
ENSG00000007402	CACNA2D2	3.42555	7.18794e-22
ENSG00000146205	ANO7	3.41792	1.04961e-24
ENSG00000158292	GPR153	3.3664	5.5076e-21
ENSG00000104728	ARHGEF10	3.33926	2.30113e-26
ENSG00000120708	TGFBI	3.33268	2.55736e-16
ENSG00000188833	ENTPD8	3.24289	1.48193e-19
ENSG00000155254	MARVELD1	3.22128	1.23796e-17
ENSG00000144596	GRIP2	3.20119	4.31748e-18
ENSG00000108551	RASD1	3.18656	1.16728e-18
ENSG00000130038	CRACR2A	3.12199	3.73331e-19
ENSG00000160180	TFF3	3.0931	7.15162e-40
ENSG00000139998	RAB15	3.04058	4.63435e-22
ENSG00000084636	COL16A1	3.02229	2.69159e-19
ENSG00000187068	C3orf70	2.93203	2.50887e-16
ENSG00000104936	DMPK	2.85729	8.98615e-19
ENSG00000124766	SOX4	2.80767	6.3359e-42
ENSG00000117525	F3	2.7947	2.66046e-23
ENSG00000124664	SPDEF	2.78935	2.6612e-22
ENSG00000115756	HPCAL1	2.77897	2.78593e-34
ENSG00000169684	CHRNA5	2.75059	3.17728e-16
ENSG00000136378	ADAMTS7	2.72368	1.09113e-15
ENSG00000138821	SLC39A8	2.67253	9.87209e-17
ENSG00000175344	CHRNA7	2.60878	1.92754e-15
ENSG00000197249	SERPINA1	2.59567	1.03021e-19
ENSG00000143578	CREB3L4	2.51651	4.29843e-17
ENSG00000136542	GALNT5	2.44382	2.06723e-16
ENSG00000010219	DYRK4	2.38555	5.54957e-18
ENSG00000078699	CBFA2T2	2.36779	1.33554e-16
ENSG00000077232	DNAJC10	2.31947	4.69686e-31
ENSG00000157613	CREB3L1	2.26326	1.80572e-22
ENSG00000131149	GSE1	2.22741	5.45857e-20
ENSG00000106537	TSPAN13	2.03401	9.46896e-26

## Sheet: Squamous
gene_id	external_gene_name	logFC	PValue
ENSG00000140519	RHCG	9.90428	0
ENSG00000186847	KRT14	9.35696	0
ENSG00000205420	KRT6A	9.20204	0
ENSG00000167656	LY6D	9.12596	0
ENSG00000183347	GBP6	9.05513	0
ENSG00000178363	CALML3	8.97022	0
ENSG00000186081	KRT5	8.91859	3.06320700421573e-322
ENSG00000057149	SERPINB3	8.62701	0
ENSG00000124466	LYPD3	8.52374	0
ENSG00000230937	MIR205HG	8.37734	0
ENSG00000143546	S100A8	8.32183	0
ENSG00000134762	DSC3	8.30268	0
ENSG00000137975	CLCA2	8.1838	0
ENSG00000185479	KRT6B	8.1595	0
ENSG00000186832	KRT16	8.07534	0
ENSG00000163220	S100A9	8.05302	1.47893e-239
ENSG00000170477	KRT4	7.98186	5.09375e-180
ENSG00000171401	KRT13	7.96016	0
ENSG00000206073	SERPINB4	7.9296	1.25802e-228
ENSG00000196754	S100A2	7.88777	0
ENSG00000170465	KRT6C	7.87666	0
ENSG00000143320	CRABP2	7.57412	1.7404e-241
ENSG00000081277	PKP1	7.41391	0
ENSG00000171346	KRT15	7.25281	1.48937e-191
ENSG00000197641	SERPINB13	7.20208	7.33284e-302
ENSG00000205076	LGALS7	6.9523	0
ENSG00000137699	TRIM29	6.93764	8.99731e-184
ENSG00000138755	CXCL9	6.82874	7.3056e-126
ENSG00000154227	CERS3	6.73889	1.00901e-289
ENSG00000141579	ZNF750	6.6598	9.05773e-184
ENSG00000073282	TP63	6.53923	1.59017e-164
ENSG00000178934	LGALS7B	6.52479	2.21099e-173
ENSG00000196344	ADH7	6.40483	9.36249e-114
ENSG00000163331	DAPL1	6.3945	2.82480451999666e-317
ENSG00000087494	PTHLH	6.39184	3.86478e-117
ENSG00000134757	DSG3	6.36507	9.33605e-148
ENSG00000173432	SAA1	6.35565	3.85767e-114
ENSG00000174564	IL20RB	6.33835	2.16107e-130
ENSG00000136235	GPNMB	6.33072	7.23268e-119
ENSG00000110852	CLEC2B	6.30678	5.00488499237183e-321
ENSG00000129194	SOX15	6.24076	6.41588e-212
ENSG00000153802	TMPRSS11D	6.13251	1.23986e-163
ENSG00000138271	GPR87	6.12806	3.38277e-171
ENSG00000187054	TMPRSS11A	6.0839	2.2584e-140
ENSG00000147697	GSDMC	5.97505	5.72634e-145
ENSG00000182326	C1S	5.93473	3.14776e-81
ENSG00000158055	GRHL3	5.89878	1.79547e-117
ENSG00000000971	CFH	5.87345	1.69983e-107
ENSG00000179593	ALOX15B	5.77735	1.00604e-89
ENSG00000131203	IDO1	5.77443	7.8515e-70
ENSG00000121552	CSTA	5.76953	7.05949e-146
ENSG00000129451	KLK10	5.71008	2.96279e-83
ENSG00000169594	BNC1	5.67322	7.60939e-113
ENSG00000125998	FAM83C	5.64691	1.01813e-92
ENSG00000165272	AQP3	5.63651	1.52356e-105
ENSG00000165794	SLC39A2	5.61593	9.69157e-84
ENSG00000120471	TP53AIP1	5.6139	3.82532e-117
ENSG00000188373	C10orf99	5.59327	1.29272e-93
ENSG00000019549	SNAI2	5.58499	4.68268e-101
ENSG00000159403	C1R	5.56599	3.43546e-74
ENSG00000086570	FAT2	5.55156	1.90167e-127
ENSG00000166535	A2ML1	5.54633	1.36618e-81
ENSG00000186867	QRFPR	5.49476	2.5201e-109
ENSG00000156535	CD109	5.49386	2.83679e-141
ENSG00000134760	DSG1	5.48132	2.8924e-82
ENSG00000169245	CXCL10	5.38147	1.42251e-47
ENSG00000135046	ANXA1	5.31607	1.37651e-98
ENSG00000178726	THBD	5.28165	2.19023e-75
ENSG00000154451	GBP5	5.27456	2.45512e-77
ENSG00000113430	IRX4	5.25219	2.83137e-86
ENSG00000132746	ALDH3B2	5.21916	2.97527e-63
ENSG00000167768	KRT1	5.2157	9.87424e-75
ENSG00000143341	HMCN1	5.19869	1.87434e-71
ENSG00000128510	CPA4	5.17777	8.85788e-59
ENSG00000105131	EPHX3	5.1397	4.52662e-57
ENSG00000167779	IGFBP6	5.11529	1.76458e-69
ENSG00000109101	FOXN1	5.0799	4.22685e-78
ENSG00000171517	LPAR3	5.03509	5.81214e-93
ENSG00000088726	TMEM40	5.02349	4.94344e-86
ENSG00000159231	CBR3	5.00379	1.04876e-115
ENSG00000122861	PLAU	4.93791	1.14019e-50
ENSG00000169469	SPRR1B	4.79765	2.48341e-42
ENSG00000079931	MOXD1	4.7802	5.40502e-48
ENSG00000187955	COL14A1	4.76301	8.73393e-43
ENSG00000185614	FAM212A	4.73981	6.94869e-66
ENSG00000175183	CSRP2	4.73191	4.3155e-67
ENSG00000176014	TUBB6	4.68109	8.92573e-61
ENSG00000128422	KRT17	4.68021	1.03988e-135
ENSG00000025708	TYMP	4.66934	8.53967e-66
ENSG00000077942	FBLN1	4.66854	9.85293e-54
ENSG00000171056	SOX7	4.64238	3.40882e-71
ENSG00000092295	TGM1	4.63694	1.00417e-43
ENSG00000129151	BBOX1	4.59117	1.4077e-56
ENSG00000095303	PTGS1	4.59113	2.64611e-43
ENSG00000127863	TNFRSF19	4.58942	9.46843e-49
ENSG00000180438	TPRXL	4.5873	7.28124e-53
ENSG00000140459	CYP11A1	4.58651	4.21278e-56
ENSG00000186891	TNFRSF18	4.56795	4.10951e-42
ENSG00000137440	FGFBP1	4.56152	6.32374e-48
ENSG00000188883	KLRG2	4.55234	5.48401e-53
ENSG00000175793	SFN	4.55182	1.04194e-144
ENSG00000074181	NOTCH3	4.54709	1.10341e-92
ENSG00000011028	MRC2	4.54648	1.97681e-75
ENSG00000074410	CA12	4.53612	1.02153e-70
ENSG00000087510	TFAP2C	4.51833	1.28948e-74
ENSG00000078081	LAMP3	4.5054	5.39956e-48
ENSG00000104140	RHOV	4.4943	8.67903e-61
ENSG00000064886	CHI3L2	4.45525	3.02217e-35
ENSG00000142973	CYP4B1	4.45271	2.16794e-40
ENSG00000104892	KLC3	4.44799	7.44692e-47
ENSG00000163629	PTPN13	4.42751	4.33639e-58
ENSG00000189280	GJB5	4.41732	9.93275e-54
ENSG00000175906	ARL4D	4.39387	6.98131e-49
ENSG00000187720	THSD4	4.38022	4.36239e-75
ENSG00000204252	HLA-DOA	4.36822	1.99875e-36
ENSG00000162493	PDPN	4.35828	4.75857e-43
ENSG00000158089	GALNT14	4.33767	3.47611e-38
ENSG00000172243	CLEC7A	4.33553	2.29266e-52
ENSG00000140254	DUOXA1	4.31521	1.27846e-37
ENSG00000121064	SCPEP1	4.29048	1.71878e-58
ENSG00000130303	BST2	4.27264	2.31586e-52
ENSG00000177494	ZBED2	4.25496	3.08518e-42
ENSG00000104368	PLAT	4.24363	5.74399e-35
ENSG00000137573	SULF1	4.24118	1.55153e-49
ENSG00000145824	CXCL14	4.23098	7.89053e-39
ENSG00000139926	FRMD6	4.18934	6.93625e-41
ENSG00000016602	CLCA4	4.14845	5.54635e-40
ENSG00000105974	CAV1	4.14565	6.66917e-35
ENSG00000147065	MSN	4.11564	8.64507e-44
ENSG00000124610	HIST1H1A	4.11192	4.55077e-34
ENSG00000069812	HES2	4.11123	2.88387e-46
ENSG00000173338	KCNK7	4.09201	2.06352e-33
ENSG00000100504	PYGL	4.08883	2.85168e-40
ENSG00000137959	IFI44L	4.08175	1.10037e-36
ENSG00000164683	HEY1	4.07943	6.25405e-34
ENSG00000167759	KLK13	4.07167	1.16715e-35
ENSG00000106211	HSPB1	4.06066	5.57142e-149
ENSG00000168824	D4S234E	4.04745	4.90872e-47
ENSG00000163032	VSNL1	4.04275	4.24304e-44
ENSG00000184292	TACSTD2	4.0096	1.89381e-58
ENSG00000175591	P2RY2	4.00126	1.02597e-31
ENSG00000050730	TNIP3	3.98705	1.27339e-51
ENSG00000135919	SERPINE2	3.9771	2.12893e-36
ENSG00000140511	HAPLN3	3.94632	2.51702e-33
ENSG00000169248	CXCL11	3.90017	2.08254e-30
ENSG00000131435	PDLIM4	3.89985	9.149e-40
ENSG00000105894	PTN	3.89799	1.47956e-44
ENSG00000157601	MX1	3.88128	1.33915e-50
ENSG00000164687	FABP5	3.85803	5.55849e-136
ENSG00000170745	KCNS3	3.84303	1.48986e-26
ENSG00000182492	BGN	3.84299	4.24825e-32
ENSG00000160932	LY6E	3.83546	3.95901e-71
ENSG00000003989	SLC7A2	3.83301	8.51908e-34
ENSG00000198807	PAX9	3.82755	8.2926e-40
ENSG00000134215	VAV3	3.81142	9.68003e-46
ENSG00000185860	C1orf110	3.79933	2.03701e-28
ENSG00000163565	IFI16	3.78172	1.69049e-54
ENSG00000234465	PINLYP	3.78042	3.69791e-36
ENSG00000204103	MAFB	3.75189	1.62292e-40
ENSG00000189001	SBSN	3.74677	8.53475e-30
ENSG00000169855	ROBO1	3.7413	3.61e-38
ENSG00000123892	RAB38	3.73308	3.53303e-32
ENSG00000175984	DENND2C	3.73016	1.42625e-37
ENSG00000102349	KLF8	3.71834	8.77057e-32
ENSG00000143502	SUSD4	3.71376	1.81501e-32
ENSG00000188910	GJB3	3.71103	4.12705e-36
ENSG00000172548	NIPAL4	3.70841	2.64524e-26
ENSG00000178184	PARD6G	3.70284	1.50011e-30
ENSG00000041982	TNC	3.69919	5.69633e-28
ENSG00000213903	LTB4R	3.67112	3.1731e-37
ENSG00000244122	UGT1A7	3.66848	2.27812e-30
ENSG00000069849	ATP1B3	3.66212	8.61313e-79
ENSG00000114450	GNB4	3.65499	1.97041e-33
ENSG00000158246	FAM46B	3.65094	1.36054e-26
ENSG00000170425	ADORA2B	3.64911	8.03856e-31
ENSG00000101447	FAM83D	3.64111	3.66393e-28
ENSG00000185909	KLHDC8B	3.64084	1.40847e-28
ENSG00000151136	BTBD11	3.62316	6.28296e-30
ENSG00000196924	FLNA	3.62185	1.64393e-39
ENSG00000196743	GM2A	3.61246	7.29766e-53
ENSG00000069011	PITX1	3.58237	5.24727e-66
ENSG00000181938	GINS3	3.57902	1.31513e-29
ENSG00000154856	APCDD1	3.57603	2.21267e-29
ENSG00000172819	RARG	3.5647	4.10082e-36
ENSG00000179869	ABCA13	3.55596	8.59134e-28
ENSG00000131650	KREMEN2	3.55106	1.28948e-24
ENSG00000165474	GJB2	3.54269	5.08918e-40
ENSG00000234964	FABP5P7	3.53025	4.38827e-112
ENSG00000062038	CDH3	3.51878	5.79821e-35
ENSG00000072041	SLC6A15	3.51869	1.09802e-25
ENSG00000112378	PERP	3.51366	2.49184e-151
ENSG00000149131	SERPING1	3.50784	1.80399e-25
ENSG00000111817	DSE	3.48692	6.93625e-27
ENSG00000121742	GJB6	3.48226	7.2423e-23
ENSG00000134107	BHLHE40	3.45038	6.21352e-45
ENSG00000159871	LYPD5	3.4299	3.23435e-24
ENSG00000163472	TMEM79	3.42759	3.30376e-26
ENSG00000169860	P2RY1	3.41474	6.16675e-23
ENSG00000105971	CAV2	3.41102	5.80375e-29
ENSG00000143995	MEIS1	3.39204	2.36937e-28
ENSG00000134531	EMP1	3.38725	3.35343e-30
ENSG00000111432	FZD10	3.38377	3.32579e-28
ENSG00000215386	MIR99AHG	3.36315	1.34094e-39
ENSG00000104332	SFRP1	3.34172	1.34393e-24
ENSG00000070731	ST6GALNAC2	3.33917	1.44696e-28
ENSG00000188042	ARL4C	3.33357	7.20552e-30
ENSG00000181804	SLC9A9	3.32533	2.07675e-25
ENSG00000149573	MPZL2	3.32503	2.78108e-49
ENSG00000159423	ALDH4A1	3.31136	3.38192e-30
ENSG00000140105	WARS	3.30857	2.95116e-57
ENSG00000137857	DUOX1	3.30076	8.28251e-29
ENSG00000162692	VCAM1	3.29396	1.45432e-17
ENSG00000168032	ENTPD3	3.29173	9.69656e-23
ENSG00000127564	PKMYT1	3.29171	1.82055e-21
ENSG00000129474	AJUBA	3.28998	2.77147e-23
ENSG00000198502	HLA-DRB5	3.28604	5.50658e-45
ENSG00000151632	AKR1C2	3.28246	2.11468e-37
ENSG00000119681	LTBP2	3.27535	2.28701e-25
ENSG00000166592	RRAD	3.25827	7.55651e-20
ENSG00000093009	CDC45	3.25577	1.92396e-18
ENSG00000161513	FDXR	3.24865	5.0415e-29
ENSG00000134802	SLC43A3	3.23594	7.9258e-26
ENSG00000148841	ITPRIP	3.23566	2.56779e-21
ENSG00000197093	GAL3ST4	3.22927	4.2805e-23
ENSG00000139988	RDH12	3.22711	2.1165e-18
ENSG00000103044	HAS3	3.21062	1.40487e-20
ENSG00000109113	RAB34	3.20896	1.03589e-21
ENSG00000145632	PLK2	3.19896	1.77108e-25
ENSG00000134755	DSC2	3.18735	2.1154e-54
ENSG00000139514	SLC7A1	3.1788	1.3094e-60
ENSG00000117394	SLC2A1	3.17051	4.92277e-38
ENSG00000024422	EHD2	3.15613	2.59184e-23
ENSG00000231389	HLA-DPA1	3.15423	4.64016e-23
ENSG00000186377	CYP4X1	3.15229	1.21116e-25
ENSG00000096696	DSP	3.14548	6.10461e-151
ENSG00000141424	SLC39A6	3.14151	1.1296e-29
ENSG00000101347	SAMHD1	3.14149	5.72924e-34
ENSG00000134504	KCTD1	3.12091	1.37894e-32
ENSG00000060558	GNA15	3.10859	3.56303e-20
ENSG00000106278	PTPRZ1	3.08856	1.93036e-27
ENSG00000167754	KLK5	3.08677	3.44641e-18
ENSG00000123700	KCNJ2	3.08099	4.40863e-26
ENSG00000131746	TNS4	3.07322	1.01938e-28
ENSG00000198729	PPP1R14C	3.06971	3.1213e-21
ENSG00000170779	CDCA4	3.05858	6.99136e-21
ENSG00000168394	TAP1	3.05396	3.66659e-48
ENSG00000099284	H2AFY2	3.05125	6.34345e-22
ENSG00000105538	RASIP1	3.0421	7.53273e-19
ENSG00000063660	GPC1	3.031	2.45379e-28
ENSG00000122786	CALD1	3.02262	1.86618e-25
ENSG00000239713	APOBEC3G	3.02158	1.80102e-18
ENSG00000111335	OAS2	2.99983	8.52509e-24
ENSG00000075618	FSCN1	2.99982	1.23084e-27
ENSG00000165490	DDIAS	2.99291	2.81201e-19
ENSG00000173801	JUP	2.98319	8.88174e-95
ENSG00000145545	SRD5A1	2.97831	2.46402e-26
ENSG00000165905	GYLTL1B	2.9724	4.01114e-19
ENSG00000165244	ZNF367	2.9712	8.70337e-19
ENSG00000185567	AHNAK2	2.9689	3.65902e-20
ENSG00000101384	JAG1	2.95681	3.27404e-36
ENSG00000002549	LAP3	2.95561	7.62752e-40
ENSG00000170006	TMEM154	2.95372	1.55673e-20
ENSG00000144057	ST6GAL2	2.95093	8.45822e-21
ENSG00000133710	SPINK5	2.94945	5.31463e-25
ENSG00000113083	LOX	2.9328	5.49361e-17
ENSG00000119900	OGFRL1	2.92858	3.58637e-26
ENSG00000206075	SERPINB5	2.92438	3.12123e-33
ENSG00000185585	OLFML2A	2.9186	2.72225e-18
ENSG00000162654	GBP4	2.91471	5.81226e-19
ENSG00000166025	AMOTL1	2.89595	1.701e-21
ENSG00000073111	MCM2	2.89294	8.87667e-20
ENSG00000115295	CLIP4	2.89046	2.01771e-19
ENSG00000182752	PAPPA	2.87853	3.07952e-18
ENSG00000168496	FEN1	2.87463	4.7562e-19
ENSG00000122378	FAM213A	2.87437	5.43772e-56
ENSG00000138642	HERC6	2.86815	3.01303e-21
ENSG00000111907	TPD52L1	2.86396	1.23431e-30
ENSG00000145687	SSBP2	2.85451	2.35924e-21
ENSG00000112096	SOD2	2.838	1.48902e-52
ENSG00000131669	NINJ1	2.81879	2.9883e-25
ENSG00000104447	TRPS1	2.80588	1.15882e-22
ENSG00000212747	FAM127C	2.78806	2.99336e-24
ENSG00000198554	WDHD1	2.78723	5.87687e-18
ENSG00000005059	CCDC109B	2.77865	2.48578e-19
ENSG00000134574	DDB2	2.77496	1.29817e-21
ENSG00000185963	BICD2	2.77036	7.51943e-22
ENSG00000106605	BLVRA	2.76969	1.85167e-21
ENSG00000143753	DEGS1	2.76963	9.46987e-28
ENSG00000139291	TMEM19	2.76921	3.11418e-29
ENSG00000142733	MAP3K6	2.76509	3.1216e-17
ENSG00000177469	PTRF	2.7583	5.40627e-17
ENSG00000183762	KREMEN1	2.75723	2.65211e-22
ENSG00000175305	CCNE2	2.75643	2.33828e-18
ENSG00000148175	STOM	2.75618	1.76132e-17
ENSG00000164930	FZD6	2.75126	3.88915e-22
ENSG00000142657	PGD	2.74476	2.43658e-55
ENSG00000132274	TRIM22	2.74077	1.04419e-20
ENSG00000114270	COL7A1	2.73374	4.28661e-17
ENSG00000118898	PPL	2.7337	1.39089e-24
ENSG00000117228	GBP1	2.72725	1.44165e-19
ENSG00000118257	NRP2	2.72163	1.01901e-16
ENSG00000137563	GGH	2.71821	7.98296e-24
ENSG00000004700	RECQL	2.71693	4.29893e-18
ENSG00000104723	TUSC3	2.70996	7.3691e-17
ENSG00000114115	RBP1	2.70643	1.22708e-18
ENSG00000139679	LPAR6	2.68793	2.60434e-20
ENSG00000102007	PLP2	2.68372	5.19705e-42
ENSG00000146648	EGFR	2.67808	7.79638e-37
ENSG00000064666	CNN2	2.67536	4.34382e-25
ENSG00000184584	TMEM173	2.66552	8.63477e-17
ENSG00000148120	C9orf3	2.65952	1.72319e-43
ENSG00000167325	RRM1	2.6571	1.19413e-27
ENSG00000167553	TUBA1C	2.6375	8.32046e-40
ENSG00000104738	MCM4	2.63279	8.05802e-21
ENSG00000169299	PGM2	2.62712	7.792e-21
ENSG00000185885	IFITM1	2.61689	4.36168e-30
ENSG00000121957	GPSM2	2.6114	7.8379e-18
ENSG00000171444	MCC	2.61015	3.44786e-19
ENSG00000137965	IFI44	2.60091	1.40107e-19
ENSG00000155755	TMEM237	2.5994	2.51525e-18
ENSG00000115415	STAT1	2.59163	5.47299e-38
ENSG00000119866	BCL11A	2.54433	8.63225e-24
ENSG00000096060	FKBP5	2.52678	6.13293e-18
ENSG00000136997	MYC	2.52207	7.24804e-24
ENSG00000008282	SYPL1	2.516	9.15723e-49
ENSG00000111716	LDHB	2.50335	5.95089e-30
ENSG00000148400	NOTCH1	2.4975	2.88813e-19
ENSG00000087077	TRIP6	2.49184	5.05448e-19
ENSG00000116044	NFE2L2	2.48354	9.00587e-55
ENSG00000151929	BAG3	2.47408	1.00194e-20
ENSG00000134294	SLC38A2	2.47171	1.66118e-48
ENSG00000162645	GBP2	2.43676	1.10432e-18
ENSG00000026508	CD44	2.42912	3.59163e-34
ENSG00000137203	TFAP2A	2.42829	9.45646e-24
ENSG00000186522	2010-09-01	2.37928	2.86009e-22
ENSG00000118515	SGK1	2.35733	3.76709e-17
ENSG00000170876	TMEM43	2.33971	8.448e-18
ENSG00000051596	THOC3	2.33288	8.12755e-29
ENSG00000244509	APOBEC3C	2.33154	7.73092e-27
ENSG00000139324	TMTC3	2.31035	1.12689e-24
ENSG00000142765	SYTL1	2.3096	2.26274e-20
ENSG00000112118	MCM3	2.30417	9.84953e-17
ENSG00000014216	CAPN1	2.29465	6.53979e-40
ENSG00000184363	PKP3	2.29413	1.01935e-25
ENSG00000105281	SLC1A5	2.28979	1.32445e-19
ENSG00000065135	GNAI3	2.28759	1.19355e-24
ENSG00000154640	BTG3	2.28406	5.05555e-20
ENSG00000135378	PRRG4	2.28114	7.34001e-17
ENSG00000128708	HAT1	2.23873	1.15259e-17
ENSG00000175634	RPS6KB2	2.2342	5.75671e-17
ENSG00000134184	GSTM1	2.23346	2.11098e-19
ENSG00000124207	CSE1L	2.22528	1.01715e-24
ENSG00000100714	MTHFD1	2.22388	7.66954e-18
ENSG00000156587	UBE2L6	2.21894	7.6359e-21
ENSG00000110108	TMEM109	2.20859	2.34938e-17
ENSG00000064115	TM7SF3	2.20631	3.5258e-22
ENSG00000139433	GLTP	2.20461	1.10314e-20
ENSG00000164308	ERAP2	2.20122	8.58514e-18
ENSG00000135446	CDK4	2.17943	1.46627e-17
ENSG00000126709	IFI6	2.16253	1.7202e-19
ENSG00000100258	LMF2	2.12491	1.20196e-17
ENSG00000102024	PLS3	2.12189	3.87052e-19
ENSG00000116133	DHCR24	2.1043	7.5734e-27
ENSG00000143149	ALDH9A1	2.0991	2.02589e-26
ENSG00000141030	COPS3	2.09863	1.06411e-16
ENSG00000156110	ADK	2.06896	2.31405e-20
ENSG00000004478	FKBP4	2.06217	8.02838e-21

## Sheet: Enteroendocrine
gene_id	external_gene_name	logFC	PValue
ENSG00000118271	TTR	8.36725	1.76457e-179
ENSG00000109072	VTN	7.60773	7.18851e-111
ENSG00000096395	MLN	7.50971	3.69468e-96
ENSG00000100604	CHGA	7.42481	1.81252e-114
ENSG00000079689	SCGN	7.18562	8.53002e-97
ENSG00000116774	OLFML3	7.0206	1.92406e-80
ENSG00000163497	FEV	7.01096	2.0596e-83
ENSG00000163499	CRYBA2	6.86871	5.82568e-102
ENSG00000157017	GHRL	6.80324	5.31721e-98
ENSG00000162992	NEUROD1	6.72324	6.90548e-63
ENSG00000171951	SCG2	6.65464	8.38259e-69
ENSG00000157005	SST	6.55344	2.60666e-60
ENSG00000136698	CFC1	6.50638	2.01696e-65
ENSG00000145321	GC	6.40444	2.32797e-59
ENSG00000185002	RFX6	6.23446	1.92182e-60
ENSG00000089199	CHGB	6.1244	1.78785e-58
ENSG00000177669	MBOAT4	6.10364	3.83916e-49
ENSG00000139219	COL2A1	5.86174	9.83724e-64
ENSG00000036565	SLC18A1	5.80489	1.31482e-45
ENSG00000133636	NTS	5.80259	4.45454e-42
ENSG00000145198	VWA5B2	5.74061	2.9497e-53
ENSG00000146013	GFRA3	5.71838	3.04901e-43
ENSG00000180616	SSTR2	5.64036	1.02641e-44
ENSG00000060709	RIMBP2	5.62529	1.30009e-53
ENSG00000129167	TPH1	5.54762	3.1097e-36
ENSG00000116183	PAPPA2	5.40876	4.92459e-42
ENSG00000165507	C10orf10	5.3339	2.92773e-40
ENSG00000171303	KCNK3	5.27163	7.28268e-48
ENSG00000180785	OR51E1	5.18513	1.82292e-28
ENSG00000171759	PAH	5.12896	5.69343e-32
ENSG00000102466	FGF14	5.06906	1.50167e-35
ENSG00000141837	CACNA1A	5.04839	1.71946e-49
ENSG00000140287	HDC	5.01862	3.85802e-21
ENSG00000006071	ABCC8	4.95576	2.63799e-31
ENSG00000153002	CPB1	4.94626	5.80667e-25
ENSG00000147488	ST18	4.93866	7.53226e-42
ENSG00000173404	INSM1	4.86887	7.09353e-32
ENSG00000173826	KCNH6	4.8322	2.37211e-35
ENSG00000134198	TSPAN2	4.80029	1.70975e-39
ENSG00000124780	KCNK17	4.79838	1.89796e-36
ENSG00000161149	TUBA3FP	4.7765	8.03632e-37
ENSG00000145087	STXBP5L	4.77444	1.22499e-37
ENSG00000178695	KCTD12	4.66985	2.31622e-41
ENSG00000164638	SLC29A4	4.6418	3.6599e-36
ENSG00000126218	F10	4.64026	1.14181e-27
ENSG00000151726	ACSL1	4.56189	5.78887e-37
ENSG00000104112	SCG3	4.5576	5.62537e-29
ENSG00000152580	IGSF10	4.52125	1.27895e-26
ENSG00000086619	ERO1B	4.51091	2.35983e-35
ENSG00000197594	ENPP1	4.50447	2.14329e-27
ENSG00000004848	ARX	4.4311	4.14248e-31
ENSG00000204889	KRT40	4.42388	2.59805e-23
ENSG00000146674	IGFBP3	4.42334	3.086e-24
ENSG00000175426	PCSK1	4.36891	1.73603e-22
ENSG00000102109	PCSK1N	4.33031	8.99113e-22
ENSG00000152932	RAB3C	4.32934	8.77838e-30
ENSG00000106331	PAX4	4.30014	1.07251e-17
ENSG00000125851	PCSK2	4.25489	1.66088e-19
ENSG00000120457	KCNJ5	4.23682	7.16744e-24
ENSG00000139055	ERP27	4.2342	5.74766e-20
ENSG00000211445	GPX3	4.22168	2.76327e-22
ENSG00000198829	SUCNR1	4.2213	5.60754e-24
ENSG00000162595	DIRAS3	4.21008	7.79007e-21
ENSG00000187045	TMPRSS6	4.19304	9.81901e-25
ENSG00000166922	SCG5	4.13431	1.4666e-22
ENSG00000016082	ISL1	4.03858	1.27045e-20
ENSG00000125780	TGM3	4.02342	1.61284e-18
ENSG00000147231	CXorf57	4.00857	5.58075e-21
ENSG00000184530	C6orf58	3.98133	3.49521e-15
ENSG00000128536	CDHR3	3.97451	1.41024e-22
ENSG00000166741	NNMT	3.97233	2.70546e-18
ENSG00000139767	SRRM4	3.96695	2.45935e-21
ENSG00000054356	PTPRN	3.95358	7.51898e-18
ENSG00000133958	UNC79	3.88704	1.53889e-19
ENSG00000095739	BAMBI	3.8467	2.99364e-17
ENSG00000178171	AMER3	3.84088	2.23683e-19
ENSG00000152804	HHEX	3.82276	7.82727e-17
ENSG00000166959	MS4A8	3.81556	2.51384e-25
ENSG00000115828	QPCT	3.79268	2.54217e-15
ENSG00000179921	GPBAR1	3.765	5.25884e-15
ENSG00000168243	GNG4	3.75336	1.31251e-16
ENSG00000135447	PPP1R1A	3.74973	4.60292e-20
ENSG00000176956	LY6H	3.73643	5.42854e-16
ENSG00000153956	CACNA2D1	3.72532	1.55257e-19
ENSG00000133519	ZDHHC8P1	3.70836	1.9997e-18
ENSG00000172794	RAB37	3.70679	5.90576e-17
ENSG00000100228	RAB36	3.69534	1.92103e-14
ENSG00000110318	CEP126	3.69093	8.81716e-22
ENSG00000117707	PROX1	3.68937	9.12622e-19
ENSG00000204347	BTBD17	3.66612	6.19162e-15
ENSG00000186567	CEACAM19	3.65521	1.53565e-17
ENSG00000169507	SLC38A11	3.58476	1.49087e-17
ENSG00000162552	WNT4	3.57107	1.87317e-14
ENSG00000140323	DISP2	3.55126	1.1188e-15
ENSG00000171476	HOPX	3.54359	2.85129e-18
ENSG00000057593	F7	3.54064	1.1244e-14
ENSG00000196557	CACNA1H	3.49744	9.36978e-16
ENSG00000145730	PAM	3.43647	5.17797e-27
ENSG00000077279	DCX	3.42693	3.71601e-17
ENSG00000157542	KCNJ6	3.42316	1.6827e-15
ENSG00000079102	RUNX1T1	3.40645	8.81493e-16
ENSG00000163618	CADPS	3.40105	3.9844e-16
ENSG00000162009	SSTR5	3.39608	2.77694e-16
ENSG00000169213	RAB3B	3.37459	1.50556e-14
ENSG00000112164	GLP1R	3.11516	7.65311e-15
ENSG00000167543	TP53I13	3.04146	1.91053e-15
ENSG00000235162	C12orf75	2.70375	4.58223e-20
ENSG00000112379	ARFGEF3	2.58841	2.22672e-19
ENSG00000110492	MDK	2.28887	6.58046e-18

## Sheet: anova (no brain control)
ensembl_gene_id	external_gene_name	logFC.cln1	logFC.cln3	logFC.cln4	logFC.cln5	logFC.cln6	logFC.cln7	logCPM	LR	PValue	FDR			*Comparison group is Barrett's type (cln2)
ENSG00000229859	PGA3	5.51669	-0.652558	8.76548	0.277711	-1.33186	2.659	8.89348	1813.8	0	0			cln1 = Non-epithelial
ENSG00000136235	GPNMB	5.33472	0.610353	-0.112907	1.10861	8.68478	-0.018004	7.97703	1806.75	0	0			cln2 = Barrett's-type
ENSG00000229183	PGA4	5.13282	0.124618	8.20273	0.125237	0.0156816	2.14393	7.20659	1862.5	0	0			cln3 = Enterocytes
ENSG00000114113	RBP2	4.37462	8.28599	-1.53931	-0.344103	-0.942401	-0.664069	9.26423	2011.7	0	0			cln4 = Mucus neck
ENSG00000134193	REG4	-4.3175	-7.11627	-7.15703	0.50468	-9.4968	-0.777592	12.2047	2022.82	0	0			cln5 = Goblet
ENSG00000205420	KRT6A	4.02765	1.50384	0.0469781	0.623849	10.2429	-0.188531	10.8787	2456.82	0	0			cln6 = Squamous
ENSG00000186081	KRT5	3.66856	1.40296	-2.08915	0.749335	9.7636	0.00275549	11.4269	1999.05	0	0			cln7 = Enteroendocrine
ENSG00000186847	KRT14	3.13375	-0.0397801	-0.080352	-0.578042	10.0642	0.566198	10.5491	1921.35	0	0			cln8=Brain control (not included in this analysis)
ENSG00000230937	MIR205HG	2.69054	0.543092	-0.144157	-0.197551	8.6373	-0.296511	7.95815	5391.82	0	0
ENSG00000110852	CLEC2B	2.67198	0.1287	0.208914	0	6.64176	0	6.41439	1853.73	0	0
ENSG00000137975	CLCA2	2.52267	-0.0561296	-0.0123105	1.96312	8.80867	0.0614464	8.17661	3008.07	0	0
ENSG00000160180	TFF3	-2.3528	-4.57788	-6.62111	1.6094	-8.16359	-1.15109	11.1411	2240.79	0	0
ENSG00000171401	KRT13	2.17387	1.48972	-2.26847	0.751384	8.39645	0.186433	11.3902	1536.88	0	0
ENSG00000134762	DSC3	1.94005	0.0152569	-0.961444	-0.463664	8.44618	2.02702	8.53715	2948.78	0	0
ENSG00000081277	PKP1	1.86651	0.8045	-0.444778	0.569629	7.71257	0.719819	7.55532	2106.85	0	0
ENSG00000185479	KRT6B	1.53512	0.45351	-0.253142	0.0975906	8.23593	-0.110479	7.72587	2175.04	0	0
ENSG00000170465	KRT6C	1.21916	-0.263739	-0.4387	0.588509	7.80914	-0.314633	7.5426	2050.09	0	0
ENSG00000019102	VSIG2	-0.993796	-7.03708	2.48579	0.115132	-7.57246	-0.154989	9.64286	1562.23	0	0
ENSG00000143546	S100A8	-0.957348	-0.127005	-0.827216	-0.413575	8.12824	-0.818948	8.34963	2490.81	0	0
ENSG00000105894	PTN	0.649031	-0.0264058	0.0567377	0.0392257	6.65187	0.028983	6.47431	2099.51	0	0
ENSG00000167656	LY6D	0.578407	0.526884	-0.63012	0.433594	9.25168	-0.33815	8.96689	4771.96	0	0
ENSG00000124466	LYPD3	0.500603	0.655231	-0.644866	0.0584966	8.50736	-0.52499	8.16548	2540.67	0	0
ENSG00000186832	KRT16	0.443816	-0.487885	-0.180612	-0.66568	7.75098	-0.554673	8.37816	2602.93	0	0
ENSG00000140519	RHCG	0.347917	0.393434	-0.127787	0.13812	10.0764	-0.291206	9.6701	4174.73	0	0
ENSG00000163331	DAPL1	0.312496	0.373314	0.110166	0.875311	6.98613	2.59769	6.60062	1880.06	0	0
ENSG00000178363	CALML3	-0.263803	1.09402	-0.263803	0.494846	9.22776	0.320696	8.38777	6062.17	0	0
ENSG00000129194	SOX15	-0.25479	0.205271	0.681549	0.490685	7.56723	-0.25479	7.13558	2772.85	0	0
ENSG00000183347	GBP6	-0.24726	0.786274	-0.48357	-0.122798	9.04282	-0.401232	8.49397	4489.54	0	0
ENSG00000205076	LGALS7	0	0	0.152112	0	6.94125	0.326761	6.56266	2361.51	0	0
ENSG00000215182	MUC5AC	-1.57047	-7.55042	1.50611	0.00182441	-9.77409	-4.30156	13.5793	1507.52	1.28457067918724e-322	8.25336661377802e-320
ENSG00000196754	S100A2	1.54227	-0.124872	-0.307411	0.556749	7.98414	0.610866	8.97024	1450.15	3.3533688446276e-310	2.08504e-307
ENSG00000073282	TP63	4.59937	0.0251483	-0.304191	0.325253	7.47785	0.535357	7.18143	1422.41	3.39596e-304	2.04554e-301
ENSG00000197641	SERPINB13	-0.201884	-0.124723	0.177575	-0.201884	7.11337	0.139707	6.80014	1420.33	9.58688e-304	5.59961e-301
ENSG00000198788	MUC2	1.10004	-4.99732	-4.8106	5.09601	-5.40126	-1.83961	11.9428	1416.02	8.24098e-303	4.67191e-300
ENSG00000163220	S100A9	-1.87246	-2.41291	-2.76862	-2.64133	7.07833	-2.75674	9.41838	1401.88	9.46739e-300	5.21383e-297
ENSG00000066405	CLDN18	-1.45901	-7.2359	2.33664	-0.658958	-7.63337	0.113642	10.056	1395.09	2.79926e-298	1.49877e-295
ENSG00000154227	CERS3	0.394629	0.411076	0.995805	0.606785	7.04441	-0.0754859	6.78999	1362.6	3.03432e-291	1.58072e-288
ENSG00000057149	SERPINB3	-0.922531	-0.848881	-0.938814	-1.17671	8.00149	-0.862323	8.16794	1329.67	4.08069e-284	2.06988e-281
ENSG00000160182	TFF1	-2.72231	-7.27893	0.175121	-0.0601828	-9.58159	-1.7884	11.1689	1253.03	1.58952e-267	7.85587e-265
ENSG00000096088	PGC	2.11018	-3.75335	6.45443	-2.73529	-5.87256	-0.619967	11.629	1231.96	5.80564e-263	2.79759e-260
ENSG00000104112	SCG3	0.851264	-0.365058	-0.144367	-0.365058	-0.264114	7.11843	6.04428	1228.62	3.06168e-262	1.43937e-259
ENSG00000064787	BCAS1	-0.96887	-6.20481	0.881639	1.80052	-7.50212	-0.84425	9.21205	1181.27	5.40989e-252	2.48276e-249
ENSG00000183607	GKN2	1.07655	0.027523	8.71783	-0.0503857	-0.680644	-0.427046	8.3296	1179.83	1.10745e-251	4.96421e-249
ENSG00000090382	LYZ	-2.95249	-4.34704	-0.586643	0.0385115	-9.76652	-2.68722	11.1865	1169.66	1.75962e-249	7.70832e-247
ENSG00000079112	CDH17	-1.9477	0.890332	-7.72253	-1.07536	-7.42293	-0.166687	9.0722	1158.73	4.08067e-247	1.74789e-244
ENSG00000122711	SPINK4	0.828426	-3.76948	-4.67931	4.92226	-4.99296	0.295015	9.17246	1144.02	6.24015e-244	2.61476e-241
ENSG00000115648	MLPH	-0.178799	-6.2043	1.01229	0.396451	-7.70261	-1.01562	9.35858	1136.17	3.10591e-242	1.27376e-239
ENSG00000171346	KRT15	3.59115	-0.282171	-2.03173	0.0278921	7.6395	-0.547951	10.4664	1128.89	1.17189e-240	4.70586e-238
ENSG00000184956	MUC6	-1.24095	-8.63175	-0.650083	-0.654039	-10.2101	-4.20179	13.3322	1089.48	3.94077e-232	1.55017e-229
ENSG00000127831	VIL1	-1.4755	0.871858	-6.59829	-0.247097	-7.53739	-0.708749	8.87607	1038.8	3.62965e-221	1.39923e-218
ENSG00000096696	DSP	-1.80919	-0.047052	-0.673179	-0.320199	2.8468	0.892125	10.8729	1032.11	1.01246e-219	3.82651e-217
ENSG00000165215	CLDN3	-2.44162	0.743702	-7.43082	0.0985263	-7.41083	-0.865039	8.88356	1017.22	1.69045e-216	6.26606e-214
ENSG00000243709	LEFTY1	-5.4593	-8.28034	-7.34401	-2.47186	-8.40659	-5.3102	8.38694	1009.51	7.86028e-215	2.85862e-212
ENSG00000112378	PERP	-2.45757	-0.640749	-1.37473	-0.276476	2.88965	-0.137062	10.2982	995.288	9.34341e-212	3.33508e-209
ENSG00000143320	CRABP2	-0.26655	-0.92994	-1.42348	0.330312	7.21554	-1.6703	8.55822	993.38	2.4167e-211	8.46944e-209
ENSG00000169605	GKN1	2.69927	-0.0964019	8.73412	-0.0663288	-1.21974	-0.413876	8.81481	986.191	8.6686e-210	2.9837e-207
ENSG00000102837	OLFM4	-3.86797	0.619066	-8.24864	-3.33412	-9.02665	-6.6487	11.424	984.629	1.88728e-209	6.38199e-207
ENSG00000157613	CREB3L1	-1.73693	-3.63524	-0.406944	1.2123	-7.819	-2.66094	8.95137	977.524	6.49197e-208	2.15746e-205
ENSG00000203697	CAPN8	-1.12426	-6.4733	1.14307	-0.588757	-8.25317	-1.14062	9.40403	973.438	4.96503e-207	1.62205e-204
ENSG00000131142	CCL25	1.71883	7.18672	-2.57205	1.36872	-2.43449	-0.0726354	9.41548	963.203	8.11341e-205	2.60643e-202
ENSG00000156535	CD109	2.76441	0.252313	0.245962	-0.278935	5.99794	-0.391366	6.27719	958.488	8.48893e-204	2.68236e-201
ENSG00000121552	CSTA	-0.471887	-0.916518	2.36669	-0.292238	6.3414	-1.03576	7.21423	938.162	2.1086e-199	6.55537e-197
ENSG00000206073	SERPINB4	-0.328159	-1.10405	-1.22284	-1.22284	7.20948	-1.22284	7.58462	934.796	1.12661e-198	3.44689e-196
ENSG00000163032	VSNL1	-1.59813	-2.66534	-2.99588	0.394825	5.81053	0.482286	8.15851	931.286	6.46757e-198	1.94785e-195
ENSG00000134240	HMGCS2	-2.89534	1.14748	-0.748044	-2.02736	-8.70171	-1.49163	10.3492	930.665	8.81106e-198	2.61282e-195
ENSG00000109511	ANXA10	-4.05538	-7.69225	0.915227	-2.0086	-7.33805	-0.779827	9.43494	918.795	3.24607e-195	9.47999e-193
ENSG00000137699	TRIM29	0.545503	-2.11427	-3.39422	-1.07368	5.94133	-1.88076	9.82768	912.073	9.22201e-194	2.65305e-191
ENSG00000100604	CHGA	3.97181	-1.45127	-1.12954	-0.872792	-2.45282	8.72065	9.72615	910.121	2.43648e-193	6.90634e-191
ENSG00000134757	DSG3	-2.8796	1.43505	-3.42874	-1.00497	6.13539	-2.28488	8.91279	901.178	2.0902e-191	5.83892e-189
ENSG00000160868	CYP3A4	4.10454	8.26627	0.226074	-0.0288898	-0.117948	-0.482739	8.2972	895.543	3.45448e-190	9.51215e-188
ENSG00000095932	SMIM24	-1.13567	2.18776	1.11657	-0.70506	-7.06575	0.341254	9.66559	888.006	1.47095e-188	3.99332e-186
ENSG00000166869	CHP2	-2.17616	2.17867	-6.12892	-2.68843	-6.49174	-4.37888	8.4583	876.254	5.10539e-186	1.36675e-183
ENSG00000079689	SCGN	-1.25122	-1.25122	-0.906731	-1.07021	-1.18152	7.35038	6.61075	875.753	6.552e-186	1.73e-183
ENSG00000103534	TMC5	-1.35859	-0.95971	0.306679	-1.29901	-7.90367	-2.66988	8.96428	864.605	1.68219e-183	4.38166e-181
ENSG00000089199	CHGB	-0.302496	-0.378383	-0.932064	-0.846705	-0.783821	7.95355	6.78314	864.087	2.17735e-183	5.59578e-181
ENSG00000179914	ITLN1	-0.946579	-1.37229	-1.67733	6.86543	-2.33404	-0.539626	9.38418	858.461	3.58007e-182	9.07973e-180
ENSG00000167653	PSCA	2.18106	-4.40954	5.20442	-4.5204	-4.72528	2.57189	9.77253	854.941	2.06429e-181	5.16744e-179
ENSG00000162545	CAMK2N1	-1.58531	-0.773282	-5.66526	0.207031	-6.48547	0.543493	7.57859	848.238	5.79889e-180	1.43299e-177
ENSG00000141579	ZNF750	0.0179383	0.440533	-0.331822	1.79203	7.09219	1.4047	6.83824	842.396	1.06164e-178	2.59027e-176
ENSG00000164687	FABP5	-2.57861	-2.37489	0.341646	-0.342896	3.44365	0.151316	9.20341	841.809	1.4217e-178	3.4254e-176
ENSG00000160181	TFF2	-0.44484	-6.34798	3.23898	1.82521	-7.58968	-1.86674	10.1966	839.754	3.95351e-178	9.40789e-176
ENSG00000175793	SFN	-1.83132	-1.26806	-0.610402	-2.7101	3.65131	-2.55614	8.3033	835.229	3.75812e-177	8.83387e-175
ENSG00000187908	DMBT1	-2.00707	2.19492	-7.10005	-2.64741	-7.70232	-6.72271	11.2061	833.988	6.96942e-177	1.6185e-174
ENSG00000086205	FOLH1	4.08965	7.99008	-0.445933	2.74618	0.358976	4.48576	7.64102	832.198	1.698e-176	3.8963e-174
ENSG00000105388	CEACAM5	-2.23349	-7.29782	-7.65212	-1.02849	-9.30291	-1.19322	9.71998	829.567	6.28746e-176	1.42577e-173
ENSG00000138823	MTTP	1.39892	5.84562	-2.02052	-2.19499	-2.00249	-2.52212	7.57298	820.739	5.08343e-174	1.13934e-171
ENSG00000178934	LGALS7B	2.22399	-0.363407	-0.245321	0.170845	6.52317	-0.290335	6.68319	814.635	1.05994e-172	2.34833e-170
ENSG00000185499	MUC1	-1.27488	-4.70533	1.45578	-1.05583	-6.01036	-1.55951	9.95176	808.485	2.2605e-171	4.95128e-169
ENSG00000168631	DPCR1	0.595657	-5.87372	4.31895	-5.85794	-7.03878	-5.05635	10.8399	794.609	2.24994e-168	4.87275e-166
ENSG00000198203	SULT1C2	-1.3469	-2.94276	0.98322	-3.03873	-8.48272	-5.24987	9.47891	791.798	9.11201e-168	1.95149e-165
ENSG00000145384	FABP2	-0.688203	2.68931	-5.3842	1.80099	-5.3201	-2.86459	8.32288	791.705	9.54173e-168	2.02106e-165
ENSG00000138271	GPR87	0	0.8519	0	0.100982	6.36096	0.348801	6.24767	789.205	3.3096e-167	6.93398e-165
ENSG00000196188	CTSE	-3.15916	-2.36794	1.1123	-1.94826	-9.04643	-5.86488	10.0825	785.738	1.85746e-166	3.84974e-164
ENSG00000173467	AGR3	-3.23661	-1.36258	-2.31682	-0.113223	-8.12238	-3.03946	8.71606	785.653	1.93749e-166	3.9729e-164
ENSG00000165140	FBP1	-1.6817	1.904	0.298585	-1.5606	-7.18459	-1.96407	9.23154	785.537	2.0529e-166	4.16523e-164
ENSG00000070526	ST6GALNAC1	-2.51802	-1.61582	-0.339966	2.77461	-5.1372	-2.23252	9.51816	769.876	4.96094e-163	9.96064e-161
ENSG00000135046	ANXA1	0.292647	-4.48266	-3.71476	-1.07902	4.19287	-5.07348	8.98294	767.191	1.88603e-162	3.74775e-160
ENSG00000145824	CXCL14	5.68121	0.147049	0.0792882	0.376596	7.46552	-0.134707	7.06805	767.156	1.91966e-162	3.77566e-160
ENSG00000101076	HNF4A	-1.02812	0.690566	-1.38812	-0.676325	-6.41098	-0.931431	8.21659	766.923	2.15543e-162	4.19656e-160
ENSG00000118271	TTR	1.76797	-0.383724	-0.737462	-0.922141	-1.38707	8.14808	7.26206	764.889	5.92654e-162	1.14234e-159
ENSG00000132437	DDC	-2.55277	1.51401	-4.72708	-2.44325	-6.33827	1.65338	8.30709	760.882	4.34854e-161	8.29882e-159
ENSG00000120471	TP53AIP1	3.59014	-0.554091	0.0637672	-0.901193	5.92897	-0.99002	6.60547	757.637	2.18451e-160	4.12808e-158
ENSG00000021826	CPS1	-3.71228	0.94275	-7.80875	-3.35983	-5.85089	-5.83907	9.35259	754.403	1.09117e-159	2.04198e-157
ENSG00000117983	MUC5B	-3.38001	-6.65698	-0.398883	-1.00953	-7.76095	-2.21754	9.72321	742.947	3.2526e-157	6.02826e-155
ENSG00000164266	SPINK1	-2.03466	-0.309998	1.93185	0.536304	-7.47915	-0.573083	9.62446	738.539	2.9133e-156	5.34799e-154
ENSG00000091513	TF	1.13134	1.44851	0.403902	0.692951	6.3017	0.721137	7.05776	727.765	6.18192e-154	1.12412e-151
ENSG00000143167	GPA33	-1.74986	0.641406	-7.05265	-0.207865	-7.24488	-2.89665	8.48882	720.302	2.52732e-152	4.55272e-150
ENSG00000106211	HSPB1	-0.0748764	-0.183569	-0.495355	-1.40879	3.81574	-0.561818	9.56769	712.037	1.54019e-150	2.7488e-148
ENSG00000088992	TESC	-2.19537	-6.19931	1.69926	-1.27724	-6.8155	-0.521992	8.36572	707.907	1.20001e-149	2.12204e-147
ENSG00000134398	ERN2	-0.633123	-2.97324	0.726258	0.621382	-7.76431	-2.02253	9.07239	706.634	2.26031e-149	3.96068e-147
ENSG00000153802	TMPRSS11D	-0.0739841	0.0839883	0.0124837	0.0214172	6.08116	-0.0739841	6.16206	704.475	6.61185e-149	1.14814e-146
ENSG00000168824	D4S234E	2.61285	0.353689	0.664802	0.532191	6.16007	-0.192203	6.35678	702.325	1.92562e-148	3.31396e-146
ENSG00000233041	PHGR1	-1.58958	0.607361	-3.15843	-0.242581	-7.54552	-0.634846	9.00279	700.967	3.78233e-148	6.45171e-146
ENSG00000090402	SI	-1.20362	3.15294	-6.18865	-1.30338	-6.06338	-1.61389	8.8856	700.494	4.78446e-148	8.08951e-146
ENSG00000139540	SLC39A5	-1.29863	1.96703	-5.44978	-0.245153	-6.39346	-1.48906	8.175	698.547	1.25979e-147	2.11152e-145
ENSG00000141448	GATA6	-2.16529	-0.591061	1.33352	-0.0402221	-6.51898	-0.0562944	8.12171	696.742	3.09005e-147	5.13454e-145
ENSG00000182333	LIPF	1.01522	-4.23879	4.91686	-1.92601	-6.63061	-1.77334	10.7551	688.21	2.1482e-145	3.53903e-143
ENSG00000089472	HEPH	-1.90289	-0.0759716	-6.85987	-0.255625	-6.98656	-2.50572	7.91324	683.658	2.06424e-144	3.37188e-142
ENSG00000036473	OTC	-3.98032	1.87536	-5.35756	-3.44436	-5.33978	-5.43792	7.13219	679.196	1.89653e-143	3.0719e-141
ENSG00000234964	FABP5P7	-2.27689	-2.32892	-0.0394898	-0.264391	3.07203	0.364632	6.78365	677.142	5.26364e-143	8.45472e-141
ENSG00000189377	CXCL17	-3.43989	-5.62745	3.55102	-4.07875	-1.63379	-4.62795	8.35738	676.137	8.67287e-143	1.38157e-140
ENSG00000166825	ANPEP	-2.30258	1.2803	-7.71428	-3.69068	-6.90247	-2.18072	10.5577	665.205	1.98561e-140	3.13711e-138
ENSG00000110244	APOA4	6.91179	9.6133	-0.600436	1.04376	0.685752	1.09405	9.53584	663.295	5.13186e-140	8.04199e-138
ENSG00000189143	CLDN4	-2.77354	0.14041	-5.57072	0.809525	-4.96072	0.685596	9.53652	662.989	5.97321e-140	9.28496e-138
ENSG00000165828	PRAP1	-0.113602	2.869	-3.89785	-1.71358	-4.05437	-0.5231	6.74053	658.495	5.57592e-139	8.59807e-137
ENSG00000198643	FAM3D	-2.72607	-1.74164	-0.451981	0.584245	-8.01148	-2.51304	9.06819	657.961	7.26934e-139	1.11204e-136
ENSG00000115850	LCT	4.44234	8.05991	0.0926212	-0.0713752	-0.192624	0.768097	7.94625	657.692	8.30931e-139	1.26112e-136
ENSG00000105398	SULT2A1	3.61615	6.89981	-0.268254	-0.0158363	-0.0845511	-0.268254	6.70339	656.497	1.5052e-138	2.26662e-136
ENSG00000119547	ONECUT2	-1.57906	0.186999	-5.6371	-1.40567	-6.99539	-0.138372	8.03066	654.089	4.98106e-138	7.44263e-136
ENSG00000108602	ALDH3A1	-0.597589	-2.51502	3.3299	-2.58396	2.62103	-5.39645	9.73341	653.629	6.25781e-138	9.2784e-136
ENSG00000197249	SERPINA1	-1.92925	-1.83133	-4.01415	1.63225	-8.49313	1.02561	10.042	645.642	3.31217e-136	4.87344e-134
ENSG00000163586	FABP1	-0.352926	3.23603	-6.08907	-2.45941	-5.82532	-4.46475	9.1232	645.055	4.43408e-136	6.47476e-134
ENSG00000169894	MUC3A	-0.513564	0.0523016	-5.53648	-1.85555	-7.06361	-2.45306	9.20064	644.806	5.01935e-136	7.27429e-134
ENSG00000087494	PTHLH	-0.0437728	0.0268912	0.689439	0.0700176	7.10715	2.71795	6.74991	643.362	1.02845e-135	1.47936e-133
ENSG00000180745	CLRN3	-2.38361	0.416144	-6.0515	0.414255	-6.27379	-0.494861	7.48984	639.591	6.70005e-135	9.56618e-133
ENSG00000100302	RASD2	1.16343	0.740124	-0.71502	6.48667	-0.71502	0.785285	6.26593	638.578	1.1083e-134	1.57077e-132
ENSG00000070019	GUCY2C	-1.39439	0.672579	-5.96553	-0.728192	-6.41051	0.779135	7.7425	638.378	1.22379e-134	1.7218e-132
ENSG00000001626	CFTR	-2.20034	0.456867	-5.4611	-4.30019	-6.66972	-5.63085	7.69381	637.428	1.9626e-134	2.74124e-132
ENSG00000196549	MME	3.20268	6.32499	-0.934523	0.904802	-2.19286	1.36863	7.71045	636.444	3.20001e-134	4.43743e-132
ENSG00000016490	CLCA1	2.43268	1.80246	0.892069	9.35301	-0.165367	5.84461	9.62439	623.084	2.44255e-131	3.36287e-129
ENSG00000147697	GSDMC	0.185088	-0.0920318	-0.474648	-0.474648	5.72197	-0.171414	6.14782	621.532	5.27961e-131	7.21733e-129
ENSG00000077942	FBLN1	2.87747	0.872217	-0.315881	0.478418	7.01693	0.634892	7.24719	615.045	1.32496e-129	1.79849e-127
ENSG00000130035	GALNT8	-0.322598	0.337717	-0.269258	6.38363	-0.322598	0.776099	6.0449	612.883	3.87901e-129	5.22853e-127
ENSG00000162482	AKR7A3	-2.93584	1.02557	0.908479	-2.42062	-6.16006	-2.03624	9.02413	611.961	6.12997e-129	8.20523e-127
ENSG00000174564	IL20RB	-1.28105	-1.23276	-1.28105	1.47415	6.31504	1.21853	6.9682	611.158	9.13563e-129	1.21441e-126
ENSG00000002726	AOC1	-0.786736	0.353858	-4.46948	0.356601	-7.14774	-0.238691	9.02202	607.032	7.09291e-128	9.36409e-126
ENSG00000128422	KRT17	-0.35958	-0.0868114	-0.261456	-0.379076	4.42625	-0.14135	5.77786	604.65	2.31605e-127	3.03686e-125
ENSG00000101842	VSIG1	-1.47325	-6.12389	1.72452	-1.6381	-6.21117	-2.72003	8.06276	602.64	6.28641e-127	8.1872e-125
ENSG00000118137	APOA1	6.31744	8.64925	1.42994	-0.0453689	0.386433	7.78543	9.47507	601.372	1.1798e-126	1.52621e-124
ENSG00000000971	CFH	1.8023	-0.1852	1.43125	-0.1852	6.50159	-0.1852	6.4538	599.88	2.47552e-126	3.18104e-124
ENSG00000197888	UGT2B17	2.15827	6.83856	1.11169	2.32453	-0.431956	0.199448	7.07927	599.681	2.73305e-126	3.48871e-124
ENSG00000091138	SLC26A3	1.20059	5.91246	-3.0964	-2.51465	-2.52653	-2.47871	8.22348	591.284	1.76946e-124	2.24384e-122
ENSG00000136872	ALDOB	1.32845	4.58971	-5.07297	-1.5253	-4.99581	-1.92157	9.70665	588.136	8.44902e-124	1.06441e-121
ENSG00000075618	FSCN1	0.590032	-1.64707	-1.3654	1.20699	4.43839	-2.09016	6.44801	587.499	1.15916e-123	1.45083e-121
ENSG00000065154	OAT	-0.764217	3.43608	-0.874756	-0.470265	2.3435	-0.64657	9.64936	581.394	2.40301e-122	2.98826e-120
ENSG00000187054	TMPRSS11A	-0.120692	0.573384	-0.032179	-0.00754236	6.13861	-0.120692	6.19794	579.029	7.77506e-122	9.60669e-120
ENSG00000135480	KRT7	-1.71605	-7.83643	-3.97632	-0.791801	-6.10693	-0.876993	8.58572	577.874	1.37976e-121	1.69394e-119
ENSG00000129538	RNASE1	-1.3287	-1.53996	2.00161	2.60841	-6.37609	-1.00495	9.40267	577.746	1.47065e-121	1.7941e-119
ENSG00000170477	KRT4	-0.220803	0.810591	-1.12371	0.243595	7.86154	-0.470084	8.42077	577.142	1.98427e-121	2.40545e-119
ENSG00000102265	TIMP1	-1.52859	-7.46018	-3.6244	0.351789	-1.84392	-0.403433	8.96157	575.789	3.88565e-121	4.681e-119
ENSG00000163581	SLC2A2	3.82662	6.94	-0.676543	-0.117266	-0.537398	-0.257239	7.12233	573.596	1.1544e-120	1.38205e-118
ENSG00000104537	ANXA13	0.235616	3.36349	-4.57593	2.68401	-4.97663	0.789749	8.23776	571.507	3.25629e-120	3.87438e-118
ENSG00000159231	CBR3	0.903214	0.706868	-0.516103	-2.32452	4.93794	-1.52474	7.06371	570.383	5.69239e-120	6.73134e-118
ENSG00000013588	GPRC5A	-2.73292	-3.4553	-1.49807	-3.85832	-8.66124	-3.60082	8.79314	569.14	1.05501e-119	1.23995e-117
ENSG00000132639	SNAP25	1.66632	-0.252528	-0.650599	-0.432657	-0.477837	6.86169	6.10097	564.082	1.29935e-118	1.51787e-116
ENSG00000174236	REP15	0.179786	-1.8711	3.07384	3.96785	-1.756	-1.97861	6.17911	560.536	7.55713e-118	8.77492e-116
ENSG00000169876	MUC17	-2.52799	-0.895218	-5.98958	-4.95147	-7.11762	-7.91824	8.61795	559.47	1.28263e-117	1.4804e-115
ENSG00000167779	IGFBP6	0.953637	-0.726106	-0.819727	-0.732998	6.16177	2.15744	6.63316	558.253	2.34785e-117	2.69374e-115
ENSG00000079215	SLC1A3	2.90839	0.248192	0.471682	-0.0911643	6.39017	0.00512233	6.57471	556.449	5.74877e-117	6.55666e-115
ENSG00000196344	ADH7	1.85081	-0.431558	2.65179	-0.780173	7.31267	-1.27498	7.99076	556.422	5.82665e-117	6.60639e-115
ENSG00000184292	TACSTD2	-2.16922	-4.95486	0.40764	-2.67461	3.2116	-4.29665	8.99903	552.265	4.58741e-116	5.17089e-114
ENSG00000196616	ADH1B	-1.23655	2.10177	2.18935	-2.894	-2.74958	2.40558	6.47958	552.117	4.93651e-116	5.53205e-114
ENSG00000101333	PLCB4	-0.920142	-5.70389	-0.551929	1.23114	-5.70389	0.880395	7.0941	548.287	3.305e-115	3.68231e-113
ENSG00000086570	FAT2	2.72008	0.945159	0.260522	-0.000436901	6.0742	0.968398	6.9472	548.198	3.45328e-115	3.8254e-113
ENSG00000173801	JUP	-2.68081	-0.780818	-0.498973	-0.407161	2.40524	-1.49836	10.1783	542.86	4.88501e-114	5.38049e-112
ENSG00000167748	KLK1	0.00744474	-0.210639	-2.70232	5.15242	-2.82258	1.26188	7.55175	542.14	6.98291e-114	7.64748e-112
ENSG00000157017	GHRL	3.70388	-0.548593	1.65706	-0.523538	-1.48483	7.75912	8.38213	538.504	4.24416e-113	4.62182e-111
ENSG00000138755	CXCL9	0.303409	-0.0502176	0.86449	-0.226569	7.08984	-0.226569	6.80983	535.539	1.84915e-112	2.00238e-110
ENSG00000156413	FUT6	-0.670945	0.100104	-4.74674	0.740327	-5.95272	-0.331355	7.40125	521.577	1.88705e-109	2.03201e-107
ENSG00000173432	SAA1	1.64444	-0.413568	2.11709	-0.17914	6.8929	-0.496732	6.89651	520.931	2.59998e-109	2.78414e-107
ENSG00000180739	S1PR5	-0.321957	-0.221915	-0.322735	-0.78706	5.5229	-1.0739	6.40371	519.158	6.26856e-109	6.6755e-107
ENSG00000186474	KLK12	3.55086	-0.168959	-0.157264	7.26808	0.279588	4.91445	6.68154	518.613	8.21344e-109	8.69857e-107
ENSG00000172831	CES2	-1.76668	1.68412	-3.04283	-2.57454	-0.975142	-3.15141	10.086	517.686	1.30104e-108	1.37036e-106
ENSG00000114115	RBP1	0.534344	4.7329	-1.19272	2.23431	6.3183	5.8876	7.48865	513.842	8.76088e-108	9.1775e-106
ENSG00000197635	DPP4	-2.93962	0.573892	-4.52432	-3.50763	-6.34195	0.758437	7.46309	513.683	9.4808e-108	9.87797e-106
ENSG00000184709	LRRC26	-1.99564	-1.2315	-0.722455	4.20724	-4.44088	-1.86465	7.51372	513.251	1.17469e-107	1.21732e-105
ENSG00000244067	GSTA2	-0.670943	4.54814	0.233494	-0.0621147	-3.06395	-1.93042	7.0674	512.193	1.98564e-107	2.04669e-105
ENSG00000074181	NOTCH3	-0.748342	-0.0031273	-0.471572	-0.528912	4.66711	-0.987466	6.26838	509.817	6.45443e-107	6.61751e-105
ENSG00000137501	SYTL2	-0.320769	-2.66529	0.698015	1.03109	-7.33451	-2.27022	8.79338	507.545	1.99197e-106	2.03149e-104
ENSG00000006611	USH1C	-1.84404	-0.00880892	-1.37524	-0.0613347	-7.25971	0.283166	8.44218	506.784	2.90593e-106	2.94799e-104
ENSG00000109472	CPE	0.0308926	-0.866063	-1.18704	-0.425052	3.58835	7.39679	7.03243	506.485	3.37044e-106	3.40132e-104
ENSG00000163618	CADPS	0.923751	-3.08481	-3.72652	3.04574	-4.40211	3.98297	7.25418	503.711	1.33442e-105	1.33963e-103
ENSG00000148584	A1CF	-2.90672	0.647071	-5.27637	0.796468	-5.4719	1.08345	7.09156	503.23	1.69401e-105	1.69181e-103
ENSG00000172689	MS4A10	2.34395	7.09382	-0.0159605	-0.311664	-0.110102	-0.468825	7.01924	501.503	3.99019e-105	3.96448e-103
ENSG00000062038	CDH3	-1.64334	-6.05845	-5.13618	-2.09013	2.05008	-4.29333	8.18719	500.777	5.7196e-105	5.6536e-103
ENSG00000169994	MYO7B	0.16945	0.191351	-5.32354	-0.250242	-6.47455	0.161129	8.27004	499.135	1.29161e-104	1.27019e-102
ENSG00000204740	MALRD1	0.623438	6.32848	-0.3102	3.20573	-0.264422	4.24943	6.32014	498.327	1.92781e-104	1.88622e-102
ENSG00000113722	CDX1	-2.87019	0.180815	-6.64298	-0.352745	-5.88565	-0.531734	7.6434	494.273	1.44005e-103	1.40186e-101
ENSG00000173702	MUC13	-1.95386	0.378534	-2.39171	-0.82121	-7.28185	-0.556259	8.79694	488.889	2.07981e-102	2.01449e-100
ENSG00000169594	BNC1	0.705253	0.268859	0.331457	0.779377	5.8576	-0.044177	6.03879	486.834	5.76176e-102	5.5529e-100
ENSG00000108511	HOXB6	-1.80062	-5.1269	-5.48038	-0.901328	-5.28718	-0.428883	6.30545	486.516	6.74584e-102	6.46896e-100
ENSG00000142515	KLK3	1.01542	0.435504	-0.441703	3.69029	-0.98272	0.048687	6.15813	484.992	1.43609e-101	1.37033e-99
ENSG00000026508	CD44	-2.29399	-1.6282	-4.63535	-0.293759	1.49139	-0.662127	9.51936	483.334	3.26798e-101	3.10297e-99
ENSG00000132465	JCHAIN	9.67467	1.11963	0.35781	0.0975587	-0.916328	-0.306471	8.44479	481.505	8.09618e-101	7.6497e-99
ENSG00000079931	MOXD1	4.97827	-0.870663	-0.233492	-0.836404	6.22416	-0.157817	6.82075	478.465	3.65551e-100	3.43707e-98
ENSG00000010438	PRSS3	-2.73344	-0.361162	-3.06904	-1.72174	-8.28824	-1.51337	8.68729	478.357	3.85625e-100	3.60822e-98
ENSG00000106565	TMEM176B	-0.670094	1.65057	-5.46381	0.0650429	-5.86919	1.64241	7.8734	477.811	5.05388e-100	4.70597e-98
ENSG00000069849	ATP1B3	-0.616163	1.0251	-1.92836	-1.11286	3.41687	-0.685786	9.38588	476.776	8.44662e-100	7.82734e-98
ENSG00000114771	AADAC	-3.51524	3.55917	0.807323	-2.57617	-4.35897	-1.1415	7.53489	476.056	1.20668e-99	1.11286e-97
ENSG00000114251	WNT5A	0.275351	0.0794426	0.747795	0.33792	5.42547	1.49974	5.87233	474.992	2.04487e-99	1.8769e-97
ENSG00000182492	BGN	0.0142699	0.0633096	1.10627	-0.111629	6.589	3.42848	6.68208	471.972	9.14073e-99	8.35012e-97
ENSG00000165556	CDX2	-1.56796	1.72276	-5.47995	0.954443	-5.20382	0.692379	7.40665	470.466	1.9283e-98	1.75321e-96
ENSG00000189280	GJB5	-2.87762	-3.9873	-3.927	0.164404	3.43253	-3.58803	7.05174	466.684	1.25735e-97	1.13781e-95
ENSG00000084674	APOB	3.33989	7.35356	-1.73895	-1.56551	-1.45646	0.737754	8.68539	465.176	2.65531e-97	2.39164e-95
ENSG00000115386	REG1A	0.680313	4.55204	0.799549	1.64778	-4.53651	-2.2484	11.0233	464.541	3.63867e-97	3.26211e-95
ENSG00000165272	AQP3	0.362007	1.24163	0.246788	2.7869	6.61126	1.08515	9.82769	464.165	4.38399e-97	3.9121e-95
ENSG00000227640	SOX21-AS1	2.31942	-0.142264	5.69596	-0.317148	4.21315	0.458128	6.20205	463.853	5.11763e-97	4.54573e-95
ENSG00000135220	UGT2A3	-1.36197	4.0835	-1.58568	-2.46344	-4.07943	-1.4269	7.49501	461.113	1.99e-96	1.75951e-94
ENSG00000147065	MSN	3.28158	-1.33214	0.665458	-0.789191	6.16651	3.4212	7.3475	460.003	3.45076e-96	3.03714e-94
ENSG00000158055	GRHL3	-0.38364	-0.21025	1.11506	0.50809	6.06108	-0.0317306	6.29609	459.373	4.71444e-96	4.13049e-94
ENSG00000186867	QRFPR	-0.130431	0.0843375	-0.0352603	0.0464292	5.43998	-0.130431	5.91773	459.251	5.00832e-96	4.36812e-94
ENSG00000214814	FER1L6	-0.586391	-4.97644	1.36893	1.9651	-5.49124	-3.83196	7.343	457.576	1.14879e-95	9.97425e-94
ENSG00000101443	WFDC2	-2.79061	-6.08168	-1.90038	2.55682	-3.69383	0.548518	8.41002	455.978	2.53603e-95	2.19201e-93
ENSG00000112379	ARFGEF3	-0.928351	-2.50671	-0.292898	1.07552	-4.96631	2.25186	8.38216	453.228	9.9106e-95	8.52798e-93
ENSG00000019549	SNAI2	1.57912	0.121527	-0.0581585	-0.308006	5.73903	-0.308006	6.13407	452.084	1.74785e-94	1.49732e-92
ENSG00000007062	PROM1	-2.01496	-2.5804	-1.29754	-0.195876	-7.62013	-0.402895	8.2776	451.924	1.89119e-94	1.61295e-92
ENSG00000166959	MS4A8	0.906138	2.56789	-1.83944	0.557634	-5.24357	4.4885	8.37811	450.383	4.0596e-94	3.44709e-92
ENSG00000163629	PTPN13	2.61858	-0.0278701	3.07564	0.331816	6.26048	2.74377	6.40171	450.097	4.67854e-94	3.95521e-92
ENSG00000198758	EPS8L3	-0.387984	0.637473	-0.488012	-0.83962	-7.12275	-0.939547	8.72917	447.059	2.10781e-93	1.77415e-91
ENSG00000172016	REG3A	2.34401	7.5193	1.65289	4.79158	-1.55976	-1.15266	9.32546	446.915	2.26393e-93	1.89727e-91
ENSG00000186891	TNFRSF18	4.45052	-0.0318634	-0.314845	-0.170286	5.62762	-0.314845	6.11387	444.374	7.97479e-93	6.65429e-91
ENSG00000243955	GSTA1	-0.778705	3.47163	1.21287	-0.0729348	-4.53637	-3.57211	9.03916	444.079	9.2286e-93	7.66729e-91
ENSG00000100170	SLC5A1	0.826268	4.30049	-0.464433	-1.12533	-4.59388	0.175786	8.73642	443.05	1.53665e-92	1.2712e-90
ENSG00000086696	HSD17B2	-1.58966	1.18441	-3.93138	-2.21906	-6.20686	-3.39034	8.53708	441.576	3.19025e-92	2.62787e-90
ENSG00000135919	SERPINE2	3.60366	2.75874	0.316154	0.181962	7.51285	4.64505	7.70548	440.117	6.57237e-92	5.39074e-90
ENSG00000147488	ST18	2.275	-0.225836	-0.06362	-0.304682	-0.439487	6.31846	5.93255	439.64	8.32619e-92	6.80031e-90
ENSG00000106404	CLDN15	-0.81598	2.71823	-2.9056	-0.995803	-4.34159	-3.20185	8.19155	439.258	1.0063e-91	8.18414e-90
ENSG00000172023	REG1B	0.694867	4.12656	-0.327169	1.31428	-1.2188	-0.89614	5.8075	436.308	4.33852e-91	3.51366e-89
ENSG00000129007	CALML4	-3.96604	-0.537981	-2.09581	-0.762409	-4.55376	-1.27013	7.81935	435.544	6.3351e-91	5.10917e-89
ENSG00000124253	PCK1	1.67911	4.36371	-4.42032	-1.98717	-4.14643	-4.07391	8.18266	435.535	6.36508e-91	5.11196e-89
ENSG00000133169	BEX1	-0.220856	0.0322615	-0.156437	0.209537	-0.103302	6.47606	5.73842	435.205	7.4943e-91	5.99389e-89
ENSG00000104267	CA2	-1.869	-0.226829	2.18396	-4.51468	-2.14336	-2.4718	9.93664	435.021	8.2113e-91	6.53863e-89
ENSG00000182326	C1S	-0.815003	-0.126187	2.47056	0.887054	7.76166	1.00232	7.74134	435.013	8.24325e-91	6.53863e-89
ENSG00000109586	GALNT7	-3.04964	-3.52048	-0.756462	0.431534	-3.23309	-1.63473	8.78252	433.181	2.04231e-90	1.61334e-88
ENSG00000164237	CMBL	-3.59715	0.94474	-1.44007	-1.33591	-4.33358	-2.3895	8.74436	432.38	3.03696e-90	2.38928e-88
ENSG00000125798	FOXA2	-1.94731	-4.0937	0.938029	1.69501	-4.61537	1.68044	6.93824	431.491	4.71874e-90	3.6973e-88
ENSG00000163898	LIPH	-1.63171	-2.49417	0.47344	-0.348072	-6.36367	-1.1638	7.72093	430.124	9.28838e-90	7.24832e-88
ENSG00000158764	ITLN2	0.469096	0.531544	0.970795	7.25258	0.0809233	-0.168052	6.31778	429.219	1.45408e-89	1.13013e-87
ENSG00000138449	SLC40A1	-1.46952	1.43633	-1.70704	-1.11478	-4.71294	-0.731152	8.91307	426.303	6.16444e-89	4.77187e-87
ENSG00000135773	CAPN9	0.603885	-4.5791	2.43117	2.52273	-4.39744	-1.19825	7.17081	424.983	1.18522e-88	9.13804e-87
ENSG00000168955	TM4SF20	-0.0986202	2.18954	-5.18813	-4.27399	-5.24932	-4.59777	7.28601	421.806	5.71767e-88	4.39076e-86
ENSG00000206075	SERPINB5	-3.86363	-2.09422	-4.56112	-2.23684	1.54098	-3.38419	8.20788	421.474	6.7416e-88	5.15652e-86
ENSG00000099834	CDHR5	0.473173	2.20181	-2.94562	-0.470493	-6.21565	0.590556	8.49766	421.319	7.27655e-88	5.5437e-86
ENSG00000176014	TUBB6	3.45746	0.371867	-0.531424	0.304332	6.06663	2.81777	6.76649	420.641	1.01817e-87	7.72647e-86
ENSG00000106178	CCL24	-1.34384	-1.8212	-1.76288	4.59065	-1.8212	-1.50883	5.96894	417.174	5.67046e-87	4.2862e-85
ENSG00000129151	BBOX1	-1.53257	-1.37623	-1.41381	0.14625	4.74443	-1.36568	6.2149	415.839	1.09819e-86	8.2686e-85
ENSG00000149573	MPZL2	-2.49777	-1.01715	-0.0822936	-3.78844	2.51928	-5.08113	8.32344	415.126	1.56272e-86	1.17204e-84
ENSG00000103485	QPRT	1.6466	4.01705	-2.50178	-1.97348	-2.98848	1.63701	6.63975	414.642	1.98683e-86	1.48435e-84
ENSG00000107159	CA9	-1.50523	-0.244054	3.03324	0.047316	-4.1772	-2.90905	9.03477	413.106	4.24974e-86	3.16269e-84
ENSG00000074370	ATP2A3	-0.765545	-4.50446	0.392701	0.603622	-6.09985	0.470701	8.04268	413.026	4.42204e-86	3.27827e-84
ENSG00000108551	RASD1	-0.838408	-0.784355	-0.575896	5.60189	-2.2407	5.15592	7.1915	411.56	9.1379e-86	6.74839e-84
ENSG00000080293	SCTR	3.49428	5.267	0.739512	-0.995712	-1.30906	-1.31274	6.37778	409.26	2.85389e-85	2.09957e-83
ENSG00000110245	APOC3	5.26902	8.16034	-0.0850821	0.657065	0.227255	4.22273	7.51265	408.079	5.12227e-85	3.75406e-83
ENSG00000174992	ZG16	4.39258	3.38446	-1.42507	6.57609	-1.53489	1.30941	7.47705	407.847	5.74438e-85	4.19405e-83
ENSG00000157551	KCNJ15	1.18999	0.503949	5.72453	-0.260165	5.4934	-0.403966	6.58808	403.632	4.63011e-84	3.36775e-82
ENSG00000167191	GPRC5B	-0.194848	0.0537556	4.11186	-1.66191	-1.04403	-3.25913	7.29432	403.576	4.75932e-84	3.44872e-82
ENSG00000099139	PCSK5	0.86639	1.99963	-3.36707	-2.35987	-4.02049	-3.02879	7.25454	402.037	1.01991e-83	7.36285e-82
ENSG00000091490	SEL1L3	-0.861125	-0.545495	-0.025129	0.904863	-5.46115	-0.479185	8.68167	400.066	2.70611e-83	1.94628e-81
ENSG00000104140	RHOV	-4.96914	-2.26196	-2.42323	-3.69349	3.11958	-4.77106	7.50495	399.775	3.1247e-83	2.23898e-81
ENSG00000011028	MRC2	0.040706	0.184889	-1.41516	-0.688795	4.6132	-0.015782	6.18761	398.518	5.82262e-83	4.1567e-81
ENSG00000171517	LPAR3	0.183195	0.24708	0.0109431	-0.0509401	5.21694	1.6516	5.84852	398.037	7.38705e-83	5.25407e-81
ENSG00000163499	CRYBA2	0.17163	-0.423384	-0.656625	0.0476441	-0.612503	6.67907	5.93796	397.815	8.24566e-83	5.8432e-81
ENSG00000188175	HEPACAM2	2.92736	1.8987	-2.32724	5.57397	-3.13703	6.24097	8.26416	397.614	9.11015e-83	6.43217e-81
ENSG00000204019	CT83	-4.87475	-4.87475	-4.87475	-0.59714	-4.87475	-2.35566	5.99671	397.567	9.32074e-83	6.55683e-81
ENSG00000223361	FTH1P10	-1.50426	0.107827	-1.31661	-0.594153	-2.69344	-0.682971	6.11704	396.508	1.57488e-82	1.10385e-80
ENSG00000135218	CD36	1.50877	6.22324	-0.113176	0.431364	-0.116212	3.34775	6.48543	395.961	2.06378e-82	1.44128e-80
ENSG00000117394	SLC2A1	0.693271	-3.98523	-0.666459	0.544062	3.57808	-0.686144	8.59342	394.961	3.3865e-82	2.35649e-80
ENSG00000060566	CREB3L3	3.56383	5.93593	-1.13188	-1.19142	-1.35367	2.0183	7.13356	393.463	7.10922e-82	4.92915e-80
ENSG00000240583	AQP1	2.01276	1.21293	-5.70277	-2.81674	-5.4662	-5.19644	7.59763	392.671	1.05202e-81	7.268e-80
ENSG00000134612	FOLH1B	-0.0851043	3.52354	-0.0851043	0.1234	-0.0313384	0.745063	5.44321	391.935	1.51425e-81	1.0424e-79
ENSG00000182793	GSTA5	-0.936354	3.53262	0.689154	-0.608364	-0.573581	-0.936354	5.62751	391.47	1.90628e-81	1.3076e-79
ENSG00000099812	MISP	-1.81221	0.445943	-2.74394	-2.36665	-6.22146	-1.34878	8.52426	389.674	4.63583e-81	3.16864e-79
ENSG00000179593	ALOX15B	1.75821	0.0369551	0.0881754	-0.0883286	5.90405	-0.169325	6.04929	386.216	2.56611e-80	1.74776e-78
ENSG00000173890	GPR160	-0.989126	1.13206	-0.390066	-0.581349	-4.92734	1.59378	7.54177	385.447	3.75455e-80	2.5482e-78
ENSG00000107281	NPDC1	-0.935431	-4.15111	0.64894	1.14322	-2.66159	0.579968	8.7803	385.113	4.42868e-80	2.99519e-78
ENSG00000149260	CAPN5	-2.55105	-0.981709	0.0153387	-0.291193	-6.51694	-0.852076	8.6175	384.912	4.89234e-80	3.2972e-78
ENSG00000124920	MYRF	-1.00083	-1.60864	1.1828	-1.15511	-5.51145	0.0388189	8.46748	383.39	1.0391e-79	6.97859e-78
ENSG00000170608	FOXA3	-1.75939	-3.00495	1.16459	1.33016	-5.29189	0.0986059	7.10016	382.616	1.52388e-79	1.01989e-77
ENSG00000087510	TFAP2C	0.377263	-1.98007	-1.53693	0.0250682	3.85617	-2.19036	6.18098	378.653	1.08248e-78	7.21965e-77
ENSG00000138100	TRIM54	-2.33556	0.070819	-4.48711	-2.2774	-4.75343	-3.54552	6.08531	378.453	1.19516e-78	7.94371e-77
ENSG00000196839	ADA	4.18433	6.32607	1.79702	-0.827292	3.85275	-2.64746	8.81794	378.089	1.43126e-78	9.48027e-77
ENSG00000042980	ADAM28	0.368677	-2.51311	3.20401	0.402255	-2.86965	0.278935	8.5435	377.452	1.96126e-78	1.29463e-76
ENSG00000137033	IL33	1.46065	-1.97619	5.0574	-1.69622	2.398	4.28314	6.91911	374.46	8.61815e-78	5.66945e-76
ENSG00000112818	MEP1A	-1.54971	2.02906	-5.75161	-0.751635	-5.47279	0.297585	8.11452	374.317	9.24804e-78	6.06313e-76
ENSG00000134755	DSC2	-2.82775	0.347452	-2.53764	-0.909502	2.59027	-0.484835	8.21582	374.006	1.07906e-77	7.0505e-76
ENSG00000152583	SPARCL1	6.13027	0.0836757	0.741201	-0.0634807	5.46964	0.731284	6.40085	373.989	1.08818e-77	7.08601e-76
ENSG00000106278	PTPRZ1	0.207428	-3.08196	2.19688	-3.11183	4.0432	0.352271	7.13706	372.368	2.42526e-77	1.57397e-75
ENSG00000144485	HES6	-0.744143	-1.59774	-2.16381	4.43127	-3.93391	0.44869	8.62904	371.935	3.005e-77	1.94367e-75
ENSG00000180251	SLC9A4	-1.84038	-3.92823	2.98519	-1.53504	-4.12884	-0.894723	6.81149	369.496	1.00418e-76	6.47344e-75
ENSG00000118971	CCND2	-1.78304	1.41621	-5.96991	-0.770413	-1.46865	-3.67399	8.12702	368.593	1.56936e-76	1.00831e-74
ENSG00000108187	PBLD	-0.310833	1.91535	-0.0940171	-1.99465	-4.48308	-2.36601	8.15639	368.439	1.69409e-76	1.08484e-74
ENSG00000142484	TM4SF5	-1.58636	1.33266	-1.31831	0.221225	-6.26828	0.560909	7.94126	367.892	2.21995e-76	1.41687e-74
ENSG00000197165	SULT1A2	0.925704	2.33798	-1.94892	-1.9214	-3.48609	-2.21421	6.6629	367.837	2.28156e-76	1.45139e-74
ENSG00000173597	SULT1B1	-1.82646	0.368687	-0.554178	-1.52845	-7.16677	-0.217525	8.64527	366.975	3.49463e-76	2.21576e-74
ENSG00000169213	RAB3B	-0.833909	-3.50089	-3.68716	2.45006	-3.89381	3.54395	6.84971	366.689	4.02438e-76	2.54327e-74
ENSG00000212747	FAM127C	2.27973	0.172914	3.14305	0.876192	5.30921	3.33872	6.13269	366.224	5.06447e-76	3.19012e-74
ENSG00000122378	FAM213A	-0.861077	0.714985	-1.73682	0.0333207	2.9631	0.854941	8.56814	365.875	6.02087e-76	3.7802e-74
ENSG00000171056	SOX7	-0.109734	-0.640285	-2.1068	-1.97938	3.86787	-2.1068	6.12523	365.324	7.90525e-76	4.9472e-74
ENSG00000174885	NLRP6	4.50011	5.24402	-0.585263	-0.0038935	-0.604819	-0.548119	6.07646	365.296	8.01447e-76	4.99932e-74
ENSG00000138079	SLC3A1	-3.72581	0.943231	-4.33697	-2.97491	-4.99324	-2.60982	6.95419	363.847	1.64106e-75	1.02037e-73
ENSG00000163631	ALB	1.36547	-0.060721	5.7969	0.0113939	-0.060721	-0.060721	5.98821	363.53	1.91966e-75	1.18976e-73
ENSG00000215386	MIR99AHG	-0.3046	0.074691	0.997996	-0.3046	4.42168	2.37034	5.71255	363.375	2.0731e-75	1.28074e-73
ENSG00000166866	MYO1A	-0.632343	2.02983	-0.889125	-0.754668	-6.14597	-1.25718	8.28638	363.16	2.30544e-75	1.41972e-73
ENSG00000137203	TFAP2A	-1.5909	-3.791	-3.64344	-1.04347	1.32721	-0.527921	6.47348	362.445	3.28238e-75	2.0149e-73
ENSG00000166920	C15orf48	-2.50488	-1.32771	-0.237821	-3.04226	-7.19418	-0.986504	7.9871	361.837	4.43341e-75	2.71283e-73
ENSG00000198502	HLA-DRB5	-0.16303	2.78662	1.18397	-1.59797	4.29253	-1.17304	8.40243	360.466	8.73411e-75	5.32753e-73
ENSG00000088726	TMEM40	-1.34953	-1.07867	-0.275884	-0.714603	4.61271	-0.816033	6.08945	359.471	1.42844e-74	8.68553e-73
ENSG00000172243	CLEC7A	2.33426	-0.0589749	-0.609562	-0.0393265	4.71947	-0.609562	5.84519	359.121	1.69844e-74	1.02948e-72
ENSG00000117525	F3	-2.64108	-3.10626	-3.24778	1.40977	-5.3734	-2.16665	7.63467	358.176	2.71067e-74	1.63787e-72
ENSG00000166143	PPP1R14D	-3.4353	0.804819	-5.38555	-2.27353	-5.43529	-1.56196	6.812	357.5	3.78694e-74	2.28104e-72
ENSG00000135821	GLUL	0.498526	-1.18547	2.98615	1.73902	2.69639	1.36304	9.59974	357.481	3.82134e-74	2.29459e-72
ENSG00000107954	NEURL1	1.50374	0.948509	-2.5144	4.89405	-0.631798	3.80811	6.99089	356.477	6.27847e-74	3.75831e-72
ENSG00000138792	ENPEP	0.793711	5.81889	0.376186	0.556757	-0.153195	2.89889	6.11679	355.762	8.94248e-74	5.33642e-72
ENSG00000166922	SCG5	-3.3597	-4.01331	-2.38379	2.25658	-3.98217	4.79242	7.18406	355.224	1.16652e-73	6.93969e-72
ENSG00000109072	VTN	-0.926821	-1.36203	-1.33426	-1.22396	-1.60598	6.79845	6.47671	354.752	1.47297e-73	8.73584e-72
ENSG00000002933	TMEM176A	0.116922	2.05419	-4.28495	-0.337086	-4.99917	1.82493	7.75657	353.007	3.4902e-73	2.06361e-71
ENSG00000124664	SPDEF	-1.37515	-2.43801	-0.139252	1.88766	-6.08083	-2.94814	8.05413	351.675	6.74201e-73	3.97408e-71
ENSG00000159184	HOXB13	-1.63034	-4.53173	-5.03464	1.29619	-5.24751	-0.639492	6.6142	351.11	8.91486e-73	5.23884e-71
ENSG00000141655	TNFRSF11A	-3.03874	-1.19229	-2.73993	-0.825667	-6.08664	-2.64248	8.18997	350.806	1.03612e-72	6.07028e-71
ENSG00000198478	SH3BGRL2	-2.21477	-0.0300067	0.318449	0.186969	-4.6389	-1.32322	8.28656	350.526	1.19011e-72	6.95131e-71
ENSG00000169562	GJB1	-4.04007	-0.252942	-1.93277	-1.47055	-6.21893	-1.31499	7.21558	350.423	1.25229e-72	7.29244e-71
ENSG00000172955	ADH6	-2.21531	0.670632	-5.46017	-1.5881	-5.63923	-0.610847	7.21125	347.847	4.47344e-72	2.59716e-70
ENSG00000122786	CALD1	2.69059	-0.857606	0.842386	0.452303	5.0153	3.89472	6.36437	346.694	7.90869e-72	4.57778e-70
ENSG00000170454	KRT75	1.30795	0.430429	1.53381	-0.0439124	3.62179	0.351089	5.45596	345.883	1.18076e-71	6.81414e-70
ENSG00000142657	PGD	-4.18887	0.247182	-0.159204	-0.834317	2.45551	-1.01328	9.40709	344.126	2.81486e-71	1.61959e-69
ENSG00000169903	TM4SF4	-0.0369557	4.51558	-2.74209	0.0509613	-3.9572	4.82159	8.47964	343.632	3.59306e-71	2.0612e-69
ENSG00000174501	ANKRD36C	0.930902	-1.17113	3.32758	-0.630759	-2.4237	0.905647	8.33411	342.736	5.59511e-71	3.20017e-69
ENSG00000198734	F5	-4.94282	-4.50171	-4.12079	-3.21653	-6.71196	0.278386	7.25661	342.1	7.65872e-71	4.36751e-69
ENSG00000197520	FAM177B	-0.622109	-3.83956	2.73257	3.23499	-3.65411	-1.50898	7.06947	341.895	8.47662e-71	4.81967e-69
ENSG00000228278	ORM2	-2.75624	-3.58122	2.38102	-1.23437	-3.89175	-2.32286	6.30702	340.043	2.11695e-70	1.20013e-68
ENSG00000120875	DUSP4	-2.99014	-5.26302	-1.09136	-0.118213	-6.00506	0.34575	7.00928	339.632	2.59312e-70	1.46576e-68
ENSG00000198189	HSD17B11	-2.6167	1.77971	-2.61814	-1.40148	-2.35268	-1.15875	7.72499	339.064	3.43399e-70	1.93539e-68
ENSG00000129451	KLK10	2.42328	-1.09739	-0.261032	-0.94704	5.99638	1.93711	7.1219	338.969	3.59963e-70	2.02282e-68
ENSG00000151715	TMEM45B	-2.35452	0.587604	-2.98097	-3.19545	-4.64665	-2.12802	8.59092	338.671	4.17081e-70	2.33699e-68
ENSG00000125999	BPIFB1	-0.280073	-3.26693	4.29717	-3.33355	-3.40634	-1.64922	7.04246	337.981	5.86424e-70	3.27632e-68
ENSG00000188373	C10orf99	1.21276	0.422568	0.455372	0.427258	5.79928	-0.0465457	5.94237	336.93	9.85812e-70	5.49177e-68
ENSG00000116260	QSOX1	-1.22832	-1.34198	1.74833	0.580422	-3.07793	-3.07673	8.99157	336.443	1.25351e-69	6.96297e-68
ENSG00000137960	GIPC2	-0.829407	1.47518	-2.30113	-0.91508	-3.11219	-1.17059	7.70522	336.123	1.46883e-69	8.13557e-68
ENSG00000122176	FMOD	-1.53114	-3.9711	0.424014	1.23591	-6.55662	-2.97927	8.36556	335.524	1.97386e-69	1.09015e-67
ENSG00000138119	MYOF	-1.77124	-5.83865	-0.807949	0.0122094	0.514824	-4.01419	7.50608	335.251	2.25991e-69	1.24456e-67
ENSG00000138308	PLA2G12B	0	4.80513	0	0	0.0521343	0	5.64971	334.841	2.76735e-69	1.51968e-67
ENSG00000102854	MSLN	-3.60667	-5.07029	-1.6148	-1.80666	-7.63164	-0.0347555	8.21938	334.191	3.81387e-69	2.08842e-67
ENSG00000139144	PIK3C2G	-0.593957	-5.38902	1.30099	-2.35362	-2.85697	-3.85742	7.55273	332.698	7.9746e-69	4.3544e-67
ENSG00000160932	LY6E	-1.28011	-0.988725	0.237391	-0.237754	3.91339	-0.157375	8.48324	330.003	3.01939e-68	1.64403e-66
ENSG00000154646	TMPRSS15	1.65791	3.88262	-4.54072	-4.24276	-4.20073	-4.63759	7.94167	329.383	4.10091e-68	2.22662e-66
ENSG00000113430	IRX4	1.38855	0.0158906	0.702649	0.276517	5.55541	1.09801	5.97132	328.922	5.15098e-68	2.78891e-66
ENSG00000134294	SLC38A2	-0.581495	-1.45771	0.369125	1.09119	2.49731	-1.06565	8.95099	328.099	7.73412e-68	4.17577e-66
ENSG00000187720	THSD4	0.805442	0.27779	0.909288	-1.85772	4.58521	0.804606	8.71122	328.038	7.97176e-68	4.29206e-66
ENSG00000106853	PTGR1	-0.894741	2.7669	0.321526	-1.28278	1.86846	-0.569561	8.5385	326.798	1.47076e-67	7.89662e-66
ENSG00000104723	TUSC3	3.42724	4.81403	1.49204	0.958689	6.20576	5.99554	6.74777	325.958	2.22652e-67	1.19212e-65
ENSG00000074410	CA12	-2.18833	-2.35825	-0.656935	-1.70768	3.53058	-3.63413	8.37332	325.067	3.45858e-67	1.84665e-65
ENSG00000086548	CEACAM6	-3.57885	-5.21288	-7.33412	-1.41463	-4.84461	-2.27087	9.93415	324.973	3.62172e-67	1.92842e-65
ENSG00000184012	TMPRSS2	-0.527128	-0.483012	1.06147	-1.65328	-5.31313	-2.9503	8.19974	324.916	3.7253e-67	1.9781e-65
ENSG00000198488	B3GNT6	3.90989	-0.370854	3.79445	5.61184	-2.24778	-0.556401	7.10068	324.192	5.32788e-67	2.82129e-65
ENSG00000235162	C12orf75	-3.44352	-3.56245	-1.11081	-2.0179	-2.5199	1.50881	7.8988	323.45	7.68287e-67	4.05719e-65
ENSG00000213996	TM6SF2	0.69119	2.22661	-4.25207	-3.01599	-4.61205	-1.73461	6.8258	323.335	8.1331e-67	4.28321e-65
ENSG00000088340	FER1L4	-0.848064	-3.67759	2.22613	-2.33751	-5.39505	-4.46676	7.58757	321.614	1.90302e-66	9.99472e-65
ENSG00000163295	ALPI	4.33842	6.31041	-1.17243	-1.15307	-1.71706	-1.65307	7.55841	321.594	1.92153e-66	1.00645e-64
ENSG00000136542	GALNT5	-2.233	-5.82458	-0.624445	1.34855	-3.38722	-1.71233	7.48497	321.121	2.42701e-66	1.26777e-64
ENSG00000139926	FRMD6	4.93864	-0.445409	0.217252	-0.271652	5.40017	0.719396	6.4895	320.414	3.4416e-66	1.79289e-64
ENSG00000115255	REEP6	-0.450927	3.19052	-2.7716	0.262233	-0.677283	-2.15827	8.47454	319.727	4.83149e-66	2.51016e-64
ENSG00000113389	NPR3	0.888976	0.00720162	0.364768	0.0478052	4.64095	-0.14697	5.67841	318.226	1.01379e-65	5.25289e-64
ENSG00000219507	FTH1P8	-2.23473	0.112437	-0.827737	-0.366233	-2.53801	-0.637174	6.00984	317.855	1.21753e-65	6.29168e-64
ENSG00000198099	ADH4	0.312694	2.77712	-4.49684	-2.11135	-4.56792	2.28096	7.36494	317.373	1.54474e-65	7.96122e-64
ENSG00000021488	SLC7A9	1.12822	4.75819	-1.88347	-0.702888	-1.77403	-0.0716242	6.45073	316.775	2.07527e-65	1.06669e-63
ENSG00000115616	SLC9A2	-3.37023	-2.99808	0.545287	-1.32863	-5.61751	-1.96767	6.94049	315.646	3.6244e-65	1.85799e-63
ENSG00000160862	AZGP1	0.673959	-2.18658	-0.566118	0.571527	-6.49301	1.87095	8.31662	315	4.98495e-65	2.54867e-63
ENSG00000185885	IFITM1	-0.00628455	-0.269819	-3.00344	-1.0867	2.19514	-5.55169	8.2655	314.867	5.32438e-65	2.71501e-63
ENSG00000146285	SCML4	-0.855434	3.39039	-2.35266	-2.16829	-1.95224	-2.45886	6.01308	314.767	5.59229e-65	2.8441e-63
ENSG00000105650	PDE4C	-4.08351	-1.39613	0.0619156	-2.53611	-4.6293	-4.51033	7.18554	313.041	1.31131e-64	6.65145e-63
ENSG00000110148	CCKBR	2.61359	0.612397	5.87725	-0.311962	-0.846962	6.51887	6.75845	312.931	1.38453e-64	7.0044e-63
ENSG00000069011	PITX1	-0.662612	-0.770643	-1.11102	-1.59227	2.7551	-2.21327	8.25124	312.765	1.50242e-64	7.58092e-63
ENSG00000105974	CAV1	5.18609	0.269685	0.830894	0.983203	6.14958	-0.261029	6.45262	312.407	1.79341e-64	9.0256e-63
ENSG00000196735	HLA-DQA1	1.34561	0.401871	5.20058	-0.134885	5.91494	0.430479	6.37421	311.106	3.40813e-64	1.71072e-62
ENSG00000137872	SEMA6D	3.21762	4.09338	-1.85154	-1.52538	-1.85154	0.0319935	6.02648	310.583	4.41248e-64	2.20911e-62
ENSG00000131203	IDO1	0.435017	0.456697	2.58373	0	6.66484	0	6.4811	310.364	4.91464e-64	2.45414e-62
ENSG00000111319	SCNN1A	-1.04427	-3.58955	0.805643	1.5837	-1.57733	-0.661147	8.67894	310.03	5.79539e-64	2.88646e-62
ENSG00000145198	VWA5B2	1.83978	0.484551	-0.514552	2.5818	-0.0231204	7.14473	6.19358	308.109	1.49578e-63	7.43071e-62
ENSG00000121742	GJB6	-0.453101	-0.453101	-0.453101	-0.453101	5.09162	-0.248025	5.87303	306.235	3.77225e-63	1.86915e-61
ENSG00000116774	OLFML3	-0.171361	-0.622607	0.352473	0.158215	-0.454233	7.54076	6.31145	305.491	5.44694e-63	2.69204e-61
ENSG00000178695	KCTD12	0.80064	-3.24199	-2.96441	-0.525698	-3.62246	3.7693	6.96992	304.993	6.96228e-63	3.43217e-61
ENSG00000143001	TMEM61	-1.30991	-0.988407	-0.5852	4.51326	-0.542093	4.12049	5.97237	304.319	9.71285e-63	4.7759e-61
ENSG00000082397	EPB41L3	3.20999	5.42051	0.0321602	-0.105931	1.00919	2.48242	6.11467	303.516	1.44302e-62	7.07742e-61
ENSG00000175183	CSRP2	1.96645	-0.0820022	0.458243	1.58342	5.91412	1.23457	7.03761	303.302	1.60409e-62	7.84744e-61
ENSG00000175329	ISX	1.75111	5.96521	0.333691	1.24689	-0.503373	3.31856	6.35601	303.082	1.78833e-62	8.72659e-61
ENSG00000198380	GFPT1	-3.29774	-1.08293	-0.794074	0.7273	-3.06258	-0.443575	8.74729	302.559	2.31461e-62	1.12662e-60
ENSG00000125998	FAM83C	0.885898	0.691924	1.21831	0.198026	6.13274	1.26516	6.43246	302.523	2.35524e-62	1.14351e-60
ENSG00000159403	C1R	-1.31168	-0.964749	2.25492	0.084986	6.55186	0.43632	7.77848	302.449	2.44377e-62	1.18351e-60
ENSG00000007216	SLC13A2	0.152462	5.19493	-2.02923	-0.192386	-2.59877	0.840331	7.60071	301.766	3.42317e-62	1.65368e-60
ENSG00000167768	KRT1	0.873405	0.00967915	-0.00471591	0.0061682	5.26822	-0.149336	5.79333	301.747	3.45444e-62	1.66461e-60
ENSG00000106031	HOXA13	-2.88243	-4.27739	-4.94724	-0.980927	-5.13179	-0.220723	6.15508	301.164	4.60673e-62	2.21433e-60
ENSG00000120093	HOXB3	-0.836826	-5.21547	-5.13212	-0.546722	-2.23941	-0.350403	6.29919	300.747	5.65975e-62	2.71373e-60
ENSG00000124766	SOX4	-0.907862	-0.794055	-1.16132	2.48347	-1.17306	1.55055	9.10125	298.932	1.38549e-61	6.62663e-60
ENSG00000228232	GAPDHP1	-1.75562	-0.158398	-1.155	-0.524035	1.35529	-1.22573	5.79387	298.849	1.44322e-61	6.88568e-60
ENSG00000103460	TOX3	-1.2545	-1.5906	0.577762	0.0655085	-6.02467	-0.207464	7.34334	298.482	1.72949e-61	8.2311e-60
ENSG00000223865	HLA-DPB1	1.08686	1.20924	4.50277	-2.2138	4.75189	-3.17175	8.07483	298.406	1.79576e-61	8.52544e-60
ENSG00000025708	TYMP	2.42693	0.333369	0.8951	-2.0601	4.99056	-1.41959	8.21687	298.4	1.80144e-61	8.53138e-60
ENSG00000198719	DLL1	1.45984	-1.07022	-0.147116	5.79421	-1.01167	2.97226	6.62034	297.552	2.73676e-61	1.29292e-59
ENSG00000175538	KCNE3	-3.15866	-0.821618	-0.823937	-1.49592	-4.43265	-4.48525	8.07348	297.276	3.13566e-61	1.47775e-59
ENSG00000183844	FAM3B	-1.19758	1.11876	0.210927	-0.897069	-4.90429	-0.816763	8.35749	297.259	3.16323e-61	1.4871e-59
ENSG00000162493	PDPN	-0.0570235	0.150787	-0.0570235	-0.0570235	5.1119	0.320562	5.79085	297.13	3.37045e-61	1.58067e-59
ENSG00000213145	CRIP1	-1.44501	-1.90929	-0.609611	-0.673546	-3.99158	-1.35299	7.03801	295.62	7.10036e-61	3.32183e-59
ENSG00000214975	PPIAP29	-1.56212	-0.722016	-0.162795	-0.463146	1.23346	-1.34302	5.9459	295.367	8.04131e-61	3.75294e-59
ENSG00000165794	SLC39A2	0.951377	0.269033	-0.282829	0.517295	5.67821	-0.0425961	6.0385	295.286	8.37094e-61	3.89734e-59
ENSG00000116044	NFE2L2	-0.741043	0.776666	0.686222	-0.790954	2.55018	-0.315299	9.17025	294.571	1.19094e-60	5.53142e-59
ENSG00000133710	SPINK5	-0.575735	-4.52605	0.207688	-3.18598	2.11944	-4.40894	7.0522	294.397	1.29753e-60	6.012e-59
ENSG00000185614	FAM212A	-0.282428	-0.753643	0.637226	-0.753643	4.83277	0.923764	5.92994	294.044	1.54471e-60	7.1401e-59
ENSG00000224879	AC011754.1	0	3.64926	0.156254	1.46872	0	0.272737	5.40969	292.612	3.13021e-60	1.44342e-58
ENSG00000236972	FABP5P1	-0.318625	-0.256642	0.35188	0.0222239	2.52013	0.551726	5.37298	291.945	4.34815e-60	2.00025e-58
ENSG00000197142	ACSL5	-0.973784	2.51492	-0.827567	-1.10434	-0.677751	-1.22153	8.90023	291.834	4.5934e-60	2.10804e-58
ENSG00000178726	THBD	2.44946	-1.04986	0.548667	-1.14956	5.47429	-0.592202	6.83483	291.446	5.56161e-60	2.54632e-58
ENSG00000112096	SOD2	-2.4195	0.431031	-0.68095	-0.992788	2.51352	-1.41044	8.18491	291.016	6.87765e-60	3.14139e-58
ENSG00000099617	EFNA2	-3.68428	-0.221397	-3.92988	-1.12284	-4.0651	-2.20086	5.8297	290.686	8.09315e-60	3.68784e-58
ENSG00000136698	CFC1	2.69541	-0.0425091	0.194588	-0.0425091	-0.0425091	6.90918	5.74856	289.688	1.32359e-59	6.01702e-58
ENSG00000088386	SLC15A1	2.55732	5.4161	-1.3293	-1.40854	-2.24808	1.96045	7.36534	288.351	2.55906e-59	1.16061e-57
ENSG00000165474	GJB2	-2.91008	-0.128635	-2.85061	-3.01683	2.54683	-4.50642	7.90757	288.122	2.8652e-59	1.2964e-57
ENSG00000187210	GCNT1	-0.717462	0.898232	0.908395	-2.73884	-4.83677	-1.84914	7.76318	287.716	3.50073e-59	1.58025e-57
ENSG00000110492	MDK	-0.596319	0.7729	-1.25517	2.16396	0.397862	2.78278	9.11482	287.627	3.65849e-59	1.6476e-57
ENSG00000125398	SOX9	-2.58319	-1.10681	-0.341503	0.224394	-4.65134	-0.426985	7.65949	287.427	4.03697e-59	1.81381e-57
ENSG00000134760	DSG1	-0.175564	0.896464	0.115362	0.29358	5.6457	-0.175564	6.00389	286.885	5.27353e-59	2.36389e-57
ENSG00000124429	POF1B	-2.52663	-1.56066	-0.873089	-0.468034	-4.00596	-1.09251	7.80817	286.729	5.69499e-59	2.54689e-57
ENSG00000096395	MLN	0.655866	-1.78739	-1.07526	-0.601609	-1.77308	6.80586	6.74294	286.588	6.10557e-59	2.72419e-57
ENSG00000229391	HLA-DRB6	0.21213	1.94424	3.08846	-0.544302	2.04459	-2.23806	6.25633	285.534	1.02665e-58	4.57015e-57
ENSG00000159228	CBR1	-0.462829	2.26817	-0.0353349	-1.16611	1.58743	-0.563363	9.70854	285.469	1.06012e-58	4.70827e-57
ENSG00000167757	KLK11	2.75714	-1.62387	4.41439	3.68228	3.87909	4.70336	7.67372	284.75	1.51136e-58	6.69688e-57
ENSG00000104783	KCNN4	-2.76599	-4.78478	0.0660146	-3.15642	-5.77323	-6.56365	7.48106	283.821	2.38895e-58	1.05612e-56
ENSG00000168903	BTNL3	-0.826123	1.71792	-4.77168	-0.73914	-5.23292	-0.871156	7.04893	282.623	4.31261e-58	1.90219e-56
ENSG00000065809	FAM107B	-1.71696	-1.72071	0.939536	1.12122	-4.13009	-0.997795	7.59913	282.496	4.58964e-58	2.01975e-56
ENSG00000129455	KLK8	1.43348	-0.104231	-0.164861	-0.164861	4.57961	0.584273	5.63063	281.816	6.41975e-58	2.81869e-56
ENSG00000126709	IFI6	0.856485	-3.49577	0.971857	2.14586	2.97131	1.59934	8.23658	281.438	7.73285e-58	3.38751e-56
ENSG00000125534	PPDPF	-2.07648	-1.82485	0.448388	0.19731	-1.47524	-0.745842	6.60186	280.665	1.13185e-57	4.94703e-56
ENSG00000109101	FOXN1	1.36726	0.0244866	1.00862	0.638074	5.38824	0.0428736	5.94762	280.657	1.13653e-57	4.95623e-56
ENSG00000185275	CD24P4	-3.29424	-3.49039	-1.83261	-0.99104	-3.26309	-0.695998	6.89934	280.465	1.24904e-57	5.4346e-56
ENSG00000163515	RETNLB	1.03863	0.178633	0.0408091	6.57372	-0.241808	-0.241808	5.99251	280.276	1.37144e-57	5.95372e-56
ENSG00000162992	NEUROD1	4.23043	1.39738	0.221232	-0.0914219	-0.133944	8.10165	6.45179	279.953	1.60772e-57	6.96377e-56
ENSG00000136305	CIDEB	0.900147	-0.0406788	0.492315	-0.180808	3.57884	0.729168	5.48067	278.691	2.99516e-57	1.29444e-55
ENSG00000004848	ARX	-1.83825	-3.34107	-3.03402	0.42203	-3.03519	3.54532	6.11812	278.034	4.13954e-57	1.785e-55
ENSG00000243766	HOTTIP	-2.64968	-4.97146	-5.51153	-0.772235	-4.82208	-1.39523	6.32484	277.856	4.52081e-57	1.94506e-55
ENSG00000156966	B3GNT7	-2.62589	0.563866	1.76982	-1.29029	-5.50183	-1.36674	8.17669	277.803	4.63997e-57	1.99188e-55
ENSG00000050165	DKK3	3.44395	0.648169	2.70872	0.0196155	6.38801	2.39181	6.7552	277.249	6.09512e-57	2.61075e-55
ENSG00000169245	CXCL10	-0.0354919	0.238973	4.12976	-0.0354919	7.293	-0.0354919	6.88486	277.076	6.63954e-57	2.83763e-55
ENSG00000138030	KHK	1.54121	4.43645	-1.64967	-1.58097	0.442289	-0.277655	8.09918	276.489	8.86522e-57	3.78047e-55
ENSG00000152785	BMP3	0.219894	5.59052	3.51731	0.258668	-0.0724599	-0.115548	5.91125	275.875	1.20005e-56	5.10618e-55
ENSG00000234906	APOC2	1.26041	2.9727	-0.201797	-0.0137715	-0.0410297	-0.201797	5.38059	275.806	1.2415e-56	5.27092e-55
ENSG00000154451	GBP5	0.846467	0.191753	0.161998	0.345662	5.3886	-0.0262938	5.89232	275.779	1.25823e-56	5.3302e-55
ENSG00000145626	UGT3A1	0.869594	4.87097	-0.0529736	-0.324607	-0.26501	-0.324607	5.70021	275.185	1.68567e-56	7.1253e-55
ENSG00000109255	NMU	-4.37494	-4.89979	-1.66518	-2.09349	1.08831	-5.41481	6.83644	273.66	3.57373e-56	1.5073e-54
ENSG00000182175	RGMA	2.18991	0.788037	0.234	0.727958	5.30579	0.720996	6.13033	273.614	3.65553e-56	1.53844e-54
ENSG00000102109	PCSK1N	-0.43734	0.767397	-2.07938	0.632461	-2.0377	6.92223	7.15853	273.506	3.85603e-56	1.61928e-54
ENSG00000100079	LGALS2	-3.10249	1.66532	-1.15876	-3.61853	-3.85467	-1.87955	6.07358	273.307	4.25396e-56	1.7825e-54
ENSG00000166391	MOGAT2	-0.46813	1.71668	-1.55812	-1.81957	-5.56201	-5.91458	7.47618	272.156	7.49999e-56	3.13584e-54
ENSG00000116833	NR5A2	1.09866	2.23525	-3.55446	-2.49178	-3.99664	-0.947147	6.47515	272.049	7.90552e-56	3.29825e-54
ENSG00000232070	TMEM253	-0.536538	2.3571	-3.82485	-3.62972	-3.21292	-3.34548	6.86905	271.715	9.31958e-56	3.87726e-54
ENSG00000159423	ALDH4A1	-0.427624	-3.43084	-2.28122	-1.01289	3.31068	0.0129319	6.87409	271.712	9.33358e-56	3.87726e-54
ENSG00000169435	RASSF6	-0.154095	-1.34893	0.799512	1.02369	-4.8687	0.661174	7.63323	271.255	1.16892e-55	4.84535e-54
ENSG00000140297	GCNT3	-2.83236	-0.704582	-3.17444	-2.79962	-7.22947	-2.88762	8.09147	270.927	1.37404e-55	5.68341e-54
ENSG00000138109	CYP2C9	0.27594	1.80178	1.36082	-1.60488	-6.07226	-0.639391	8.19522	270.839	1.43476e-55	5.92184e-54
ENSG00000008282	SYPL1	-1.6365	0.0368459	-1.21968	-0.177774	2.05001	-1.61825	8.8773	270.381	1.79777e-55	7.40426e-54
ENSG00000142583	SLC2A5	1.38582	4.18779	-3.39905	-1.26199	0.515965	-2.04057	7.35927	269.956	2.21631e-55	9.1086e-54
ENSG00000172548	NIPAL4	0.168973	0.0347179	0.0913754	-0.348595	5.204	-0.348595	5.89455	269.853	2.3321e-55	9.56409e-54
ENSG00000076864	RAP1GAP	-2.44414	-0.768702	0.590884	4.1321	-3.11335	0.569945	7.43124	269.569	2.68308e-55	1.09801e-53
ENSG00000214274	ANG	-4.51093	-1.80544	0.52379	0.397663	-3.83164	0.0626231	7.88652	269.043	3.47648e-55	1.41968e-53
ENSG00000156510	HKDC1	-3.30453	0.348572	-4.34614	-1.62706	-5.83313	-3.62408	7.09772	268.962	3.61695e-55	1.47393e-53
ENSG00000204287	HLA-DRA	-0.678744	2.49216	1.98407	-1.50085	3.10139	-2.98369	10.1963	267.824	6.33736e-55	2.57706e-53
ENSG00000069764	PLA2G10	-1.412	-2.42912	0.34279	-0.471487	-3.86273	-0.85523	5.91093	267.728	6.64269e-55	2.69554e-53
ENSG00000145321	GC	2.14587	-0.761443	3.16048	0.828724	-1.59996	7.71856	7.34227	267.292	8.23601e-55	3.33506e-53
ENSG00000165841	CYP2C19	0.920323	2.96748	1.28524	-0.825594	-3.6245	-1.05305	6.91482	266.701	1.10176e-54	4.4521e-53
ENSG00000108846	ABCC3	-1.06281	-1.30526	0.856053	-0.483989	-3.86554	-0.701055	9.45264	266.665	1.1217e-54	4.52318e-53
ENSG00000132821	VSTM2L	1.03404	-0.919917	-0.880831	-0.561394	-0.615091	5.42456	5.6777	266.063	1.50876e-54	6.07127e-53
ENSG00000178573	MAF	3.60296	4.50567	3.06533	-1.00599	3.38533	1.43943	6.42852	265.371	2.12074e-54	8.51609e-53
ENSG00000196126	HLA-DRB1	-1.05735	1.7829	1.94842	-2.08903	2.53865	-2.50069	9.72297	265.251	2.25024e-54	9.01732e-53
ENSG00000142875	PRKACB	-4.01062	-3.55193	-4.17953	-0.0563304	-2.41121	-1.1746	7.32399	264.891	2.68708e-54	1.07455e-52
ENSG00000123095	BHLHE41	-3.34039	-4.2068	-5.04232	-2.09498	-4.22179	-0.106765	6.13055	264.492	3.26978e-54	1.30486e-52
ENSG00000196628	TCF4	4.19737	0.470229	-0.432855	-0.874297	4.48976	-0.306516	6.10639	263.846	4.49445e-54	1.78989e-52
ENSG00000013583	HEBP1	0.597122	4.43344	0.507252	-1.15551	1.29474	1.75649	7.44658	263.673	4.89443e-54	1.94516e-52
ENSG00000236699	ARHGEF38	-1.20343	-2.61401	-1.89689	0.0464886	-5.78982	-0.344223	7.13067	263.503	5.32284e-54	2.11106e-52
ENSG00000134215	VAV3	-1.71788	0.443894	-3.56658	-1.21072	3.24222	-0.210601	7.34407	263.034	6.7066e-54	2.65441e-52
ENSG00000167964	RAB26	1.2298	-1.7587	-1.38682	4.5527	-0.948735	4.01265	7.44115	262.887	7.20968e-54	2.84767e-52
ENSG00000240990	HOXA11-AS	-4.62431	-4.66066	-4.69813	0.239302	-4.37592	-0.139623	6.13324	262.548	8.51806e-54	3.35758e-52
ENSG00000113749	HRH2	-0.635181	3.40006	4.45407	-0.0308645	-0.589949	3.91821	5.89711	261.911	1.16569e-53	4.58545e-52
ENSG00000172461	FUT9	1.23691	-3.3955	2.75193	-2.95212	-3.80141	0.317737	6.49624	261.906	1.16854e-53	4.58729e-52
ENSG00000198846	TOX	-0.183291	-0.591051	-1.35038	2.08943	-4.64257	1.9857	6.86936	261.704	1.29098e-53	5.05764e-52
ENSG00000196167	COLCA1	-1.62159	-3.99295	1.53143	1.21457	-3.65782	-0.781619	7.26956	261.121	1.71985e-53	6.72417e-52
ENSG00000167553	TUBA1C	-4.07648	-0.758357	-1.39851	-0.588392	1.86147	-2.43487	8.66813	260.925	1.89394e-53	7.38982e-52
ENSG00000077044	DGKD	1.01449	-0.2798	2.79275	1.16572	-2.80756	-0.746805	8.11571	260.515	2.31841e-53	9.02774e-52
ENSG00000116133	DHCR24	-2.8332	-1.5301	0.381954	-1.41778	1.94608	-1.02478	9.30199	260.18	2.73424e-53	1.06255e-51
ENSG00000136689	IL1RN	-3.75649	-2.70936	-0.714523	-5.3447	0.44879	-6.63556	8.04527	259.794	3.30666e-53	1.28241e-51
ENSG00000176956	LY6H	1.03101	-0.300132	-0.00902853	0.28074	-0.590814	6.36845	5.81629	258.873	5.20194e-53	2.0134e-51
ENSG00000140254	DUOXA1	4.54617	0.331414	3.28778	0.016169	6.34663	2.82189	6.38152	258.685	5.70695e-53	2.20444e-51
ENSG00000166535	A2ML1	0.718424	-0.171174	-0.0892609	0.0717681	5.51487	0.360351	6.01273	258.521	6.1875e-53	2.38528e-51
ENSG00000080493	SLC4A4	-2.34858	-0.127154	-0.592152	-0.242038	-5.8168	-2.27058	7.5774	258.137	7.47311e-53	2.87513e-51
ENSG00000159527	PGLYRP3	0	0	0.148943	0.21591	4.61013	0	5.60017	258.039	7.84547e-53	3.01238e-51
ENSG00000181804	SLC9A9	0.106538	0.163782	-0.194321	0.132205	4.37712	-0.194321	5.62319	257.854	8.59408e-53	3.29326e-51
ENSG00000173917	HOXB2	-1.36754	-5.15065	-4.26908	-0.0616078	-0.0963286	0.294968	6.59129	257.418	1.06491e-52	4.07263e-51
ENSG00000182809	CRIP2	-0.206764	-5.6071	1.59361	1.18273	1.0107	1.71065	8.30105	257.187	1.19349e-52	4.55536e-51
ENSG00000140545	MFGE8	1.03371	-0.0787423	-0.498612	2.80569	4.42169	2.45944	6.03164	257.036	1.28498e-52	4.89485e-51
ENSG00000122121	XPNPEP2	0.0927914	4.76339	-2.50137	1.14143	-1.7924	-0.772714	6.75563	256.888	1.38251e-52	5.25599e-51
ENSG00000211899	IGHM	9.40187	1.70582	0.457945	0.256264	-1.06216	0.282544	8.0628	256.778	1.45929e-52	5.53698e-51
ENSG00000214110	LDHAP4	-1.76185	1.1205	-1.45012	-0.890889	1.44228	-2.31583	5.80612	256.417	1.74284e-52	6.59985e-51
ENSG00000150556	LYPD6B	-0.890851	-1.27534	2.96109	-1.5278	-3.01601	-4.71586	7.16145	256.342	1.80864e-52	6.83559e-51
ENSG00000148346	LCN2	-2.52885	-2.78009	1.67584	-1.65556	-3.80938	-5.90032	8.75837	256.122	2.01553e-52	7.60262e-51
ENSG00000124343	XG	0.0643121	-0.27126	-0.15659	0.025276	4.43861	-0.27126	5.6331	255.043	3.42876e-52	1.29081e-50
ENSG00000139515	PDX1	-0.452919	1.5442	-1.93409	0.366903	-4.76087	1.82688	6.89346	255.031	3.44809e-52	1.29555e-50
ENSG00000108759	KRT32	0.687943	0.136379	0.504628	0	3.81066	0.158275	5.45436	254.653	4.15274e-52	1.55728e-50
ENSG00000198074	AKR1B10	-3.67615	0.982746	1.04716	-1.48158	0.728153	-3.60335	10.2656	254.479	4.52561e-52	1.69381e-50
ENSG00000139514	SLC7A1	-0.6506	-0.34844	-0.473136	-0.422544	2.96341	0.387676	8.09701	253.84	6.199e-52	2.31562e-50
ENSG00000174358	SLC6A19	-0.0835122	2.37962	-4.21344	-1.88832	-5.38978	1.05425	7.56113	253.652	6.79796e-52	2.53444e-50
ENSG00000187758	ADH1A	-2.62529	-0.059176	0.0130462	-3.37433	-3.64715	1.87728	6.05341	253.608	6.94672e-52	2.5849e-50
ENSG00000110195	FOLR1	-1.93579	-2.4481	4.64307	-0.696601	-2.53166	-1.62074	6.62068	253.31	8.04553e-52	2.98801e-50
ENSG00000182240	BACE2	-2.64149	-3.71222	-0.569846	-0.279171	-2.75669	-2.31239	8.38892	253.118	8.83998e-52	3.27674e-50
ENSG00000124107	SLPI	-3.90262	-6.2933	0.040426	-2.02583	-2.47738	-0.753139	7.56094	252.222	1.37409e-51	5.08359e-50
ENSG00000105281	SLC1A5	-1.03448	-3.70423	-0.741983	0.508972	1.65941	-4.76877	8.26051	251.747	1.73629e-51	6.41132e-50
ENSG00000196743	GM2A	-0.560974	-0.65913	-0.142851	-1.61344	3.59199	0.40767	7.73135	251.645	1.82512e-51	6.72644e-50
ENSG00000185477	GPRIN3	-3.15255	0.363154	-2.23564	1.14787	-5.42121	1.2318	7.3825	250.047	4.00804e-51	1.47433e-49
ENSG00000169906	S100G	0.634662	4.62641	-0.0543691	-0.0543691	-0.0543691	-0.0543691	5.57538	249.894	4.32033e-51	1.58618e-49
ENSG00000140105	WARS	-1.23863	-0.9774	0.229749	-0.0400863	3.12289	-0.814677	9.20392	249.82	4.48127e-51	1.64214e-49
ENSG00000167861	HID1	-1.09379	-0.597311	0.834671	1.13348	-4.40649	0.100452	8.61117	248.137	1.0259e-50	3.75224e-49
ENSG00000105290	APLP1	2.26001	0.324105	3.3878	-0.0234929	0.197272	6.086	6.03704	248.052	1.06966e-50	3.90487e-49
ENSG00000172508	CARNS1	2.60725	-0.289933	5.34519	-0.802072	0.119831	1.5907	6.2068	247.803	1.20871e-50	4.40414e-49
ENSG00000188910	GJB3	-0.0462697	-3.32509	-0.525282	-4.66229	2.77859	-2.37969	7.48201	247.478	1.41845e-50	5.1586e-49
ENSG00000123700	KCNJ2	-2.33258	-1.2017	-1.80253	-2.61573	3.2147	2.49701	6.27653	247.163	1.65621e-50	6.01193e-49
ENSG00000054356	PTPRN	2.10286	0.466946	-0.477846	0.340949	-0.0233957	6.8723	6.15344	246.859	1.92316e-50	6.96786e-49
ENSG00000152766	ANKRD22	-4.56794	-4.04835	0.172524	-0.862697	-1.11907	-6.07139	7.23513	246.72	2.0592e-50	7.44672e-49
ENSG00000124939	SCGB2A1	-1.51883	-1.85675	3.55355	3.24393	-1.94455	1.92826	6.10416	246.525	2.2666e-50	8.18141e-49
ENSG00000119125	GDA	1.02512	2.24644	-2.6281	-2.50898	-5.05036	-2.95692	7.35446	246.417	2.39059e-50	8.61282e-49
ENSG00000150594	ADRA2A	-2.13907	-0.356761	-3.74404	-3.51848	-5.8113	-4.18439	6.69307	246.293	2.54147e-50	9.13935e-49
ENSG00000189343	RPS2P46	-2.26695	-0.50174	-1.41367	-0.473556	-0.761861	-1.70029	7.17039	246.28	2.55708e-50	9.17833e-49
ENSG00000108242	CYP2C18	-1.9846	-0.0824449	0.826001	-1.91211	-2.93778	-5.42869	7.90208	245.897	3.08754e-50	1.10618e-48
ENSG00000196569	LAMA2	0.923414	0.311801	5.36473	0.0705081	-0.0687878	3.59566	5.76219	245.83	3.19043e-50	1.14092e-48
ENSG00000174827	PDZK1	-1.03563	2.51869	-3.04054	-3.33145	-3.3376	1.65588	6.31944	245.584	3.60131e-50	1.28547e-48
ENSG00000142765	SYTL1	-1.15361	-3.78098	1.16049	0.883497	2.30179	-0.396059	8.0965	245.149	4.4613e-50	1.58949e-48
ENSG00000164683	HEY1	0.482522	-0.778728	-0.845806	-0.513007	5.23233	2.38761	6.18544	243.458	1.02495e-49	3.64501e-48
ENSG00000120885	CLU	-1.44505	0.139494	0.981462	-1.63505	-2.41755	2.32461	9.54489	243.343	1.08428e-49	3.8489e-48
ENSG00000176485	PLA2G16	-3.09338	-2.64328	-0.844486	-1.46055	-6.14313	-0.10357	7.30602	242.907	1.34404e-49	4.7622e-48
ENSG00000074276	CDHR2	0.260252	2.15877	-4.29751	-0.97642	-5.24708	-0.393201	7.42184	241.82	2.29354e-49	8.11155e-48
ENSG00000229314	ORM1	-2.60474	-6.69116	-0.773189	-2.0025	-7.08993	-2.83781	7.73293	241.586	2.57296e-49	9.08313e-48
ENSG00000121064	SCPEP1	0.604713	0.876286	-1.19286	-0.472651	4.65537	1.8563	7.91847	241.578	2.58325e-49	9.10277e-48
ENSG00000141434	MEP1B	3.89102	6.38556	-1.05689	2.46512	-1.10095	3.83853	7.17527	241.557	2.6103e-49	9.18129e-48
ENSG00000211890	IGHA2	8.98467	1.85713	-0.453899	0.653272	0.472079	-0.680976	7.03086	241.479	2.71271e-49	9.52414e-48
ENSG00000143341	HMCN1	-0.427421	0.0185547	-0.166305	-0.231411	5.11023	-0.205066	5.88926	241.365	2.86935e-49	1.00558e-47
ENSG00000120075	HOXB5	-2.94771	-4.50959	-4.58928	-0.538985	-4.68745	-1.50908	5.888	241.24	3.05076e-49	1.06721e-47
ENSG00000085831	TTC39A	-1.96121	-4.36807	-0.101764	0.760875	-4.47909	-0.254728	7.25258	241.133	3.21618e-49	1.12304e-47
ENSG00000226608	FTLP3	-1.267	0.713215	-0.926981	-0.228663	-1.28261	-0.423095	6.31653	241.128	3.22328e-49	1.12349e-47
ENSG00000109610	SOD3	-5.89453	-5.33085	-5.38673	-1.81771	-5.06261	-2.63227	6.35248	240.547	4.28857e-49	1.4921e-47
ENSG00000143416	SELENBP1	-1.37344	-0.358591	1.12255	-1.31971	-3.05494	-0.403665	9.92898	240.288	4.87142e-49	1.69183e-47
ENSG00000226306	NPY6R	-3.31198	2.63731	-3.19655	-3.31198	-3.19009	-2.85532	6.06041	239.238	8.16539e-49	2.83072e-47
ENSG00000178828	RNF186	0.801789	3.19928	-4.41027	1.6059	-4.25786	0.299205	7.35665	239	9.17774e-49	3.17596e-47
ENSG00000213918	DNASE1	1.15473	3.11043	0.0979643	0.231946	-0.542161	1.49034	8.00336	238.484	1.18272e-48	4.08545e-47
ENSG00000117115	PADI2	-2.08138	-4.37503	-4.91581	-2.31601	-5.21046	-5.17665	6.2123	238.48	1.18548e-48	4.08768e-47
ENSG00000165092	ALDH1A1	-1.96632	1.65655	1.43596	-0.419308	-0.904554	1.52874	10.0019	238.313	1.28694e-48	4.42959e-47
ENSG00000137440	FGFBP1	-4.03364	-3.46753	-1.9465	-1.76728	3.27695	-4.03364	6.93157	237.627	1.80288e-48	6.19439e-47
ENSG00000244383	FAM3D-AS1	-1.57746	-1.6082	-1.03906	-0.0433708	-2.76434	-1.8967	5.48699	237.099	2.33681e-48	8.01459e-47
ENSG00000130234	ACE2	-2.20824	3.48611	-1.80366	-3.73455	-1.85936	-4.20435	7.1555	236.932	2.53728e-48	8.68671e-47
ENSG00000133216	EPHB2	-1.02432	0.5176	-5.17737	0.168098	-4.2139	-1.37939	7.25898	236.654	2.90879e-48	9.94095e-47
ENSG00000064270	ATP2C2	-2.56436	-1.40535	-3.19204	0.258721	-3.25344	-1.66409	8.20712	236.509	3.12407e-48	1.06533e-46
ENSG00000177685	CRACR2B	-0.00747155	-1.46276	1.00724	0.582466	-4.85908	-1.96749	8.11482	236.506	3.12828e-48	1.06533e-46
ENSG00000100842	EFS	1.5261	-0.15615	0.188172	-0.03469	4.22836	-0.447173	5.6156	236.456	3.2065e-48	1.09004e-46
ENSG00000131711	MAP1B	1.72383	0.723506	0.714868	0.0522015	2.79852	6.09406	6.22983	236.049	3.91638e-48	1.32902e-46
ENSG00000104368	PLAT	2.59773	-2.45655	-2.22408	-2.34351	4.65774	-0.509402	6.98546	235.336	5.56079e-48	1.88373e-46
ENSG00000139629	GALNT6	-0.998273	-2.00657	1.11068	-1.24083	-3.15312	-4.27761	7.93299	234.495	8.40769e-48	2.84313e-46
ENSG00000106258	CYP3A5	-0.0313878	0.97354	0.927982	-1.29097	-3.77925	-1.43782	9.12757	234.458	8.56297e-48	2.89056e-46
ENSG00000113303	BTNL8	-3.85196	1.52388	-2.91964	-0.517261	-5.36083	0.478122	7.17729	234.389	8.85843e-48	2.98507e-46
ENSG00000196074	SYCP2	0.786484	-0.0753352	4.34887	-0.550248	-0.315001	-0.335163	5.59412	234.064	1.03886e-47	3.49459e-46
ENSG00000131482	G6PC	3.33594	5.46858	-0.231817	0.600637	-0.0941476	0.526284	5.95908	233.892	1.13053e-47	3.79635e-46
ENSG00000145287	PLAC8	-1.27548	-0.578699	0.872679	-0.513074	-4.59351	-0.713794	8.08165	233.628	1.28762e-47	4.31631e-46
ENSG00000131435	PDLIM4	1.26698	1.27037	1.32303	1.69736	6.04137	4.55615	7.29203	233.251	1.54983e-47	5.18629e-46
ENSG00000229638	RPL4P4	-1.8805	-0.955971	-1.32019	-0.317827	0.0478345	-1.29522	7.13112	233.221	1.57222e-47	5.2521e-46
ENSG00000204103	MAFB	-1.97708	-1.23903	-2.39887	-1.29881	3.40258	2.09433	6.65054	233.166	1.61576e-47	5.38819e-46
ENSG00000205277	MUC12	-2.26477	-4.25423	-5.56259	-1.55839	-5.67024	-2.56631	7.23626	232.987	1.76399e-47	5.87234e-46
ENSG00000137857	DUOX1	1.4345	0.129265	3.76454	0.528577	5.17098	2.16183	7.01367	232.726	2.00602e-47	6.66654e-46
ENSG00000104332	SFRP1	-0.436373	0.539622	0.868468	-0.17194	5.02863	0.524802	5.90154	232.38	2.37761e-47	7.88784e-46
ENSG00000115756	HPCAL1	-1.91323	-0.382803	0.235311	2.91731	-1.54001	0.683669	8.50374	232.004	2.86008e-47	9.47218e-46
ENSG00000140459	CYP11A1	-0.0927443	0.270522	0.344791	-0.00461235	4.87104	0.121117	5.74817	231.703	3.31568e-47	1.09622e-45
ENSG00000145113	MUC4	-0.649418	-4.0036	0.605502	1.66157	-2.93808	-3.3722	9.11198	231.574	3.53305e-47	1.16609e-45
ENSG00000135968	GCC2	-0.474555	-0.954376	-0.426861	0.952964	-2.74374	-0.152339	8.33964	231.352	3.93932e-47	1.29796e-45
ENSG00000226415	TPI1P1	-2.09511	0.676487	-1.15735	-1.24432	0.634939	-0.40849	6.28523	231.065	4.53728e-47	1.49242e-45
ENSG00000148180	GSN	-0.0916145	-2.05813	1.33325	2.40025	0.377455	-0.605139	9.84991	230.937	4.83161e-47	1.58653e-45
ENSG00000143850	PLEKHA6	-1.85176	-1.06663	0.0615692	-0.207388	-5.32277	0.309397	7.90678	230.892	4.93847e-47	1.61886e-45
ENSG00000148053	NTRK2	2.45465	0.227204	-0.485438	0.00140473	4.95419	2.85352	6.36138	230.321	6.53852e-47	2.13973e-45
ENSG00000156515	HK1	-4.73409	-3.80577	0.591673	0.467216	1.46468	-0.987681	8.17075	230.025	7.56159e-47	2.47033e-45
ENSG00000161642	ZNF385A	-0.34382	-0.502894	-0.670571	-0.0320987	3.65385	0.950073	5.66559	230.021	7.57793e-47	2.47148e-45
ENSG00000198363	ASPH	-1.95304	-2.05558	-1.26351	1.13709	-0.68346	0.420773	9.312	229.818	8.37148e-47	2.72568e-45
ENSG00000165443	PHYHIPL	0.231326	4.80265	-0.0493199	1.24999	-0.125018	0.22255	5.65174	229.165	1.15383e-46	3.75044e-45
ENSG00000184613	NELL2	1.98916	5.57461	-0.130729	0.0792793	3.42548	2.94908	6.10681	228.268	1.79369e-46	5.8197e-45
ENSG00000101194	SLC17A9	-0.929194	-5.87651	0.515639	0.372278	-5.56878	-1.88911	7.2931	228.264	1.79648e-46	5.8197e-45
ENSG00000021300	PLEKHB1	-0.0251367	-1.68338	-2.90192	2.44592	-3.66008	2.25415	6.83652	227.853	2.19868e-46	7.11068e-45
ENSG00000115461	IGFBP5	2.23773	-0.0173042	1.42197	0.142774	5.19257	3.77186	6.3142	227.185	3.05264e-46	9.85588e-45
ENSG00000125285	SOX21	-0.107515	0.178129	3.47306	-0.107515	1.62632	-0.107515	5.43889	227.082	3.21201e-46	1.03531e-44
ENSG00000143013	LMO4	-1.39914	-2.98176	0.563029	-2.54627	-0.484541	-2.49907	7.16371	226.68	3.91212e-46	1.25887e-44
ENSG00000211454	AKR7L	-0.224329	1.01186	1.09003	-2.02877	-3.96556	-1.23024	7.12883	226.117	5.15847e-46	1.65716e-44
ENSG00000137860	SLC28A2	-2.66882	-0.0873604	-2.00698	-3.57436	-6.75505	-7.20334	8.047	225.191	8.12974e-46	2.60733e-44
ENSG00000198807	PAX9	1.41264	-2.2945	-2.27609	0.324419	3.31995	-1.81208	6.32155	224.568	1.10436e-45	3.53598e-44
ENSG00000165507	C10orf10	1.85867	-2.06272	0.862795	1.5792	-3.00961	6.45265	7.46233	224.414	1.19099e-45	3.80701e-44
ENSG00000158125	XDH	-0.0961944	2.57692	-4.07158	-1.43237	-2.6227	0.302623	6.69036	223.271	2.08741e-45	6.66141e-44
ENSG00000223573	TINCR	1.80716	-0.272409	-0.700847	-0.372593	4.00464	2.0799	5.74371	223.164	2.20008e-45	7.00934e-44
ENSG00000101384	JAG1	-0.434786	-0.9376	0.504284	-2.15678	2.52801	-3.32635	7.74493	222.311	3.34501e-45	1.06395e-43
ENSG00000156222	SLC28A1	3.85141	5.26588	-0.268837	-0.146455	-0.141287	-0.0237407	5.92743	222.065	3.77527e-45	1.19882e-43
ENSG00000146039	SLC17A4	-0.667111	0.72877	-4.46084	-3.95659	-5.13313	-0.449697	6.46534	222	3.89663e-45	1.23532e-43
ENSG00000138029	HADHB	-1.64158	1.94471	-0.290533	-0.135145	0.858522	-0.114034	9.00576	221.867	4.15966e-45	1.31654e-43
ENSG00000129226	CD68	-0.201889	1.32306	-1.08451	-1.43906	-1.46842	-1.30641	5.42733	221.859	4.17577e-45	1.31948e-43
ENSG00000175906	ARL4D	1.69697	0.0602252	0.523846	0.158972	5.29465	2.86846	6.03636	221.804	4.29196e-45	1.35397e-43
ENSG00000015413	DPEP1	1.29578	4.2311	-2.0453	1.50775	-2.855	3.22829	6.84321	221.506	4.9666e-45	1.56424e-43
ENSG00000167617	CDC42EP5	-3.03861	-0.887934	-1.04748	0.841727	-3.10138	-2.31784	6.35985	221.248	5.63733e-45	1.77259e-43
ENSG00000006071	ABCC8	4.62074	0.461538	-0.0979778	2.53895	-0.503053	6.86676	6.14047	220.92	6.62224e-45	2.07889e-43
ENSG00000146205	ANO7	-1.81443	-0.888074	2.74303	4.29499	-2.24029	1.30213	7.05576	220.878	6.76162e-45	2.11919e-43
ENSG00000167315	ACAA2	-0.73715	1.73428	-3.38923	-0.194463	-0.481042	-0.0409918	8.24164	220.269	9.11974e-45	2.85362e-43
ENSG00000138193	PLCE1	-1.84067	-1.19223	-0.642178	-2.99256	-5.29273	-2.15994	7.81969	219.888	1.09944e-44	3.43462e-43
ENSG00000211895	IGHA1	7.61399	1.06388	0.127547	-0.0273479	-1.35399	-0.827813	7.70046	219.395	1.40063e-44	4.36846e-43
ENSG00000163497	FEV	-0.0555285	-0.313252	-0.76537	0.950967	-0.848707	6.9408	6.09122	219.379	1.41124e-44	4.39447e-43
ENSG00000005073	HOXA11	-3.68266	-4.13378	-4.12574	-0.130892	-4.04339	-1.35329	5.80538	219.359	1.42573e-44	4.4324e-43
ENSG00000143556	S100A7	0	0	0	0	4.18039	0.187612	5.54277	219.129	1.59583e-44	4.95323e-43
ENSG00000143776	CDC42BPA	-1.04304	0.279757	1.28896	0.145259	-3.21166	0.0582662	8.32761	219.088	1.62798e-44	5.04489e-43
ENSG00000132746	ALDH3B2	-1.12954	-1.7053	-1.49678	-1.9819	4.24646	-2.44836	6.41732	218.983	1.71429e-44	5.30384e-43
ENSG00000232187	FTH1P7	-1.72884	0.328768	-0.938677	-0.499573	-2.11307	-0.352035	5.73145	218.804	1.87152e-44	5.78101e-43
ENSG00000148120	C9orf3	-1.34134	-1.41907	-0.96234	-0.299457	2.09706	0.0648431	8.02496	218.57	2.09986e-44	6.47596e-43
ENSG00000178882	FAM101A	-2.27858	-0.524251	2.0283	0.320725	-5.16262	0.521073	7.28611	218.546	2.12496e-44	6.54291e-43
ENSG00000041353	RAB27B	-3.30261	-3.01964	0.386523	-0.174593	-1.12462	-4.27528	7.55454	218.462	2.21406e-44	6.80637e-43
ENSG00000104728	ARHGEF10	-1.95581	-3.45503	-0.45286	2.5454	-4.52759	0.159591	7.49256	218.307	2.3897e-44	7.33464e-43
ENSG00000226221	RPL26P19	-2.30113	-0.78223	-1.32851	-0.415984	-1.61547	-1.54642	6.30048	218.151	2.57937e-44	7.90418e-43
ENSG00000231389	HLA-DPA1	0.864513	0.493866	3.27771	-2.31605	4.53969	-3.86545	8.63947	217.592	3.3933e-44	1.03819e-42
ENSG00000094755	GABRP	-1.80221	-5.29317	-4.11562	-1.17372	-6.28124	-5.33818	8.25065	217.57	3.43019e-44	1.04781e-42
ENSG00000184368	MAP7D2	1.85033	2.22096	5.73858	0.118176	1.26098	0.389234	5.9002	217.274	3.96683e-44	1.20982e-42
ENSG00000204616	TRIM31	-4.05713	-3.07117	-0.958952	-3.55102	-5.90013	-5.49948	6.82378	217.138	4.24057e-44	1.29126e-42
ENSG00000230006	ANKRD36BP2	6.79339	0.391613	1.01066	-0.00466914	0.141443	4.74917	5.75363	216.836	4.91898e-44	1.49548e-42
ENSG00000136854	STXBP1	-0.385639	-1.4495	-0.339997	4.28086	0.444813	3.98755	6.70028	216.715	5.22004e-44	1.58451e-42
ENSG00000126562	WNK4	-2.51647	-3.98502	-3.60434	0.0726714	-4.09361	0.146398	6.75192	216.492	5.82223e-44	1.76452e-42
ENSG00000033867	SLC4A7	0.881941	2.76855	-2.6429	0.986253	-0.869957	-1.23	7.40359	216.393	6.11223e-44	1.8495e-42
ENSG00000165949	IFI27	-0.58593	-2.63756	1.63888	-0.0439646	1.21818	-1.20325	9.93334	216.152	6.88134e-44	2.07896e-42
ENSG00000198832	SELM	1.6418	-3.89757	-2.35914	2.74064	-1.99694	0.963045	7.16133	215.944	7.61927e-44	2.2983e-42
ENSG00000169218	RSPO1	0.974071	-0.632751	0.436018	-0.679143	-1.48984	-1.35412	6.1342	215.577	9.12493e-44	2.74817e-42
ENSG00000159409	CELF3	2.92798	-0.163778	-0.693494	-0.636666	-0.752742	5.09828	5.60737	215.569	9.15868e-44	2.75403e-42
ENSG00000148735	PLEKHS1	-1.58704	0.644973	-1.37438	-2.33169	-5.66394	-3.8161	6.92252	214.828	1.31804e-43	3.9572e-42
ENSG00000211949	IGHV3-23	7.89073	0.952799	0.255691	0.283531	-0.125072	0.285846	5.91362	214.808	1.33096e-43	3.98977e-42
ENSG00000186854	TRABD2A	-2.75754	-1.22146	-3.79398	-1.25149	-6.35649	-5.97188	6.91318	214.023	1.9562e-43	5.85493e-42
ENSG00000137959	IFI44L	2.80804	-1.41505	2.20194	-0.956238	4.94334	-1.37623	6.51301	213.573	2.43961e-43	7.29046e-42
ENSG00000135048	TMEM2	-1.03767	-0.379232	-0.233711	-0.908648	-5.06004	-2.12192	7.46995	213.42	2.62968e-43	7.84629e-42
ENSG00000106069	CHN2	0.103682	2.76953	-0.900295	1.26119	-3.94265	0.396485	6.91108	213.338	2.73825e-43	8.15761e-42
ENSG00000115590	IL1R2	-0.110452	-6.17446	-1.32674	0.0137263	0.658179	-6.28246	7.97384	213.084	3.10122e-43	9.22468e-42
ENSG00000117519	CNN3	0.235479	2.15856	-1.9711	-0.0482438	-1.82161	0.332954	8.05207	213.058	3.14126e-43	9.32939e-42
ENSG00000104635	SLC39A14	-1.17394	0.5143	0.0713448	-0.9014	-4.0457	-0.646709	8.56617	212.426	4.28376e-43	1.2703e-41
ENSG00000232472	EEF1B2P3	-1.80918	0.103813	-1.43918	-0.443776	-0.583071	-2.02467	6.88065	212.213	4.7546e-43	1.40775e-41
ENSG00000095539	SEMA4G	-1.51566	-0.927075	-0.592108	-1.07954	-5.9867	-1.73611	7.32003	212.169	4.85865e-43	1.43636e-41
ENSG00000181649	PHLDA2	-6.15885	-3.62896	-2.0986	-1.22487	-1.97417	-2.53111	7.56045	211.966	5.36854e-43	1.58273e-41
ENSG00000172819	RARG	-1.38088	-2.98854	0.863463	-2.3606	3.07532	-1.28365	7.27005	211.965	5.37019e-43	1.58273e-41
ENSG00000112299	VNN1	1.23324	3.78073	-3.98681	-0.131438	-2.45162	0.170286	7.36893	211.633	6.31923e-43	1.85959e-41
ENSG00000149131	SERPING1	-2.18834	-1.88335	0.763992	-1.04293	5.03603	2.27917	6.85374	211.604	6.41153e-43	1.88388e-41
ENSG00000069812	HES2	1.71592	0.738268	-0.359363	2.72453	5.04438	1.48986	6.45882	210.75	9.74934e-43	2.86025e-41
ENSG00000164120	HPGD	-1.62037	0.488846	0.509716	-3.52336	-2.01394	-2.5632	8.26238	210.656	1.02089e-42	2.99054e-41
ENSG00000089327	FXYD5	-1.06145	-5.78377	-0.341263	-0.511941	-1.17166	-1.36939	7.46967	210.621	1.03834e-42	3.03704e-41
ENSG00000175311	ANKS4B	-2.90777	0.433866	-4.33536	-0.267529	-5.06009	-0.0157621	6.70698	210.479	1.11327e-42	3.25127e-41
ENSG00000111863	ADTRP	0.170139	4.25862	2.85917	-0.25818	-0.936563	-2.03328	6.69182	210.473	1.11691e-42	3.25694e-41
ENSG00000230316	FEZF1-AS1	-3.80198	-4.49537	-4.32834	-1.40543	-4.55861	-4.55861	5.77171	210.152	1.30742e-42	3.80671e-41
ENSG00000171105	INSR	-0.322333	0.555252	-0.246424	1.60694	-2.64341	0.980836	8.23162	209.711	1.62258e-42	4.71723e-41
ENSG00000095203	EPB41L4B	-2.30338	0.371811	-0.0580924	-0.486519	-5.58523	0.300804	7.17867	209.706	1.62706e-42	4.72314e-41
ENSG00000180818	HOXC10	-1.69882	-4.67727	-4.60047	-0.459819	-3.31941	-1.64613	5.97239	209.667	1.65787e-42	4.80533e-41
ENSG00000198848	CES1	1.02583	5.1066	1.3149	0.651996	6.33525	6.89249	6.91089	209.203	2.08203e-42	6.02571e-41
ENSG00000196924	FLNA	1.37303	0.346197	-0.702014	-0.568297	4.21873	-0.572274	7.05871	209.194	2.09101e-42	6.04261e-41
ENSG00000145087	STXBP5L	0.162984	0.0537856	-0.0515795	-0.430765	-0.0942755	5.65603	5.58298	209.168	2.11863e-42	6.11326e-41
ENSG00000012660	ELOVL5	0.954497	3.29723	-0.33441	0.758026	4.61563	3.84563	6.19541	209.164	2.12184e-42	6.11338e-41
ENSG00000224578	HNRNPA1P48	-1.62978	-0.0391238	-1.35852	-0.355469	0.403667	-1.12675	6.97238	209.023	2.27472e-42	6.54406e-41
ENSG00000129353	SLC44A2	-1.24823	-1.52541	1.44224	-0.844174	0.105679	-2.12828	8.65156	208.928	2.38314e-42	6.84574e-41
ENSG00000164292	RHOBTB3	-1.11014	-0.0635775	-2.96399	1.20294	-3.8601	0.615634	7.23527	208.551	2.86609e-42	8.22082e-41
ENSG00000131781	FMO5	-1.39448	0.436658	-0.273358	0.828627	-5.30787	-0.44532	7.50028	208.454	3.00691e-42	8.61192e-41
ENSG00000211592	IGKC	6.02115	0.0366312	0.0215584	-0.401675	-0.550764	-0.317822	5.54689	208.308	3.23031e-42	9.23802e-41
ENSG00000011347	SYT7	1.42197	0.0996725	0.290397	3.28812	0.694083	5.49303	5.65709	208.256	3.3138e-42	9.46273e-41
ENSG00000137166	FOXP4	-0.929676	-1.37535	1.16101	0.880338	-2.61261	1.08558	7.05289	208.115	3.55036e-42	1.01232e-40
ENSG00000128510	CPA4	0.294605	0.463129	-0.0306304	0.0739674	5.35194	-0.0306304	5.81835	207.973	3.80583e-42	1.08356e-40
ENSG00000157601	MX1	0.956066	0.553747	1.25061	-1.31474	4.27785	-0.732478	8.1987	207.875	3.99285e-42	1.13514e-40
ENSG00000168765	GSTM4	-1.63782	2.11238	-1.02801	-1.55811	-0.0159414	-3.93005	8.2219	207.691	4.37045e-42	1.24065e-40
ENSG00000198417	MT1F	-1.82323	-0.156779	-0.157748	-0.855089	-4.24311	-0.439256	7.81747	207.392	5.06081e-42	1.43452e-40
ENSG00000171234	UGT2B7	-1.6847	3.88723	-2.30521	2.25619	-2.26899	-1.14177	6.38152	207.375	5.10378e-42	1.44457e-40
ENSG00000111335	OAS2	-0.429894	-4.23589	0.736865	0.587523	2.8236	-2.81764	7.27507	207.26	5.40031e-42	1.52626e-40
ENSG00000003989	SLC7A2	-1.25081	0.160748	-1.6587	-1.89836	4.11074	3.03743	6.36509	207.257	5.40835e-42	1.5263e-40
ENSG00000064666	CNN2	-1.11267	-2.51325	0.00716632	0.691159	2.29937	-4.96768	7.65699	206.907	6.42005e-42	1.80916e-40
ENSG00000156006	NAT2	-3.98771	1.30958	-3.83761	-2.88475	-4.19762	-2.57514	6.09823	206.741	6.96575e-42	1.96007e-40
ENSG00000105357	MYH14	-1.83568	-0.467308	-1.09902	-1.28654	-3.84249	-0.96761	8.11835	206.673	7.19972e-42	2.02295e-40
ENSG00000153822	KCNJ16	0.695734	1.6335	4.44351	-0.0801897	-0.0801897	1.16575	5.51363	206.403	8.22115e-42	2.30659e-40
ENSG00000141837	CACNA1A	1.12473	-0.593079	0.0091973	0.26426	-0.220991	5.61125	5.87301	206.255	8.83764e-42	2.47595e-40
ENSG00000171951	SCG2	-1.99901	-1.50452	-2.2369	0.846309	-1.12333	6.90168	7.07607	206.18	9.17028e-42	2.56542e-40
ENSG00000100994	PYGB	-2.11942	-3.89263	-1.45405	-1.54525	-1.93874	-1.42208	8.85345	206.143	9.33995e-42	2.6091e-40
ENSG00000237264	FTH1P11	-1.43262	0.204853	-1.33581	-0.494707	-2.2327	-0.27313	5.63802	206.138	9.36228e-42	2.61155e-40
ENSG00000130700	GATA5	1.11864	4.60339	5.32696	2.45745	-0.315391	2.67102	6.17511	206.12	9.44601e-42	2.6311e-40
ENSG00000166582	CENPV	-1.32966	0.807159	-0.0217203	-0.88927	-5.3338	-0.6468	7.63185	206.036	9.84106e-42	2.73718e-40
ENSG00000211938	IGHV3-7	5.49556	0	0	0	0	0	5.38076	205.908	1.04807e-41	2.91088e-40
ENSG00000167588	GPD1	-0.179823	1.56361	-3.1104	-1.93351	-4.75787	-2.21271	7.22808	205.82	1.09432e-41	3.03496e-40
ENSG00000105426	PTPRS	0.589468	-3.10275	2.18495	0.403233	1.15962	0.809926	6.94856	205.488	1.28753e-41	3.56569e-40
ENSG00000186198	SLC51B	-0.995304	3.48781	-2.51535	-1.38438	-2.53268	-2.44829	6.18111	205.404	1.34153e-41	3.70989e-40
ENSG00000196730	DAPK1	-0.328378	-1.60414	0.909785	-0.970597	-6.03999	-0.0607711	7.29594	205.285	1.4227e-41	3.92874e-40
ENSG00000176840	MIR7-3HG	-0.0775359	-0.0775359	-0.0775359	-0.0775359	0.0786208	4.51655	5.37954	205.138	1.52836e-41	4.21447e-40
ENSG00000233954	UQCRHL	-2.42749	-0.243449	-1.35771	-0.695918	-0.673215	-1.83044	6.89036	204.94	1.68467e-41	4.63886e-40
ENSG00000140287	HDC	7.95077	0.221498	-0.0869588	0.553265	-0.346189	8.81655	7.41225	204.844	1.76592e-41	4.85564e-40
ENSG00000157005	SST	2.98858	-1.77127	-1.0713	-0.589277	-2.04892	6.65658	7.00288	204.753	1.84622e-41	5.0692e-40
ENSG00000241224	FLJ22763	-1.02974	2.60291	-2.76069	-1.88856	-3.11914	-2.09462	6.09337	204.019	2.64589e-41	7.25456e-40
ENSG00000168394	TAP1	-1.12436	0.267049	0.593708	-0.0751845	3.03159	-0.780415	8.9477	203.7	3.09397e-41	8.47106e-40
ENSG00000136960	ENPP2	0.707578	3.56168	-1.42289	0.930299	-2.19315	4.48044	6.48097	203.398	3.58752e-41	9.80842e-40
ENSG00000171302	CANT1	-1.48676	-2.04117	-1.0542	0.97316	-2.55767	-0.951392	7.77765	203.243	3.87037e-41	1.05668e-39
ENSG00000060709	RIMBP2	2.24296	-0.957073	-0.592255	2.07676	-0.529138	6.28731	6.71525	202.936	4.50073e-41	1.22704e-39
ENSG00000169442	CD52	0.263447	-0.162204	-0.0513856	4.65215	-0.0263663	0.596701	5.49107	202.652	5.17107e-41	1.4078e-39
ENSG00000185002	RFX6	-0.64739	-0.0812879	-1.97905	0.794054	-1.97905	5.89009	6.25403	202.604	5.29587e-41	1.43975e-39
ENSG00000137573	SULF1	0.956759	0.168626	-0.0184501	-0.0674386	4.50324	-0.205779	5.6711	202.559	5.41362e-41	1.46968e-39
ENSG00000006025	OSBPL7	0.649895	-0.305202	2.18793	0.633669	-4.17911	-1.41476	7.85025	202.515	5.53262e-41	1.49988e-39
ENSG00000116741	RGS2	-2.12717	1.26971	-5.31652	-1.13546	-5.78824	1.62195	7.44941	202.435	5.7514e-41	1.557e-39
ENSG00000163347	CLDN1	-4.61587	-3.54866	-5.44366	-0.538407	-0.0917044	-2.28698	7.10082	201.579	8.74981e-41	2.36539e-39
ENSG00000168280	KIF5C	2.88456	0.446878	1.35459	0.513689	0.43905	6.2629	5.73156	201.559	8.83797e-41	2.38588e-39
ENSG00000204610	TRIM15	-1.77851	0.0619718	-4.19242	-0.8036	-5.15781	-2.84194	6.47017	201.036	1.14232e-40	3.07948e-39
ENSG00000136574	GATA4	-2.80416	1.58847	0.943684	-0.869129	-4.4563	-0.0461244	7.38438	200.968	1.18105e-40	3.17942e-39
ENSG00000170439	METTL7B	-0.701449	0.541843	-2.86652	-1.28889	-6.13748	-2.84815	7.55024	199.847	2.04495e-40	5.49742e-39
ENSG00000132561	MATN2	-2.22422	0.140903	-3.55871	0.399139	-2.56095	-0.357537	8.29831	199.43	2.50874e-40	6.7348e-39
ENSG00000116176	TPSG1	0.266615	2.89061	-0.472629	5.68447	-0.406471	-0.439296	6.00633	199.357	2.60019e-40	6.9706e-39
ENSG00000100196	KDELR3	-2.1662	-3.75282	-0.995418	0.865778	-3.41319	-4.99517	7.65752	199.005	3.0907e-40	8.27406e-39
ENSG00000153551	CMTM7	0.150625	-3.59181	2.09785	1.47562	-3.98178	2.79875	6.69018	198.999	3.09865e-40	8.28383e-39
ENSG00000136026	CKAP4	-0.861811	-2.13353	0.507861	1.17993	1.33965	-0.756763	8.50614	198.803	3.41154e-40	9.10769e-39
ENSG00000164379	FOXQ1	-1.3502	-2.78733	1.44506	-2.49228	-2.52318	-1.16355	7.24989	198.758	3.48851e-40	9.30027e-39
ENSG00000106384	MOGAT3	-0.295903	0.268347	-4.5808	-3.10018	-4.62855	-1.61913	6.16596	197.985	5.09358e-40	1.35606e-38
ENSG00000127863	TNFRSF19	-2.1188	-1.99364	-1.1067	-1.85995	4.00119	0.534586	6.22537	197.629	6.06533e-40	1.61254e-38
ENSG00000162989	KCNJ3	-0.0456821	0.588716	-3.69805	-1.36605	-4.46886	1.52238	6.27308	197.519	6.39907e-40	1.69893e-38
ENSG00000171124	FUT3	-2.23184	-0.375724	-2.14282	0.646842	-5.05473	-3.06287	7.69582	197.387	6.82958e-40	1.81073e-38
ENSG00000106261	ZKSCAN1	-0.162635	-1.28731	0.464802	0.42114	-1.50343	1.3289	9.56342	196.502	1.0536e-39	2.78958e-38
ENSG00000163734	CXCL3	-3.51003	-5.47532	-0.261102	-3.65007	-5.52797	-4.21666	6.92332	196.474	1.06823e-39	2.82445e-38
ENSG00000165238	WNK2	-0.648609	0.0731042	-3.25329	0.930242	-3.44777	0.160438	7.53831	196.462	1.0743e-39	2.83658e-38
ENSG00000213261	EEF1B2P6	-1.71551	-0.380134	-1.11045	-0.387369	-1.33513	-2.26601	6.15331	196.447	1.08231e-39	2.85384e-38
ENSG00000169908	TM4SF1	-1.57496	-4.88547	-0.326617	-1.6689	0.824721	-1.6707	7.95063	196.334	1.14369e-39	3.01155e-38
ENSG00000163565	IFI16	-0.965629	-0.896721	-1.05347	-0.715599	3.13517	-0.869879	7.44851	196.228	1.2047e-39	3.16789e-38
ENSG00000102466	FGF14	3.88087	-0.331639	0.711873	-0.300715	0.000956637	6.50881	5.8655	195.723	1.54302e-39	4.05201e-38
ENSG00000196139	AKR1C3	-1.91991	0.998709	0.00225027	-1.57877	-1.04414	-2.43978	9.76118	195.026	2.17062e-39	5.69235e-38
ENSG00000183463	URAD	-0.0777394	4.56502	-0.00749277	1.82641	0.388865	1.07533	5.6091	195.001	2.19767e-39	5.75544e-38
ENSG00000171303	KCNK3	1.05476	0.0714096	-0.263938	1.33627	-0.992943	5.82612	5.99412	194.928	2.27735e-39	5.95604e-38
ENSG00000182938	OTOP3	1.84483	5.47227	-1.47829	-0.830987	3.75751	1.30255	6.87125	194.532	2.76458e-39	7.22051e-38
ENSG00000024422	EHD2	1.51506	-2.33254	-1.34226	-2.72703	3.17632	-2.56096	6.5114	194.126	3.37338e-39	8.79865e-38
ENSG00000115919	KYNU	-3.19723	-4.54206	-1.72552	-4.21871	1.16358	-3.13078	6.35413	193.84	3.88167e-39	1.01107e-37
ENSG00000102409	BEX4	0.217553	2.43451	4.03127	0.834757	4.99791	5.50168	6.12373	193.677	4.20271e-39	1.09322e-37
ENSG00000162779	AXDND1	-2.46256	-1.14561	-0.254363	-1.21158	-4.48604	-4.22684	6.09325	193.561	4.45008e-39	1.156e-37
ENSG00000161798	AQP5	-2.80483	-4.70477	0.0797156	0.435062	-5.12196	-2.74892	6.4866	193.448	4.70133e-39	1.21962e-37
ENSG00000152661	GJA1	0.288893	-1.29089	-2.49797	0.0280058	3.36506	-2.61915	6.2032	193.37	4.885e-39	1.26557e-37
ENSG00000183778	B3GALT5	-0.966808	0.321587	-2.27673	-1.44302	-5.57915	0.473727	7.80688	193.351	4.93018e-39	1.27556e-37
ENSG00000105523	FAM83E	-0.867739	-1.71904	0.535325	0.594038	-4.73278	-1.74871	7.10043	193.326	4.99225e-39	1.28989e-37
ENSG00000099284	H2AFY2	2.32801	3.08743	-1.13717	0.673928	4.64515	0.746749	6.33317	192.307	8.22138e-39	2.12138e-37
ENSG00000112297	AIM1	-4.14249	-0.263515	-1.39122	-3.4621	-0.528289	-1.83522	8.55711	192.219	8.5834e-39	2.21183e-37
ENSG00000120594	PLXDC2	4.19116	4.0626	-0.36378	3.56602	4.99619	3.47283	6.19081	192.169	8.79942e-39	2.26447e-37
ENSG00000115415	STAT1	-2.05431	0.220241	1.03148	-0.18506	2.70264	0.21607	8.8195	192.05	9.32489e-39	2.3965e-37
ENSG00000156675	RAB11FIP1	-2.55828	0.0766464	-0.886731	-0.13008	-3.25093	0.501533	8.2285	191.914	9.96922e-39	2.55868e-37
ENSG00000139044	B4GALNT3	-0.889525	-4.5392	1.63944	-0.815482	-3.05739	-0.459508	6.94928	191.788	1.0601e-38	2.71722e-37
ENSG00000143375	CGN	-0.632999	-0.245593	0.0732917	-0.649365	-6.20866	-0.767934	7.49467	191.733	1.08935e-38	2.78848e-37
ENSG00000135702	CHST5	-0.731846	0.623933	-2.97547	0.67488	-3.24702	-0.537706	5.76077	191.537	1.19876e-38	3.06448e-37
ENSG00000069974	RAB27A	-0.641266	-2.57616	1.56085	1.32235	-2.09549	-0.50767	7.37086	191.518	1.20981e-38	3.08863e-37
ENSG00000164749	HNF4G	-1.34901	0.954483	-2.04791	-0.993412	-3.52658	-0.75259	7.58391	191.269	1.3668e-38	3.48479e-37
ENSG00000113924	HGD	-1.61749	-0.631939	-0.626442	0.0851876	-5.98477	0.347739	7.29948	190.948	1.59941e-38	4.07248e-37
ENSG00000172238	ATOH1	1.36803	-0.897488	-0.482121	4.89402	-1.52721	0.423495	6.05468	190.747	1.76483e-38	4.48773e-37
ENSG00000135318	NT5E	-2.31123	0.447926	-2.43806	-0.361688	-5.37966	-0.00784959	7.18885	190.721	1.78728e-38	4.53883e-37
ENSG00000238133	MLK7-AS1	-4.08625	-3.60169	-3.77711	-2.09467	-4.67766	-4.4377	5.84557	190.62	1.87794e-38	4.7628e-37
ENSG00000048462	TNFRSF17	5.6422	0	0	0	0	0	5.40211	190.554	1.94022e-38	4.9143e-37
ENSG00000174562	KLK15	-0.225939	0.853815	-0.225939	5.40596	-0.17885	-0.225939	5.7594	190.309	2.18756e-38	5.53348e-37
ENSG00000132911	NMUR2	-3.46748	-5.43578	-4.21646	-3.82737	-6.45188	-5.93102	7.024	190.238	2.2643e-38	5.72011e-37
ENSG00000196620	UGT2B15	-2.3398	-0.0698306	2.06599	-0.736488	-4.48855	-2.55839	6.67425	190.224	2.27958e-38	5.75116e-37
ENSG00000138772	ANXA3	-3.9284	-2.58356	0.760569	-0.452443	-3.46106	-3.20494	7.29841	190.103	2.41937e-38	6.09586e-37
ENSG00000130702	LAMA5	0.031253	-3.19929	-2.68475	-1.71596	1.1421	-0.302443	7.05078	190.021	2.51873e-38	6.33792e-37
ENSG00000154556	SORBS2	-0.698541	-1.29832	-0.252121	-0.45178	-5.39287	0.671447	7.41462	189.913	2.65485e-38	6.67173e-37
ENSG00000117308	GALE	-1.53195	-1.18229	0.866382	0.0152088	-2.04938	-2.89853	9.26416	189.884	2.69266e-38	6.75796e-37
ENSG00000155093	PTPRN2	-1.61812	-1.43162	1.19094	1.03342	-4.10249	2.3705	7.43999	189.657	3.00963e-38	7.54365e-37
ENSG00000144063	MALL	-2.34667	0.821601	-4.29713	-2.78756	-0.679654	-2.61947	6.54145	189.61	3.07928e-38	7.7082e-37
ENSG00000139291	TMEM19	-0.278465	1.52598	-1.12071	-1.1149	2.84485	-1.08459	7.1788	189.432	3.35975e-38	8.39937e-37
ENSG00000169507	SLC38A11	0.582091	-1.7697	-1.94021	-0.553805	-5.42073	2.70362	7.00494	189.175	3.81146e-38	9.51629e-37
ENSG00000085276	MECOM	-1.4316	-1.23587	0.86313	-0.704089	-2.66428	-1.41099	8.4839	188.355	5.69408e-38	1.41984e-36
ENSG00000130294	KIF1A	2.27542	0.854926	0.383897	0.899669	-0.57982	5.45161	5.8647	188.351	5.70498e-38	1.42072e-36
ENSG00000115419	GLS	2.03064	3.08113	-0.158364	0.476953	-0.30963	1.71904	7.45684	188.305	5.835e-38	1.45122e-36
ENSG00000143502	SUSD4	0.125165	-0.61956	2.81795	-0.0641305	5.05926	2.16586	6.45145	187.753	7.64441e-38	1.89766e-36
ENSG00000134107	BHLHE40	-1.99496	-0.82342	-0.638402	-1.06578	3.03945	-0.775889	8.13184	187.751	7.6497e-38	1.89766e-36
ENSG00000100889	PCK2	-1.15781	3.15636	-1.30407	-0.265329	-0.029037	-0.355682	8.3231	187.318	9.45872e-38	2.3434e-36
ENSG00000016602	CLCA4	0	0.0762651	0	0.881711	4.57949	0	5.6174	187.254	9.75637e-38	2.41404e-36
ENSG00000188959	C9orf152	-2.97079	-0.246065	-1.18433	0.439592	-4.51512	-2.50296	7.98449	187.099	1.05286e-37	2.60178e-36
ENSG00000162998	FRZB	1.04837	0.547771	0.274889	6.91458	0.535939	5.71258	6.42044	186.767	1.23848e-37	3.05655e-36
ENSG00000103056	SMPD3	-1.34792	0.324844	0.587129	-0.0560771	-4.79917	0.400363	7.32325	186.631	1.3238e-37	3.26295e-36
ENSG00000162460	TMEM82	1.79256	3.99735	-0.862528	-1.7387	-1.63169	0.358158	6.02841	186.534	1.38785e-37	3.41646e-36
ENSG00000137251	TINAG	-4.44264	-0.15338	-4.44264	-3.67913	-4.44264	-2.47289	5.943	186.492	1.41668e-37	3.48297e-36
ENSG00000002549	LAP3	-1.46708	0.804587	-0.406316	-0.727907	2.82098	-0.900645	8.10921	186.486	1.42067e-37	3.48833e-36
ENSG00000118985	ELL2	1.36158	-0.749332	2.01207	1.4068	1.81848	3.21624	7.31967	186.468	1.43376e-37	3.516e-36
ENSG00000128298	BAIAP2L2	-1.76582	-0.478067	-1.70303	0.308597	-4.4145	-1.10253	7.77532	185.975	1.82435e-37	4.46815e-36
ENSG00000004799	PDK4	1.14846	3.34748	0.0874541	1.18467	-2.91459	1.74225	6.77318	185.684	2.10449e-37	5.14773e-36
ENSG00000064989	CALCRL	5.18772	-0.342759	-0.342759	0.928267	3.8541	0.244732	5.69737	185.622	2.16883e-37	5.29839e-36
ENSG00000138771	SHROOM3	-0.801322	-0.473768	-0.397159	-1.06166	-4.75151	0.16764	7.66127	185.46	2.34783e-37	5.7284e-36
ENSG00000111424	VDR	-3.42022	2.08919	-2.07961	-0.878097	-0.225505	-1.24205	7.48455	185.039	2.88471e-37	7.02942e-36
ENSG00000168743	NPNT	-1.50956	0.166709	-5.53252	-0.252977	-2.29483	-2.64787	7.04237	185.018	2.91526e-37	7.09491e-36
ENSG00000174514	MFSD4	-0.223354	-2.53603	3.48922	0.262819	-2.16341	-0.178444	6.40391	184.982	2.96598e-37	7.20924e-36
ENSG00000171243	SOSTDC1	-1.0588	-4.25871	2.74002	-1.82325	-0.340249	-1.35398	7.04514	184.753	3.31782e-37	8.05429e-36
ENSG00000163297	ANTXR2	-1.82224	-0.745595	-4.0309	0.788135	-4.80505	-0.00840174	6.41165	184.712	3.38519e-37	8.2075e-36
ENSG00000184584	TMEM173	-1.62065	-3.66917	-4.60526	-0.176162	1.71417	-0.0831453	6.99554	184.279	4.18512e-37	1.01342e-35
ENSG00000166268	MYRFL	-0.0186682	1.78533	-3.20386	-2.42253	-3.92002	-0.416839	6.22764	184.223	4.3014e-37	1.04027e-35
ENSG00000090020	SLC9A1	-1.66134	-0.891674	1.75617	-1.45277	-2.2041	-1.68928	7.89333	184.084	4.60308e-37	1.11183e-35
ENSG00000125851	PCSK2	4.81823	0.927645	0.00624501	-0.0243196	-0.389183	7.13845	6.08998	183.843	5.17873e-37	1.24931e-35
ENSG00000042493	CAPG	-3.4933	-2.66567	-0.417849	-1.42847	0.758911	-2.4864	8.98709	183.409	6.4041e-37	1.54299e-35
ENSG00000148702	HABP2	-4.31947	-4.8169	0.576501	-0.616748	-4.77458	-3.95692	6.362	183.385	6.48002e-37	1.55933e-35
ENSG00000170298	LGALS9B	0.721367	0.221915	3.94299	1.88081	1.42548	-0.13148	5.62375	183.26	6.8878e-37	1.65539e-35
ENSG00000117834	SLC5A9	0.190649	4.202	-1.19007	-0.292859	-2.37834	-1.46077	6.34046	182.998	7.83153e-37	1.87986e-35
ENSG00000165475	CRYL1	-0.986237	1.78253	-0.799745	-0.176296	-3.32365	-0.416171	8.17617	182.889	8.25781e-37	1.97972e-35
ENSG00000130513	GDF15	-5.91727	-3.64288	-3.6011	-0.882176	-7.36335	-2.88333	7.6792	182.566	9.67077e-37	2.31558e-35
ENSG00000100504	PYGL	0.211065	-2.4597	0.759922	-2.01148	3.75408	-1.70195	6.54512	182.37	1.06489e-36	2.54662e-35
ENSG00000132872	SYT4	-0.168174	0.493552	0.159064	-0.10648	-0.168174	5.04473	5.42764	182.241	1.13379e-36	2.70803e-35
ENSG00000163251	FZD5	-1.54767	0.446683	-0.173589	-1.39889	-3.31752	-2.09445	7.81252	181.833	1.38472e-36	3.30327e-35
ENSG00000065054	SLC9A3R2	0.0651118	-2.2117	1.37929	0.910817	-3.55861	-0.609134	6.30892	181.667	1.50165e-36	3.5778e-35
ENSG00000106537	TSPAN13	-2.38558	-1.03806	-0.472519	1.40578	-1.39056	-0.576047	8.38974	181.424	1.69063e-36	4.02307e-35
ENSG00000108381	ASPA	0.308047	3.064	3.4888	-0.729984	-1.45741	-1.35355	5.8885	181.356	1.74808e-36	4.15465e-35
ENSG00000151632	AKR1C2	-1.61861	-0.158505	0.237332	-2.78322	2.82168	-1.40189	7.9174	181.161	1.92299e-36	4.56474e-35
ENSG00000227471	AKR1B15	-1.66166	1.63339	1.4604	-2.0192	0.900569	-1.68076	6.25808	181.066	2.01489e-36	4.777e-35
ENSG00000100097	LGALS1	2.46259	-1.59978	-1.46052	-0.460256	3.60958	-1.73355	6.20652	180.831	2.25957e-36	5.35053e-35
ENSG00000003436	TFPI	-0.940305	0.524156	-3.88846	-2.52043	-2.93038	-3.28206	6.92789	180.562	2.57826e-36	6.09765e-35
ENSG00000125820	NKX2-2	-0.275986	-0.561001	-0.384909	1.17549	-0.222981	4.66261	5.45951	180.536	2.61031e-36	6.1659e-35
ENSG00000063660	GPC1	-1.36042	0.09076	0.685806	-0.0183442	4.04683	1.09719	6.85508	180.112	3.2122e-36	7.57835e-35
ENSG00000064225	ST3GAL6	3.72795	-0.191827	3.78788	-0.0215469	0.502394	-0.31866	5.55507	179.892	3.5771e-36	8.42894e-35
ENSG00000205364	MT1M	-2.81176	-0.735863	0.603707	-1.76079	-3.45089	-2.41436	7.15087	179.753	3.8287e-36	9.01077e-35
ENSG00000148400	NOTCH1	-0.32316	-0.392592	-3.86499	-0.0980083	2.34534	-1.30591	7.3654	179.58	4.1668e-36	9.79452e-35
ENSG00000185860	C1orf110	-2.89237	-2.82051	-2.5448	-1.81305	3.26883	2.23571	6.38117	179.468	4.40208e-36	1.0335e-34
ENSG00000184363	PKP3	-4.61591	-0.913783	-0.743399	-0.69335	1.55947	-1.46966	8.83801	179.44	4.46211e-36	1.04632e-34
ENSG00000136732	GYPC	2.48529	-0.183913	-0.220654	-0.559644	4.05598	-0.752635	5.68746	179.415	4.51581e-36	1.05762e-34
ENSG00000050730	TNIP3	0.99267	-0.0864465	-0.0999892	-0.164952	3.99932	0.420872	5.56321	179.387	4.57874e-36	1.07106e-34
ENSG00000130529	TRPM4	-0.0229723	-1.10183	0.266277	-0.0430698	-3.05102	-1.82196	8.57846	179.286	4.81068e-36	1.12395e-34
ENSG00000143797	MBOAT2	-1.51048	-3.88092	-0.699333	1.46718	-1.38578	1.0188	7.37379	178.959	5.64418e-36	1.31709e-34
ENSG00000141424	SLC39A6	0.732849	-2.07897	-0.471768	0.464271	3.49786	2.3693	6.91688	178.865	5.91167e-36	1.37784e-34
ENSG00000172340	SUCLG2	-4.76493	0.425191	-0.597495	-1.38237	-0.620203	-2.03697	8.14263	178.589	6.7658e-36	1.57501e-34
ENSG00000102007	PLP2	-0.894517	-0.588348	0.0450858	-0.473351	2.29298	-0.614586	8.41872	178.581	6.79163e-36	1.57912e-34
ENSG00000036565	SLC18A1	2.89188	-0.925646	-0.935	2.23914	-1.20814	6.43935	6.21003	178.518	7.00252e-36	1.62619e-34
ENSG00000204978	ERICH4	-1.19023	3.72143	-1.51692	-0.325923	-1.51692	-1.51692	5.84993	178.396	7.43517e-36	1.72458e-34
ENSG00000170703	TTLL6	-4.07918	-1.14503	-5.08848	-3.19174	-5.34761	-0.0732705	6.32916	178.336	7.65439e-36	1.7733e-34
ENSG00000196739	COL27A1	-2.09788	-3.50498	0.806205	0.06546	-2.75527	-1.37072	7.26791	178.202	8.17372e-36	1.89134e-34
ENSG00000134531	EMP1	1.22462	-0.245148	-1.3409	-2.92515	2.93958	-3.60451	6.56151	178.136	8.44244e-36	1.95118e-34
ENSG00000241794	SPRR2A	0	0	0.0828481	0	3.45894	0.228783	5.41961	177.871	9.61152e-36	2.21871e-34
ENSG00000225131	PSME2P2	-1.24115	0.553779	-0.711211	-1.3704	0.498463	-1.68555	5.99632	177.714	1.03745e-35	2.39197e-34
ENSG00000014216	CAPN1	-1.28354	-0.509339	-0.21514	-0.492899	1.93524	-0.3444	9.18927	177.187	1.34257e-35	3.09176e-34
ENSG00000167117	LINC00483	-1.96548	1.28191	-2.24463	-0.751022	-4.64251	-0.399699	6.64881	176.815	1.61035e-35	3.704e-34
ENSG00000226145	KRT16P6	2.65232	0.34475	0.129818	0.315476	2.66389	-0.185999	5.37667	176.235	2.13753e-35	4.91072e-34
ENSG00000175426	PCSK1	-0.252681	-0.865471	-0.442618	4.42834	0.272028	6.27261	6.46845	176.039	2.35349e-35	5.40042e-34
ENSG00000112290	WASF1	-0.427133	-1.06188	-1.20222	-0.968062	3.48845	2.80726	5.84321	175.924	2.48852e-35	5.70348e-34
ENSG00000163072	NOSTRIN	-1.10772	-1.14416	-0.341013	-0.607821	-4.85373	-2.59556	7.10679	175.787	2.66185e-35	6.09349e-34
ENSG00000185551	NR2F2	-0.347287	-1.09544	2.01651	-0.508758	-2.79682	0.684032	6.98271	175.316	3.3507e-35	7.66129e-34
ENSG00000104447	TRPS1	-2.99191	-3.00316	-2.73541	-1.7321	1.80461	-1.12578	6.0858	175.241	3.47449e-35	7.93494e-34
ENSG00000166126	AMN	-1.31582	0.588087	-0.886008	-0.63008	-3.44648	-3.78287	8.10942	175.118	3.69074e-35	8.41882e-34
ENSG00000189221	MAOA	-1.5064	1.43851	-1.31093	-1.06872	-0.320783	-1.65919	8.99294	175.105	3.71435e-35	8.46265e-34
ENSG00000163817	SLC6A20	-1.30089	0.243193	-3.42929	-3.98158	-4.52771	-4.21274	6.37277	174.901	4.10428e-35	9.34002e-34
ENSG00000009950	MLXIPL	2.44435	2.0714	-1.89924	-0.163371	-3.29532	3.10011	6.86125	174.402	5.23596e-35	1.19013e-33
ENSG00000227615	RP11-864N7.2	-2.45923	-0.505413	-0.935815	-0.401142	-1.28713	-1.58838	6.30329	174.083	6.12061e-35	1.38957e-33
ENSG00000133958	UNC79	1.90709	0.269049	-0.0525767	0.0183792	-0.0675564	5.74893	5.6583	173.986	6.41576e-35	1.45487e-33
ENSG00000225573	RPL35P5	-1.66575	-1.09252	-0.998722	-0.732445	-1.334	-1.89975	6.11905	173.803	7.01892e-35	1.58977e-33
ENSG00000197183	NOL4L	-1.37613	0.407037	-0.0165098	0.473432	-4.31743	-0.0853962	7.69402	173.641	7.59441e-35	1.7181e-33
ENSG00000225492	GBP1P1	1.97329	0.307235	2.14064	-0.124342	3.77105	-0.209082	5.5634	173.268	9.11576e-35	2.05986e-33
ENSG00000105971	CAV2	3.23986	-0.990888	0.30638	0.0429887	4.0495	-1.64244	6.21214	172.768	1.16385e-34	2.62684e-33
ENSG00000242071	RPL7AP6	-2.3954	-0.413725	-1.19704	-0.264131	-0.363384	-1.29557	6.86986	172.36	1.42054e-34	3.20244e-33
ENSG00000105641	SLC5A5	3.66867	0.0450959	6.24878	0.0611463	-0.509817	-0.777895	6.44332	172.255	1.49514e-34	3.36668e-33
ENSG00000145569	FAM105A	-3.52671	-0.145555	-4.89374	0.385272	-2.83697	1.4894	6.89038	172.117	1.59933e-34	3.5971e-33
ENSG00000094796	KRT31	-0.926261	0.134334	0.219719	-0.516242	2.69169	-0.731937	5.47704	172.108	1.60665e-34	3.60934e-33
ENSG00000072210	ALDH3A2	-1.49341	0.116471	-0.128416	-1.24966	1.60424	-0.711168	8.94885	172.07	1.63671e-34	3.6726e-33
ENSG00000141905	NFIC	-1.22863	-1.4693	0.765911	-1.22904	1.59004	-0.254546	7.66819	171.118	2.60517e-34	5.83891e-33
ENSG00000188883	KLRG2	0.0063162	-0.471886	-0.118128	-0.503394	4.52362	1.06855	5.83084	170.796	3.04884e-34	6.82537e-33
ENSG00000139508	SLC46A3	-0.295554	1.66875	-4.69258	-1.62092	-3.74451	-1.18588	6.71587	170.722	3.16121e-34	7.06871e-33
ENSG00000137710	RDX	3.21442	-0.676293	3.07043	0.439854	3.97261	1.53705	6.19018	170.704	3.18909e-34	7.12279e-33
ENSG00000153904	DDAH1	-2.56689	0.298929	-0.93061	-0.452423	-2.68263	-1.77756	8.4216	170.264	3.95277e-34	8.81825e-33
ENSG00000072041	SLC6A15	3.08934	-0.255069	-0.424784	-0.372011	4.50314	-0.411573	5.78655	170.189	4.10197e-34	9.14053e-33
ENSG00000205358	MT1H	-4.71703	0.956631	0.585399	-1.82342	-2.10111	-2.36566	7.32452	170.07	4.34642e-34	9.67404e-33
ENSG00000178538	CA8	-1.03615	-2.703	-0.31875	2.50256	-3.86293	1.91901	6.56863	169.904	4.71411e-34	1.04803e-32
ENSG00000162981	FAM84A	-2.78562	-0.668809	-3.93025	-0.893625	-1.03138	-0.33748	7.45133	169.092	7.00727e-34	1.55605e-32
ENSG00000130957	FBP2	-3.01707	0.563844	2.87633	-0.836354	-3.4449	-2.8573	6.30709	169.068	7.09107e-34	1.57285e-32
ENSG00000130005	GAMT	2.2329	1.23867	3.96848	0.187198	4.9872	4.82583	6.13508	169.052	7.1445e-34	1.58288e-32
ENSG00000106003	LFNG	-1.20873	-1.09165	0.356566	0.964247	-5.13688	0.942712	7.0669	168.704	8.4685e-34	1.87406e-32
ENSG00000077232	DNAJC10	-0.997289	-1.31084	-0.487044	1.7893	-0.887165	-0.00744349	8.40573	168.671	8.60723e-34	1.90257e-32
ENSG00000138796	HADH	-4.74193	0.638948	-0.690343	-1.39429	-0.0526115	-1.96447	8.50233	168.598	8.91958e-34	1.96936e-32
ENSG00000106348	IMPDH1	-3.06471	-3.43325	1.63753	0.234849	0.548081	-1.58767	7.45019	168.582	8.99022e-34	1.98268e-32
ENSG00000234975	FTH1P2	-1.40944	0.186577	-1.18714	-0.690899	-2.03651	-0.478068	5.5777	168.564	9.06935e-34	1.99785e-32
ENSG00000115112	TFCP2L1	-1.89495	-3.21732	1.53448	-1.16532	0.403625	-3.22563	7.58914	168.425	9.70424e-34	2.13527e-32
ENSG00000214485	RPL7P1	-1.67431	-0.163824	-1.33177	-0.180411	-0.721363	-1.2715	6.90918	168.226	1.06941e-33	2.35039e-32
ENSG00000149782	PLCB3	-0.812477	0.464295	-0.952221	-1.23042	-3.0692	-3.24223	6.85616	167.83	1.29796e-33	2.84946e-32
ENSG00000107242	PIP5K1B	-1.38569	-0.0117649	-0.980065	-1.67234	-5.03403	0.941776	6.60048	167.722	1.36768e-33	2.9991e-32
ENSG00000174156	GSTA3	-0.08366	1.84126	0.248391	-0.08366	-0.08366	-0.08366	5.29746	167.577	1.46834e-33	3.21616e-32
ENSG00000170425	ADORA2B	-2.24032	-2.51222	-0.380641	-2.7628	2.89118	-2.98042	6.19373	167.563	1.47829e-33	3.23429e-32
ENSG00000241388	HNF1A-AS1	-1.18623	-1.40146	0.0308341	-0.620201	-3.82428	1.33232	5.96523	167.477	1.54143e-33	3.36859e-32
ENSG00000170571	EMB	-1.27391	0.822455	-3.30372	-0.0903151	-2.54638	-0.344017	7.16581	167.455	1.55859e-33	3.40224e-32
ENSG00000049759	NEDD4L	-1.80972	-0.794615	1.05621	1.86087	-1.9454	0.901199	7.92557	167.117	1.83809e-33	4.00783e-32
ENSG00000225329	LHFPL3-AS2	-1.12909	0.570382	-2.30191	-3.53743	-3.33047	-2.74841	5.73255	167.058	1.89168e-33	4.12002e-32
ENSG00000143891	GALM	-2.05322	1.07473	-1.47351	-1.68901	-3.19738	-2.81208	7.81176	167.054	1.89583e-33	4.12439e-32
ENSG00000177133	LINC00982	1.52264	1.03398	3.36264	-0.389312	-3.29852	2.24708	6.6624	167.005	1.94125e-33	4.21844e-32
ENSG00000145362	ANK2	2.57768	0.550436	0.484041	-0.0235619	-0.297151	6.06993	5.88948	166.949	1.99513e-33	4.33064e-32
ENSG00000180438	TPRXL	1.75366	0.208711	-0.720575	-0.615982	4.45901	0.206061	5.82877	166.807	2.13818e-33	4.63593e-32
ENSG00000109861	CTSC	-1.99092	-1.04378	-2.50998	-1.1553	0.678823	-1.86086	8.59619	166.219	2.84908e-33	6.17034e-32
ENSG00000159921	GNE	0.754968	-2.1343	-2.15376	3.05787	-1.37771	0.0701058	6.36484	165.895	3.3372e-33	7.21937e-32
ENSG00000161013	MGAT4B	-1.59688	0.454285	-0.466944	-1.55207	-2.72353	-2.23569	8.3762	165.819	3.46332e-33	7.48381e-32
ENSG00000233328	PFN1P1	-2.99388	-0.511708	-0.738748	-0.647922	-1.53274	-1.38821	6.10852	165.809	3.48034e-33	7.51215e-32
ENSG00000130303	BST2	0.602217	0.382253	0.277152	-0.339605	4.51125	-1.07476	7.78301	165.66	3.74385e-33	8.0719e-32
ENSG00000092621	PHGDH	-3.88468	-1.5315	0.366214	-1.01189	3.38145	-0.669558	7.69846	165.24	4.5948e-33	9.8955e-32
ENSG00000127528	KLF2	0.00967276	-3.50635	1.84696	-1.38535	-2.67898	-2.07888	6.06096	165.192	4.70309e-33	1.01174e-31
ENSG00000117707	PROX1	1.94	1.12983	-1.51458	3.24485	-1.25386	4.96315	6.56442	165.024	5.10606e-33	1.0972e-31
ENSG00000169021	UQCRFS1	-2.97547	0.563242	-1.21988	-0.833747	0.403341	-1.51306	8.98276	164.649	6.12998e-33	1.31576e-31
ENSG00000175899	A2M	7.29577	0.128167	-0.0264258	-0.0581607	0.0505583	2.28169	6.2163	164.129	7.90254e-33	1.69434e-31
ENSG00000156113	KCNMA1	0.633393	-0.205549	-0.441664	4.26726	-0.0651596	4.23762	5.78166	163.95	8.62275e-33	1.84671e-31
ENSG00000196576	PLXNB2	-1.14165	-1.87935	1.05783	-0.424154	-0.601803	-0.415601	9.26217	163.932	8.69804e-33	1.86076e-31
ENSG00000229344	RP5-857K21.7	0.969722	-0.578675	-0.188901	-0.852692	-1.46782	-1.19291	6.2323	163.863	8.99616e-33	1.9224e-31
ENSG00000119866	BCL11A	-0.0421196	2.05677	-0.310911	-0.222964	3.32323	0.423062	7.19416	163.856	9.02754e-33	1.92697e-31
ENSG00000046604	DSG2	-2.47168	0.199439	-1.0356	-1.3173	-2.60224	-0.388393	8.50132	163.682	9.82517e-33	2.09491e-31
ENSG00000177469	PTRF	3.37362	-0.905863	-0.0425254	-1.21063	4.19654	0.748111	6.76652	163.537	1.05478e-32	2.2465e-31
ENSG00000162078	ZG16B	-2.31167	-4.85866	0.118627	0.172608	-4.44448	-1.02688	7.04996	163.298	1.18526e-32	2.52162e-31
ENSG00000115738	ID2	-1.8348	-1.14256	-1.53176	0.640985	-3.30842	-0.482378	8.53429	162.708	1.58032e-32	3.35839e-31
ENSG00000105251	SHD	-1.58043	-1.93205	-3.45718	-0.367554	-4.86686	-1.57848	6.10911	162.444	1.79811e-32	3.81703e-31
ENSG00000147872	PLIN2	0.154831	4.00666	0.364665	0.356132	0.383254	0.991654	8.05998	162.041	2.18807e-32	4.63973e-31
ENSG00000243449	C4orf48	-0.304697	-3.078	-2.03126	0.6162	-1.88117	1.51671	6.08225	161.663	2.63196e-32	5.57484e-31
ENSG00000183779	ZNF703	-1.99148	-1.19568	-3.23733	0.0802147	-1.44866	-0.266814	6.91997	161.508	2.83882e-32	6.00639e-31
ENSG00000137752	CASP1	-0.305778	3.00524	-0.138779	0.0422972	1.83635	-1.26472	8.01785	161.253	3.21332e-32	6.7913e-31
ENSG00000173826	KCNH6	3.37998	1.01254	1.35606	2.20993	-0.195474	6.04307	5.70229	161.116	3.4359e-32	7.25378e-31
ENSG00000180867	PDIA3P1	-2.63379	-0.528123	-0.981159	0.600681	-0.878144	-0.579335	6.91887	161.033	3.57762e-32	7.5447e-31
ENSG00000123416	TUBA1B	-2.33388	-0.0825793	-1.19945	-0.941634	1.68642	-2.34722	9.1047	161.007	3.62351e-32	7.63313e-31
ENSG00000137331	IER3	-4.39446	-3.09645	-0.365865	0.0514328	-2.3841	-2.4373	7.05438	160.913	3.79343e-32	7.98235e-31
ENSG00000110400	PVRL1	-1.4845	0.0908806	-1.58335	1.90506	1.77151	0.192301	7.61589	160.854	3.90476e-32	8.20766e-31
ENSG00000188042	ARL4C	-0.911931	-0.204982	0.604263	-0.964663	4.10883	1.39866	5.93152	160.818	3.97332e-32	8.34268e-31
ENSG00000205517	RGL3	0.802442	-3.58475	1.97749	0.65045	-3.54249	1.50131	6.26663	160.792	4.02345e-32	8.43873e-31
ENSG00000023445	BIRC3	3.07405	1.32348	4.67427	-1.15822	0.311961	-2.13175	6.6605	160.442	4.77348e-32	1.0001e-30
ENSG00000162174	ASRGL1	-3.61541	-2.11303	-0.758635	1.0697	-4.454	-0.0813722	6.76786	160.152	5.49739e-32	1.15051e-30
ENSG00000205922	ONECUT3	-2.47397	-3.84937	-0.571779	-2.22281	-4.58424	-2.33868	5.92021	160.114	5.60039e-32	1.1708e-30
ENSG00000169469	SPRR1B	2.92901	-0.263027	-0.334362	-0.221666	5.09881	1.5402	5.83062	160.042	5.80114e-32	1.21145e-30
ENSG00000016082	ISL1	-0.914059	-2.48179	1.45047	0.810267	-2.88458	4.27665	6.29515	159.857	6.34837e-32	1.32429e-30
ENSG00000122861	PLAU	0.138995	0.863957	-1.05705	-1.52864	4.75656	-1.52864	6.27467	159.759	6.66027e-32	1.38786e-30
ENSG00000157399	ARSE	-3.46206	0.0777596	-2.67349	-1.32568	-5.29707	-1.47326	6.44063	159.275	8.43228e-32	1.75521e-30
ENSG00000243199	RP11-408P14.1	-2.05093	-0.549347	-1.50938	-0.286174	-0.471765	-1.24534	6.48563	159.061	9.36152e-32	1.94653e-30
ENSG00000149476	TKFC	-0.755967	2.1519	-0.738211	-0.786069	-0.159788	-1.17499	8.40226	159.015	9.57287e-32	1.98833e-30
ENSG00000139970	RTN1	0.728679	0.395286	0.704406	0.0730671	-0.697671	5.30748	5.66138	158.919	1.00319e-31	2.08143e-30
ENSG00000087077	TRIP6	-3.39586	-2.90668	-0.698712	-1.37357	1.65219	-4.13178	7.16009	158.835	1.04529e-31	2.16645e-30
ENSG00000159197	KCNE2	-1.59017	0.778143	3.88275	-1.38074	-1.59017	-1.59017	5.84449	158.597	1.17362e-31	2.42982e-30
ENSG00000104611	SH2D4A	-1.30674	-1.10431	0.7736	-0.848801	-1.22375	-5.99033	7.53215	158.567	1.19115e-31	2.46345e-30
ENSG00000101166	SLMO2	-2.49087	1.01156	-1.15208	-0.722423	0.0284488	-0.950321	8.26295	158.464	1.25201e-31	2.58655e-30
ENSG00000146038	DCDC2	-2.65284	-4.32064	-2.49385	-1.80617	-4.39665	-0.992089	5.80666	158.26	1.38355e-31	2.85525e-30
ENSG00000224858	RPL29P11	-2.68053	-0.580081	-1.2034	-0.400651	-0.787079	-1.63462	6.21258	157.927	1.62702e-31	3.3541e-30
ENSG00000172482	AGXT	0.0901012	-0.639218	-2.32618	3.87439	-2.99866	0.626172	6.70741	157.842	1.69614e-31	3.49286e-30
ENSG00000143768	LEFTY2	-2.33842	-2.49723	-3.26653	-1.71267	-3.00515	-1.0696	5.5269	157.714	1.80537e-31	3.71383e-30
ENSG00000013016	EHD3	1.85591	0.384742	-0.818192	-0.425263	5.00564	1.61636	6.44385	157.634	1.87732e-31	3.85771e-30
ENSG00000088367	EPB41L1	-1.17032	-1.07407	1.50459	-2.70103	0.709442	-0.371975	7.39539	157.617	1.8926e-31	3.88498e-30
ENSG00000138821	SLC39A8	-0.683459	-2.54055	-3.60191	1.56979	-1.91228	-3.05998	6.47343	157.483	2.01984e-31	4.14175e-30
ENSG00000167552	TUBA1A	-1.30917	-0.323241	-1.12321	0.526776	1.31501	2.08023	8.0817	157.261	2.25077e-31	4.61037e-30
ENSG00000169855	ROBO1	-1.0376	-1.76117	-0.432941	0.448433	3.85746	1.46971	6.32322	157.242	2.27226e-31	4.64945e-30
ENSG00000106605	BLVRA	-0.688015	-3.74296	-1.29684	-0.798477	2.29499	0.732167	6.61936	157.028	2.52159e-31	5.15414e-30
ENSG00000214822	KRT16P3	-0.111818	0.0857295	0.124511	-0.0210412	2.58468	0.198823	5.34151	156.946	2.62472e-31	5.35926e-30
ENSG00000164690	SHH	-2.05869	-1.84279	2.26481	2.53478	-3.46324	-0.466413	6.39091	156.835	2.77097e-31	5.6519e-30
ENSG00000135097	MSI1	0.979621	3.31183	-0.422876	1.04387	-0.0911217	1.92769	5.46177	156.763	2.869e-31	5.84566e-30
ENSG00000099282	TSPAN15	-1.57192	-0.977102	0.473361	0.612867	-3.8783	-0.279179	8.41584	156.734	2.90984e-31	5.92262e-30
ENSG00000145692	BHMT	2.61825	0.0491872	4.15698	0.0272812	-0.00712995	5.78261	5.71965	156.719	2.93143e-31	5.96027e-30
ENSG00000095303	PTGS1	3.65628	0.976732	0.621356	-0.860659	5.43462	-0.842576	6.51005	156.535	3.20737e-31	6.51444e-30
ENSG00000170091	HMP19	-0.390113	-0.0831367	-0.390113	0.799802	-0.390113	5.16313	5.48742	156.218	3.74233e-31	7.59298e-30
ENSG00000073350	LLGL2	-0.80079	-1.12981	0.623036	-0.338311	-2.45824	0.297971	9.39907	156.132	3.90338e-31	7.91142e-30
ENSG00000171914	TLN2	-0.710871	-0.867923	-0.211001	-1.58558	-4.61673	-3.46574	7.46696	155.834	4.51279e-31	9.13698e-30
ENSG00000100219	XBP1	0.00395187	-0.836397	-0.566816	1.10595	-1.60231	0.174556	9.75087	155.816	4.55326e-31	9.20925e-30
ENSG00000071967	CYBRD1	-0.258161	3.5765	0.337862	-0.761876	0.319093	-2.3316	7.48665	155.668	4.89427e-31	9.88858e-30
ENSG00000129167	TPH1	1.15895	-1.90825	-0.898363	3.33878	-2.06967	6.34242	7.55938	155.054	6.59888e-31	1.33187e-29
ENSG00000109113	RAB34	-0.692654	-3.99872	-2.81043	-1.38442	2.69034	0.372313	6.77384	154.856	7.26804e-31	1.46539e-29
ENSG00000184828	ZBTB7C	-2.03523	-4.0015	0.479178	-0.830734	0.276283	-1.86858	7.80242	154.847	7.30007e-31	1.47031e-29
ENSG00000196352	CD55	-2.99459	-3.21042	-3.12877	-1.68837	-3.99763	-2.20109	7.56052	154.821	7.39253e-31	1.48738e-29
ENSG00000121691	CAT	-2.29919	1.65272	-0.721713	-0.573825	-0.548082	-1.26203	8.25256	154.57	8.35539e-31	1.67936e-29
ENSG00000196660	SLC30A10	1.65376	4.79458	0.117654	-0.000384114	0.50269	0.000503555	5.69984	154.559	8.39827e-31	1.68621e-29
ENSG00000123892	RAB38	-1.6098	-1.85181	-2.5938	-3.79503	2.54204	-1.24094	6.4748	154.398	9.08368e-31	1.82193e-29
ENSG00000053918	KCNQ1	-1.02453	0.14376	-0.650489	-1.16416	-4.92724	-2.96032	7.1945	154.39	9.11922e-31	1.82716e-29
ENSG00000244137	RP11-99J16__A.2	0.616462	-2.74624	1.92413	1.66942	-3.12727	0.497186	6.02123	154.196	1.00228e-30	2.00613e-29
ENSG00000111907	TPD52L1	-2.41055	0.238995	-0.0520429	-1.3646	2.92114	-0.352967	7.51244	154.15	1.02524e-30	2.04995e-29
ENSG00000185615	PDIA2	-1.28278	-3.18703	1.74079	0.867681	-5.78837	0.71	7.6986	153.901	1.15723e-30	2.31145e-29
ENSG00000110092	CCND1	-2.97751	-0.808464	0.312475	-0.301439	1.19492	-2.08843	8.79957	153.876	1.17172e-30	2.33798e-29
ENSG00000135549	PKIB	-0.9296	-0.0907254	2.8339	-0.350163	-2.27782	3.71234	6.05366	153.785	1.22464e-30	2.44106e-29
ENSG00000136997	MYC	-3.87886	0.00772694	-0.565823	-1.69292	1.90758	-2.56712	8.03052	153.347	1.51568e-30	3.01805e-29
ENSG00000183723	CMTM4	-2.63238	-0.544687	0.50382	-1.34847	-3.05719	-0.293257	7.82998	153.23	1.60467e-30	3.19196e-29
ENSG00000113140	SPARC	6.35215	0.694922	0.0657277	0.264073	2.8355	-0.467916	6.08514	153.197	1.63071e-30	3.2404e-29
ENSG00000153234	NR4A2	-0.853808	-4.59055	-2.08769	0.123525	-3.89104	1.48838	7.00234	152.817	1.96232e-30	3.89533e-29
ENSG00000149577	SIDT2	-0.662986	-0.0668661	2.45563	1.00884	-1.5445	-0.597732	7.89892	152.606	2.17548e-30	4.31403e-29
ENSG00000148942	SLC5A12	-0.429688	4.40817	-0.429688	-0.148611	-0.369857	-0.288859	5.58832	152.514	2.27418e-30	4.50512e-29
ENSG00000223941	LINC01014	-0.0468765	-0.0468765	-0.0468765	-0.0468765	-0.0468765	3.31717	5.29632	152.448	2.34944e-30	4.64943e-29
ENSG00000111371	SLC38A1	-2.38516	-0.861669	-2.28806	0.620125	0.417573	-0.0845023	8.16454	151.971	2.96323e-30	5.85808e-29
ENSG00000105131	EPHX3	-0.347918	-0.515083	-0.485761	0.271046	5.22415	2.03426	6.20376	151.914	3.04702e-30	6.01756e-29
ENSG00000204128	C2orf72	-0.864699	-1.20959	-2.06849	-2.3362	-5.92083	-0.447902	6.8121	151.884	3.09175e-30	6.09965e-29
ENSG00000111716	LDHB	-1.08659	0.336401	0.370539	-0.829532	2.68207	-0.31007	8.73937	151.732	3.32851e-30	6.56002e-29
ENSG00000143753	DEGS1	0.672118	1.79067	-0.0668643	-0.00992522	3.48675	-0.248097	7.86552	151.383	3.94664e-30	7.77032e-29
ENSG00000170776	AKAP13	-1.31824	-0.753469	1.3497	0.0742163	-1.58122	0.303947	8.87075	151.065	4.60565e-30	9.05857e-29
ENSG00000147889	CDKN2A	-2.34714	-4.647	-4.12065	-0.624894	-1.89266	-0.10364	7.02037	150.883	5.03365e-30	9.89028e-29
ENSG00000154856	APCDD1	1.40787	-1.1186	-0.00637974	-1.85535	3.94386	-1.48891	6.22919	150.702	5.49639e-30	1.07885e-28
ENSG00000232629	HLA-DQB2	0.421142	0.907838	1.93708	0.298184	3.50444	-0.321308	5.67846	150.635	5.68008e-30	1.11377e-28
ENSG00000170482	SLC23A1	0.581386	3.73204	-1.28578	-0.645054	-1.65539	-0.275093	6.04208	150.607	5.7564e-30	1.12759e-28
ENSG00000135069	PSAT1	-1.58463	-2.0039	-1.21065	-0.11685	2.81535	-2.16488	6.9502	150.445	6.23112e-30	1.21934e-28
ENSG00000184226	PCDH9	3.7474	0.43032	4.86754	-0.117808	-0.248849	-0.395751	5.70445	150.43	6.27575e-30	1.22683e-28
ENSG00000226564	FTH1P20	-1.98187	-0.561627	-1.14929	-0.530505	-2.23611	-0.685754	5.60053	150.321	6.61673e-30	1.29217e-28
ENSG00000169583	CLIC3	-2.13919	-3.5732	3.33404	-1.22729	-0.701145	-1.92318	6.65255	150.176	7.10165e-30	1.38547e-28
ENSG00000183508	FAM46C	2.7075	-1.7837	1.22756	2.58856	-3.25795	1.16754	7.06721	150.141	7.22422e-30	1.40796e-28
ENSG00000188611	ASAH2	0.845618	4.0797	-0.187869	0.356777	0.12758	0.489465	5.56571	149.876	8.21761e-30	1.59994e-28
ENSG00000188738	FSIP2	-0.609896	-3.528	1.5523	-0.070587	-3.39478	-0.507323	6.82593	149.78	8.61251e-30	1.67514e-28
ENSG00000170561	IRX2	-0.783377	-4.89868	0.283533	0.151853	-2.48301	0.484077	6.60625	149.735	8.80107e-30	1.71009e-28
ENSG00000164822	DEFA6	1.42407	0.630224	-1.08669	6.27828	-1.34075	-1.04936	6.33698	149.658	9.13854e-30	1.77387e-28
ENSG00000019505	SYT13	1.12429	1.29448	-2.27744	1.85506	-2.71413	3.54306	6.21275	149.637	9.23348e-30	1.7905e-28
ENSG00000158089	GALNT14	1.57683	1.4373	-0.800266	-0.914553	4.7995	-0.672325	6.07513	149.503	9.85663e-30	1.90941e-28
ENSG00000146648	EGFR	-1.6383	-0.221065	-0.308874	-0.369055	2.3627	0.034511	8.05398	149.281	1.09788e-29	2.12467e-28
ENSG00000174567	GOLT1A	-3.01236	0.815913	-2.2204	-0.526351	-4.88154	-0.987225	6.45558	148.799	1.38836e-29	2.68411e-28
ENSG00000144820	ADGRG7	-1.17184	1.72825	-2.61747	-0.666891	-1.07058	-1.61796	7.60124	148.716	1.44536e-29	2.79151e-28
ENSG00000114455	HHLA2	-4.25615	1.89286	-1.52094	-2.82574	-4.21223	-4.0836	6.40341	148.113	1.93825e-29	3.73973e-28
ENSG00000171867	PRNP	1.11053	0.050903	-0.317821	-1.77657	3.69438	0.498336	7.10075	148.023	2.02517e-29	3.90351e-28
ENSG00000012171	SEMA3B	-0.662775	-0.211003	1.44097	-0.256781	-4.36889	-0.567181	7.73057	147.955	2.09358e-29	4.03134e-28
ENSG00000166562	SEC11C	0.552584	-0.692134	-0.959916	1.16935	-1.01989	1.77386	8.29897	147.79	2.26838e-29	4.36358e-28
ENSG00000051596	THOC3	-1.58475	-0.446605	-1.34244	-0.798414	1.67921	-1.44926	7.19027	147.525	2.58083e-29	4.95967e-28
ENSG00000070031	SCT	0	0.48453	0	0.0452297	0	5.47612	5.49953	147.463	2.65979e-29	5.10633e-28
ENSG00000229132	EIF4A1P10	-1.60973	-0.0312921	-1.12289	-0.28987	0.567948	-1.52605	6.12775	147.41	2.72926e-29	5.23448e-28
ENSG00000173237	C11orf86	-0.843624	2.38126	-3.967	-2.99389	-4.03583	-3.78457	6.54073	147.396	2.74851e-29	5.26616e-28
ENSG00000164574	GALNT10	-2.49017	-1.51772	0.411117	-0.295279	-4.19606	-1.4197	6.99757	147.142	3.10956e-29	5.95202e-28
ENSG00000134184	GSTM1	-1.01394	1.8003	-0.10788	-1.11024	2.47415	-0.0424061	7.3834	146.96	3.39828e-29	6.49821e-28
ENSG00000204022	LIPJ	0.223408	-0.114213	2.70307	0.0651067	-0.119591	-0.189709	5.33816	146.741	3.77963e-29	7.22025e-28
ENSG00000177707	PVRL3	-3.32581	0.0863877	-0.802972	-2.2857	-4.12876	-1.77229	6.74982	146.667	3.919e-29	7.47908e-28
ENSG00000224631	RP11-51O6.1	-1.93929	-0.499293	-1.17415	-0.283959	-0.603279	-1.29925	6.68119	146.61	4.02877e-29	7.68096e-28
ENSG00000101347	SAMHD1	-1.5339	-0.386955	0.201186	1.1267	3.18615	-1.32316	7.13782	146.527	4.19465e-29	7.98932e-28
ENSG00000240509	RPL34P18	-1.49818	-0.676112	-0.958727	-0.105428	-1.62121	-1.32989	5.84278	146.51	4.22828e-29	8.04541e-28
ENSG00000108582	CPD	-2.02171	-2.17499	-1.24807	-0.118408	-2.04503	-0.277798	8.22243	146.484	4.28286e-29	8.14124e-28
ENSG00000168772	CXXC4	0.919265	1.18211	-1.46892	1.42208	-1.64631	4.32817	5.76293	146.427	4.40314e-29	8.36162e-28
ENSG00000072274	TFRC	-2.65519	-0.227298	-2.0143	-1.74792	0.286186	-2.10658	8.58712	146.346	4.58129e-29	8.69137e-28
ENSG00000185201	IFITM2	-0.803398	-2.85377	-1.96539	-1.11229	-0.951112	-3.52031	7.71349	146.2	4.91675e-29	9.31862e-28
ENSG00000175727	MLXIP	-1.35781	-0.472889	-0.661748	-0.090772	-3.41696	-0.174958	8.61957	146.177	4.97322e-29	9.41639e-28
ENSG00000215492	HNRNPA1P7	-1.4841	0.30275	-1.61576	-0.285606	0.346579	-0.660643	6.05724	146.079	5.21675e-29	9.8678e-28
ENSG00000220842	RP11-572P18.1	-1.64404	-0.455167	-1.22585	-0.132443	-0.920694	-1.10955	6.319	146.001	5.41788e-29	1.02382e-27
ENSG00000070731	ST6GALNAC2	1.07086	-1.154	2.26169	2.0795	4.32259	0.761386	6.9202	145.986	5.45827e-29	1.03044e-27
ENSG00000149177	PTPRJ	-0.647393	-1.99111	1.50157	-0.923081	-4.91865	0.603977	6.70593	145.612	6.5461e-29	1.2346e-27
ENSG00000168350	DEGS2	-4.2425	-0.196702	-0.249383	-0.686988	-3.5736	-1.20899	8.76405	145.556	6.7265e-29	1.26738e-27
ENSG00000174307	PHLDA3	-4.74576	-3.65743	-0.852515	-1.14552	1.72955	-2.39267	6.96589	145.533	6.80389e-29	1.28071e-27
ENSG00000196935	SRGAP1	-0.725018	-1.18617	-1.8471	0.260019	-5.00785	-0.125468	6.99679	145.488	6.95428e-29	1.30774e-27
ENSG00000163501	IHH	-0.481772	-0.79087	0.161126	0.374685	-5.12834	1.79698	6.89883	145.364	7.38409e-29	1.38722e-27
ENSG00000134198	TSPAN2	2.25204	-0.367348	-0.524786	-0.524786	-0.524786	4.7964	5.50027	145.28	7.6923e-29	1.44371e-27
ENSG00000198759	EGFL6	-0.0998412	-0.0998412	0.328442	-0.0998412	3.30396	-0.0998412	5.41317	145.069	8.52336e-29	1.59813e-27
ENSG00000138722	MMRN1	-2.39253	-4.57959	-4.51969	-2.88901	-4.51153	1.31297	5.89525	145.021	8.72466e-29	1.63428e-27
ENSG00000157734	SNX22	-0.36317	-0.904053	-0.555721	0.18749	-1.24741	-0.933879	7.05698	144.952	9.02617e-29	1.68912e-27
ENSG00000026751	SLAMF7	6.88331	0.0436366	0.557184	-0.335728	-0.335728	0.380593	5.71312	144.655	1.04249e-28	1.94898e-27
ENSG00000185000	DGAT1	-0.0397608	1.4481	-0.463158	-0.654765	-2.8757	-1.70232	8.6547	144.63	1.05544e-28	1.97127e-27
ENSG00000228502	EEF1A1P11	-1.50599	0.0246064	-0.00844986	0.293894	1.38469	-0.417782	5.65775	144.618	1.06169e-28	1.98103e-27
ENSG00000157110	RBPMS	-2.2561	-4.80356	-1.09909	-1.65655	-1.9318	-0.798426	6.67646	144.589	1.07652e-28	2.00677e-27
ENSG00000139433	GLTP	-2.32034	-0.0772943	0.0664406	-0.254888	2.56847	-0.250237	7.43422	144.505	1.12184e-28	2.08922e-27
ENSG00000108950	FAM20A	2.67211	0.599377	4.95832	-0.308381	0.24582	-0.430833	5.9897	144.43	1.16301e-28	2.1638e-27
ENSG00000188257	PLA2G2A	-3.98063	-5.54691	-5.90158	-0.693799	-2.98737	-6.11468	7.11545	144.167	1.3221e-28	2.45743e-27
ENSG00000058404	CAMK2B	2.96286	0.840652	0.112626	0.912385	-0.489622	5.32693	5.71831	144.164	1.32375e-28	2.45813e-27
ENSG00000179913	B3GNT3	-3.28419	-0.708716	0.00649739	-0.778009	-4.74955	-1.4052	7.9998	143.929	1.48425e-28	2.75351e-27
ENSG00000204253	HNRNPCP2	-2.08619	0.118431	-1.14681	-0.581131	0.787826	-0.59221	5.94484	143.665	1.6871e-28	3.12681e-27
ENSG00000006625	GGCT	-5.5253	-0.508934	-1.58147	-1.16578	0.254674	-1.98299	7.74651	143.53	1.80234e-28	3.33718e-27
ENSG00000158292	GPR153	1.67951	-0.627418	-2.17027	3.71944	-0.854895	2.91966	6.03342	143.367	1.95069e-28	3.60841e-27
ENSG00000203709	C1orf132	0.957423	-1.77721	1.7669	0.069536	-2.65074	0.763002	7.64493	143.26	2.05466e-28	3.79708e-27
ENSG00000007402	CACNA2D2	-1.38065	-0.326132	0.265473	4.04516	-1.32177	3.41509	5.74645	143.257	2.05781e-28	3.79927e-27
ENSG00000140968	IRF8	-1.7833	0.369685	-0.362927	-1.86115	-5.28707	-3.93311	6.74002	143.058	2.26671e-28	4.18094e-27
ENSG00000071073	MGAT4A	-0.86057	0.902184	-1.3507	0.752037	-3.80739	0.551374	7.14719	143.039	2.28839e-28	4.21689e-27
ENSG00000146677	AC004453.8	-2.1403	-0.728606	-0.853441	-0.0812482	-0.660552	-1.41326	6.41825	142.978	2.3572e-28	4.33955e-27
ENSG00000120756	PLS1	-1.11683	0.267694	-1.54147	-0.128729	-2.60818	-0.222541	8.20121	142.942	2.3983e-28	4.411e-27
ENSG00000176907	C8orf4	-1.23351	-2.82904	-2.51766	-1.4685	-6.16646	-2.15547	6.82523	142.918	2.42674e-28	4.45904e-27
ENSG00000196542	SPTSSB	0.0955235	-2.32864	3.55871	1.0993	-0.131669	2.5627	6.32963	142.82	2.54521e-28	4.67227e-27
ENSG00000146674	IGFBP3	-0.572549	-2.84252	-3.33904	0.176589	-3.19152	4.14799	6.60211	142.748	2.63559e-28	4.83358e-27
ENSG00000183091	NEB	-1.98805	-5.42017	-3.90479	-2.52128	-4.45069	-1.62437	7.04888	142.673	2.73392e-28	5.00916e-27
ENSG00000234465	PINLYP	0.909689	0.893269	1.8363	-0.293883	4.68073	1.43612	5.82274	142.498	2.9769e-28	5.44917e-27
ENSG00000123836	PFKFB2	-2.34838	-0.346977	-2.45437	-2.12114	-3.43006	-2.8646	7.65046	142.437	3.06516e-28	5.60541e-27
ENSG00000114248	LRRC31	-4.25818	-1.26937	-1.27293	0.239489	-4.55059	-0.108792	6.11876	142.286	3.29975e-28	6.0287e-27
ENSG00000118094	TREH	-0.207002	3.14786	-2.36356	-2.29072	-3.18872	-1.92406	6.36198	142.26	3.34115e-28	6.09855e-27
ENSG00000163568	AIM2	2.23568	0.0570258	0	0	3.54334	0	5.44598	142.231	3.38939e-28	6.18075e-27
ENSG00000188015	S100A3	0.194384	-0.0221306	-0.175011	-0.175011	2.86213	-0.175011	5.3662	141.713	4.35963e-28	7.94252e-27
ENSG00000074416	MGLL	-1.59388	-1.83446	-0.622826	1.37614	-1.27839	0.17434	9.15226	141.702	4.38246e-28	7.97657e-27
ENSG00000187134	AKR1C1	-3.17093	0.0375953	0.194535	-2.80429	0.993053	-1.57274	8.0922	141.581	4.64696e-28	8.45001e-27
ENSG00000156052	GNAQ	-1.05568	-1.71607	0.225596	-0.0768774	-2.53957	0.472636	7.60405	141.307	5.30986e-28	9.64634e-27
ENSG00000155465	SLC7A7	-0.119336	2.36455	-2.5553	-2.92053	-4.10931	-0.977695	6.6764	141.258	5.43703e-28	9.86805e-27
ENSG00000157111	TMEM171	-3.39252	0.406195	-2.51532	-0.981718	-3.59167	-4.08603	7.38499	141.158	5.70964e-28	1.03531e-26
ENSG00000225792	AC004540.4	0	0	0.196814	0	0.426757	4.1102	5.34551	141.039	6.05024e-28	1.09604e-26
ENSG00000213903	LTB4R	-2.8265	1.13418	1.04239	0.288963	4.15472	1.62568	6.82399	140.99	6.19557e-28	1.12131e-26
ENSG00000102882	MAPK3	-1.84715	-0.201711	0.214791	0.196234	-3.53582	-0.522277	7.60059	140.944	6.33437e-28	1.14536e-26
ENSG00000183023	SLC8A1	1.86835	3.33266	0.304093	0.179563	0.591919	4.90281	5.62787	140.917	6.41893e-28	1.15956e-26
ENSG00000178623	GPR35	-1.06615	-0.324337	-0.771267	-0.572729	-5.14307	-1.82296	7.52019	140.842	6.65779e-28	1.20158e-26
ENSG00000171766	GATM	-2.47728	1.19085	-0.727797	-1.84207	-1.37539	-1.03563	8.35736	140.758	6.93317e-28	1.25011e-26
ENSG00000003147	ICA1	-0.771545	-1.71727	0.0167217	0.890167	-2.99283	0.180859	7.85388	140.636	7.35767e-28	1.32541e-26
ENSG00000239855	IGKV1-6	6.63788	0.131752	0.562937	0.245444	-0.139177	-0.139177	5.57607	140.601	7.48394e-28	1.3469e-26
ENSG00000171916	LGALS9C	-0.170591	0.974533	4.06502	1.74343	1.01003	-0.158881	5.91352	140.589	7.52597e-28	1.3532e-26
ENSG00000139219	COL2A1	0.821092	0.36683	0.272231	-0.259298	0.0475147	5.96001	5.62361	140.556	7.65009e-28	1.37424e-26
ENSG00000124205	EDN3	-1.68657	1.92336	-3.53304	-3.42397	1.53537	-2.91928	6.31828	140.518	7.79267e-28	1.39855e-26
ENSG00000196591	HDAC2	-2.76203	0.38241	-0.681692	0.829331	1.62525	0.757419	8.01139	140.486	7.91451e-28	1.41909e-26
ENSG00000126522	ASL	-3.09958	-0.517349	-0.530702	-0.957607	-2.62452	-1.56012	8.25431	140.471	7.97359e-28	1.42835e-26
ENSG00000160870	CYP3A7	-0.39619	3.51808	-0.276936	-0.189753	-0.565331	-0.00734247	5.61385	140.423	8.16181e-28	1.46071e-26
ENSG00000128917	DLL4	-2.11375	-1.20459	-2.17669	3.50765	-2.47704	2.61485	6.24881	140.302	8.6529e-28	1.54717e-26
ENSG00000041982	TNC	2.74062	-0.52593	0.642351	-0.591814	4.76354	0.781027	6.11457	140.044	9.80794e-28	1.75207e-26
ENSG00000135540	NHSL1	-2.16785	-0.218381	-1.87297	0.170937	-1.92814	-0.401345	8.32679	139.899	1.05286e-27	1.87907e-26
ENSG00000138135	CH25H	1.00948	-0.0939884	-0.0939884	0.21506	4.06878	-0.0939884	5.5479	139.874	1.0654e-27	1.89968e-26
ENSG00000147606	SLC26A7	1.34123	-0.0806464	-0.000477681	-0.0494938	-0.142495	5.29158	5.46179	139.686	1.16744e-27	2.0797e-26
ENSG00000118322	ATP10B	-2.00283	0.594049	-1.95357	-0.953347	-4.45333	-2.76845	7.03539	139.651	1.18739e-27	2.11329e-26
ENSG00000140832	MARVELD3	-1.46273	0.0237887	-3.77198	0.634007	-1.85518	-1.09791	7.05319	139.358	1.36893e-27	2.43415e-26
ENSG00000115165	CYTIP	0.238798	1.80802	3.14804	2.92451	-2.43584	-0.965859	6.29724	139.211	1.47046e-27	2.61227e-26
ENSG00000198729	PPP1R14C	-1.34754	1.49259	-2.61924	-1.54108	3.0227	-0.0233628	6.16689	138.97	1.65306e-27	2.93396e-26
ENSG00000117620	SLC35A3	-3.05452	-0.714509	-1.38687	-0.815094	-2.28876	-2.57972	7.74527	138.744	1.84487e-27	3.27138e-26
ENSG00000226360	RPL10AP6	-1.78953	-0.482719	-1.23645	-0.315281	-0.56903	-1.52149	6.56038	138.626	1.95334e-27	3.46053e-26
ENSG00000184110	EIF3C	-1.45966	0.322277	-0.550428	-0.355775	1.33261	-0.4733	5.82522	138.513	2.06389e-27	3.65303e-26
ENSG00000151617	EDNRA	-0.0424507	0.196538	0.442368	-0.0424507	3.97555	-0.0424507	5.52198	138.39	2.19088e-27	3.87425e-26
ENSG00000166265	CYYR1	4.9551	0	0	0.125951	3.4847	0	5.6102	138.321	2.26539e-27	4.00233e-26
ENSG00000100216	TOMM22	-2.57244	-0.0906545	-1.47186	-1.37111	0.452701	-1.40609	7.83231	138.223	2.37673e-27	4.19519e-26
ENSG00000144852	NR1I2	-0.72467	1.25965	-3.12028	-2.14199	-4.5075	-2.1254	6.63827	137.788	2.93522e-27	5.17624e-26
ENSG00000122859	NEUROG3	4.47691	0.505655	0.083722	6.47837	-0.233141	6.13349	6.43128	137.771	2.959e-27	5.2134e-26
ENSG00000159335	PTMS	-2.05154	-1.91681	-1.31972	-0.774082	-0.0501168	0.75166	6.76493	137.767	2.96562e-27	5.2177e-26
ENSG00000214856	KRT16P1	-0.146016	-0.0265424	0.45623	-0.146016	2.93116	-0.146016	5.37598	137.766	2.96685e-27	5.2177e-26
ENSG00000127589	TUBBP1	-1.0487	-0.200987	-1.27499	0.178429	1.40038	-1.24697	5.50412	137.664	3.11697e-27	5.47672e-26
ENSG00000130300	PLVAP	6.67909	-0.0514169	-0.0514169	0.16557	0.146142	-0.0514169	5.86008	137.661	3.12163e-27	5.47991e-26
ENSG00000132967	HMGB1P5	-2.92161	-0.544158	-0.819368	-0.454686	0.0978197	-1.62286	6.68108	137.404	3.53752e-27	6.20435e-26
ENSG00000167759	KLK13	2.1463	0.379039	2.22374	0.376742	5.19296	2.58536	5.8776	137.383	3.57374e-27	6.26216e-26
ENSG00000176454	LPCAT4	-2.01497	-1.43815	0.791068	-0.550383	-2.28469	-1.37303	7.86884	137.325	3.67467e-27	6.43318e-26
ENSG00000092964	DPYSL2	0.277094	-2.34707	-2.79087	1.57297	-0.372701	0.926137	6.87943	137.297	3.7258e-27	6.51678e-26
ENSG00000147804	SLC39A4	-2.16975	1.16367	-0.259203	-0.634806	-1.87416	-1.08383	8.4598	137.177	3.94906e-27	6.90101e-26
ENSG00000160190	SLC37A1	-2.39546	-1.18655	-1.15513	-0.855225	-3.7565	-1.92498	7.88116	136.851	4.62574e-27	8.0762e-26
ENSG00000163075	CFAP221	0.415846	3.88218	0.893235	-1.016	-1.31584	-0.4509	5.77335	136.764	4.8265e-27	8.41907e-26
ENSG00000012504	NR1H4	1.04109	2.57305	-2.84562	-2.06477	-2.64171	-1.10265	5.96829	136.574	5.29301e-27	9.22448e-26
ENSG00000175866	BAIAP2	-0.30685	-1.94897	1.27525	1.17262	2.30722	0.455822	7.83587	136.456	5.60616e-27	9.76141e-26
ENSG00000118898	PPL	0.831875	-1.06333	-0.292442	-0.429188	2.80759	2.29389	7.843	136.334	5.9481e-27	1.03474e-25
ENSG00000197550	RP11-460N11.2	-2.1432	-4.63615	-4.0212	-0.912112	-4.56774	-4.63615	5.86864	136.309	6.01974e-27	1.04626e-25
ENSG00000104435	STMN2	0.142521	0.179305	-0.112337	0.0831957	0.102259	4.43928	5.36492	136.107	6.64095e-27	1.15319e-25
ENSG00000163687	DNASE1L3	1.14432	0.159385	0.356562	-0.123755	4.26837	-0.123755	5.56326	135.955	7.15021e-27	1.24051e-25
ENSG00000120438	TCP1	-2.04426	-0.0640788	-1.13012	-0.508137	1.31517	-0.906818	8.6056	135.846	7.53649e-27	1.30635e-25
ENSG00000171033	PKIA	1.19488	-0.0856816	0.116176	0.0116725	3.19331	1.27339	5.41203	135.782	7.77445e-27	1.34638e-25
ENSG00000170412	GPRC5C	-1.80907	-0.686096	1.81264	-0.034384	-2.05938	1.67123	8.14907	135.657	8.25943e-27	1.42909e-25
ENSG00000176046	NUPR1	-1.02829	-4.42484	-0.0869636	0.626581	1.46902	-1.21303	6.9765	135.556	8.67856e-27	1.50026e-25
ENSG00000077274	CAPN6	-3.74446	-5.72127	-0.94832	-0.639408	-0.274237	-3.4452	6.96315	135.551	8.69858e-27	1.50237e-25
ENSG00000171431	KRT20	-1.48577	1.65452	-2.48949	-0.917698	-6.27594	-1.07745	8.16874	135.498	8.9233e-27	1.53981e-25
ENSG00000187955	COL14A1	2.7942	-0.64826	-0.537401	-0.854993	4.95223	1.20797	6.10803	135.482	8.99336e-27	1.55051e-25
ENSG00000141510	TP53	-3.46272	-0.454144	-0.703947	0.291477	0.909771	-2.06809	7.69614	135.478	9.01347e-27	1.55259e-25
ENSG00000166557	TMED3	-4.56348	-1.57437	-0.113525	0.321797	-0.371669	-1.12604	9.02484	135.37	9.49734e-27	1.63447e-25
ENSG00000158528	PPP1R9A	-1.7582	-0.249035	0.0442259	0.0387593	-5.20324	1.24123	6.91525	134.872	1.20912e-26	2.07901e-25
ENSG00000069535	MAOB	1.18662	2.50096	-2.6322	-2.62975	-0.343469	4.00988	7.39595	134.848	1.22335e-26	2.1016e-25
ENSG00000185432	METTL7A	-1.17878	0.710927	1.62812	-0.602668	-0.981735	0.258703	7.74535	134.846	1.22443e-26	2.1016e-25
ENSG00000136052	SLC41A2	-0.470954	0.474815	0.586949	-1.5934	-3.70335	-2.15066	6.81412	134.731	1.29484e-26	2.22047e-25
ENSG00000186115	CYP4F2	-0.0838392	3.50117	-3.14915	-2.25563	-2.28149	1.4217	6.896	134.679	1.32799e-26	2.27528e-25
ENSG00000015520	NPC1L1	1.22923	2.60002	-2.85382	0.577414	-3.73733	0.251767	6.5292	134.449	1.48516e-26	2.54232e-25
ENSG00000104892	KLC3	0.342125	-1.17923	-1.42066	-0.915526	3.82976	0.0792839	5.85174	134.438	1.49321e-26	2.55383e-25
ENSG00000170476	MZB1	7.49259	-0.702783	-0.888348	0.620856	-1.2891	-0.535429	6.67122	134.397	1.52328e-26	2.60295e-25
ENSG00000139767	SRRM4	2.10991	1.16163	0.118984	0.163872	-0.4916	5.56952	5.61748	134.36	1.55077e-26	2.64757e-25
ENSG00000157557	ETS2	-1.27283	0.181135	-3.28021	-0.154365	-1.42217	-0.593633	8.41487	134.072	1.7835e-26	3.0422e-25
ENSG00000147454	SLC25A37	-0.332305	1.26529	-0.397988	-1.11372	-0.995019	-2.86215	8.35917	134.013	1.8351e-26	3.12746e-25
ENSG00000213886	UBD	-1.12741	-0.793431	1.08689	-1.53335	2.62158	-1.53335	5.63336	133.804	2.03068e-26	3.45771e-25
ENSG00000138075	ABCG5	0.0911613	2.76982	-2.61647	-2.62059	-2.93526	-1.40933	6.10889	133.755	2.07956e-26	3.53782e-25
ENSG00000171227	TMEM37	0.267957	3.99322	1.87408	-1.65634	-0.949474	1.47036	6.97462	133.595	2.24796e-26	3.82093e-25
ENSG00000100918	REC8	0.764512	0.0721684	4.3747	0.261405	2.42315	1.54526	7.11738	133.502	2.35138e-26	3.9932e-25
ENSG00000224259	LINC01133	-1.94035	-0.110881	1.0302	-0.808311	-1.41141	-5.14554	6.94323	133.451	2.40993e-26	4.08904e-25
ENSG00000145545	SRD5A1	-4.6167	0.218666	-0.774415	-1.53104	2.47269	-1.54941	7.06222	133.422	2.44479e-26	4.14453e-25
ENSG00000128536	CDHR3	0.637306	-0.488166	1.80139	-1.72668	-2.39792	4.17496	6.3888	133.237	2.67435e-26	4.5297e-25
ENSG00000158715	SLC45A3	-0.34467	-2.86013	0.70652	-0.185803	-3.33012	-1.49939	5.97013	132.987	3.01835e-26	5.10788e-25
ENSG00000111701	APOBEC1	-1.5668	2.01847	-2.76527	-1.45274	-3.51697	-3.57381	6.16003	132.642	3.56899e-26	6.03441e-25
ENSG00000179674	ARL14	0.455392	-0.0861499	1.84991	0.0841891	-4.6433	0.447624	6.94248	132.621	3.60465e-26	6.08937e-25
ENSG00000131910	NR0B2	-2.12712	2.28135	0.473433	0.0888299	-4.6889	1.29401	7.1692	132.557	3.71868e-26	6.27649e-25
ENSG00000232931	LINC00342	2.09433	0.275117	4.01029	-1.03259	-1.45842	2.30291	6.25674	132.391	4.03087e-26	6.79747e-25
ENSG00000153815	CMIP	-0.751451	-0.470297	-0.518669	1.11634	-3.18911	0.729194	6.08573	132.149	4.53285e-26	7.6373e-25
ENSG00000134802	SLC43A3	-2.65771	-3.06964	-1.6951	-1.3061	2.39525	0.591901	6.62618	131.926	5.05154e-26	8.50379e-25
ENSG00000168306	ACOX2	1.23128	2.94619	-2.70848	-1.00766	2.41139	1.75772	6.89784	131.909	5.0919e-26	8.56426e-25
ENSG00000154639	CXADR	-1.58702	0.3453	0.524876	-1.15548	1.54293	-0.364405	8.55042	131.847	5.24899e-26	8.82077e-25
ENSG00000151693	ASAP2	-1.87076	-1.36659	-0.00985253	-0.169736	-3.70389	-1.63294	6.81512	131.616	5.87076e-26	9.85705e-25
ENSG00000152932	RAB3C	-1.92841	-1.15533	-1.66761	-1.30093	-1.78479	4.09187	5.65724	131.337	6.7215e-26	1.12756e-24
ENSG00000167325	RRM1	-1.65215	-0.167122	-0.95695	-0.916165	2.07442	-2.58164	7.95319	131.331	6.74215e-26	1.13004e-24
ENSG00000132329	RAMP1	0.912683	3.78918	0.751582	2.2867	-1.51117	1.3531	7.63414	131.136	7.40779e-26	1.24053e-24
ENSG00000135916	ITM2C	-0.071261	-2.34232	-1.53276	0.758459	-2.98912	0.543977	7.60386	130.94	8.14724e-26	1.36318e-24
ENSG00000213430	HSPD1P1	-2.43639	0.122334	-1.3452	-1.34202	0.0874256	-1.73894	5.60057	130.893	8.33503e-26	1.39339e-24
ENSG00000213977	TAX1BP3	-2.90743	-0.786	0.397327	-0.48047	0.609555	-1.74234	7.02416	130.887	8.36082e-26	1.39649e-24
ENSG00000115339	GALNT3	-3.56882	-1.17434	-0.552789	0.182519	-1.53652	-1.70171	7.89921	130.859	8.47294e-26	1.41399e-24
ENSG00000148803	FUOM	-4.57108	1.66222	-2.17313	-0.755958	-1.95425	-2.53809	6.80187	130.711	9.10515e-26	1.51818e-24
ENSG00000176890	TYMS	-4.0932	0.292297	-1.51785	-1.99865	1.68752	-3.66017	7.15388	130.404	1.05648e-25	1.76004e-24
ENSG00000172478	C2orf54	-3.55814	0.503329	-3.99153	1.79231	1.39617	2.0645	6.82326	130.362	1.07844e-25	1.79507e-24
ENSG00000119514	GALNT12	-2.73425	-0.720677	0.816967	0.793105	-2.8821	0.502329	7.04009	130.359	1.08013e-25	1.79633e-24
ENSG00000196696	PDXDC2P	-0.987887	-0.986162	-0.0516585	0.136308	-3.43925	0.302161	7.32428	130.317	1.10203e-25	1.83117e-24
ENSG00000143149	ALDH9A1	-0.294744	0.512562	-0.720926	-0.607068	1.98283	-0.0846761	8.47262	130.26	1.13331e-25	1.88154e-24
ENSG00000124299	PEPD	-1.78416	2.375	-0.647274	-0.847998	0.756277	-0.183683	8.35119	130.011	1.27857e-25	2.12086e-24
ENSG00000183960	KCNH8	-0.613157	-2.037	-1.84593	2.28822	-2.30058	3.38472	5.74237	129.977	1.29947e-25	2.15368e-24
ENSG00000136826	KLF4	-0.410337	-2.07089	0.746758	1.45698	-1.1592	-1.40198	7.98554	129.973	1.30255e-25	2.15692e-24
ENSG00000169504	CLIC4	0.320957	-3.56485	0.406593	0.407764	1.91413	-1.28813	6.44655	129.903	1.34743e-25	2.22933e-24
ENSG00000132718	SYT11	1.28854	0.265247	-0.134836	-0.0310669	0.338429	4.635	5.49872	129.468	1.66359e-25	2.75006e-24
ENSG00000171843	MLLT3	-1.12868	-3.78363	-0.732791	0.523317	-1.85759	-0.304657	6.83391	129.41	1.71076e-25	2.82321e-24
ENSG00000188818	ZDHHC11	0.304889	-0.221828	3.27245	-0.213864	-1.13417	0.548228	6.3372	129.41	1.71077e-25	2.82321e-24
ENSG00000134363	FST	-0.0823709	-0.0823709	0.103599	0.0978935	3.53348	-0.0823709	5.4397	129.403	1.71665e-25	2.83049e-24
ENSG00000186715	MST1L	1.25783	1.56608	0.972395	-0.948909	-3.98033	1.10611	6.9833	129.383	1.73329e-25	2.85548e-24
ENSG00000230207	RPL4P5	-2.36522	-0.69049	-1.09413	-0.121253	0.0243528	-1.31028	6.19423	129.267	1.8335e-25	3.01799e-24
ENSG00000103811	CTSH	-1.63935	0.256586	0.926606	-2.13799	-0.884408	-2.65492	8.56759	129.078	2.0097e-25	3.3052e-24
ENSG00000106588	PSMA2	-1.91806	0.00562025	-0.487897	-0.676623	0.684437	-1.5993	6.98097	129.06	2.02778e-25	3.33209e-24
ENSG00000166165	CKB	-2.96662	-2.60557	0.698354	0.0510372	-2.79609	0.645999	7.53128	129.04	2.0467e-25	3.36032e-24
ENSG00000234009	RPL5P34	-1.68068	-0.906855	-1.25833	-0.299535	-1.32115	-1.04075	6.0903	128.823	2.27457e-25	3.73125e-24
ENSG00000101144	BMP7	-1.90625	-2.54151	-0.883095	0.083347	2.82709	0.158462	6.40168	128.656	2.46565e-25	4.04128e-24
ENSG00000188761	BCL2L15	-1.83345	0.44678	0.135222	0.0322206	-3.99526	-2.36287	6.875	128.439	2.7393e-25	4.48599e-24
ENSG00000122971	ACADS	-1.29306	1.6112	-0.621544	-1.61978	-1.55114	-1.25098	8.15359	128.419	2.76568e-25	4.52533e-24
ENSG00000070087	PFN2	-0.570645	-0.164873	-0.116874	1.01385	2.73735	3.68607	6.94361	128.343	2.87008e-25	4.69218e-24
ENSG00000139684	ESD	-3.31775	0.727746	-0.990366	-1.11803	0.877374	-0.394048	8.01422	128.097	3.23281e-25	5.28071e-24
ENSG00000187840	EIF4EBP1	-5.62373	-0.949769	-1.0754	-0.158954	0.322756	-1.71668	8.15606	128.071	3.27382e-25	5.34318e-24
ENSG00000130755	GMFG	4.02614	0.134201	-0.0965477	0.212331	-0.0965477	-0.0965477	5.32903	128.054	3.30147e-25	5.38375e-24
ENSG00000101342	TLDC2	-2.06009	0.623262	-4.64228	-0.313367	-3.95532	0.792631	6.50185	128.038	3.3271e-25	5.42095e-24
ENSG00000105048	TNNT1	-0.0387533	0.0389134	0.175773	0.129274	2.72687	3.79816	5.42073	128.016	3.36232e-25	5.47372e-24
ENSG00000111144	LTA4H	-1.54001	1.14978	-0.846356	-0.271363	1.6294	-0.1405	8.11824	127.901	3.55527e-25	5.78293e-24
ENSG00000204252	HLA-DOA	-0.233688	-0.267458	1.95528	-0.743538	5.05619	-1.04755	6.21639	127.76	3.80624e-25	6.18595e-24
ENSG00000198429	ZNF69	-0.283482	-2.24722	0.839024	-0.431478	-4.77972	-2.39724	6.40824	127.643	4.0284e-25	6.54149e-24
ENSG00000188833	ENTPD8	-2.09174	0.460021	1.82214	3.70369	-2.67536	0.996742	6.44297	127.575	4.16447e-25	6.75675e-24
ENSG00000181449	SOX2	-1.87097	-3.25642	1.25088	0.177239	1.11495	1.7147	6.09388	127.44	4.44586e-25	7.20327e-24
ENSG00000163683	SMIM14	-0.861986	-1.21642	0.288801	1.41737	-0.889146	0.337412	8.1693	127.439	4.44716e-25	7.20327e-24
ENSG00000239345	HNRNPA1P26	0.281757	0.452787	-0.69502	-0.45125	1.49164	-0.830133	5.4578	127.263	4.84231e-25	7.83673e-24
ENSG00000176974	SHMT1	-0.43542	1.31347	-0.449328	-1.93377	1.57281	-3.25554	7.99274	127.196	5.003e-25	8.09001e-24
ENSG00000065357	DGKA	0.567642	0.675156	-3.32348	-1.35936	1.45129	-1.66672	7.54075	127.194	5.00859e-25	8.09225e-24
ENSG00000134042	MRO	0.891644	3.38208	-0.165725	-0.165725	-0.0422025	0.307595	5.42735	127.04	5.39736e-25	8.71308e-24
ENSG00000232677	LINC00665	0.766146	-0.346569	1.39879	0.298762	3.98066	1.12541	5.79297	126.807	6.04009e-25	9.74249e-24
ENSG00000230453	ANKRD18B	-0.277588	-0.175826	0.482503	0.562127	3.09491	0.610153	5.42789	126.684	6.4109e-25	1.03319e-23
ENSG00000143537	ADAM15	-1.01452	-1.16456	0.797398	-0.957662	1.02765	-2.75279	8.68247	126.406	7.33618e-25	1.18133e-23
ENSG00000064115	TM7SF3	-2.55311	-0.817531	-1.42281	-0.886264	1.45128	-1.33623	8.10505	126.349	7.54336e-25	1.21367e-23
ENSG00000176919	C8G	0.869171	4.20527	-1.17928	-0.936046	-1.17928	2.87507	5.86143	126.074	8.61757e-25	1.38535e-23
ENSG00000009765	IYD	-1.89568	0.211349	-1.36979	-0.343919	-5.16981	-2.28952	6.81039	125.935	9.21766e-25	1.48059e-23
ENSG00000162878	PKDCC	-2.02753	-0.659241	-2.72955	-0.319566	-5.60957	-0.163479	6.85185	125.893	9.40501e-25	1.50942e-23
ENSG00000214389	RPS3AP26	-2.26664	-0.420662	-0.876116	-0.414119	-0.488633	-1.44386	6.64407	125.876	9.48277e-25	1.52064e-23
ENSG00000169347	GP2	-3.94415	-1.91551	-4.38277	-1.71913	-6.2599	-4.28136	6.81876	125.871	9.5063e-25	1.52314e-23
ENSG00000130517	PGPEP1	-1.20055	-0.242254	-0.512875	-0.826764	-4.46333	0.0493646	6.88453	125.797	9.8539e-25	1.57752e-23
ENSG00000131941	RHPN2	-2.13595	-0.104109	0.145891	-0.93664	-5.19272	0.254557	6.85815	125.666	1.05007e-24	1.67968e-23
ENSG00000124207	CSE1L	-2.56596	-0.328417	-0.817819	-1.12141	1.61523	-1.08563	7.9151	125.661	1.05255e-24	1.68225e-23
ENSG00000118513	MYB	-4.58097	0.542887	-3.49664	-0.906551	-2.22592	-3.67258	6.52547	125.624	1.07152e-24	1.71114e-23
ENSG00000145730	PAM	-2.0488	-0.508995	-1.4286	-0.929699	-0.67769	2.85444	7.71612	125.477	1.1505e-24	1.83575e-23
ENSG00000166510	CCDC68	-0.0250688	-0.901839	-0.769674	-1.84619	-4.75489	-2.30234	6.84127	125.371	1.21115e-24	1.93092e-23
ENSG00000174749	C4orf32	0.828071	-2.62862	1.74017	-1.83167	-0.171368	0.819694	6.10542	125.318	1.2428e-24	1.97975e-23
ENSG00000085063	CD59	-0.67206	-2.63873	0.465285	-0.596998	0.24355	-0.214218	8.45195	125.312	1.24636e-24	1.98379e-23
ENSG00000125848	FLRT3	-2.79516	1.6043	0.928959	-3.07376	-2.94833	-0.0372029	6.56282	125.181	1.32789e-24	2.1118e-23
ENSG00000162433	AK4	-1.7286	-2.16105	1.07493	-2.58298	0.268958	-3.02067	6.94449	125.024	1.43248e-24	2.27627e-23
ENSG00000099194	SCD	-3.43856	-2.54657	-1.74437	0.487887	0.266565	-0.737842	7.78412	124.868	1.54531e-24	2.45353e-23
ENSG00000080031	PTPRH	-0.423726	0.292747	0.0916843	-3.43076	-4.78861	-1.8133	6.58447	124.806	1.59243e-24	2.52626e-23
ENSG00000180773	SLC36A4	0.183426	-2.26134	-0.142081	2.78896	1.22797	2.43258	6.11025	124.784	1.60902e-24	2.55048e-23
ENSG00000155380	SLC16A1	-2.11344	0.0107433	0.119008	-1.87519	0.519795	-3.58544	8.18	124.587	1.7707e-24	2.80446e-23
ENSG00000134318	ROCK2	-1.18664	-0.561412	-1.09809	0.712334	-2.44545	-0.674084	7.5904	124.557	1.79615e-24	2.84242e-23
ENSG00000177669	MBOAT4	-1.74921	-1.74921	-1.65834	-1.74921	-1.74921	5.0185	5.72205	124.54	1.81127e-24	2.86401e-23
ENSG00000176273	SLC35G1	0.917533	2.95279	-2.12017	-1.12601	-0.935932	-0.881034	6.94229	124.222	2.11298e-24	3.33688e-23
ENSG00000091262	ABCC6	1.03185	0.485677	0.000120097	-1.76126	-3.88753	0.0930222	6.65516	124.221	2.11379e-24	3.33688e-23
ENSG00000167701	GPT	-3.40095	-0.828688	-0.0474341	-2.57515	-5.47849	-5.22693	6.71578	124.17	2.16642e-24	3.41716e-23
ENSG00000123975	CKS2	-3.67058	-0.685776	-2.19257	-1.12877	-0.529057	-4.11823	7.65665	124.006	2.34541e-24	3.69647e-23
ENSG00000097021	ACOT7	-1.81789	0.698154	-2.66585	0.552553	0.775463	-0.395005	8.25736	123.86	2.51762e-24	3.96463e-23
ENSG00000176595	KBTBD11	-3.20261	-0.0753238	-3.49614	-1.57356	-4.44872	-2.03281	6.26196	123.792	2.60116e-24	4.09285e-23
ENSG00000151726	ACSL1	0.685999	-1.10279	-0.913147	-0.654017	-0.372621	4.28766	7.61575	123.652	2.78448e-24	4.37771e-23
ENSG00000176532	PRR15	-1.99804	0.230839	-0.804587	-0.688342	-3.59771	-2.93811	6.98307	123.633	2.80984e-24	4.41399e-23
ENSG00000224520	KRT8P45	-2.56692	-0.119548	-0.910483	-0.316276	-1.49062	-1.50409	5.94388	123.613	2.83735e-24	4.45357e-23
ENSG00000227300	KRT16P2	1.87241	0.135315	0.802706	-0.117841	3.04789	-0.117841	5.39286	123.368	3.19431e-24	5.00979e-23
ENSG00000130643	CALY	-0.0331436	0.283531	0.125424	0.172777	0.251589	4.37818	5.35491	123.364	3.20085e-24	5.01596e-23
ENSG00000162817	C1orf115	-0.675973	1.89614	-1.59988	-0.492625	-3.40256	-0.175014	6.97354	123.286	3.32329e-24	5.20361e-23
ENSG00000173406	DAB1	2.0511	4.68287	3.07976	-0.0673404	-0.238659	0.755623	5.88121	123.02	3.78074e-24	5.91508e-23
ENSG00000099974	DDTL	-3.61211	-0.410821	-0.883196	-2.31144	-1.17564	-1.74936	5.94821	122.98	3.85493e-24	6.02626e-23
ENSG00000189372	RP6-149D17.1	-0.08141	1.58529	-0.08141	0.0986493	-0.028791	-0.08141	5.28316	122.846	4.11298e-24	6.42445e-23
ENSG00000143595	AQP10	1.66336	4.75574	-0.344226	-0.344226	-0.0545675	0.25422	5.71206	122.755	4.29864e-24	6.70765e-23
ENSG00000131037	EPS8L1	0.554931	-2.39693	1.36952	-1.06839	-3.53794	-3.14664	7.24155	122.753	4.30125e-24	6.70765e-23
ENSG00000143627	PKLR	3.99094	4.40045	-0.0149487	-0.113659	-0.162798	1.29826	5.69564	122.55	4.74695e-24	7.39673e-23
ENSG00000126218	F10	0.0865253	2.92819	-0.750328	1.35288	-0.590421	5.78223	6.01128	122.547	4.75337e-24	7.40074e-23
ENSG00000132164	SLC6A11	0.262723	-0.142975	-0.116571	-0.178263	4.13816	-0.0978669	5.63097	122.46	4.95797e-24	7.71307e-23
ENSG00000184992	BRI3BP	-4.2698	-0.265195	-0.894724	-1.49194	-1.02561	-2.53256	8.00565	122.453	4.97321e-24	7.73053e-23
ENSG00000159176	CSRP1	-2.23316	-0.863113	-0.418064	0.101027	1.41321	-0.00100496	9.00686	122.365	5.19073e-24	8.06215e-23
ENSG00000243290	IGKV1-12	5.29044	-0.0458552	-0.102662	0.0485451	-0.102662	-0.102662	5.37202	122.356	5.21219e-24	8.08896e-23
ENSG00000164638	SLC29A4	1.97069	0.738975	-0.372133	1.15338	-0.49172	5.24921	6.2701	122.298	5.36078e-24	8.31287e-23
ENSG00000079805	DNM2	-1.72135	-0.960718	0.429589	-0.34185	-1.95911	-1.24561	8.46061	122.075	5.97324e-24	9.25516e-23
ENSG00000226025	LGALS17A	0.17017	-0.14015	-0.286666	-0.204682	3.32005	-0.286666	5.45305	122.015	6.14703e-24	9.51679e-23
ENSG00000185567	AHNAK2	3.23998	-0.19734	-0.0929737	-0.951829	3.69373	-1.07174	6.58815	121.923	6.42906e-24	9.94544e-23
ENSG00000187534	PRR13P5	-1.51676	0.450563	-0.468686	-0.432231	-1.80113	-0.627415	5.63375	121.916	6.45147e-24	9.9721e-23
ENSG00000156298	TSPAN7	0.874362	1.54374	-3.64708	0.0897976	0.936922	2.25927	6.98814	121.91	6.46905e-24	9.99127e-23
ENSG00000158747	NBL1	-1.89314	-0.565954	-1.60177	0.0154572	-1.79018	-1.96404	6.83011	121.544	7.7227e-24	1.19179e-22
ENSG00000109193	SULT1E1	-0.759033	1.23103	-0.93715	-4.24273	-4.14558	0.265234	6.65232	121.509	7.85491e-24	1.21123e-22
ENSG00000163131	CTSS	-1.48173	-0.126565	-0.585047	-1.11514	-1.85853	-3.59168	8.3542	121.35	8.48302e-24	1.30704e-22
ENSG00000123358	NR4A1	-1.65798	-2.2796	-3.93365	-0.144431	-5.13033	0.338258	6.98321	121.219	9.03704e-24	1.39129e-22
ENSG00000148798	INA	0.874808	0.279637	-0.0433724	-0.181005	0.936335	5.45877	5.54857	121.157	9.31274e-24	1.43259e-22
ENSG00000129003	VPS13C	-0.659424	-0.649069	0.431395	0.211886	-2.3817	0.670176	7.97937	120.925	1.04185e-23	1.60142e-22
ENSG00000136717	BIN1	-1.75931	-0.661971	-0.197669	-2.25772	-4.27879	-0.272881	7.10436	120.802	1.1055e-23	1.69789e-22
ENSG00000166803	KIAA0101	-4.71989	-0.302043	-1.3672	-1.76319	0.409064	-5.57147	7.18166	120.781	1.11709e-23	1.71433e-22
ENSG00000114786	ABHD14A-ACY1	-1.29746	1.03798	-1.34787	-0.602156	-0.94688	-1.20793	5.6437	120.746	1.13601e-23	1.74197e-22
ENSG00000170345	FOS	-1.82312	-1.4834	-0.147725	-0.231131	-3.32895	-0.505247	10.2419	120.401	1.34205e-23	2.05629e-22
ENSG00000127329	PTPRB	-1.00843	-0.874879	-4.4803	-0.376755	-4.617	-0.329245	6.32871	120.281	1.42262e-23	2.17799e-22
ENSG00000075461	CACNG4	-0.516838	-0.405914	-0.516838	-0.516838	-0.363474	4.17717	5.39372	120.091	1.55954e-23	2.38572e-22
ENSG00000144406	UNC80	0.359979	0.287327	0.77653	-0.259286	-0.318523	4.70621	5.43603	120.005	1.62579e-23	2.4851e-22
ENSG00000184905	TCEAL2	0.592908	0.0393027	0.168898	-0.100773	0.0102748	4.03852	5.33752	119.949	1.67023e-23	2.55101e-22
ENSG00000101049	SGK2	-2.78919	-0.44459	-0.971385	-2.00467	-5.27497	-3.11034	6.63005	119.834	1.7657e-23	2.69468e-22
ENSG00000149564	ESAM	2.14915	-2.75516	1.15742	-2.00681	-2.81886	-2.39678	5.85429	119.683	1.89925e-23	2.89621e-22
ENSG00000174502	SLC26A9	-0.171301	-1.08674	4.27588	0.0561831	-1.84202	-1.46096	6.38965	119.664	1.91743e-23	2.92161e-22
ENSG00000204257	HLA-DMA	-0.898216	0.56229	1.62294	-1.4417	1.44535	-3.12905	8.16871	119.586	1.99065e-23	3.03079e-22
ENSG00000228929	RPS13P2	-1.85679	-0.692421	-1.04954	-0.716019	-1.07008	-1.75191	5.9427	119.529	2.04667e-23	3.11361e-22
ENSG00000198467	TPM2	0.239338	-2.94244	2.5677	-1.91758	0.810263	-3.06382	6.5828	119.413	2.16483e-23	3.29077e-22
ENSG00000198125	MB	-1.00195	-0.576335	-0.848211	3.72406	-0.937478	1.29549	5.55473	119.392	2.18689e-23	3.3217e-22
ENSG00000016402	IL20RA	-3.16115	-3.884	-1.09853	-0.398487	-0.141825	1.83485	7.03324	119.339	2.24316e-23	3.40448e-22
ENSG00000027697	IFNGR1	0.214781	0.275389	-2.01188	-2.01308	1.22124	-1.18197	7.83707	119.271	2.31865e-23	3.51628e-22
ENSG00000153446	C16orf89	-2.43448	-2.51994	3.54219	-0.876064	-2.88992	-0.0359906	6.26122	119.246	2.34617e-23	3.55523e-22
ENSG00000048162	NOP16	-4.19439	-0.806721	-0.755435	-1.23324	0.223842	-3.21052	7.96562	119.148	2.46029e-23	3.72523e-22
ENSG00000183741	CBX6	0.548982	-2.1803	0.810856	0.196487	0.88429	3.54826	6.43121	119.034	2.5995e-23	3.93291e-22
ENSG00000164270	HTR4	-0.368344	3.64537	-0.856739	-1.15152	-0.92523	-1.15152	5.56728	118.961	2.69378e-23	4.07237e-22
ENSG00000110721	CHKA	-0.723838	-0.622168	0.872516	-1.31935	-3.97422	-0.825409	7.41849	118.901	2.77229e-23	4.18494e-22
ENSG00000168497	SDPR	4.76843	0.503884	1.193	0.746205	4.51373	-0.376198	5.82829	118.901	2.77259e-23	4.18494e-22
ENSG00000226084	RP4-706A16.3	-2.45207	-0.680933	-1.13823	-0.367675	-0.409445	-1.23334	6.16838	118.867	2.8179e-23	4.25e-22
ENSG00000167476	JSRP1	5.13597	0.273269	0.0792693	3.1693	0.656745	3.01918	5.51689	118.812	2.89369e-23	4.3609e-22
ENSG00000079102	RUNX1T1	2.54698	-0.283895	-0.52874	1.99481	-0.465116	4.66284	5.62019	118.66	3.11469e-23	4.69028e-22
ENSG00000004478	FKBP4	-1.46285	0.493017	-0.126868	-1.34049	2.04654	-0.175422	7.92337	118.617	3.17999e-23	4.78489e-22
ENSG00000164171	ITGA2	-2.92101	-0.417323	-1.76486	0.307882	1.20141	-2.12049	7.53005	118.602	3.20307e-23	4.81585e-22
ENSG00000172367	PDZD3	0.797621	1.30873	-1.8138	-4.11593	-4.65098	-2.14888	6.60984	118.472	3.41099e-23	5.12446e-22
ENSG00000176463	SLCO3A1	0.38796	-1.85585	-2.18471	-1.44371	2.41354	3.24553	5.99771	118.153	3.98003e-23	5.97469e-22
ENSG00000060138	YBX3	-1.0062	-0.701288	0.0949568	-0.747106	1.34066	-1.9542	7.90589	117.938	4.41573e-23	6.62359e-22
ENSG00000106123	EPHB6	-1.25823	0.409064	0.832304	0.522859	4.40988	0.70898	6.14582	117.883	4.53424e-23	6.79607e-22
ENSG00000102024	PLS3	-2.58405	-1.86324	-0.466694	-0.147624	1.57917	-1.00606	7.24329	117.753	4.83025e-23	7.23412e-22
ENSG00000134504	KCTD1	-0.537055	-1.2701	-0.820289	-1.01537	2.62971	-0.745921	6.57044	117.634	5.11558e-23	7.6555e-22
ENSG00000083857	FAT1	-2.08918	-0.0959682	-1.97956	-0.2017	-0.881812	-2.61058	8.42828	117.555	5.31373e-23	7.94587e-22
ENSG00000163558	PRKCI	-2.24091	-0.760147	1.24499	-1.16663	-0.881226	-1.30379	7.51916	117.462	5.55718e-23	8.30346e-22
ENSG00000229005	HNF4A-AS1	0.316977	3.25744	0.116212	0.520567	0	0.772522	5.40567	117.314	5.96935e-23	8.9124e-22
ENSG00000131149	GSE1	-0.511404	-0.463818	0.316431	2.18813	-1.06285	1.29809	8.00764	117.289	6.04297e-23	9.01535e-22
ENSG00000173207	CKS1B	-3.98921	-0.365522	-1.33311	-1.19012	0.738535	-2.77088	7.02239	117.28	6.06932e-23	9.04765e-22
ENSG00000106078	COBL	-0.274372	-0.00688156	0.576235	-0.220736	-4.69095	0.229851	6.67958	117.125	6.54152e-23	9.74404e-22
ENSG00000167900	TK1	-5.54954	-0.949752	-1.01385	-2.06033	1.2026	-6.13805	8.35248	117.049	6.78695e-23	1.01018e-21
ENSG00000211677	IGLC2	5.06522	0.157382	-0.0750734	-0.0750734	0.0327444	-0.0750734	5.36806	116.98	7.01651e-23	1.04354e-21
ENSG00000152270	PDE3B	0.378453	-0.235223	-1.19444	2.18096	-3.49267	2.79294	6.36089	116.961	7.08226e-23	1.05251e-21
ENSG00000011638	TMEM159	-1.63971	-1.84266	-0.3581	-0.282038	1.11863	-2.74435	6.98385	116.81	7.61763e-23	1.1312e-21
ENSG00000233101	HOXB-AS3	-0.171294	-2.5394	-2.46177	1.10645	-2.48277	0.238428	5.51253	116.625	8.32827e-23	1.23578e-21
ENSG00000116406	EDEM3	-1.30407	-1.59141	0.140771	0.349818	-2.00391	-1.43684	7.92754	116.532	8.71012e-23	1.29144e-21
ENSG00000149150	SLC43A1	-2.31677	-1.55696	-1.26169	-1.45308	-5.96231	-2.27603	7.07792	116.527	8.73281e-23	1.29381e-21
ENSG00000169604	ANTXR1	0.920943	0.492891	1.88251	1.33343	4.44681	-0.0954828	5.7488	116.376	9.39422e-23	1.39073e-21
ENSG00000127249	ATP13A4	0.19831	-2.13048	3.15995	0.122529	-2.17008	-0.387929	5.85039	116.372	9.41071e-23	1.39211e-21
ENSG00000164932	CTHRC1	4.98059	-0.0408356	0.136881	0.138029	0.160963	1.18018	5.37315	116.346	9.5327e-23	1.40907e-21
ENSG00000156110	ADK	-3.47424	-0.111871	-0.951615	-0.756881	1.50884	-0.615705	7.16363	116.298	9.75307e-23	1.44054e-21
ENSG00000142611	PRDM16	-0.37745	0.373932	1.87576	0.824711	-3.46298	0.168674	6.68925	116.224	1.01073e-22	1.49172e-21
ENSG00000131669	NINJ1	-1.18119	0.912005	-0.0457942	-0.740941	2.94389	-1.55183	8.00426	116.169	1.03815e-22	1.53101e-21
ENSG00000168243	GNG4	2.39404	2.49043	-0.0127321	1.87459	-0.234934	5.74797	5.69977	116.159	1.04316e-22	1.53614e-21
ENSG00000177494	ZBED2	0.433383	0.478388	-0.0941364	0.643968	4.64291	2.12218	5.70377	116.159	1.04322e-22	1.53614e-21
ENSG00000182901	RGS7	0.977459	-0.0550561	2.83732	0.988194	-0.357873	4.61287	5.54302	116.101	1.07272e-22	1.57838e-21
ENSG00000128833	MYO5C	-2.75697	-1.27103	-0.118191	0.0473332	-2.26482	-2.65809	7.76431	115.994	1.12953e-22	1.66069e-21
ENSG00000078081	LAMP3	-1.19944	0.15522	0.630568	-0.152886	4.47492	-1.19944	6.02527	115.991	1.13118e-22	1.66185e-21
ENSG00000126217	MCF2L	0.799821	-1.94433	-0.0662953	2.00519	-1.91747	1.40958	7.01082	115.866	1.20166e-22	1.76405e-21
ENSG00000240668	KRT8P36	-2.5346	0.147708	-0.803362	-0.49218	-1.49105	-1.33372	6.29642	115.825	1.22557e-22	1.79778e-21
ENSG00000145632	PLK2	0.169112	-1.74191	-2.4166	-1.70683	2.71671	0.818425	7.05293	115.718	1.29072e-22	1.89191e-21
ENSG00000119632	IFI27L2	0.159987	-2.14204	-1.57728	0.477596	0.940823	0.465798	7.06244	115.134	1.71163e-22	2.50696e-21
ENSG00000131620	ANO1	-1.98961	-4.78075	0.311835	0.135456	-0.479247	-1.95224	6.85976	115.105	1.73559e-22	2.54012e-21
ENSG00000150540	HNMT	-0.670859	-0.255005	-1.14622	-0.628192	-4.50165	-1.75192	6.88076	114.967	1.85522e-22	2.71315e-21
ENSG00000164398	ACSL6	3.23582	3.37893	-0.417097	0.411699	-0.371184	3.09311	5.55773	114.961	1.86024e-22	2.71843e-21
ENSG00000091428	RAPGEF4	1.80749	-0.193835	0.0476322	-0.165771	1.36874	5.29722	5.59859	114.745	2.0654e-22	3.01595e-21
ENSG00000113580	NR3C1	0.71818	1.23524	1.34393	-3.41139	2.26321	1.42243	6.60246	114.728	2.08265e-22	3.03884e-21
ENSG00000128050	PAICS	-3.00865	-0.235478	-1.11636	-1.13787	1.03796	-1.52945	8.18146	114.564	2.25325e-22	3.28528e-21
ENSG00000187097	ENTPD5	-1.68536	-0.0631612	-0.536565	-1.13006	-2.84603	-3.15455	7.70887	114.56	2.25779e-22	3.28941e-21
ENSG00000178826	TMEM139	-2.65974	1.31072	-3.35879	-2.36681	-3.60405	-1.04717	6.78126	114.514	2.3083e-22	3.36045e-21
ENSG00000090661	CERS4	0.892587	0.991646	0.0231369	-0.255727	4.34877	3.43005	6.41028	114.2	2.68728e-22	3.90923e-21
ENSG00000204787	REG1P	0.613429	1.8594	-0.0324328	0.500036	-0.0861874	0.054937	5.31325	114.02	2.93063e-22	4.26002e-21
ENSG00000176641	RNF152	-3.04438	-2.21028	0.688886	-1.32582	-1.4895	-1.84293	6.99228	113.895	3.11274e-22	4.52133e-21
ENSG00000138095	LRPPRC	-2.73903	-0.181339	-1.73157	-1.05475	0.172792	-1.24454	8.09864	113.881	3.13467e-22	4.54976e-21
ENSG00000197892	KIF13B	-0.768681	-0.679931	-0.570941	-0.0633851	-4.03136	0.381413	7.21764	113.738	3.35773e-22	4.86984e-21
ENSG00000223549	MTND5P28	-0.652167	-3.18193	-3.18193	-0.708752	-2.97705	-0.610555	5.49402	113.711	3.40144e-22	4.92954e-21
ENSG00000159871	LYPD5	2.14066	-0.369217	0.00925014	0.638757	4.41148	-0.922867	5.88327	113.688	3.44026e-22	4.98205e-21
ENSG00000216285	RP11-490H24.5	-1.8047	0.0233741	-0.887152	-0.798363	1.09873	-1.1366	5.5446	113.68	3.45335e-22	4.99725e-21
ENSG00000172974	AC007318.5	-2.41405	0.287403	-1.09591	-0.861575	0.669292	-0.535478	6.40063	113.64	3.52125e-22	5.09168e-21
ENSG00000121579	NAA50	-1.48666	-0.441177	-1.45724	-0.90047	1.20262	-0.867071	7.68504	113.61	3.57251e-22	5.16193e-21
ENSG00000136883	KIF12	-0.739913	0.148811	-0.945906	-0.962277	-4.53383	1.17516	6.41166	113.59	3.60758e-22	5.2087e-21
ENSG00000120738	EGR1	-2.53838	-2.97084	-0.673818	-0.664621	-2.94323	0.214495	8.16859	113.545	3.68596e-22	5.31788e-21
ENSG00000142973	CYP4B1	-1.70836	-1.91551	-0.951113	-2.72495	3.37234	-3.04258	6.74884	113.49	3.78553e-22	5.45745e-21
ENSG00000130522	JUND	-0.557668	-1.17745	0.512328	0.241854	-2.62845	0.0528617	6.15663	113.392	3.96856e-22	5.71704e-21
ENSG00000133135	RNF128	-2.57604	-0.292063	-0.269393	-0.696114	-2.4094	-0.160253	8.39484	113.373	4.00486e-22	5.76503e-21
ENSG00000149294	NCAM1	2.21118	1.6169	1.61045	0.0612779	-0.0825106	4.84235	5.60632	113.222	4.30689e-22	6.19517e-21
ENSG00000196684	HSH2D	1.96707	-0.465336	0.978827	1.02105	-4.84596	0.238312	6.83915	113.219	4.31356e-22	6.20014e-21
ENSG00000223572	CKMT1A	-3.61817	-0.283948	-0.283087	-1.51443	-0.539051	-2.11588	7.37187	113.207	4.33913e-22	6.23225e-21
ENSG00000065135	GNAI3	-1.91361	-0.0952299	-0.967207	-0.38488	1.84364	0.104007	7.96134	113.191	4.3722e-22	6.27507e-21
ENSG00000176920	FUT2	-0.0219993	-0.194648	0.993592	-1.20369	-2.58799	-2.14423	7.99614	113.171	4.41573e-22	6.33283e-21
ENSG00000142552	RCN3	1.42464	1.51702	-3.29945	0.44303	-3.33032	0.28419	6.0733	113.12	4.52501e-22	6.48473e-21
ENSG00000102471	NDFIP2	-1.38685	0.616473	-1.56455	0.00469742	1.3646	-0.921401	7.52967	113.071	4.63284e-22	6.63433e-21
ENSG00000115263	GCG	-0.332678	-0.332678	-0.332678	0.0846961	-0.157857	6.8684	5.95623	113.048	4.68615e-22	6.70568e-21
ENSG00000230088	KRT16P5	0.187883	-0.099791	-0.163869	-0.163869	1.52495	-0.163869	5.29105	113.026	4.73422e-22	6.76945e-21
ENSG00000203760	CENPW	-5.21607	-1.10125	-1.76346	-1.81981	0.496346	-4.72693	6.62669	112.985	4.83072e-22	6.90231e-21
ENSG00000107249	GLIS3	-1.54568	-3.18813	-3.58361	-1.46542	-4.72543	-0.967498	6.06437	112.981	4.84e-22	6.91044e-21
ENSG00000137563	GGH	-1.74021	-0.877815	-1.49829	-1.62885	1.81234	-2.80327	6.9583	112.9	5.03289e-22	7.18052e-21
ENSG00000122729	ACO1	-3.71518	1.23107	0.997149	-0.661977	-1.17151	-0.685299	7.81223	112.748	5.41457e-22	7.71937e-21
ENSG00000065618	COL17A1	-1.87624	-2.56385	-3.76224	-3.13588	-0.183943	-2.50168	7.5727	112.745	5.42419e-22	7.72736e-21
ENSG00000235174	RPL39P3	-2.67893	-0.666697	-1.02666	-0.300416	-1.08988	-1.44522	5.80679	112.702	5.53585e-22	7.88062e-21
ENSG00000015532	XYLT2	-0.175321	-0.628168	2.63218	0.0856064	0.359569	-0.349973	7.04088	112.661	5.64806e-22	8.03441e-21
ENSG00000244509	APOBEC3C	-1.13538	-0.555324	-0.706152	-1.13096	1.75569	-0.351914	7.93368	112.577	5.88132e-22	8.36006e-21
ENSG00000198535	C2CD4A	-0.498502	-3.09293	-1.96606	1.46723	-3.29932	0.652838	5.80196	112.562	5.92485e-22	8.41332e-21
ENSG00000079156	OSBPL6	2.50621	1.29641	0.237388	0.485625	4.18376	0.157357	5.57747	112.561	5.92751e-22	8.41332e-21
ENSG00000225972	MTND1P23	1.38738	-0.38903	0.304163	-0.321696	-1.35901	-0.656726	5.70147	112.423	6.33477e-22	8.98475e-21
ENSG00000149781	FERMT3	-2.32882	0.143518	0.472681	-0.0141289	-5.26122	-1.35984	6.86471	112.315	6.6723e-22	9.45651e-21
ENSG00000148690	FRA10AC1	-0.678519	-1.01123	-0.0678042	2.10938	-0.796849	0.498723	6.38248	112.189	7.0902e-22	1.00414e-20
ENSG00000115457	IGFBP2	-2.3741	-0.504234	1.56296	0.979475	0.781212	1.1782	8.77567	112.157	7.20062e-22	1.01903e-20
ENSG00000084444	KIAA1467	2.4906	3.1808	-0.415845	0.460036	3.80968	5.10882	5.88771	112.152	7.21802e-22	1.02074e-20
ENSG00000133519	ZDHHC8P1	1.65391	-2.74781	-1.712	0.00500778	-2.27633	3.29102	5.93953	112.114	7.35202e-22	1.03893e-20
ENSG00000122592	HOXA7	2.37324	-0.783222	-0.783222	1.05849	2.95712	-0.783222	5.52369	112.048	7.59196e-22	1.07205e-20
ENSG00000073464	CLCN4	-0.779571	-1.8167	-1.59243	2.45207	-2.15927	2.22792	5.6578	111.916	8.09001e-22	1.14154e-20
ENSG00000175984	DENND2C	1.85176	-0.208926	0.750526	0.271556	3.94689	-0.0605323	5.68137	111.812	8.5068e-22	1.19948e-20
ENSG00000244716	RP11-20O24.4	-2.28266	-0.772633	-1.17574	-0.456322	-0.570936	-1.26874	6.04358	111.775	8.65856e-22	1.21998e-20
ENSG00000106688	SLC1A1	-1.47789	1.24417	-3.46941	-1.04409	-2.02364	-4.27858	6.58999	111.69	9.02287e-22	1.27039e-20
ENSG00000106991	ENG	4.8766	-1.60815	-1.91165	3.19758	-1.16113	0.616251	6.40337	111.682	9.05508e-22	1.27399e-20
ENSG00000025434	NR1H3	-2.60435	0.565884	-1.10179	-1.56951	-3.49776	-2.67145	7.20036	111.66	9.15578e-22	1.28722e-20
ENSG00000006534	ALDH3B1	-0.802041	0.126983	0.0537245	-0.462834	-4.56506	-2.53805	7.14637	111.544	9.67964e-22	1.35988e-20
ENSG00000213178	RP11-641D5.1	-1.35113	-0.682237	-1.03102	-0.241682	-1.54546	-1.61507	5.80718	111.402	1.03678e-21	1.45549e-20
ENSG00000187068	C3orf70	1.65113	2.08098	-1.56687	3.99624	-0.704626	0.450452	6.05672	111.379	1.04826e-21	1.47054e-20
ENSG00000233968	RP11-354E11.2	0.655419	2.94327	0	0	0	1.82728	5.35641	111.336	1.0702e-21	1.50022e-20
ENSG00000134590	FAM127A	-0.294414	-0.816408	0.626867	0.625315	1.91253	0.956378	7.75011	111.318	1.07973e-21	1.51248e-20
ENSG00000108176	DNAJC12	-1.50659	-1.055	-1.35609	3.04408	-0.655762	3.32239	5.66475	111.188	1.14919e-21	1.60861e-20
ENSG00000169116	PARM1	0.393433	-3.89858	-1.81857	2.08582	0.531748	1.94353	6.65405	111.134	1.17977e-21	1.65023e-20
ENSG00000165376	CLDN2	-3.068	-1.09514	-4.90917	-5.67746	-5.41635	-4.93247	6.40103	110.973	1.27482e-21	1.78188e-20
ENSG00000014257	ACPP	-2.62333	-3.97853	-0.849457	-1.39281	0.717203	-4.401	6.20022	110.955	1.28634e-21	1.79667e-20
ENSG00000154274	C4orf19	-0.98058	-0.213964	-0.215558	-0.208927	-5.08089	0.295088	6.78477	110.936	1.29767e-21	1.81119e-20
ENSG00000167600	CYP2S1	-2.96408	-0.648909	0.712547	-0.126692	-1.83536	-3.02587	8.802	110.883	1.33169e-21	1.85733e-20
ENSG00000170606	HSPA4	-3.25346	-0.41455	-0.737443	-0.476015	1.15093	-0.663426	7.82463	110.87	1.34013e-21	1.86775e-20
ENSG00000213300	HNRNPA3P6	-2.19115	-1.7329	-1.27629	-0.443313	-1.34681	-1.23904	5.65564	110.753	1.41748e-21	1.97413e-20
ENSG00000164816	DEFA5	1.92704	0.55458	-1.19897	5.54883	-1.86267	-0.854552	6.27561	110.737	1.429e-21	1.98873e-20
ENSG00000146072	TNFRSF21	-2.83149	-2.97944	0.621277	0.709486	1.00663	0.904979	7.40435	110.693	1.45917e-21	2.02926e-20
ENSG00000091409	ITGA6	-1.34988	-0.376786	-1.92787	0.104828	-0.87648	-0.695057	8.6177	110.567	1.55091e-21	2.15529e-20
ENSG00000107581	EIF3A	-2.49396	-0.762212	-0.950753	-0.341848	0.0469938	-1.26716	8.9988	110.529	1.57983e-21	2.19389e-20
ENSG00000196187	TMEM63A	-0.942453	-1.57888	0.270991	-0.633076	-2.90408	-1.35342	8.35636	110.406	1.67576e-21	2.32543e-20
ENSG00000163739	CXCL1	-4.61054	-4.31553	-2.46491	-3.77841	-5.29253	-3.9368	6.06732	110.056	1.98438e-21	2.75173e-20
ENSG00000078596	ITM2A	0.303777	-4.77853	-1.82262	1.51242	-1.36687	-1.98778	6.65854	110.036	2.00373e-21	2.77655e-20
ENSG00000185909	KLHDC8B	0.538236	2.19809	0.999632	1.17856	5.22898	3.44569	6.67119	109.899	2.14001e-21	2.96327e-20
ENSG00000218227	RP11-889L3.1	-2.12112	-0.702035	-0.655752	-0.219859	-0.545349	-1.38221	6.19931	109.654	2.40826e-21	3.33232e-20
ENSG00000151136	BTBD11	1.90489	0.0215098	-0.877101	-0.219326	3.90648	-0.00116057	5.80135	109.588	2.48646e-21	3.43806e-20
ENSG00000185896	LAMP1	-2.38883	-1.36188	-0.363994	-0.647112	-1.59311	-0.425105	7.07446	109.583	2.49248e-21	3.44391e-20
ENSG00000100714	MTHFD1	-2.90954	-0.391408	-0.395126	-1.16393	1.62576	-3.32918	7.90701	109.576	2.50039e-21	3.45236e-20
ENSG00000231584	FAHD2CP	0.242678	-1.08929	2.46387	0.319022	-1.43893	-1.55887	5.73763	109.557	2.52391e-21	3.48235e-20
ENSG00000133104	SPG20	3.04556	2.06443	3.18031	1.91742	4.70811	3.19363	5.97286	109.469	2.63277e-21	3.62994e-20
ENSG00000183020	AP2A2	-0.61505	-2.61196	-1.08241	-1.02029	-3.31932	-1.28954	7.14892	109.463	2.64108e-21	3.63881e-20
ENSG00000118515	SGK1	-0.95347	0.14266	0.445764	-2.03425	2.42208	-2.95272	8.037	109.299	2.85784e-21	3.93464e-20
ENSG00000157216	SSBP3	-0.747423	-1.09007	1.20767	0.609619	-0.777449	1.10834	7.14178	109.208	2.98647e-21	4.1088e-20
ENSG00000101311	FERMT1	-2.4281	-1.07156	-2.16084	-1.18038	-1.7426	-2.90876	7.3202	108.991	3.31502e-21	4.55756e-20
ENSG00000124374	PAIP2B	3.58899	2.58456	3.64769	1.09545	4.28163	3.94025	5.94517	108.886	3.4874e-21	4.79114e-20
ENSG00000124243	BCAS4	-1.28493	-1.06128	1.57909	-0.497155	-0.262526	2.69345	5.67992	108.865	3.52313e-21	4.83678e-20
ENSG00000106268	NUDT1	-3.0262	-0.16403	-1.69286	-0.737809	1.04596	-4.78706	6.8703	108.758	3.70885e-21	5.08813e-20
ENSG00000018236	CNTN1	0.409783	0.389282	0.291261	0	3.45828	0	5.40947	108.717	3.78416e-21	5.18774e-20
ENSG00000134851	TMEM165	-2.96372	-1.41966	-0.736748	-0.251172	0.684487	-1.07487	7.97826	108.615	3.97394e-21	5.44404e-20
ENSG00000135929	CYP27A1	0.512181	3.14458	-1.39837	0.687102	0.111412	1.85345	7.6941	108.611	3.98202e-21	5.45124e-20
ENSG00000071242	RPS6KA2	1.31391	-2.68329	0.961524	2.10838	-2.18668	1.32948	6.2805	108.582	4.0371e-21	5.52272e-20
ENSG00000180354	MTURN	2.25409	-3.20969	0.107921	0.911427	-2.08316	0.69076	6.46832	108.566	4.06951e-21	5.56311e-20
ENSG00000185442	FAM174B	-0.471547	-1.6955	0.773923	1.68078	-2.51699	1.6094	7.12494	108.553	4.0939e-21	5.59248e-20
ENSG00000053747	LAMA3	-0.315989	-0.960816	1.0932	-2.53361	-0.366925	-4.6449	7.51573	108.528	4.14436e-21	5.6574e-20
ENSG00000238755	RP11-23D24.2	0.576608	0.38554	0.245495	0.28524	2.30266	0.163029	5.3268	108.477	4.24783e-21	5.79455e-20
ENSG00000197181	PIWIL2	0.225024	3.06032	-0.651828	-1.26563	-2.78326	-1.64645	6.05697	108.474	4.25279e-21	5.79721e-20
ENSG00000179344	HLA-DQB1	-0.697772	1.12925	1.90981	-1.53283	2.54479	-0.596605	8.01367	108.268	4.69842e-21	6.40014e-20
ENSG00000226085	UQCRFS1P1	-1.85733	0.821867	-0.666111	-0.416893	0.669814	-0.951476	5.97049	108.203	4.84737e-21	6.59815e-20
ENSG00000135063	FAM189A2	1.78002	-2.14314	3.74681	-0.206241	-1.30299	0.459406	6.44674	108.201	4.85062e-21	6.59815e-20
ENSG00000115641	FHL2	-2.98788	-2.30831	-1.17011	0.535455	-0.513579	-0.915572	8.47269	108.104	5.08245e-21	6.90862e-20
ENSG00000073111	MCM2	-3.64602	0.66461	-0.530646	-1.5156	2.59194	-3.90055	7.36143	108.073	5.16041e-21	7.00965e-20
ENSG00000089685	BIRC5	-3.50759	-0.929476	-1.75381	-1.61967	1.27269	-5.64451	7.34199	108.016	5.30455e-21	7.20037e-20
ENSG00000162909	CAPN2	-1.32108	-2.03588	0.441103	-0.743897	0.168503	-0.723032	8.65562	108.012	5.31442e-21	7.20868e-20
ENSG00000170956	CEACAM3	-2.51094	-1.8602	-2.50706	-1.16578	-2.473	-1.6003	5.47304	107.896	5.61898e-21	7.61645e-20
ENSG00000196169	KIF19	3.31711	0.137	-0.606258	4.31541	-0.813652	1.26622	5.78953	107.892	5.62941e-21	7.62522e-20
ENSG00000213412	HNRNPA1P33	-0.0984359	-0.0141588	-0.0984359	-0.0984359	2.08708	-0.0984359	5.30208	107.845	5.76017e-21	7.79422e-20
ENSG00000115295	CLIP4	-0.0335162	-1.25288	-0.645594	-0.885612	3.42851	1.03029	5.78603	107.844	5.76227e-21	7.79422e-20
ENSG00000159713	TPPP3	-2.42456	-4.02892	-1.83522	-2.28993	-0.262692	3.24265	7.25622	107.774	5.95952e-21	8.05538e-20
ENSG00000134339	SAA2	1.77978	-0.214985	2.26905	-0.304693	3.09237	-0.304693	5.49001	107.762	5.99288e-21	8.09479e-20
ENSG00000113448	PDE4D	0.340154	-2.45217	-0.370772	-0.723473	-1.93161	0.253447	7.04524	107.706	6.1573e-21	8.31106e-20
ENSG00000211679	IGLC3	4.78496	0.608989	-0.147903	0.489839	0.0717099	-0.147903	5.36792	107.682	6.22889e-21	8.40182e-20
ENSG00000136379	ABHD17C	-2.48763	-1.78988	-0.704091	-0.206731	-1.97344	-2.38553	7.59946	107.654	6.3158e-21	8.51308e-20
ENSG00000151929	BAG3	-0.477287	-1.70282	0.0508397	0.119794	2.29449	-1.85907	7.48371	107.639	6.35876e-21	8.56499e-20
ENSG00000133574	GIMAP4	5.14385	0.337632	0.13533	0	0	0	5.48187	107.614	6.43645e-21	8.66359e-20
ENSG00000167232	ZNF91	-1.05011	-0.0742765	-0.822713	0.974507	-2.59035	-0.265354	7.944	107.585	6.52639e-21	8.77852e-20
ENSG00000085231	AK6	-4.95056	-0.131306	-1.24816	-0.635508	0.0540655	-0.921962	8.17296	107.581	6.54132e-21	8.79247e-20
ENSG00000175166	PSMD2	-2.92338	-0.232874	-0.611947	-0.619008	1.36302	-0.447088	8.65841	107.371	7.23652e-21	9.72014e-20
ENSG00000101447	FAM83D	-3.18422	-0.628502	-1.73349	-1.23365	2.76737	-3.9457	6.68938	107.352	7.30411e-21	9.80409e-20
ENSG00000116221	MRPL37	-3.78314	-0.339615	-0.850687	-1.38105	0.669128	-1.37169	8.53677	107.309	7.45553e-21	1.00004e-19
ENSG00000186197	EDARADD	0.573713	0.742548	3.05421	-0.193024	3.49225	0.0724053	5.56855	107.106	8.22148e-21	1.10201e-19
ENSG00000101577	LPIN2	-1.4022	0.501142	0.202692	0.178434	-4.23232	-0.814331	7.30077	106.986	8.71202e-21	1.16695e-19
ENSG00000188559	RALGAPA2	-1.08468	-0.981145	0.462851	-0.0678142	-2.34956	-0.0368767	8.18792	106.922	8.98201e-21	1.20228e-19
ENSG00000162949	CAPN13	0.141243	1.51528	2.64265	0.0960297	-3.06576	-0.272679	6.79603	106.811	9.47954e-21	1.268e-19
ENSG00000144426	NBEAL1	-0.922337	-0.193305	0.711878	-0.266474	-1.2864	0.159563	8.31178	106.643	1.02763e-20	1.37362e-19
ENSG00000163171	CDC42EP3	1.88156	-1.83738	0.488369	3.25306	0.351203	4.24613	6.09935	106.566	1.06639e-20	1.42444e-19
ENSG00000110777	POU2AF1	2.52322	-2.57404	2.02269	0.871519	-1.65093	-0.607376	6.19327	106.519	1.09063e-20	1.45581e-19
ENSG00000144834	TAGLN3	1.33587	0.123182	-0.0802991	0.332839	0.442695	3.89037	5.3646	106.415	1.14692e-20	1.52989e-19
ENSG00000163106	HPGDS	5.23737	0.32693	0	0	0	0	5.44141	106.371	1.17135e-20	1.5614e-19
ENSG00000148396	SEC16A	-1.99758	-1.61011	0.53599	1.1196	-1.44294	-0.464593	7.92252	106.336	1.1913e-20	1.58689e-19
ENSG00000216866	RPS2P55	-2.10273	-0.887192	-0.965714	-0.325616	-0.999519	-2.18787	5.59872	106.32	1.2007e-20	1.59831e-19
ENSG00000137486	ARRB1	-2.51755	-1.34269	-0.921698	-1.6243	-5.14859	-1.85145	6.40701	106.317	1.20214e-20	1.59912e-19
ENSG00000073910	FRY	0.957678	-2.40506	1.60571	-0.776014	-3.66491	0.279353	6.49656	106.206	1.26815e-20	1.68577e-19
ENSG00000145860	RNF145	-2.50713	-1.85891	-0.393946	-1.14465	0.0629559	-1.13879	6.83868	106.06	1.36098e-20	1.80791e-19
ENSG00000119900	OGFRL1	0.0703142	-0.550026	-0.968733	-1.58404	2.70758	-1.35898	6.38788	105.942	1.44011e-20	1.91172e-19
ENSG00000058668	ATP2B4	0.0359884	-0.336914	-0.0864198	-0.80725	2.51183	3.05819	7.08044	105.923	1.45345e-20	1.9281e-19
ENSG00000227051	C14orf132	4.04019	0.353004	1.81751	0.80113	4.29183	5.2455	6.19948	105.91	1.46272e-20	1.93906e-19
ENSG00000091483	FH	-3.56146	0.0770005	-0.814261	-1.02391	1.07099	-0.732379	8.20522	105.908	1.46395e-20	1.93935e-19
ENSG00000145920	CPLX2	0.194012	-0.198182	-0.682548	-0.506238	-1.17655	4.46349	5.69972	105.898	1.47102e-20	1.94739e-19
ENSG00000133401	PDZD2	2.50077	0.240613	3.75503	1.00317	2.97462	0.525221	6.0658	105.573	1.7205e-20	2.27608e-19
ENSG00000168447	SCNN1B	3.9676	0.840922	3.61326	0.0233732	4.06898	0.282699	5.70206	105.544	1.74461e-20	2.3064e-19
ENSG00000132170	PPARG	-2.19256	-0.651221	-0.121963	-1.11763	-4.7037	-0.582475	7.0514	105.449	1.82616e-20	2.41256e-19
ENSG00000173404	INSM1	1.56394	-1.07551	-0.470213	2.16224	-0.788598	5.31854	5.79774	105.342	1.92221e-20	2.53771e-19
ENSG00000100665	SERPINA4	-2.32666	-1.72562	2.83013	-2.24532	-2.2137	-2.32666	5.80303	105.072	2.18914e-20	2.88814e-19
ENSG00000104738	MCM4	-2.99124	0.00276175	-0.230889	-1.83323	2.15352	-2.16862	7.95101	104.91	2.3668e-20	3.12038e-19
ENSG00000061337	LZTS1	2.46361	1.1767	0.202972	0.734848	4.32916	3.15515	5.95345	104.901	2.37699e-20	3.13168e-19
ENSG00000128268	MGAT3	0.164598	0.548439	0.529413	0.275534	-4.73673	-0.128067	6.7226	104.745	2.56231e-20	3.37353e-19
ENSG00000070190	DAPP1	0.463812	-2.07462	0.922084	-2.15145	2.48639	-1.95195	5.79588	104.608	2.73765e-20	3.60193e-19
ENSG00000196502	SULT1A1	-0.381005	1.10219	-0.840783	-1.31494	-2.01325	-1.43446	7.64709	104.569	2.78966e-20	3.66784e-19
ENSG00000078699	CBFA2T2	0.222521	0.236462	0.742275	3.0543	-0.0413441	2.70825	7.54409	104.546	2.82044e-20	3.7058e-19
ENSG00000157542	KCNJ6	2.82425	-0.201876	-0.349118	0.0956945	-1.49303	4.4453	5.66646	104.444	2.96255e-20	3.88986e-19
ENSG00000116661	FBXO2	-0.590291	2.46699	-0.25466	-1.68284	3.86719	3.37251	6.34821	104.391	3.03775e-20	3.98588e-19
ENSG00000188641	DPYD	1.44119	2.81436	1.80433	-1.36162	2.99895	1.78701	6.57995	104.386	3.04549e-20	3.99332e-19
ENSG00000135316	SYNCRIP	-2.87061	-0.497027	-0.779525	-0.437336	0.509812	-0.959308	8.38901	104.327	3.13289e-20	4.10513e-19
ENSG00000112118	MCM3	-4.73154	-0.328141	-0.3854	-1.34403	1.71424	-1.98984	7.84646	104.317	3.14811e-20	4.12227e-19
ENSG00000081041	CXCL2	-5.69791	-5.27847	-0.381365	-3.20767	-4.39912	-1.8387	6.74624	104.194	3.34011e-20	4.37072e-19
ENSG00000137962	ARHGAP29	0.146918	-2.95681	1.61655	-2.09056	-2.48535	0.324251	6.00472	104.18	3.36316e-20	4.3979e-19
ENSG00000144354	CDCA7	-2.15548	0.274067	-2.31688	-2.38541	-0.810935	-3.67367	8.33389	104.088	3.51582e-20	4.59441e-19
ENSG00000025039	RRAGD	3.00268	-0.179994	-0.682159	-0.581033	2.82548	3.13887	5.52841	104.041	3.5963e-20	4.69639e-19
ENSG00000224557	HLA-DPB2	0.902662	0.178311	2.10373	-0.120799	1.09252	0.335627	5.32591	103.966	3.72764e-20	4.8646e-19
ENSG00000224415	RP11-401L13.4	-0.242492	-1.01816	0.764582	-0.0368785	-2.7879	-2.59002	5.68323	103.957	3.74395e-20	4.88259e-19
ENSG00000187288	CIDEC	0.238711	2.93938	-2.28981	-3.42615	-2.89327	-2.87202	6.53056	103.909	3.83177e-20	4.99373e-19
ENSG00000138801	PAPSS1	-0.276039	0.00512353	2.43724	0.591701	1.74958	2.01587	7.91047	103.872	3.89963e-20	5.07874e-19
ENSG00000113048	MRPS27	-4.77495	0.149233	-1.0268	-0.974613	1.33982	-1.57485	7.62591	103.77	4.09617e-20	5.33111e-19
ENSG00000179222	MAGED1	-1.63663	-1.11839	0.237274	1.58996	-0.244894	1.09082	8.62237	103.706	4.22388e-20	5.49362e-19
ENSG00000181938	GINS3	-1.2627	0.477552	-0.614076	-2.08083	3.09647	-2.7607	6.26967	103.625	4.39245e-20	5.709e-19
ENSG00000158315	RHBDL2	-2.95943	-4.26348	-0.645087	-1.64443	-0.916767	-2.87659	6.68985	103.521	4.61824e-20	5.99842e-19
ENSG00000105289	TJP3	-1.24891	-0.277563	0.0249727	-1.38364	-4.0229	-1.81943	7.85169	103.49	4.68776e-20	6.08462e-19
ENSG00000224078	SNHG14	2.484	2.33743	3.50825	1.02114	1.41528	4.2817	6.17733	103.309	5.11478e-20	6.63064e-19
ENSG00000164825	DEFB1	-0.886845	-0.167378	-0.658136	-1.3478	2.38444	-2.47712	5.8769	103.308	5.11531e-20	6.63064e-19
ENSG00000211445	GPX3	1.69116	-0.481758	2.89497	0.306709	2.38946	6.50797	6.4899	103.281	5.1831e-20	6.71399e-19
ENSG00000166415	WDR72	-1.74946	-0.876829	-4.26941	-0.44424	-4.59115	-0.460686	6.0814	103.108	5.63242e-20	7.29113e-19
ENSG00000140279	DUOX2	0.714532	-2.00316	3.08867	-2.23035	-1.42681	0.640512	6.27692	103.055	5.77864e-20	7.47539e-19
ENSG00000197321	SVIL	0.119804	-1.05888	-1.59056	0.448148	1.31828	0.0321161	6.78269	103.046	5.80409e-20	7.50328e-19
ENSG00000172379	ARNT2	0.512693	-2.06935	-1.22573	1.95814	-2.63406	3.07444	6.03273	103.02	5.87762e-20	7.59324e-19
ENSG00000134954	ETS1	2.1632	-0.756841	0.729423	3.14978	-1.8561	2.5348	5.87868	103.017	5.88512e-20	7.59783e-19
ENSG00000104808	DHDH	-1.84598	3.81479	-1.84598	-1.61328	1.21731	-1.84598	6.0513	102.856	6.35708e-20	8.20166e-19
ENSG00000176387	HSD11B2	-1.33923	0.625005	-1.50009	1.48316	-2.19034	0.0950242	8.00637	102.815	6.48415e-20	8.36e-19
ENSG00000186298	PPP1CC	-1.80303	0.562687	-1.09273	-0.964747	-0.331919	-1.59335	8.59779	102.794	6.54988e-20	8.43911e-19
ENSG00000148175	STOM	1.53185	-1.16545	-0.846234	-1.73316	3.28506	-0.341783	6.59968	102.763	6.64806e-20	8.55988e-19
ENSG00000240065	PSMB9	-0.308893	1.33137	0.572986	-0.633714	1.7761	-0.516213	8.56946	102.751	6.68829e-20	8.60593e-19
ENSG00000171621	SPSB1	-1.9859	1.63904	-0.826296	-0.238026	3.42504	-0.938212	6.02695	102.712	6.81585e-20	8.76421e-19
ENSG00000106305	AIMP2	-3.28503	0.748437	-0.966693	-2.12054	0.894305	-2.2611	7.21804	102.583	7.25184e-20	9.31861e-19
ENSG00000169248	CXCL11	-0.639211	-0.181891	2.06002	-0.639211	4.28371	-0.639211	5.78391	102.527	7.44872e-20	9.56523e-19
ENSG00000102003	SYP	-0.27172	-0.93973	0.62579	3.17206	-0.281489	3.1462	5.8058	102.42	7.84131e-20	1.00627e-18
ENSG00000163584	RPL22L1	-1.39168	-1.86203	-1.75549	-0.86395	-0.423071	-1.2025	6.93478	102.398	7.92613e-20	1.01648e-18
ENSG00000110328	GALNT18	2.86586	-0.491299	-0.676057	-0.084764	3.9427	-0.35339	5.71255	102.322	8.21976e-20	1.05343e-18
ENSG00000111802	TDP2	-1.38427	1.23806	-2.47109	0.358639	-0.862618	0.0656987	7.23787	102.113	9.08996e-20	1.16418e-18
ENSG00000167780	SOAT2	-0.254297	3.5102	-0.254297	-0.0876111	-0.0602301	-0.254297	5.45772	102.023	9.49126e-20	1.21477e-18
ENSG00000118017	A4GNT	-0.0786881	-3.87169	0.907861	-4.19457	-4.35496	-4.35496	6.02818	101.955	9.80559e-20	1.25417e-18
ENSG00000090530	P3H2	-1.07201	-3.25137	1.99197	-1.82409	0.199427	-3.73748	6.39806	101.94	9.87688e-20	1.26245e-18
ENSG00000125384	PTGER2	-4.48247	-3.46012	0.0655393	-0.0189214	-4.35626	-1.79291	6.07618	101.802	1.0557e-19	1.34848e-18
ENSG00000131477	RAMP2	5.27311	-0.0403959	0.155835	-0.0403959	-0.0403959	1.69289	5.50687	101.784	1.06473e-19	1.35911e-18
ENSG00000122591	FAM126A	-0.772332	1.51567	-2.77881	-1.09362	2.48061	1.16913	6.0863	101.408	1.27533e-19	1.62686e-18
ENSG00000233460	RPL35AP31	-1.2016	-0.670318	-1.83733	0.864959	-1.83733	0.924588	5.41026	101.374	1.29658e-19	1.65288e-18
ENSG00000159640	ACE	0.787104	1.72844	-0.940686	-0.339781	-3.48208	0.808856	6.34516	101.274	1.36015e-19	1.73277e-18
ENSG00000204021	LIPK	0.354438	0.0144703	1.73485	-0.0333819	0.190142	-0.0333819	5.28239	101.196	1.41265e-19	1.79848e-18
ENSG00000185633	NDUFA4L2	0.0621379	-0.136576	0.229703	-0.661004	3.84799	-0.983261	5.69121	101.095	1.48277e-19	1.8865e-18
ENSG00000162552	WNT4	1.59948	-0.792465	-1.64157	2.76073	1.62296	4.55845	5.96663	101.06	1.50776e-19	1.91703e-18
ENSG00000108370	RGS9	0.50971	-0.290257	-0.67904	2.08469	-0.67904	4.06608	5.43536	100.997	1.55419e-19	1.97475e-18
ENSG00000106772	PRUNE2	0.711994	-0.561574	-2.20758	1.92635	-3.93066	2.00784	6.63237	100.975	1.57069e-19	1.9944e-18
ENSG00000204136	GGTA1P	-0.26595	-0.593049	-0.143786	-0.332074	3.33185	0.357802	5.51699	100.97	1.5746e-19	1.99806e-18
ENSG00000136295	TTYH3	-1.15722	-1.57704	-1.49633	1.48753	-1.87335	-0.471218	6.88312	100.926	1.60812e-19	2.03924e-18
ENSG00000179583	CIITA	1.85184	2.12628	3.60052	-0.303604	0.414639	-1.0435	6.41226	100.904	1.62548e-19	2.05991e-18
ENSG00000120675	DNAJC15	-2.31037	-0.802645	-1.51993	-0.519523	-1.14341	-1.37761	7.89919	100.858	1.66136e-19	2.10399e-18
ENSG00000198868	CTB-36O1.4	1.23267	-0.148393	-0.213246	-0.800693	-1.83043	-0.863862	5.49149	100.773	1.73098e-19	2.19072e-18
ENSG00000198168	SVIP	-0.763727	-0.732074	0.213087	-0.3355	-2.10741	-0.39884	6.92037	100.699	1.79337e-19	2.26819e-18
ENSG00000064763	FAR2	-0.387039	0.252585	-3.19688	-0.605017	-3.1112	-4.68768	6.31079	100.537	1.93833e-19	2.44992e-18
ENSG00000132305	IMMT	-3.48756	0.334616	-0.83224	-0.838081	0.473074	-0.977958	8.34053	100.472	2.00045e-19	2.52679e-18
ENSG00000197594	ENPP1	-3.11783	0.216502	-0.283417	-0.464035	-2.90329	4.05876	6.16289	100.376	2.09458e-19	2.64394e-18
ENSG00000105855	ITGB8	-3.25624	-1.32138	-1.95761	-0.613417	-1.41647	1.13692	7.45866	100.351	2.11962e-19	2.6738e-18
ENSG00000187017	ESPN	0.0145738	2.08403	-2.18938	-1.25294	-0.180389	-1.14299	5.98025	100.337	2.13446e-19	2.69076e-18
ENSG00000115484	CCT4	-1.99504	0.0709429	-0.663519	-0.58717	1.2372	-1.17555	8.22735	100.293	2.17979e-19	2.74611e-18
ENSG00000111331	OAS3	-0.729295	-1.20187	0.483491	-0.753283	1.82251	-3.17729	8.03275	100.219	2.25838e-19	2.84326e-18
ENSG00000162618	ADGRL4	5.24837	-0.113369	-0.0537894	0.00988588	-0.113369	-0.113369	5.52296	100.148	2.33704e-19	2.94036e-18
ENSG00000006042	TMEM98	-5.0461	0.43267	0.25353	0.238705	-1.20644	-0.191311	8.26263	100.12	2.36838e-19	2.97785e-18
ENSG00000162882	HAAO	0.0504702	1.66736	-4.36978	-1.49515	-0.684212	-0.900514	6.95066	100.083	2.41094e-19	3.02939e-18
ENSG00000233476	EEF1A1P6	-1.0649	0.0870773	-0.89705	0.0216798	0.0187761	-0.386923	6.61027	100.002	2.50726e-19	3.14837e-18
ENSG00000140465	CYP1A1	4.96297	4.87183	-0.357203	0.839208	-0.24183	-0.357203	5.80614	99.9834	2.52942e-19	3.17413e-18
ENSG00000227008	RP3-417G15.1	-1.69766	-0.641961	-0.987214	-0.289055	-1.10898	-1.48152	5.89136	99.9818	2.53136e-19	3.1745e-18
ENSG00000224114	RP11-343H5.4	-1.51995	-0.212418	-0.685082	-0.377569	-0.404756	-1.55627	6.33169	99.9347	2.58928e-19	3.24502e-18
ENSG00000114315	HES1	-2.00938	-0.999112	-0.254777	-1.33629	-0.555182	-3.19985	7.50814	99.919	2.60892e-19	3.2675e-18
ENSG00000171476	HOPX	-2.12355	-0.239665	-1.20559	1.80164	1.03015	4.36125	6.58751	99.909	2.62139e-19	3.28099e-18
ENSG00000108946	PRKAR1A	-0.475584	-0.871206	-0.136297	0.101182	1.5247	1.04234	7.85273	99.9073	2.62356e-19	3.28158e-18
ENSG00000016391	CHDH	-0.0710602	0.0302721	-0.597266	-0.195121	-4.53134	0.406785	7.52528	99.8398	2.71009e-19	3.38761e-18
ENSG00000182195	LDOC1	1.95601	0.014112	2.4428	-0.0426944	3.42327	4.62912	5.61642	99.6941	2.90657e-19	3.63086e-18
ENSG00000232352	SEMA3B-AS1	0.980638	0.098367	2.61323	0	0	0	5.30925	99.6925	2.90872e-19	3.63119e-18
ENSG00000112531	QKI	1.53576	-2.01377	0.297103	0.465585	2.29937	-1.46494	5.98692	99.5653	3.09203e-19	3.85753e-18
ENSG00000161249	DMKN	-1.90667	-3.88132	-0.223479	-2.00916	-0.625216	0.686988	6.82109	99.5463	3.12035e-19	3.89035e-18
ENSG00000134873	CLDN10	-4.45664	-4.77912	-4.06229	-1.58275	-3.92906	-2.62949	5.94272	99.4923	3.20234e-19	3.98998e-18
ENSG00000196632	WNK3	0.839264	0	1.02975	0	1.86581	4.8333	5.44071	99.4432	3.27875e-19	4.08255e-18
ENSG00000130830	MPP1	1.65678	4.88312	2.08172	-0.0626091	2.82469	2.10986	6.75165	99.2839	3.53939e-19	4.40425e-18
ENSG00000167615	LENG8	0.372648	-0.908204	0.80165	0.177848	-1.91143	0.142547	8.01526	99.2713	3.56098e-19	4.42825e-18
ENSG00000102996	MMP15	-1.09835	-1.09419	0.322364	-1.02121	-3.19673	-1.29409	6.97993	99.0947	3.87609e-19	4.817e-18
ENSG00000213352	GAPDHP44	-0.901468	0.272459	-0.799454	-0.458688	0.829808	-1.95011	5.79199	98.9518	4.15139e-19	5.1558e-18
ENSG00000187109	NAP1L1	-0.698442	-0.923213	-0.928522	-0.542984	1.27192	0.147692	7.98813	98.9457	4.1636e-19	5.16764e-18
ENSG00000174871	CNIH2	0.334296	0.0377328	-0.199964	-0.240695	0.0587553	4.30047	5.38096	98.8894	4.2778e-19	5.30596e-18
ENSG00000144583	2004-03-01	1.11273	0.527362	-0.299412	-0.13217	0.237759	4.56976	5.43431	98.8198	4.42304e-19	5.48258e-18
ENSG00000136425	CIB2	-0.757481	2.0889	-1.63291	-1.16693	-1.13812	-0.672929	5.46953	98.8048	4.45515e-19	5.51883e-18
ENSG00000114378	HYAL1	-1.46694	-3.85667	0.386869	-1.47481	-4.1073	-3.86768	6.82943	98.7962	4.47345e-19	5.53794e-18
ENSG00000110090	CPT1A	-2.10408	0.675901	0.056888	-0.398293	-1.90102	-1.19407	7.38929	98.7623	4.54688e-19	5.62524e-18
ENSG00000204389	HSPA1A	-0.744851	-0.78694	0.395574	-1.10081	1.42924	0.640076	6.95602	98.6908	4.7057e-19	5.81799e-18
ENSG00000124232	RBPJL	4.72071	-0.0968624	-0.0968624	-0.00464669	-0.0968624	4.19788	5.42321	98.5886	4.94235e-19	6.10666e-18
ENSG00000139921	TMX1	-1.93296	0.152576	-1.28702	-0.693695	1.38823	-0.728338	7.3408	98.4521	5.27709e-19	6.51607e-18
ENSG00000172817	CYP7B1	0.110939	-0.0557201	0.132755	0.0314077	2.5396	-0.0557201	5.33521	98.4158	5.36991e-19	6.62644e-18
ENSG00000237070	AC005550.3	-2.62693	-2.35175	-3.35221	-0.885847	-3.29686	-3.35221	5.5486	98.3677	5.49532e-19	6.77685e-18
ENSG00000205771	CATSPER2P1	-2.23764	-0.648219	-0.173566	0.222812	-1.07792	-1.21871	6.00447	98.3403	5.56814e-19	6.86227e-18
ENSG00000204872	NAT8B	-1.37904	1.60132	-1.80125	-3.68388	-4.03722	-1.57582	6.28032	98.3268	5.6042e-19	6.9023e-18
ENSG00000132646	PCNA	-3.08381	-0.126453	-0.817133	-1.38124	1.27746	-2.95931	8.11002	98.2524	5.80806e-19	7.14881e-18
ENSG00000173230	GOLGB1	-0.251785	-0.666391	-0.504074	0.348056	-1.41609	-0.5555	9.38631	98.239	5.84573e-19	7.19058e-18
ENSG00000115828	QPCT	4.10935	-1.42658	-1.43956	0.374471	1.18523	4.90799	6.02612	98.1883	5.98948e-19	7.36271e-18
ENSG00000106066	CPVL	-4.23921	-3.63484	-4.07444	-0.93857	0.122015	-0.485784	5.98804	98.1757	6.02598e-19	7.40285e-18
ENSG00000109686	SH3D19	-1.88126	0.942722	-0.950851	-0.620001	-1.13174	-2.45589	7.02752	98.1713	6.03873e-19	7.41379e-18
ENSG00000180616	SSTR2	0.837913	-0.627914	-0.32605	1.59211	-0.21298	6.17839	6.05307	98.1206	6.18733e-19	7.59139e-18
ENSG00000186377	CYP4X1	-2.0076	-1.88057	-0.324626	-1.79559	2.42477	-1.74423	6.50767	98.1129	6.21046e-19	7.61493e-18
ENSG00000204983	PRSS1	1.2801	0.228926	2.15198	6.11885	-0.870033	1.39924	6.15531	98.0229	6.48468e-19	7.94611e-18
ENSG00000162654	GBP4	1.81936	0.790777	1.64074	-1.52177	3.48249	-2.5457	6.84141	97.9479	6.72234e-19	8.23209e-18
ENSG00000175567	UCP2	-1.47516	0.272825	-0.328839	0.830364	-2.07615	2.21205	8.35694	97.9424	6.74e-19	8.24403e-18
ENSG00000172927	MYEOV	-1.46883	-4.75755	-2.07785	-0.233854	-2.39061	-5.23925	6.40196	97.9422	6.74065e-19	8.24403e-18
ENSG00000228305	AC016734.2	-1.75834	-0.466816	-1.6687	-1.10585	-1.26468	-1.46019	5.63662	97.9298	6.78077e-19	8.28785e-18
ENSG00000183762	KREMEN1	-1.46267	-0.466822	-0.0543624	1.18756	3.00918	0.718756	6.98673	97.8138	7.16906e-19	8.75688e-18
ENSG00000161513	FDXR	-2.40961	-0.384063	-1.29391	-0.916156	2.62123	-0.373967	6.84789	97.7427	7.41819e-19	9.05545e-18
ENSG00000227053	RP11-395B7.4	-0.911902	-2.58806	-1.88192	-1.50937	-2.58806	-2.12557	5.39839	97.6861	7.62225e-19	9.29866e-18
ENSG00000138670	RASGEF1B	-0.755539	0.323952	1.51632	-1.1404	-1.30844	-1.26917	6.96969	97.6611	7.71437e-19	9.40509e-18
ENSG00000155066	PROM2	-0.335841	-2.47594	0.249228	-1.37053	-0.146513	-3.9781	7.49534	97.6591	7.72155e-19	9.40789e-18
ENSG00000129354	AP1M2	-5.11177	-0.0737066	-0.386859	-0.594944	-0.679799	-1.12169	8.36106	97.6242	7.8521e-19	9.56091e-18
ENSG00000072110	ACTN1	-0.896371	-2.26066	-0.648057	0.609794	1.10697	-0.204821	7.9762	97.5679	8.06728e-19	9.81671e-18
ENSG00000146373	RNF217	1.52934	2.00704	2.19878	0.104858	3.63029	2.97082	5.58825	97.4955	8.35261e-19	1.01575e-17
ENSG00000185963	BICD2	0.616937	-1.73394	-1.13131	-1.0316	2.34844	-0.316467	6.6894	97.4628	8.48471e-19	1.03117e-17
ENSG00000079739	PGM1	-2.58815	1.07068	-1.02442	-0.678615	1.43401	-1.30894	7.88248	97.3313	9.0373e-19	1.09763e-17
ENSG00000182156	ENPP7	3.61447	4.2214	0.715389	-0.704125	-1.24804	-0.637764	6.01941	97.3261	9.05969e-19	1.09966e-17
ENSG00000123388	HOXC11	-2.61595	-2.69138	-3.20668	-1.18617	-3.08597	-2.41895	5.49402	97.3059	9.14795e-19	1.10967e-17
ENSG00000213822	CEACAM18	-0.819121	2.93641	0.526121	-0.819121	-0.819121	0.139119	5.51961	97.2228	9.52034e-19	1.15412e-17
ENSG00000131467	PSME3	-2.80301	-0.208207	-0.606324	-0.856111	1.16525	-1.00737	8.0667	97.2056	9.59892e-19	1.16291e-17
ENSG00000112494	UNC93A	-0.616811	3.63034	-0.675483	-1.11832	-0.853636	-0.891179	5.74419	97.0898	1.01476e-18	1.22862e-17
ENSG00000179588	ZFPM1	-0.0215488	-0.878523	1.3775	0.881276	-3.38776	0.853058	6.23158	97.0788	1.02013e-18	1.23364e-17
ENSG00000198435	NRARP	-4.3321	-1.03797	-1.88828	-1.61725	-2.20462	-3.07521	6.34382	97.0787	1.0202e-18	1.23364e-17
ENSG00000120162	MOB3B	-1.95429	-0.0292625	-0.573389	-1.46901	-2.76095	-3.45848	7.41869	97.0264	1.04611e-18	1.26419e-17
ENSG00000080845	DLGAP4	-0.592334	-0.988585	-0.477111	1.64647	-1.1607	0.386338	7.13396	96.8555	1.1355e-18	1.37135e-17
ENSG00000104369	JPH1	-0.95493	-2.86057	-2.98886	0.938063	-1.96185	-0.639508	6.14058	96.7478	1.19572e-18	1.44318e-17
ENSG00000087884	AAMDC	-1.98736	1.01635	2.14137	0.160323	-0.450423	0.0820774	6.9443	96.6962	1.2257e-18	1.47844e-17
ENSG00000100106	TRIOBP	-2.87394	-1.5448	0.607808	-0.493821	-1.16474	-0.497855	6.72006	96.5906	1.28939e-18	1.55428e-17
ENSG00000086619	ERO1B	0.944849	0.434346	0.335859	0.386342	-0.498682	4.65831	6.53946	96.5219	1.33254e-18	1.60529e-17
ENSG00000107798	LIPA	-0.0412828	2.14562	-1.44253	-0.418997	1.41803	0.203471	7.65454	96.4631	1.37069e-18	1.65022e-17
ENSG00000118777	ABCG2	1.46053	3.47875	-2.73886	-0.260886	-1.14306	1.11008	6.43086	96.3956	1.41583e-18	1.7035e-17
ENSG00000165895	ARHGAP42	-3.59313	-0.0754589	1.0725	-1.53566	-3.01638	-1.94497	5.88848	96.392	1.41826e-18	1.70536e-17
ENSG00000100304	TTLL12	-2.64928	-1.50268	-0.0734966	-0.315232	0.996746	-1.67977	7.86447	96.3652	1.4366e-18	1.72598e-17
ENSG00000187239	FNBP1	1.88435	0.38729	3.40353	-0.285363	3.19557	2.5894	5.74997	96.3643	1.4372e-18	1.72598e-17
ENSG00000197535	MYO5A	3.66691	-0.0686827	1.75223	-0.0805532	4.26278	3.02116	5.90178	96.341	1.45339e-18	1.74434e-17
ENSG00000162692	VCAM1	3.51991	0	0	0.302476	4.0917	0	5.54583	96.3173	1.46996e-18	1.76313e-17
ENSG00000133328	HRASLS2	-2.77358	1.88258	1.25235	-1.13707	-2.77358	-2.77358	5.90657	96.2475	1.52003e-18	1.82205e-17
ENSG00000052795	FNIP2	-1.47782	-1.5216	0.295263	0.155015	-2.59963	0.796389	7.14677	96.2018	1.55372e-18	1.86128e-17
ENSG00000242574	HLA-DMB	0.614944	2.27389	0.791241	-3.23708	2.60964	-2.33599	6.98094	96.1593	1.58574e-18	1.89845e-17
ENSG00000168496	FEN1	-4.70351	0.494541	-0.446293	-1.24036	2.61174	-2.44488	7.24304	96.1538	1.58989e-18	1.90225e-17
ENSG00000147206	NXF3	0.296809	-3.66922	-4.41693	-0.789792	-4.82899	-2.73442	6.02803	96.1075	1.62562e-18	1.94378e-17
ENSG00000117632	STMN1	-3.89281	-0.697814	-1.23794	0.340706	1.09714	-0.249189	9.25679	96.0209	1.69459e-18	2.025e-17
ENSG00000089486	CDIP1	1.57407	3.03586	0.709806	0.469445	3.5995	1.71725	6.7469	95.9128	1.78471e-18	2.13137e-17
ENSG00000146376	ARHGAP18	-0.0398314	0.397356	-0.0565825	-0.479977	-2.99265	0.0587138	7.61479	95.9105	1.78669e-18	2.13241e-17
ENSG00000139352	ASCL1	0.26927	0.0360687	-0.199827	0.539438	-0.114653	4.15893	5.38135	95.8841	1.80949e-18	2.15828e-17
ENSG00000120057	SFRP5	4.4151	3.99673	0.0577617	0.876438	-0.147918	2.26155	5.61926	95.8614	1.82923e-18	2.18048e-17
ENSG00000196611	MMP1	-2.42292	-1.3874	1.38953	-2.83005	-2.72867	-2.83005	5.61573	95.8312	1.85599e-18	2.21101e-17
ENSG00000213606	AKR1B10P1	-1.5675	1.32981	0.780073	-1.10441	0.524671	-1.5675	5.51216	95.8044	1.87994e-18	2.23816e-17
ENSG00000186188	FFAR4	-2.31352	-2.38004	-2.3326	1.76202	-2.66813	2.87929	5.83452	95.607	2.06664e-18	2.45892e-17
ENSG00000238000	RP11-274E7.2	-1.15479	0.705644	-0.481067	-0.8641	0.74126	-1.0622	5.65816	95.4932	2.18254e-18	2.59521e-17
ENSG00000152894	PTPRK	-1.87373	-0.235284	-0.551721	-1.00772	-2.33328	-1.12242	8.09014	95.4873	2.18869e-18	2.60093e-17
ENSG00000147535	PPAPDC1B	-0.248344	-0.476418	-0.770995	0.856335	-2.28761	0.215184	8.21689	95.4345	2.24478e-18	2.66593e-17
ENSG00000100739	BDKRB1	-0.463153	-0.219591	-0.77577	-0.162322	3.43799	-0.77577	5.55516	95.3973	2.28518e-18	2.71224e-17
ENSG00000178184	PARD6G	2.62276	0.238024	0.807267	1.50144	4.36581	-0.559359	5.7454	95.3816	2.30249e-18	2.7311e-17
ENSG00000170915	PAQR8	-2.60181	-0.312036	0.316424	0.298992	-3.43183	-0.902651	7.35005	95.3578	2.32893e-18	2.76077e-17
ENSG00000215864	NBPF7	-1.46311	-1.7819	-1.7819	2.76091	-1.7819	-1.7819	5.49424	95.27	2.42903e-18	2.87767e-17
ENSG00000156026	MCU	-3.04416	-0.43879	-0.140616	-1.20319	-2.43718	-0.858947	7.98619	95.2666	2.43302e-18	2.88061e-17
ENSG00000128951	DUT	-2.26055	-0.0145759	-0.348584	-1.62274	1.24645	-0.473753	7.98599	95.2474	2.45549e-18	2.90543e-17
ENSG00000086062	B4GALT1	-1.07664	-0.744772	1.06597	-0.129249	-0.003389	-1.76399	8.07672	95.2371	2.4677e-18	2.9181e-17
ENSG00000215089	KRT18P11	-1.07704	-0.45583	-0.321064	0.506792	-1.68522	-1.05043	5.45328	95.2093	2.50076e-18	2.95537e-17
ENSG00000108219	TSPAN14	-0.778389	-0.0712872	-0.213139	1.07392	1.79476	0.62335	8.31466	95.1931	2.52024e-18	2.97657e-17
ENSG00000166002	SMCO4	-3.3872	-0.470964	-0.499008	0.00657625	-3.161	-0.276584	7.68055	95.1887	2.52558e-18	2.98104e-17
ENSG00000106789	CORO2A	-4.08433	-0.0953587	-0.993259	-1.79879	-1.37421	-1.79214	8.05626	95.1011	2.63393e-18	3.10704e-17
ENSG00000130540	SULT4A1	1.9892	3.90757	0.0310686	1.67093	0.0504044	3.58639	5.54225	95.0644	2.68064e-18	3.16021e-17
ENSG00000136068	FLNB	-1.9178	-0.453858	-0.336662	-0.923071	-2.02342	0.284184	9.02424	95.0485	2.70122e-18	3.18252e-17
ENSG00000105519	CAPS	-1.45583	-3.62498	0.735582	-0.303306	-2.6556	0.182168	6.81821	95.0313	2.72354e-18	3.20685e-17
ENSG00000183018	SPNS2	-0.0835243	-0.165841	-0.421679	1.32587	-4.02459	0.410087	6.30032	95.0128	2.74779e-18	3.23344e-17
ENSG00000167077	MEI1	5.80072	-0.228435	-0.078538	3.25957	-0.584383	2.10794	5.68236	94.944	2.83998e-18	3.33988e-17
ENSG00000198944	SOWAHA	1.20712	3.18708	0.806856	-0.322003	-2.07256	-0.0433646	6.03215	94.9384	2.84764e-18	3.34684e-17
ENSG00000117228	GBP1	0.490379	0.118711	1.07934	-2.24652	2.73412	-1.62764	7.2794	94.8562	2.96206e-18	3.4792e-17
ENSG00000008517	IL32	-0.932894	1.23283	-1.2626	-0.816111	-3.66384	-2.35159	7.19368	94.8059	3.03426e-18	3.56184e-17
ENSG00000151239	TWF1	-2.8168	-0.398814	-1.4902	-0.386178	0.372016	-0.252693	7.74025	94.7775	3.07583e-18	3.60844e-17
ENSG00000170275	CRTAP	-2.10144	0.108364	-0.468814	-0.961468	0.88693	-2.28184	8.17343	94.6358	3.29211e-18	3.85982e-17
ENSG00000180785	OR51E1	-0.653286	-3.24313	-3.51304	-3.51188	-3.38862	3.77423	6.09021	94.6001	3.34895e-18	3.92407e-17
ENSG00000164904	ALDH7A1	-2.10776	-0.0751896	-0.493827	-0.0430943	1.6934	0.0423258	7.93411	94.5616	3.41128e-18	3.99467e-17
ENSG00000240409	MTATP8P1	1.50037	-0.0144564	1.36711	-0.516889	0.463921	-0.541419	5.46827	94.5176	3.48404e-18	4.07741e-17
ENSG00000162458	FBLIM1	-1.08925	-0.31776	0.140933	0.236793	-2.90705	-0.319112	8.01518	94.4842	3.54026e-18	4.14068e-17
ENSG00000023734	STRAP	-2.16024	-0.121901	-1.13236	-0.110524	1.25517	-0.200144	7.97983	94.3578	3.76129e-18	4.39654e-17
ENSG00000164078	MST1R	-0.787515	-1.3002	0.671694	-0.875804	-2.53331	-2.24717	8.50496	94.2712	3.92074e-18	4.58014e-17
ENSG00000164611	PTTG1	-3.34805	-1.43317	-1.77877	-1.42094	1.03247	-4.87212	7.99634	94.2531	3.95476e-18	4.61708e-17
ENSG00000101220	C20orf27	-1.93155	0.443066	-1.09877	-2.00776	1.4463	-3.05842	6.47206	94.1922	4.0719e-18	4.75096e-17
ENSG00000151465	CDC123	-2.33354	-0.490808	-1.58757	-0.934205	0.984099	-0.745751	7.66061	94.1862	4.08374e-18	4.7619e-17
ENSG00000188906	LRRK2	0.343703	-0.79361	-1.1032	-1.31133	2.62966	-0.95467	5.53531	94.0142	4.43456e-18	5.16784e-17
ENSG00000136457	CHAD	2.7205	2.72699	4.80362	2.23761	-0.131665	2.48455	5.7524	94.0056	4.45292e-18	5.1861e-17
ENSG00000213366	GSTM2	1.58089	2.51135	1.93612	-1.32894	1.92811	1.65643	6.50089	94.0018	4.46083e-18	5.19218e-17
ENSG00000147041	SYTL5	-0.686711	-2.63308	0.987539	2.52735	-2.56627	2.46607	5.97598	93.9748	4.51913e-18	5.25686e-17
ENSG00000196260	SFTA2	-2.54692	-2.44911	1.48618	-1.61828	-2.54692	-2.29043	5.57959	93.9574	4.55696e-18	5.29767e-17
ENSG00000117152	RGS4	0.16759	-0.0372872	0.100304	-0.0302376	2.8137	5.4444	5.6101	93.9544	4.56331e-18	5.30186e-17
ENSG00000134574	DDB2	-2.36178	-0.860243	-2.06107	-1.33931	1.83878	-1.57388	6.95784	93.9521	4.56835e-18	5.30451e-17
ENSG00000179918	SEPHS2	-2.31169	0.687561	-1.31079	-0.812238	-0.798139	-1.16252	8.70658	93.9094	4.66277e-18	5.41089e-17
ENSG00000114948	ADAM23	2.48652	0.0803764	0	0.354105	3.36289	0	5.43719	93.8988	4.68669e-18	5.43538e-17
ENSG00000140284	SLC27A2	-3.8134	0.771098	-4.00857	-0.502005	0.520127	-0.745362	6.28969	93.8677	4.75691e-18	5.5135e-17
ENSG00000126067	PSMB2	-2.46815	-0.224212	-0.795801	-0.639729	0.709798	-0.874974	8.46342	93.7752	4.97251e-18	5.75993e-17
ENSG00000107537	PHYH	-3.50958	0.0675051	-0.530422	-0.720092	-3.19843	-0.785192	7.28143	93.7569	5.01643e-18	5.80731e-17
ENSG00000172292	CERS6	-2.62263	-1.0653	-1.01898	-1.52672	-2.14283	-0.520143	7.30724	93.6511	5.27711e-18	6.10542e-17
ENSG00000205362	MT1A	-3.94825	0.180991	0.0712335	-1.14051	-1.61848	-1.60379	5.99756	93.5734	5.4772e-18	6.33311e-17
ENSG00000232815	DUX4L50	2.03532	0.733999	0.494638	0.411836	3.50336	2.0347	5.85669	93.5243	5.60775e-18	6.48018e-17
ENSG00000007038	PRSS21	-2.75844	-3.30698	-3.77409	-3.66946	-0.449136	-3.47122	5.67316	93.5194	5.62089e-18	6.49147e-17
ENSG00000205238	SPDYE2	-1.56016	-1.06186	0.684521	0.260218	-1.55862	-0.155693	5.58244	93.5144	5.63449e-18	6.50328e-17
ENSG00000123191	ATP7B	-1.59008	-1.23618	-1.63946	-0.984814	-5.19684	-0.751139	7.06376	93.4439	5.82777e-18	6.72234e-17
ENSG00000137825	ITPKA	0.322131	1.42981	1.54773	-0.467841	-2.97049	-3.63793	6.23924	93.4408	5.83659e-18	6.72849e-17
ENSG00000112759	SLC29A1	-0.169922	-0.512147	2.57453	-2.00281	1.77407	2.03937	7.02091	93.3886	5.98428e-18	6.89462e-17
ENSG00000147459	DOCK5	-1.23528	0.0558346	-0.223959	-0.0868227	-2.87379	-0.948625	7.69875	93.3864	5.9907e-18	6.8979e-17
ENSG00000173221	GLRX	-0.0724035	1.99462	-0.499512	0.5437	-2.56661	0.371361	7.39509	93.3061	6.22553e-18	7.164e-17
ENSG00000139324	TMTC3	0.130848	0.0494585	-0.766391	0.0256332	2.08638	0.332552	6.89928	93.2738	6.32277e-18	7.27157e-17
ENSG00000170293	CMTM8	-1.88431	-1.17845	0.802377	1.23773	-2.47771	1.72704	6.32191	93.27	6.33404e-18	7.28018e-17
ENSG00000182199	SHMT2	-2.04115	-0.368169	-0.923707	-0.988062	1.25039	-1.42258	8.50268	93.2605	6.36309e-18	7.30921e-17
ENSG00000185905	C16orf54	4.23459	-0.0766241	0.417059	2.31851	-0.393053	4.52897	5.59928	93.2264	6.46772e-18	7.42498e-17
ENSG00000143621	ILF2	-0.842119	-0.286532	-0.829191	0.181253	1.43237	-0.648546	8.62512	93.1776	6.62069e-18	7.59606e-17
ENSG00000135387	CAPRIN1	-1.23295	-0.153207	-1.21004	-0.053832	0.888992	-0.822712	8.67833	93.1597	6.67791e-18	7.65715e-17
ENSG00000165078	CPA6	2.64146	-0.206286	-0.073774	-0.206286	3.02948	-0.206286	5.42646	93.1454	6.72382e-18	7.70521e-17
ENSG00000168032	ENTPD3	-2.64031	-3.11283	-0.634989	-1.3775	2.51068	-1.145	6.21861	93.1055	6.85359e-18	7.84925e-17
ENSG00000228149	RPL3P1	3.4428	-1.41464	-0.553895	-0.329485	-1.66536	-1.27252	5.38324	93.0506	7.03591e-18	8.05328e-17
ENSG00000092295	TGM1	1.52121	-0.0571544	0.525159	-0.351581	4.81502	1.2751	5.85864	93.0492	7.04076e-18	8.05405e-17
ENSG00000178401	DNAJC22	-1.39839	-0.189856	-0.322441	0.270024	-4.23381	-0.633606	6.95236	93.0195	7.14176e-18	8.16473e-17
ENSG00000186301	MST1P2	1.4604	1.75043	0.0718801	-0.855022	-2.22992	0.343762	6.11443	93.0166	7.15171e-18	8.17127e-17
ENSG00000127334	DYRK2	-2.31631	-0.590478	-0.346167	0.882854	-2.58364	0.13164	7.37159	92.8893	7.60109e-18	8.67957e-17
ENSG00000066583	ISOC1	-4.78144	1.15507	-0.559889	-0.881622	1.3191	0.489236	7.44298	92.8633	7.69659e-18	8.78341e-17
ENSG00000150768	DLAT	-3.76309	0.560093	-1.63213	-1.41346	1.34081	-0.898475	6.75139	92.8133	7.88292e-18	8.99073e-17
ENSG00000165929	TC2N	-1.81249	-2.02335	-0.312224	-0.580272	-2.36642	-1.72049	7.46694	92.7876	7.98068e-18	9.09685e-17
ENSG00000143921	ABCG8	-2.43091	2.61116	-1.89045	-2.25113	-2.29502	-1.99965	5.82254	92.6883	8.3691e-18	9.53395e-17
ENSG00000172005	MAL	1.25578	0.409948	3.95757	0.101119	2.46474	0.574553	5.5625	92.6686	8.44873e-18	9.61898e-17
ENSG00000137265	IRF4	5.96063	-0.183467	-0.368325	0.663793	-0.700417	0.536272	5.62615	92.5347	9.0081e-18	1.02498e-16
ENSG00000092470	WDR76	-2.71553	0.991941	-0.142615	-2.04809	2.21324	-2.50656	5.96039	92.4781	9.25567e-18	1.05253e-16
ENSG00000148468	FAM171A1	-1.19273	-0.947619	-1.20245	-1.18216	-3.69382	-2.24342	7.37932	92.4427	9.41394e-18	1.06989e-16
ENSG00000100290	BIK	-1.82666	-2.3434	-0.182037	-0.744757	-2.84709	-0.399007	7.25308	92.3271	9.94962e-18	1.13011e-16
ENSG00000158473	CD1D	3.09222	3.93823	-0.065555	2.56591	-0.00278609	-0.065555	5.53245	92.2884	1.01355e-17	1.15054e-16
ENSG00000197273	GUCA2A	-0.646782	2.62451	-0.646782	4.55093	-0.646782	-0.646782	5.63189	92.2354	1.03959e-17	1.17941e-16
ENSG00000111110	PPM1H	-2.08398	-0.548658	0.255758	0.186329	-4.26316	0.247064	6.24288	92.187	1.06397e-17	1.20636e-16
ENSG00000197584	KCNMB2	0.410448	-0.314236	-0.343621	-0.441602	-0.540159	4.45979	5.44837	92.144	1.08613e-17	1.23076e-16
ENSG00000136371	MTHFS	-3.09741	-0.499568	-0.278552	-1.89873	-1.65733	-0.741908	6.82056	92.0248	1.14988e-17	1.30223e-16
ENSG00000154065	ANKRD29	0.500115	-1.91485	2.56961	-2.55105	0.653224	-1.0616	5.89764	91.9486	1.19262e-17	1.34984e-16
ENSG00000186522	2010-09-01	-0.963493	0.132647	-0.531888	-0.964246	1.97688	-1.42946	6.89774	91.9357	1.20004e-17	1.35744e-16
ENSG00000141576	RNF157	0.807101	0.274084	-3.3732	-3.29245	-3.99931	-1.0869	6.04201	91.9193	1.20948e-17	1.36732e-16
ENSG00000162105	SHANK2	-1.1217	-0.865793	0.664238	0.682922	-4.18103	-1.37401	6.65302	91.9004	1.22046e-17	1.37891e-16
ENSG00000125775	SDCBP2	-1.96768	0.567956	-0.109809	-1.49444	-3.45308	-1.73799	8.26862	91.8299	1.26235e-17	1.42541e-16
ENSG00000111684	LPCAT3	-2.57563	1.70067	0.000729288	-0.58793	0.842141	-0.665983	7.96887	91.8035	1.2784e-17	1.44269e-16
ENSG00000184434	LRRC19	-1.46537	1.32561	-2.44891	-0.703561	-3.30682	-1.66754	6.15851	91.7226	1.3289e-17	1.4988e-16
ENSG00000121207	LRAT	-0.465956	4.26084	0.558288	0.684319	0.0143937	0.264953	5.58054	91.7203	1.33033e-17	1.49954e-16
ENSG00000175768	TOMM5	-2.81902	-0.297017	-0.285577	-0.688442	-0.311236	-1.18041	7.28924	91.6152	1.39899e-17	1.57602e-16
ENSG00000235363	SNRPGP10	-2.15604	-1.35726	-1.18103	-0.905209	-0.790496	-1.59265	5.74246	91.6093	1.40292e-17	1.57951e-16
ENSG00000130477	UNC13A	3.27116	0.596814	-0.566723	-0.10338	-0.818009	3.80214	5.53893	91.5792	1.42327e-17	1.60149e-16
ENSG00000222033	LINC01124	0.915911	0.199188	-0.101684	3.22427	-0.101684	3.54835	5.41761	91.5075	1.47301e-17	1.65649e-16
ENSG00000138279	ANXA7	-0.86118	-0.253737	-0.710843	-0.114835	1.12662	1.68642	8.17535	91.4876	1.48706e-17	1.67132e-16
ENSG00000179820	MYADM	-1.02743	-0.725717	0.37808	1.30362	-2.76326	1.2974	6.86118	91.4625	1.50505e-17	1.69055e-16
ENSG00000154305	MIA3	-1.56449	-1.12671	0.222036	0.998379	-0.674925	-0.659521	8.20482	91.4485	1.51521e-17	1.70097e-16
ENSG00000100764	PSMC1	-2.3855	-0.0586651	-0.780412	-0.301207	1.04857	-0.702886	7.32871	91.4271	1.53076e-17	1.71742e-16
ENSG00000133742	CA1	-5.03269	-5.12479	-4.41929	-5.60103	-5.95063	-4.66906	6.30005	91.3738	1.57035e-17	1.76082e-16
ENSG00000178301	AQP11	0.435731	2.30426	-1.58702	-2.06319	-2.12807	-1.75273	6.33276	91.3556	1.58407e-17	1.77517e-16
ENSG00000174469	CNTNAP2	-4.05801	-2.77614	-4.3627	-1.81491	-2.35043	-1.70288	5.91	91.1929	1.71236e-17	1.91783e-16
ENSG00000163737	PF4	-3.92227	-3.7015	-1.40753	-2.63398	-3.92227	-3.68267	5.63103	91.1841	1.71952e-17	1.92473e-16
ENSG00000143297	FCRL5	6.16001	1.27141	1.40027	1.32112	-0.230405	1.83101	5.56228	91.1716	1.72986e-17	1.93518e-16
ENSG00000138735	PDE5A	-3.55904	0.0774062	-1.72838	0.70494	-2.76403	0.255556	6.63305	90.9701	1.90501e-17	2.12987e-16
ENSG00000147526	TACC1	0.142433	-2.54636	-1.41898	1.36829	-0.268844	-0.0129192	7.15651	90.9627	1.91179e-17	2.13621e-16
ENSG00000133134	BEX2	2.24576	1.60762	3.55461	1.51923	3.86286	5.36607	5.85616	90.952	1.9216e-17	2.14593e-16
ENSG00000152953	STK32B	1.61548	-0.275005	3.42066	-0.546876	-0.55151	-0.656447	5.46313	90.9346	1.93766e-17	2.16262e-16
ENSG00000074527	NTN4	-0.132584	-1.94559	0.903417	2.67408	-2.53953	0.539077	6.60275	90.8603	2.00777e-17	2.23957e-16
ENSG00000166224	SGPL1	-3.83012	-0.203038	-1.19058	-0.489179	0.553488	1.74189	7.70376	90.8171	2.04968e-17	2.285e-16
ENSG00000224861	YBX1P1	-2.03545	-0.770283	-0.955659	-0.567877	-1.53454	-1.41709	5.71517	90.7507	2.11581e-17	2.35735e-16
ENSG00000120693	SMAD9	0.828874	-0.793794	-0.675869	3.47004	-1.48539	3.43139	6.05304	90.6517	2.21847e-17	2.47031e-16
ENSG00000054654	SYNE2	-1.01577	-1.02605	0.270231	-0.904043	0.398264	-0.846572	9.37474	90.5943	2.2802e-17	2.53758e-16
ENSG00000131187	F12	-2.08282	-0.41892	-2.68047	-1.10706	1.36628	-1.02596	6.87579	90.5073	2.37719e-17	2.64399e-16
ENSG00000122873	CISD1	-2.02824	0.602063	-1.5555	-0.689713	-0.559493	-0.910377	7.38777	90.452	2.44091e-17	2.7133e-16
ENSG00000082515	MRPL22	-3.60081	-0.627544	-0.916646	-1.23474	-0.259872	-2.37397	7.51922	90.4315	2.46487e-17	2.73835e-16
ENSG00000214510	SPINK13	0	0	2.77269	0	0	0	5.33089	90.4092	2.4914e-17	2.76622e-16
ENSG00000102886	GDPD3	-4.06101	-1.98619	-1.19214	-1.00332	-5.18286	-3.69695	6.43123	90.2916	2.6355e-17	2.92454e-16
ENSG00000110318	CEP126	-0.109509	-2.38249	0.0453215	0.535253	-1.02502	3.62608	6.07017	90.2709	2.66179e-17	2.95201e-16
ENSG00000070081	NUCB2	-0.661481	-1.76372	-0.441412	1.14915	-0.493034	0.522206	7.55659	90.269	2.66414e-17	2.95292e-16
ENSG00000135917	SLC19A3	-2.84241	1.13868	-2.61991	-2.55694	-2.60085	-0.725244	5.61775	90.213	2.73644e-17	3.03132e-16
ENSG00000140511	HAPLN3	0.0297371	0.00663255	1.795	0.0700651	4.4521	0.308981	6.06193	90.1928	2.76312e-17	3.05911e-16
ENSG00000185215	TNFAIP2	-3.62562	-3.52353	-2.26463	-1.68938	1.12066	1.31701	6.42546	90.1889	2.76825e-17	3.06303e-16
ENSG00000078902	TOLLIP	-3.64375	-0.60846	-1.4162	-0.919226	0.920885	0.513136	7.54672	90.1743	2.78764e-17	3.08272e-16
ENSG00000178163	ZNF518B	0.28066	3.02286	3.63243	0.192117	4.14715	2.97136	5.93726	90.1353	2.84006e-17	3.13889e-16
ENSG00000234155	RP11-30P6.6	-1.59515	3.18461	-1.50679	-0.34562	-1.55489	-1.47078	5.67004	90.1018	2.88603e-17	3.18787e-16
ENSG00000079785	DDX1	-2.20835	-0.14676	-0.735936	0.129002	0.854039	-0.908902	7.99875	90.045	2.96539e-17	3.27365e-16
ENSG00000114450	GNB4	0.273279	-0.569037	-0.755645	-1.1654	3.39964	-0.516437	5.73891	90.0305	2.98614e-17	3.29466e-16
ENSG00000139874	SSTR1	-1.07685	1.13807	0.801211	0.114625	-3.87537	1.37302	6.28395	90.0089	3.01709e-17	3.32691e-16
ENSG00000152767	FARP1	-0.955499	-1.38861	0.669252	0.457973	-2.95881	-0.0322159	7.22796	90.0014	3.02794e-17	3.33696e-16
ENSG00000101460	MAP1LC3A	-1.52315	0.41143	-1.30802	0.366248	-3.46228	0.453149	6.46275	89.9852	3.0515e-17	3.36101e-16
ENSG00000161149	TUBA3FP	0.371013	0.0863261	-0.214292	1.85174	0.441815	5.28415	5.525	89.9829	3.05485e-17	3.36278e-16
ENSG00000140526	ABHD2	-1.74095	-0.352251	0.316051	-0.532842	-1.63639	0.623283	8.28432	89.9072	3.16749e-17	3.48478e-16
ENSG00000156687	UNC5D	-0.125675	3.58751	-0.266898	-0.187511	-0.179446	2.07447	5.51426	89.8519	3.25242e-17	3.57618e-16
ENSG00000123143	PKN1	-0.520825	-2.98499	2.15241	0.625389	-1.17458	0.486568	6.04678	89.8388	3.27276e-17	3.5965e-16
ENSG00000156711	MAPK13	-3.42219	0.162813	-1.08036	-0.540848	1.15876	-1.42505	8.0309	89.7517	3.41193e-17	3.74729e-16
ENSG00000111666	CHPT1	-1.77851	1.16541	-0.338607	-0.601854	-1.50564	-1.64788	7.34093	89.7307	3.44649e-17	3.7831e-16
ENSG00000197093	GAL3ST4	-0.0524419	-0.491156	-0.987991	1.34765	3.57954	0.0368699	5.74146	89.7287	3.4497e-17	3.78446e-16
ENSG00000135447	PPP1R1A	1.25016	1.72418	0.229624	0.414935	-0.43887	4.99337	5.56098	89.7196	3.46475e-17	3.79881e-16
ENSG00000167914	GSDMA	0.141763	-0.138894	-0.138894	3.15287	-0.0198299	0.209168	5.32492	89.6661	3.55466e-17	3.89517e-16
ENSG00000228695	CES1P1	0.113518	2.10712	-0.00150849	0.00748175	2.40095	3.6048	5.45727	89.5544	3.74965e-17	4.1065e-16
ENSG00000173531	MST1	2.00527	2.22545	-0.103084	0.59691	-2.86349	0.00338438	6.46422	89.508	3.83369e-17	4.19616e-16
ENSG00000172037	LAMB2	-1.3619	-1.15098	1.67413	-1.5012	0.00212084	-1.51611	8.38794	89.4751	3.89445e-17	4.26025e-16
ENSG00000156463	SH3RF2	-1.1729	-0.269646	0.537112	-1.97833	0.291478	-2.67381	8.11323	89.3545	4.12567e-17	4.51063e-16
ENSG00000143119	CD53	4.39359	0	0	0	0.0895722	0	5.31163	89.3108	4.21269e-17	4.60315e-16
ENSG00000105538	RASIP1	1.61335	0.188119	2.12559	1.0735	4.29807	-0.965267	5.93596	89.2833	4.2686e-17	4.6616e-16
ENSG00000136002	ARHGEF4	2.95484	0.263517	0.527054	0.0651485	3.67737	1.21507	5.93045	89.2797	4.27579e-17	4.66681e-16
ENSG00000103222	ABCC1	-3.88677	-2.16025	0.690731	0.708536	-0.228402	0.412155	7.28192	89.2519	4.33309e-17	4.72667e-16
ENSG00000130707	ASS1	-2.23335	-0.76514	-1.21812	-0.141063	1.13114	-0.806971	8.86256	89.0862	4.6904e-17	5.11354e-16
ENSG00000161243	FBXO27	1.69353	0.416128	1.69382	-0.419951	4.04097	-0.259829	5.65143	89.0684	4.73039e-17	5.15423e-16
ENSG00000095110	NXPE1	-0.783044	-0.783044	-0.512317	3.90091	-0.676143	-0.783044	5.49021	89.0509	4.77008e-17	5.19454e-16
ENSG00000229715	EEF1DP3	1.52671	-1.78527	2.34212	0.458797	-3.15835	-1.28245	5.9556	89.0341	4.80867e-17	5.2336e-16
ENSG00000005893	LAMP2	0.802666	0.527434	-0.412696	-0.0973324	1.95968	0.704793	8.22512	88.9482	5.01018e-17	5.44985e-16
ENSG00000198794	SCAMP5	2.09436	2.49189	0.582798	-1.7406	-1.03208	4.2782	6.04865	88.9213	5.07508e-17	5.51733e-16
ENSG00000176658	MYO1D	-3.13582	-0.37616	-1.62636	0.103829	-1.60749	-0.595756	7.97243	88.9157	5.08869e-17	5.529e-16
ENSG00000166741	NNMT	3.78022	0.211851	0.115424	-0.0766103	2.48307	5.4662	5.64192	88.7896	5.40477e-17	5.86912e-16
ENSG00000179921	GPBAR1	3.60437	0.808838	3.42786	-0.772512	-0.338864	5.41364	5.95718	88.7623	5.47581e-17	5.94292e-16
ENSG00000180185	FAHD1	-3.39571	0.278361	-1.27034	-1.69632	-0.352495	-1.78332	7.88656	88.7467	5.5167e-17	5.98393e-16
ENSG00000121005	CRISPLD1	-0.119852	0.35848	-0.119852	0.595003	3.79141	2.09723	5.50079	88.7366	5.54346e-17	6.00957e-16
ENSG00000169299	PGM2	0.0400015	-0.227196	-1.36445	-1.0147	1.98168	-2.64143	6.88959	88.7335	5.55174e-17	6.01517e-16
ENSG00000143126	CELSR2	-0.383775	-0.350225	-0.131603	0.422991	2.80828	1.95426	6.51766	88.7259	5.57189e-17	6.03361e-16
ENSG00000169246	NPIPB3	-1.47526	-0.57616	1.06541	0.272024	-1.26093	0.163771	5.81191	88.7155	5.59955e-17	6.06016e-16
ENSG00000141753	IGFBP4	0.662309	-1.63298	-1.62841	-0.384653	1.41515	-4.44447	7.79343	88.6659	5.73399e-17	6.20217e-16
ENSG00000129990	SYT5	0.640898	0.0184577	-0.108051	0.742939	-0.349064	3.56276	5.35704	88.6391	5.80789e-17	6.27858e-16
ENSG00000120705	ETF1	-1.95925	-0.945573	-1.06726	-1.55658	0.682703	-1.2087	7.56052	88.588	5.9515e-17	6.43022e-16
ENSG00000142178	SIK1	-2.7535	-3.61262	-0.586626	-0.607542	-3.5191	-0.800059	6.6151	88.5801	5.97389e-17	6.4508e-16
ENSG00000123136	DDX39A	-2.14552	-0.460038	-0.261364	-1.24754	1.16932	-2.68479	8.61247	88.5759	5.98606e-17	6.46032e-16
ENSG00000216490	IFI30	-1.47895	0.908604	0.990904	-0.294773	1.26859	-1.65579	5.64671	88.5642	6.01964e-17	6.49293e-16
ENSG00000162444	RBP7	1.78386	0.471318	0	0	2.76373	1.23872	5.37233	88.5123	6.17083e-17	6.65228e-16
ENSG00000157992	KRTCAP3	-3.17921	-0.169911	-0.535549	-1.409	-1.27969	-1.57069	8.20517	88.5018	6.20165e-17	6.68177e-16
ENSG00000014914	MTMR11	-0.99643	1.28044	-2.62882	-0.86074	-1.92011	-1.00122	7.02544	88.4693	6.29883e-17	6.78268e-16
ENSG00000162704	ARPC5	-2.10712	-0.0282512	-1.11343	-0.213198	0.409725	0.231861	8.62219	88.2926	6.85381e-17	7.37453e-16
ENSG00000049283	EPN3	-2.52852	-1.17052	1.22524	-1.3077	0.85226	-2.36282	7.0971	88.2919	6.85612e-17	7.37453e-16
ENSG00000111859	NEDD9	-1.24554	-0.571423	-0.645471	-0.449542	-4.30453	0.667135	7.07778	88.2447	7.0125e-17	7.53854e-16
ENSG00000106714	CNTNAP3	-0.400958	-0.254209	-0.178487	-0.176333	2.31615	3.29857	5.42451	88.2053	7.14563e-17	7.67737e-16
ENSG00000197241	SLC2A7	0	3.17485	0	0.0921051	0.077694	0	5.37718	88.1336	7.39488e-17	7.94075e-16
ENSG00000141385	AFG3L2	-1.17667	0.494191	-0.73283	-1.02575	0.877849	-1.28542	7.53986	88.1211	7.4393e-17	7.984e-16
ENSG00000106484	MEST	-4.47751	0.79055	-2.08296	-0.339472	1.25532	-0.13525	7.34642	88.0975	7.52347e-17	8.06983e-16
ENSG00000100979	PLTP	-3.73245	-1.65337	0.839599	-1.55057	3.01947	-0.194199	6.89238	88.0706	7.62077e-17	8.16965e-16
ENSG00000182985	CADM1	-0.626485	0.252115	-0.845418	-0.3043	3.16059	2.65235	6.38312	88.0661	7.63731e-17	8.18283e-16
ENSG00000135596	MICAL1	2.65824	0.791763	1.00383	2.16605	-2.31838	2.04141	7.39665	88.0491	7.69951e-17	8.24489e-16
ENSG00000214391	TUBAP2	-1.55062	-0.290277	-0.982375	-0.580467	0.931669	-1.04803	5.5236	88.0039	7.86778e-17	8.4204e-16
ENSG00000138814	PPP3CA	-1.72813	-1.06467	-0.380926	-0.24198	-1.47112	0.731953	7.41208	87.9883	7.92651e-17	8.47855e-16
ENSG00000109743	BST1	-1.86278	3.17368	-1.31066	-0.893275	0.338698	-1.76438	6.05501	87.7444	8.90628e-17	9.52127e-16
ENSG00000233560	KRT8P39	-1.00882	0.103078	-0.872546	-1.08333	-2.15992	-1.59829	5.55287	87.7402	8.92412e-17	9.53505e-16
ENSG00000006453	BAIAP2L1	-0.545683	-0.626638	0.703175	-0.804222	-2.03714	-1.14161	7.91417	87.7013	9.09135e-17	9.70835e-16
ENSG00000137266	SLC22A23	-1.05503	-0.895501	0.299223	0.988584	-2.08689	-1.0742	7.35968	87.695	9.11853e-17	9.73199e-16
ENSG00000175591	P2RY2	-0.615921	-0.455949	-2.1077	-2.21991	3.1477	-2.18203	6.00777	87.6857	9.15929e-17	9.77008e-16
ENSG00000114978	MOB1A	-0.954093	0.464289	-1.0557	-0.530398	0.500555	-1.96718	8.22576	87.5137	9.94378e-17	1.0601e-15
ENSG00000243989	ACY1	-1.62369	0.672136	-1.11039	-0.643444	-1.18072	-1.55854	6.79498	87.5077	9.97238e-17	1.06256e-15
ENSG00000239556	AC004951.5	-0.0360177	0.148088	-0.0360177	0.0467982	1.90346	0.175592	5.30103	87.3732	1.06337e-16	1.1324e-15
ENSG00000156587	UBE2L6	0.300421	0.808224	0.901961	-0.138204	2.61234	0.231349	8.49086	87.3643	1.06794e-16	1.13664e-15
ENSG00000101187	SLCO4A1	-3.05612	-0.876473	1.33729	0.905424	-3.92586	-1.25063	6.2327	87.2716	1.11626e-16	1.18741e-15
ENSG00000147394	ZNF185	-2.56867	-2.43001	-1.02123	0.0998023	1.61539	-2.00635	6.88321	87.2644	1.12009e-16	1.19083e-15
ENSG00000203485	INF2	-0.537982	-1.49758	0.514333	-0.314078	-2.04693	-0.78887	8.03342	87.2349	1.13601e-16	1.20708e-15
ENSG00000136059	VILL	-0.895492	0.570866	0.573138	-0.537013	-3.13935	-1.49075	8.09325	87.2171	1.1457e-16	1.21672e-15
ENSG00000134291	TMEM106C	-1.42827	0.778072	-1.85683	-0.720997	0.363377	-1.89236	8.54128	87.1962	1.15718e-16	1.22823e-15
ENSG00000174028	FAM3C2	-2.25787	1.20757	-1.14643	-0.961659	-0.98138	-1.1072	5.56051	87.1889	1.16123e-16	1.23185e-15
ENSG00000238279	BX470102.3	-2.79582	-2.65989	-1.76406	-0.0151306	-1.86427	-1.35924	5.55678	87.1777	1.16749e-16	1.23781e-15
ENSG00000183010	PYCR1	-3.18956	-2.64586	-0.0381692	0.84032	-1.33966	-2.592	7.68903	87.0467	1.24286e-16	1.31699e-15
ENSG00000107863	ARHGAP21	-1.45052	-0.744746	1.05575	-0.578771	-1.99682	-0.675357	7.31563	86.913	1.32476e-16	1.40301e-15
ENSG00000120915	EPHX2	-0.80625	1.01532	-1.1922	-1.11562	-0.43888	-0.0697936	8.72144	86.8182	1.38612e-16	1.46719e-15
ENSG00000196557	CACNA1H	2.22331	0.785743	-0.799862	2.28626	-1.13364	4.22923	5.71212	86.8169	1.38701e-16	1.46733e-15
ENSG00000134057	CCNB1	-4.95022	-1.13389	-2.91692	-2.064	1.03745	-4.21655	7.9583	86.7969	1.40027e-16	1.48054e-15
ENSG00000214456	PLIN5	3.07683	-0.891411	3.74759	-0.536878	-1.26348	1.34467	5.83249	86.7004	1.46631e-16	1.54952e-15
ENSG00000224167	RP3-522D1.1	-1.82056	-1.536	-1.82056	-1.82056	-1.82056	-1.82056	5.31157	86.6937	1.47102e-16	1.55364e-15
ENSG00000236058	RP11-215A21.2	-2.03955	-0.765363	-1.13882	-0.444227	-1.2107	-1.33574	5.62755	86.682	1.47927e-16	1.5615e-15
ENSG00000010310	GIPR	2.05533	-1.77177	3.15207	1.44059	-1.3427	3.83713	6.14279	86.68	1.48067e-16	1.56212e-15
ENSG00000148737	TCF7L2	-1.36731	-0.603095	-0.27907	-0.321676	-2.43857	-1.25576	7.33415	86.6773	1.48257e-16	1.56327e-15
ENSG00000151552	QDPR	-2.15857	0.319814	-1.09104	-1.22027	-0.416319	1.99054	7.91337	86.5987	1.5393e-16	1.6222e-15
ENSG00000167306	MYO5B	-2.27958	-0.096566	-1.26855	-0.568477	-2.78057	-1.28684	7.50303	86.5627	1.56596e-16	1.6494e-15
ENSG00000091136	LAMB1	-0.66178	-1.07552	-3.26389	-0.35569	-1.15649	0.596137	7.77137	86.4151	1.6803e-16	1.76886e-15
ENSG00000129048	ACKR4	-2.61631	0.579308	0.351141	-3.10728	-3.3091	-2.9355	6.02066	86.3794	1.70919e-16	1.79829e-15
ENSG00000178171	AMER3	0.439548	0.661653	1.29544	0.0434426	0.12666	5.23408	5.66645	86.3632	1.72241e-16	1.81121e-15
ENSG00000230266	XXYLT1-AS2	0.168327	-0.228178	2.44309	2.37989	-0.228178	-0.228178	5.38915	86.3611	1.72415e-16	1.81205e-15
ENSG00000197601	FAR1	-0.997764	-0.169241	1.11895	-0.81627	1.08893	-0.736447	7.78591	86.3276	1.75193e-16	1.84024e-15
ENSG00000174059	CD34	5.63581	0.495355	0.272868	0.315365	0.0414933	-0.153902	5.59923	86.3034	1.77232e-16	1.86065e-15
ENSG00000187045	TMPRSS6	2.94194	0.491744	0.415677	0.210972	-0.297224	4.94349	5.53194	86.215	1.84868e-16	1.93976e-15
ENSG00000100528	CNIH1	-1.99856	0.511392	-1.40016	-0.0923684	0.837939	-0.367992	7.6833	86.1674	1.89123e-16	1.98332e-15
ENSG00000243466	IGKV1-5	3.71346	-0.0786155	0.0350403	-0.0786155	-0.0786155	-0.0786155	5.28863	86.1504	1.90658e-16	1.99833e-15
ENSG00000112782	CLIC5	3.19958	3.16084	0.000179138	1.04901	-0.40238	0.217619	5.45928	86.0463	2.00375e-16	2.09904e-15
ENSG00000234224	TMEM229A	-2.72412	0.882438	-0.989579	-2.478	-2.67631	0.232674	5.56971	85.8573	2.19287e-16	2.2959e-15
ENSG00000091140	DLD	-1.57923	0.226557	-0.925098	-1.10905	0.777474	-0.671909	7.93744	85.7927	2.26156e-16	2.36653e-15
ENSG00000204219	TCEA3	-2.0494	-0.587881	-0.0862586	0.766999	-0.689381	-2.01564	8.17403	85.7789	2.27644e-16	2.38081e-15
ENSG00000116667	C1orf21	-2.59031	0.442622	-1.9888	-1.72717	-0.239244	-1.14145	7.08603	85.7397	2.31947e-16	2.4245e-15
ENSG00000135541	AHI1	-0.532906	-1.55841	0.680617	-0.264664	-1.47006	1.11411	7.63057	85.7355	2.32407e-16	2.42799e-15
ENSG00000220472	RP11-69L16.5	-2.48834	-0.588309	-0.849293	-0.576626	-0.538949	-1.27469	5.87366	85.7154	2.34653e-16	2.45013e-15
ENSG00000117322	CR2	1.47264	3.76681	0.0215181	0.152291	-0.0671934	-0.0671934	5.39663	85.7071	2.35585e-16	2.45853e-15
ENSG00000176894	PXMP2	-1.48999	0.878298	0.158712	-1.5758	-0.964246	-1.62769	7.09745	85.6515	2.41917e-16	2.52324e-15
ENSG00000187630	DHRS4L2	-4.24115	0.362223	-0.734149	-0.549387	-0.476086	-0.861209	7.14496	85.5674	2.51829e-16	2.62521e-15
ENSG00000179178	TMEM125	-0.923885	-0.843053	0.26833	0.123118	-4.49498	-0.200889	7.60834	85.5638	2.52254e-16	2.62821e-15
ENSG00000186469	GNG2	1.1708	-1.26754	-0.870559	-1.36831	-0.611197	4.47303	5.5817	85.5273	2.56692e-16	2.67301e-15
ENSG00000087258	GNAO1	0.265272	-0.0282511	-1.27201	0.54235	-0.107799	3.94055	5.56923	85.5151	2.58187e-16	2.68712e-15
ENSG00000108010	GLRX3	-2.12751	0.122423	-0.819764	-0.206804	1.36367	-1.10206	7.59917	85.4925	2.60986e-16	2.71478e-15
ENSG00000132744	ACY3	-2.54582	0.921317	-0.338014	-0.62626	-4.02477	-2.90596	6.85214	85.379	2.75516e-16	2.86439e-15
ENSG00000211952	IGHV4-28	3.31512	0.0713222	0	0	0	0	5.27905	85.3616	2.77802e-16	2.88526e-15
ENSG00000063245	EPN1	-0.725219	-0.305635	0.695794	-0.539715	-1.34073	-1.74718	6.70414	85.3615	2.77823e-16	2.88526e-15
ENSG00000102858	MGRN1	-0.0412798	-1.40866	0.571192	-0.67657	-2.41201	-0.320062	7.52294	85.347	2.79753e-16	2.90373e-15
ENSG00000123179	EBPL	-1.69141	-0.590966	-0.51082	-0.805409	0.987988	-2.3888	7.2038	85.3157	2.83962e-16	2.94584e-15
ENSG00000170485	NPAS2	-2.12658	-1.28614	-0.78022	-1.83414	-3.70338	-1.26521	6.98415	85.3137	2.84224e-16	2.94697e-15
ENSG00000105963	ADAP1	-1.70742	-1.04975	-1.33448	-0.2156	-3.76087	-1.08917	6.59597	85.3105	2.84659e-16	2.94989e-15
ENSG00000182795	C1orf116	-2.08631	0.104226	1.38833	-0.730223	-1.82321	-0.676123	8.04797	85.2763	2.89345e-16	2.99684e-15
ENSG00000112394	SLC16A10	-0.316527	2.73835	1.10399	-1.23721	-1.9379	-1.75507	5.9375	85.2651	2.90898e-16	3.01131e-15
ENSG00000121316	PLBD1	-2.78814	-1.10568	-1.73611	-1.35402	-1.17586	-2.91784	8.19307	85.2442	2.93814e-16	3.03986e-15
ENSG00000100902	PSMA6	-0.974562	0.264262	-0.695683	-0.428209	0.763815	-1.04778	7.11333	85.2344	2.95188e-16	3.05245e-15
ENSG00000137124	ALDH1B1	-3.52033	0.967567	-2.51824	-0.398211	-2.02123	-1.86591	6.81881	85.1831	3.02504e-16	3.12641e-15
ENSG00000122679	RAMP3	5.10402	1.15234	0.144635	-0.0455178	3.51182	-0.0455178	5.61705	85.1583	3.06101e-16	3.1619e-15
ENSG00000064655	EYA2	-1.25512	-4.02502	1.13248	-1.34971	0.685484	-0.281092	6.70596	85.1053	3.13937e-16	3.2411e-15
ENSG00000139946	PELI2	3.05701	2.86367	3.59403	-0.391718	1.13159	1.68619	6.26811	85.0504	3.22268e-16	3.32533e-15
ENSG00000165449	SLC16A9	-2.55038	-3.23914	-2.14648	-0.593617	1.48054	-3.23914	5.84728	85.045	3.2311e-16	3.33223e-15
ENSG00000154640	BTG3	-0.685462	0.446207	0.253569	-0.0859872	2.50782	1.57239	6.50759	85.034	3.24809e-16	3.34796e-15
ENSG00000139193	CD27	5.29482	0.24918	0.781951	-0.0516096	0.197226	-0.166172	5.40645	85.0288	3.25604e-16	3.35437e-15
ENSG00000065989	PDE4A	0.423917	-0.975565	3.11942	0.0670533	-1.64081	1.4495	6.02577	84.9999	3.30127e-16	3.39914e-15
ENSG00000161133	USP41	1.35107	0.0393591	0	1.67371	0	3.43456	5.3355	84.9743	3.34186e-16	3.4391e-15
ENSG00000042445	RETSAT	-2.00026	1.20124	0.432397	-1.12079	-0.173964	-1.39306	8.23296	84.9705	3.34796e-16	3.44354e-15
ENSG00000131650	KREMEN2	0.540571	0.138568	-0.0581087	2.68551	4.30049	-0.0173536	5.67766	84.9187	3.43164e-16	3.52773e-15
ENSG00000134243	SORT1	-0.99076	-0.522142	-0.583492	-0.194119	-3.15508	0.0731262	7.66771	84.8106	3.61327e-16	3.71246e-15
ENSG00000149639	SOGA1	2.29811	-0.253716	0.682867	2.61696	2.13813	3.46332	6.52057	84.7784	3.66925e-16	3.76797e-15
ENSG00000118257	NRP2	2.6295	-0.570006	-0.378654	-0.704112	2.95797	-1.70078	5.79021	84.6927	3.82221e-16	3.92296e-15
ENSG00000198554	WDHD1	-3.06033	0.220001	-0.593058	-1.93039	2.23829	-3.2691	6.23371	84.6172	3.96242e-16	4.0647e-15
ENSG00000125753	VASP	-3.18223	-0.718285	-0.519002	0.0108829	-2.05322	-0.821066	7.02402	84.6117	3.97286e-16	4.07324e-15
ENSG00000180061	TMEM150B	-1.80797	0.264796	-2.5857	-1.89975	-2.5857	-2.0623	5.45398	84.596	4.00264e-16	4.10159e-15
ENSG00000163923	RPL39L	-3.42562	-2.16069	-1.12099	-1.9347	1.13737	-3.42562	5.8638	84.5276	4.13529e-16	4.23527e-15
ENSG00000124610	HIST1H1A	-1.40856	-1.40856	0.143044	0.704996	3.87533	-0.936531	5.84364	84.5208	4.14876e-16	4.24681e-15
ENSG00000166025	AMOTL1	0.540546	-0.0155798	0.101462	1.66412	3.62313	1.73245	6.58024	84.4571	4.27679e-16	4.37554e-15
ENSG00000128708	HAT1	-2.29024	0.108107	-0.908343	-0.661388	1.74472	-1.91927	7.12663	84.4349	4.32224e-16	4.41969e-15
ENSG00000167800	TBX10	-0.0227671	2.70812	0.113853	3.27436	0.0610864	-0.0227671	5.40171	84.3992	4.39644e-16	4.49318e-15
ENSG00000198521	ZNF43	2.4668	3.09167	4.19072	1.66527	3.40249	2.57868	5.79021	84.3818	4.43315e-16	4.5283e-15
ENSG00000226122	DDC-AS1	0.974414	1.85002	-0.13848	-0.0265918	-0.153953	1.49743	5.31315	84.3238	4.55751e-16	4.65286e-15
ENSG00000178162	FAR2P2	2.13191	-0.0972877	0.336705	0.508174	-0.0209666	5.48956	5.48516	84.2891	4.63341e-16	4.72785e-15
ENSG00000141429	GALNT1	-3.0269	-0.427563	-1.29089	-0.797141	-1.40836	-1.55533	7.48738	84.2113	4.80873e-16	4.90414e-15
ENSG00000141736	ERBB2	-2.39658	-0.138715	0.193361	-0.878234	-0.558363	-2.29296	8.46325	84.1747	4.89329e-16	4.98774e-15
ENSG00000204632	HLA-G	-0.906097	1.16252	0.505848	0.792064	1.57731	1.9628	5.79176	84.1383	4.97884e-16	5.07226e-15
ENSG00000111817	DSE	1.38226	-0.0402563	1.78679	1.46753	4.48277	2.79073	6.15872	84.1366	4.98289e-16	5.0737e-15
ENSG00000064393	HIPK2	-0.234957	-0.00344881	0.515933	1.17124	-0.807386	1.39514	8.46873	84.1348	4.98723e-16	5.07544e-15
ENSG00000142733	MAP3K6	-1.14692	-2.32515	0.765022	-1.91761	2.41595	-0.688747	6.32281	84.1163	5.03155e-16	5.11784e-15
ENSG00000170860	LSM3	-2.08622	-0.233531	-1.19295	-0.945102	-0.447476	-1.36868	7.5765	84.0506	5.1915e-16	5.27775e-15
ENSG00000136261	BZW2	-2.41419	-0.630157	-0.0819614	-1.0217	0.776988	-1.62483	7.94855	84.0285	5.24651e-16	5.32929e-15
ENSG00000214782	MS4A18	-0.0667402	4.58515	-0.381101	-0.266434	-0.381101	-0.381101	5.70422	84.028	5.24772e-16	5.32929e-15
ENSG00000171603	CLSTN1	-2.31148	-1.47248	-1.00172	0.0365727	0.0595543	-0.453327	8.05168	84.0089	5.29589e-16	5.37537e-15
ENSG00000109339	MAPK10	1.57274	0.807092	0.651057	-0.0854232	0.693285	4.78141	5.45525	83.9663	5.40435e-16	5.48257e-15
ENSG00000203799	CCDC162P	2.8449	0.738884	0.650321	3.48512	-0.442607	4.42687	5.62193	83.8536	5.70264e-16	5.78214e-15
ENSG00000123983	ACSL3	-2.7245	-1.68338	-0.400248	-0.721701	0.191941	-0.878814	7.86277	83.8309	5.76489e-16	5.84218e-15
ENSG00000163472	TMEM79	0.15956	-1.40967	0.650396	-0.77773	3.25599	-1.35	7.04115	83.7801	5.90604e-16	5.98208e-15
ENSG00000158516	CPA2	2.39798	4.53538	0	0	0.31873	0	5.52986	83.7577	5.96951e-16	6.04319e-15
ENSG00000139998	RAB15	-1.92032	0.450515	-0.102029	3.12508	-1.0007	0.34717	7.00091	83.7526	5.98399e-16	6.05467e-15
ENSG00000224877	C17orf89	-4.3865	-0.671455	-0.434719	-1.00687	0.0405222	-1.5525	7.23601	83.7046	6.12245e-16	6.19151e-15
ENSG00000154447	SH3RF1	-0.121196	-0.234353	0.695861	-0.0171638	-3.56829	-0.0415205	7.10792	83.6841	6.18255e-16	6.24901e-15
ENSG00000005020	SKAP2	-0.506548	-1.20902	-2.88087	-0.0346161	-0.827377	-0.353492	6.81902	83.6823	6.18787e-16	6.25111e-15
ENSG00000142606	MMEL1	-0.639198	-0.350655	2.27406	0.121593	-2.58799	-1.7232	5.99082	83.6523	6.2772e-16	6.33803e-15
ENSG00000137843	PAK6	-2.3221	-1.08728	-0.148506	-2.69443	2.20091	1.05587	5.88247	83.5676	6.53581e-16	6.59569e-15
ENSG00000185222	WBP5	-2.57227	-0.909082	1.31145	1.04969	0.271536	0.0586735	6.85591	83.5116	6.71264e-16	6.7706e-15
ENSG00000241755	IGKV1-9	4.19926	0	0.156495	0	0	0	5.30137	83.5104	6.71643e-16	6.77088e-15
ENSG00000136205	TNS3	0.622993	-0.0275313	0.0855475	-0.200508	-3.82474	0.210397	7.21226	83.491	6.77865e-16	6.83003e-15
ENSG00000104936	DMPK	1.61296	-0.189239	0.881377	3.48509	-0.307675	1.9069	6.74742	83.3622	7.20778e-16	7.25862e-15
ENSG00000152952	PLOD2	-1.60662	1.76287	-0.452685	-1.23726	1.9332	-0.636414	6.55126	83.3514	7.24493e-16	7.29222e-15
ENSG00000153250	RBMS1	1.5182	2.07465	3.22391	0.293418	3.58239	2.42923	6.18485	83.3366	7.29619e-16	7.33999e-15
ENSG00000188993	LRRC66	-3.59365	0.467386	-1.69491	-0.149298	-4.22841	-3.31141	6.3751	83.3224	7.34586e-16	7.38609e-15
ENSG00000083720	OXCT1	-4.01461	-1.76757	-0.176167	-0.438162	1.6235	-0.891133	6.9341	83.3179	7.3616e-16	7.39806e-15
ENSG00000139679	LPAR6	0.509814	-1.16572	0.94917	0.254225	2.66156	-1.50121	7.05097	83.2565	7.58019e-16	7.61377e-15
ENSG00000166797	FAM96A	-1.35538	0.840567	-1.02164	-0.703427	-0.184309	-0.344987	7.84329	83.2535	7.59128e-16	7.62093e-15
ENSG00000242472	IGHJ5	2.64195	-0.0454592	-0.0454592	-0.0454592	-0.0454592	-0.0454592	5.26507	83.2364	7.65335e-16	7.67925e-15
ENSG00000073849	ST6GAL1	-0.692145	-3.8701	-2.57669	-1.97656	-1.92361	0.668552	6.97675	83.1573	7.94727e-16	7.97001e-15
ENSG00000100644	HIF1A	-2.25861	-0.524832	-1.34748	-0.819972	0.819508	-0.145071	7.88244	83.151	7.97113e-16	7.98978e-15
ENSG00000204876	AC021218.2	-0.331533	-0.221883	-1.89846	-0.217008	-5.05018	-1.53556	6.46366	83.1494	7.97721e-16	7.99172e-15
ENSG00000143995	MEIS1	0.718554	0.196884	-0.0162922	-1.39478	3.37269	-0.776937	6.49342	83.0652	8.30388e-16	8.31466e-15
ENSG00000168389	MFSD2A	0.208231	-0.0632532	-2.92503	0.751856	2.28345	-0.623806	7.03389	83.0503	8.3629e-16	8.36941e-15
ENSG00000096092	TMEM14A	-3.30714	-0.231129	-0.371251	-0.332171	0.959389	-0.242637	7.20002	83.005	8.54528e-16	8.5475e-15
ENSG00000242076	IGKV1-33	2.926	0	0	0	0	0	5.26797	82.9689	8.69348e-16	8.69123e-15
ENSG00000185008	ROBO2	1.4784	0.0185545	0.929801	2.24737	3.78222	-0.294786	5.58264	82.951	8.7682e-16	8.76138e-15
ENSG00000110108	TMEM109	-0.802574	-0.369013	0.330392	-1.58418	2.09304	-0.146782	7.75716	82.9446	8.79479e-16	8.7834e-15
ENSG00000130429	ARPC1B	-1.72623	-0.728629	-1.65213	-1.97867	-0.71795	-2.09844	8.569	82.9398	8.81522e-16	8.79925e-15
ENSG00000204361	NXPE2	-1.20788	-0.876247	-1.11488	3.63143	-0.994704	2.49802	5.57846	82.8863	9.04258e-16	9.02152e-15
ENSG00000076003	MCM6	-5.0332	0.0185294	-0.699304	-1.58941	1.76088	-2.87581	7.05461	82.8028	9.40961e-16	9.38284e-15
ENSG00000144857	BOC	2.98257	-0.108742	-0.243964	0.65396	3.69854	3.41122	5.82423	82.7708	9.5544e-16	9.52229e-15
ENSG00000211967	IGHV3-53	3.21148	0.0777644	0	0	0	0	5.27168	82.7025	9.87033e-16	9.83208e-15
ENSG00000131746	TNS4	0.0392422	0.258303	-0.243251	0.238874	2.88169	-1.52846	5.82675	82.5486	1.06211e-15	1.05745e-14
ENSG00000143578	CREB3L4	-1.15423	-1.25624	0.639211	2.26688	-0.612736	-1.05872	7.56151	82.5446	1.06411e-15	1.05889e-14
ENSG00000073605	GSDMB	0.0249313	0.0281439	0.266023	-0.641666	-3.02178	-1.8281	8.0499	82.5305	1.07132e-15	1.06552e-14
ENSG00000102054	RBBP7	-1.84283	0.0855255	-0.988322	-1.04314	0.699233	-1.24763	8.57083	82.4796	1.09757e-15	1.09106e-14
ENSG00000211598	IGKV4-1	4.58287	-0.0266048	-0.0266048	-0.0266048	0.0282621	-0.0266048	5.3247	82.4688	1.10324e-15	1.09587e-14
ENSG00000104093	DMXL2	-1.39684	0.305286	-0.22261	0.817749	-3.22722	1.49368	7.42483	82.4682	1.10354e-15	1.09587e-14
ENSG00000235043	TECRP1	-0.910622	0.12962	-1.1287	-0.796846	0.315307	-0.722714	6.27456	82.4018	1.13901e-15	1.1305e-14
ENSG00000165626	BEND7	-1.98221	-0.234103	-0.890251	0.221832	-4.0116	0.85848	6.16227	82.3786	1.1517e-15	1.14252e-14
ENSG00000143819	EPHX1	-0.908309	0.846979	0.0541657	0.609322	1.98616	0.975535	6.01012	82.3257	1.18107e-15	1.17105e-14
ENSG00000204991	SPIRE2	-1.89083	-1.25757	0.132152	-1.00102	-3.91357	-0.0819184	6.89831	82.3154	1.18687e-15	1.17619e-14
ENSG00000163207	IVL	0.536525	0.181465	0.411824	0.797812	3.88099	0.377813	5.48027	82.2803	1.20687e-15	1.1954e-14
ENSG00000116748	AMPD1	5.31809	0.119988	0.179841	0	0	0	5.38903	82.1718	1.2709e-15	1.25779e-14
ENSG00000196937	FAM3C	-1.55739	1.20667	-0.889226	-1.27019	-0.159899	-0.916634	6.93965	82.1713	1.27117e-15	1.25779e-14
ENSG00000092068	SLC7A8	-2.62349	-0.114145	1.29141	0.374911	-0.295575	-0.105474	8.55956	82.0594	1.3408e-15	1.32601e-14
ENSG00000172197	MBOAT1	-2.14959	-0.142481	0.114464	-1.30509	-1.83732	-3.18398	7.84439	82.0314	1.3588e-15	1.34312e-14
ENSG00000159131	GART	-2.32829	-0.0403692	-1.22051	-0.815026	1.07336	-1.65087	7.58844	82.0205	1.36586e-15	1.34941e-14
ENSG00000108091	CCDC6	-4.56913	-0.414495	-0.677692	-1.39686	-0.340109	-0.714575	7.73724	81.9964	1.38161e-15	1.36427e-14
ENSG00000103723	AP3B2	-0.0882473	0.558671	0.226391	0.715134	0.699337	5.17623	5.52875	81.9488	1.4133e-15	1.39474e-14
ENSG00000221955	SLC12A8	-3.85214	-1.32646	0.719359	1.86319	-1.5991	-0.0783023	6.91854	81.9479	1.41391e-15	1.39474e-14
ENSG00000149591	TAGLN	0.512079	-1.74352	2.7769	1.59386	-2.40036	-0.676603	6.41097	81.8388	1.48929e-15	1.46834e-14
ENSG00000182481	KPNA2	-3.62311	-1.02769	-2.32392	-0.982538	1.17565	-2.53321	8.09701	81.8048	1.5136e-15	1.49087e-14
ENSG00000134369	NAV1	-0.0136148	-2.00848	-0.10496	0.226832	0.353544	2.50431	7.33174	81.8047	1.51369e-15	1.49087e-14
ENSG00000143217	PVRL4	-0.634719	-2.97931	0.0518402	-0.671834	1.92141	-2.0879	7.05129	81.7951	1.52057e-15	1.49688e-14
ENSG00000224094	RPS24P8	-1.84938	-0.953948	-0.176081	-0.28933	-1.52529	-1.22256	5.42347	81.787	1.52647e-15	1.50192e-14
ENSG00000114770	ABCC5	0.563696	-1.19275	2.27522	-0.619986	1.6578	0.941132	7.54277	81.7603	1.54597e-15	1.52034e-14
ENSG00000205531	NAP1L4	0.537891	0.0587649	0.0632005	-0.278421	1.52898	-0.742784	8.40449	81.7569	1.54849e-15	1.52204e-14
ENSG00000084636	COL16A1	-2.12176	0.65327	-0.433307	3.54789	-0.160323	1.48157	6.27815	81.6617	1.62032e-15	1.59183e-14
ENSG00000137547	MRPL15	-3.07421	-0.194539	-1.49807	-0.624753	0.442338	-2.10589	7.72636	81.6437	1.63428e-15	1.60472e-14
ENSG00000174950	CD164L2	-0.0782241	0.38628	0.140042	1.1468	3.08834	0.540478	5.40697	81.6156	1.65623e-15	1.62545e-14
ENSG00000185864	NPIPB4	-0.877926	-0.541521	0.971589	0.0929519	-1.09348	-0.183309	5.82955	81.6138	1.6577e-15	1.62607e-14
ENSG00000146054	TRIM7	-1.56172	-3.5617	-0.745114	-1.52066	1.11715	-3.82383	6.5013	81.6058	1.66398e-15	1.63139e-14
ENSG00000026025	VIM	5.58253	-0.275823	3.28225	-0.329744	1.29751	2.58803	6.02306	81.5859	1.67987e-15	1.64562e-14
ENSG00000166411	IDH3A	-1.88939	1.47191	-1.53388	-0.69742	1.50379	-1.53071	6.72021	81.5855	1.6802e-15	1.64562e-14
ENSG00000112773	FAM46A	-1.2268	-1.038	0.107865	-0.552672	-2.85756	1.19792	7.94259	81.5679	1.69433e-15	1.65862e-14
ENSG00000132274	TRIM22	0.789337	0.0753406	1.17143	0.771251	3.04052	-1.86441	7.7394	81.5556	1.70428e-15	1.66752e-14
ENSG00000230061	TRPM2-AS	-1.57552	-2.81524	-3.1278	0.322329	-3.27073	-1.01756	5.54645	81.5381	1.71848e-15	1.68056e-14
ENSG00000023228	NDUFS1	-2.79766	0.408329	-0.507089	-0.609573	0.586789	-0.0129803	8.14308	81.5057	1.7452e-15	1.70581e-14
ENSG00000145687	SSBP2	-0.385446	-1.57228	0.255231	0.31553	3.00694	1.53801	6.8088	81.4526	1.78995e-15	1.74867e-14
ENSG00000143674	MLK4	0.345876	0.351274	0.101215	-0.727039	-3.57834	-1.41023	7.18337	81.4464	1.79516e-15	1.75288e-14
ENSG00000161533	ACOX1	-0.399097	1.44408	0.0790686	-0.917546	-0.529328	-0.0175255	7.90356	81.4093	1.82718e-15	1.78323e-14
ENSG00000183248	PRR36	-0.890854	-0.817589	-0.726215	1.15108	-0.961497	2.71079	5.39635	81.4048	1.83113e-15	1.78618e-14
ENSG00000106546	AHR	-1.31196	-2.41882	-0.636353	-2.47247	0.462035	-1.02754	6.78526	81.3807	1.85225e-15	1.80587e-14
ENSG00000053108	FSTL4	1.66018	-0.263928	0.00990803	0.249862	3.86404	2.53736	5.64023	81.2661	1.95612e-15	1.90618e-14
ENSG00000225630	MTND2P28	1.3778	-0.9604	-1.52616	-0.434617	-0.919144	-0.745709	9.15309	81.1944	2.02402e-15	1.97135e-14
ENSG00000106355	LSM5	-2.40406	-0.0862574	-1.36747	-1.01728	-0.4655	-1.82534	7.16115	81.1461	2.07102e-15	2.01611e-14
ENSG00000168461	RAB31	-1.19885	-0.143164	1.72229	-0.383465	3.8202	2.19666	5.87154	81.1302	2.08683e-15	2.03047e-14
ENSG00000119686	FLVCR2	-2.03662	1.05275	-3.58589	-3.49389	-1.30721	-3.26757	5.91501	81.0767	2.14059e-15	2.08173e-14
ENSG00000166348	USP54	-2.18687	-2.95223	0.0576341	-0.018233	-2.00532	-1.05714	7.27983	81.0553	2.16252e-15	2.102e-14
ENSG00000183196	CHST6	-0.02285	0.826464	-1.23144	1.81412	-1.15611	0.153886	5.40805	80.9876	2.23338e-15	2.16978e-14
ENSG00000171634	BPTF	-0.308187	-1.22893	-0.330756	-0.0220891	-1.44027	0.184689	8.46107	80.9758	2.2459e-15	2.18085e-14
ENSG00000121690	DEPDC7	1.77378	1.97125	-2.86939	-1.10866	1.13938	-1.21736	6.14552	80.9682	2.25408e-15	2.18768e-14
ENSG00000116141	MARK1	2.4412	0.139797	-0.0325506	-0.322456	2.99744	3.01932	5.49131	80.8706	2.36119e-15	2.29048e-14
ENSG00000113328	CCNG1	-1.36689	1.17524	-0.920912	-0.2994	-0.03083	-0.740056	8.19798	80.8414	2.3943e-15	2.32079e-14
ENSG00000091164	TXNL1	-2.38819	0.443331	-0.619769	0.0194807	0.876097	-0.639789	7.75536	80.8409	2.39483e-15	2.32079e-14
ENSG00000196517	SLC6A9	-1.05	0.0952789	0.343787	1.35508	3.66395	0.373621	5.89984	80.8073	2.43338e-15	2.35696e-14
ENSG00000196405	EVL	0.562657	0.194187	1.58366	-0.238742	-0.879738	1.69017	6.6101	80.7257	2.52983e-15	2.44914e-14
ENSG00000107957	SH3PXD2A	-0.15889	-1.82744	-0.29419	1.45988	-0.619298	1.40565	7.60594	80.7078	2.55136e-15	2.46874e-14
ENSG00000157388	CACNA1D	-0.977652	-0.800118	-1.37745	-0.897141	-4.14803	1.75586	6.18896	80.6271	2.65131e-15	2.56417e-14
ENSG00000242125	SNHG3	-1.69002	-1.21997	-0.622677	-1.7427	0.0862379	-2.52797	8.19214	80.5964	2.69029e-15	2.60056e-14
ENSG00000100557	C14orf105	-0.000103332	-2.66866	-4.0687	-1.94698	-4.1868	-3.7082	5.69703	80.5772	2.71497e-15	2.62311e-14
ENSG00000185839	RP4-592A1.2	-1.31602	1.01033	-0.527945	-0.648753	-0.361923	-1.2826	5.67285	80.4861	2.83532e-15	2.73801e-14
ENSG00000189001	SBSN	0.267476	-0.00744377	-0.479645	1.85901	4.02393	-0.20673	5.60935	80.471	2.85573e-15	2.75635e-14
ENSG00000006756	ARSD	-1.18804	0.0674701	0.646042	0.485057	-1.9068	0.683381	7.90442	80.4364	2.90309e-15	2.80065e-14
ENSG00000144199	FAHD2B	-0.600102	0.565831	3.94642	1.15389	1.78644	0.922382	6.3675	80.3714	2.9942e-15	2.88711e-14
[truncated: 17,276 more rows]
