# Supplementary material for: Single cell RNA-seq reveals profound transcriptional similarity between Barrett’s oesophagus and oesophageal submucosal glands
Source: Nat Commun. 2018 Oct 15;9:4261. doi: 10.1038/s41467-018-06796-9 (PMC6189174; doi:10.1038/s41467-018-06796-9)
Supplement: Supplementary file 6 — Dataset 4 [file 41467_2018_6796_MOESM6_ESM.xlsx]

## Sheet: Duodenum cluster 3
GENEID	mean.ncl	mean.cl	fc	pv
OLFM4	82.8558	760.6	9.1798	0
REG1A	281.337	668.64	2.37665	0
CCL25	106.772	211.773	1.98341	0
LGR5	0.450229	18.4671	41.0172	0
CDCA7	6.42858	48.8214	7.59443	0
REG3A	42.2889	367.031	8.67913	0
RGMB	4.00663	39.4764	9.85276	0
DMBT1	296.851	560.808	1.88919	0
APOA4	193.724	2.11715	0.0109287	9.18735e-81
APOA1	169.745	3.51832	0.0207271	1.15486e-68
CLCA1	169.864	4.0271	0.0237078	4.40199e-67
ALDOB	217.02	20.9509	0.0965391	8.77036e-67
JCHAIN	139.777	1.37114	0.00980946	2.23308e-59
IGHM	114.058	1.21313	0.010636	2.90408e-48
MUC2	97.6147	1.66607	0.0170678	3.58397e-41
APOB	93.3664	1.68856	0.0180853	2.42235e-39
CYP3A4	66.9301	2.81676	0.0420851	1.88384e-26
IGHA1	69.313	3.53636	0.0510202	4.35802e-26
TM4SF4	57.8104	0.533012	0.00922	7.53009e-26
ADA	86.9937	10.6122	0.121988	1.19471e-25
CHGA	53.0661	0.459926	0.00866704	8.70564e-24
SLC26A3	58.0384	2.29208	0.0394925	1.04738e-22
SLC5A1	81.8165	13.5869	0.166066	3.8976e-21
TMPRSS15	46.5819	0.849576	0.0182383	5.74168e-21
LCT	53.7145	2.74121	0.0510329	6.82682e-21
ANPEP	221.847	100.849	0.454588	2.96494e-20
FABP1	118.917	34.6627	0.291485	3.56061e-20
IGHA2	45.3148	1.86133	0.0410755	9.46408e-19
ITLN1	42.2673	1.14765	0.0271523	1.86779e-17
AKR1B10	80.8986	18.3798	0.227196	3.0945e-17
APOC3	37.5577	0.284963	0.00758733	4.80768e-17
CDHR5	59.6129	9.95256	0.166953	3.85202e-16
RBP2	155	66.4264	0.428559	5.11134e-16
ALPI	40.6162	2.70047	0.0664874	1.95438e-15
SMOC2	0.572235	13.7223	23.9801	2.66454e-15
ASCL2	0.592254	13.3968	22.62	4.32987e-15
ETS2	10.8042	44.4577	4.11487	7.10543e-15
MEP1A	45.3577	5.95419	0.131272	3.5229e-14
KRT20	42.1211	4.86888	0.115592	7.24172e-14
MUC3A	59.3177	12.3736	0.208599	8.3444e-14
SI	87.662	29.9568	0.34173	3.00431e-13
ANXA13	45.2067	6.46613	0.143035	3.11526e-13
REG4	40.2819	4.68963	0.11642	3.83453e-13
MZB1	27.2256	0.111391	0.00409141	1.48737e-12
PCK1	55.5471	12.2046	0.219716	1.68082e-12
GSTA1	92.6606	34.8904	0.376539	2.18588e-12
SLC15A1	29.7979	1.91942	0.0644147	3.49444e-12
CES2	143.533	70.3786	0.490329	6.77137e-12
CBR1	92.1076	36.7889	0.399412	2.17359e-11
MS4A8	33.2087	3.43782	0.103522	2.50344e-11
PCK2	49.6908	11.7517	0.236497	3.76422e-11
MEP1B	23.8482	0.220526	0.0092471	4.36593e-11
CA2	29.9096	2.44013	0.0815835	4.85482e-11
FABP2	48.7153	11.2188	0.230294	8.07841e-11
SMIM24	100.24	43.1903	0.43087	8.94609e-11
ACE2	21.2881	0.901511	0.0423481	5.65527e-10
MS4A10	20.9786	0.177578	0.00846475	7.70821e-10
DGAT1	49.1922	13.2484	0.269319	9.10369e-10
FBP1	75.0468	29.379	0.391476	1.10075e-09
AKR1C3	81.9324	34.1354	0.416629	1.65922e-09
KHK	50.0735	14.753	0.294627	1.73406e-09
CDHR2	23.3402	1.15036	0.0492868	1.76744e-09
SDCBP2	25.8043	2.76812	0.107274	2.22091e-09
TFF3	45.8319	12.642	0.275834	2.95848e-09
HSD17B2	45.5217	12.9752	0.285034	3.72804e-09
MTTP	33.4858	6.5648	0.196048	6.72945e-09
MCM7	8.65395	29.3735	3.39422	1.18159e-08
AQP1	9.30272	30.4862	3.27712	1.64666e-08
CDK6	5.43835	22.9363	4.21751	1.77879e-08
VNN1	25.3677	3.64465	0.143673	2.93385e-08
DNASE1	37.3743	9.56893	0.25603	2.97266e-08
AKR7A3	42.6548	12.6346	0.296206	3.07781e-08
MUC13	35.4235	8.71437	0.246005	3.21949e-08
C19orf48	7.55537	26.3777	3.49125	3.36906e-08
SLC2A2	22.7186	2.125	0.0935355	3.81268e-08
IGHV3-23	16.9806	0.186578	0.0109877	4.20716e-08
SULT2A1	16.9193	0.818935	0.0484025	4.47351e-08
SULT1B1	28.9138	5.34655	0.184914	5.56442e-08
CA9	4.91237	20.3118	4.13482	6.05903e-08
TM4SF20	22.0974	2.39262	0.108276	6.73165e-08
SERPINA1	24.2993	3.25238	0.133846	7.54991e-08
HEPACAM2	19.347	1.29386	0.0668763	8.0265e-08
SLC2A5	24.0867	3.24933	0.134902	9.1073e-08
CLDN2	0.549515	7.27714	13.2428	1.26652e-07
KRTAP5-8	0.112259	4.2141	37.539	1.3529e-07
MYO1A	41.926	13.9803	0.333452	1.74042e-07
SLC6A19	27.4794	5.14591	0.187264	1.83035e-07
GDA	27.3409	5.17403	0.189242	2.0521e-07
ARID5B	5.01002	19.9958	3.99116	3.55088e-07
SCG2	14.6232	0.138902	0.00949873	4.44824e-07
MME	42.1304	14.0107	0.332556	4.69286e-07
OAT	104.88	59.3861	0.566229	7.36982e-07
VDR	13.547	34.434	2.54182	8.23695e-07
SLC28A2	21.4453	3.01024	0.140368	9.17525e-07
RP11-46C24.3	0.168136	4.03452	23.9956	9.73415e-07
GLRX	16.5124	1.78011	0.107805	1.17741e-06
PEPD	33.6459	10.6386	0.316193	1.74089e-06
LIPA	16.0119	1.45287	0.0907371	1.88701e-06
HACL1	15.6126	1.47326	0.0943632	2.74725e-06
CD44	7.42866	22.2644	2.99709	3.53758e-06
CREB3L3	27.4742	7.2051	0.262249	3.60866e-06
AOC1	40.1955	15.6855	0.390231	4.78681e-06
HLA-DRB1	45.8067	19.51	0.425919	6.27844e-06
MLXIP	10.0279	26.9832	2.69082	6.72242e-06
PHLDB2	0.255842	4.57658	17.8883	7.38389e-06
FOLH1	36.355	13.5049	0.371474	7.66648e-06
HERPUD1	28.0965	8.4912	0.302216	8.26979e-06
LDHB	6.24361	19.6455	3.1465	9.12268e-06
CYP3A5	45.0857	19.9088	0.441577	9.65336e-06
ZG16	14.2663	1.46246	0.102511	9.70691e-06
CLU	19.8647	41.1833	2.07319	1.01132e-05
HELLS	1.67625	9.92469	5.92078	1.06176e-05
RAMP1	19.9181	41.3879	2.0779	1.07551e-05
GSN	16.3685	2.32095	0.141794	1.17535e-05
ACAA1	29.1148	9.0877	0.312134	1.32733e-05
DST	23.8817	6.39159	0.267636	1.43323e-05
NOS2	0.501892	5.18804	10.337	1.44623e-05
CHGB	11.1285	0.170939	0.0153604	1.46665e-05
NOD1	0.506582	5.25831	10.38	1.52315e-05
NARS2	1.06451	7.03837	6.61187	1.59615e-05
ALDH1B1	4.92493	16.7791	3.40698	1.6445e-05
TPH1	10.9885	0.328049	0.029854	1.68725e-05
RNF43	11.281	27.2102	2.41204	1.94817e-05
SUPT16H	5.5195	17.3642	3.14598	1.97583e-05
STK11IP	1.12648	7.02653	6.23758	2.37727e-05
SLC13A2	33.0377	12.802	0.387498	2.41666e-05
GC	10.6178	0.149571	0.0140868	2.4446e-05
EPHB1	0.163889	3.36305	20.5203	2.63723e-05
SOX4	6.18843	18.8833	3.05139	2.65197e-05
RGS2	23.0549	6.66658	0.289161	2.68111e-05
SLC35G1	15.0664	2.57158	0.170683	3.70153e-05
PIM2	10.1549	0.823729	0.0811161	3.88378e-05
MPZL2	1.20972	7.44791	6.1567	3.90929e-05
MAOB	14.8548	2.35964	0.158847	4.45472e-05
FRZB	10.0143	0.727163	0.0726125	4.47047e-05
RBP1	3.81314	13.6817	3.58805	4.62955e-05
PKDCC	1.61694	8.95336	5.53721	4.91189e-05
CDKN1A	14.676	2.24282	0.152822	5.20813e-05
SLC4A7	23.8645	7.28721	0.305358	5.22143e-05
TRIM24	2.46939	10.6401	4.30877	5.52787e-05
OTOP3	14.605	2.26973	0.155408	5.54119e-05
RNASE1	23.7773	7.25229	0.305009	5.56065e-05
CYP4F2	14.5862	2.55118	0.174904	5.63308e-05
ARMCX5	0.65072	5.04556	7.7538	6.05538e-05
FBXW9	0.655958	5.51268	8.40401	6.32565e-05
DERL3	12.211	1.44603	0.11842	6.56352e-05
GPA33	37.4462	16.551	0.441993	6.57591e-05
IPO5	4.45571	14.7242	3.30457	6.60609e-05
CHDH	5.53026	16.8202	3.04148	6.73877e-05
NASP	5.54224	16.9308	3.05486	6.91439e-05
RANBP3	3.00205	11.4062	3.79948	7.17796e-05
EPHB3	1.32587	7.11791	5.36849	7.3531e-05
SPINT1	31.2098	12.8976	0.413253	7.82892e-05
CA7	9.39765	0.228198	0.0242824	8.28357e-05
FAM46C	9.37645	0.685489	0.0731075	8.46111e-05
CIDEC	9.34761	0.15764	0.0168642	8.70873e-05
UGT2B7	9.34644	0.627429	0.0671303	8.71888e-05
HLA-DRA	74.5578	44.5726	0.597826	8.91337e-05
PPP1R16A	19.6815	5.79246	0.294309	9.1447e-05
KIAA1549	0.441554	4.1183	9.32685	9.69867e-05
NUMBL	0.441652	4.13868	9.37093	9.70865e-05
ZNF331	0.452272	4.22305	9.33741	0.000108382
ABCG2	9.10421	0.234292	0.0257345	0.000111093
GSTA2	22.7872	7.49815	0.32905	0.000112931
TMEM177	2.24659	9.03963	4.02371	0.000119276
PTGR1	39.2363	18.1987	0.463823	0.000122878
EPHB2	7.56355	19.296	2.55118	0.000123371
APOLD1	0.249503	3.70194	14.8372	0.000132349
SLC27A4	11.4367	1.75064	0.153073	0.000134053
CIRH1A	2.28363	9.21229	4.03405	0.000135906
C11orf86	8.88203	0.15193	0.0171054	0.000138737
MYC	3.73013	12.7092	3.40718	0.000140887
ISG20	8.85714	0.818752	0.0924398	0.000142235
MCM3	2.29683	9.78353	4.25957	0.000142289
SLC7A7	11.3616	1.2416	0.10928	0.000143631
RUVBL2	7.06548	18.6475	2.63924	0.000145618
PIK3R1	3.26037	11.1512	3.42022	0.00015304
RP11-286H14.4	0.263459	3.16377	12.0086	0.000162728
GAS6	12.1649	26.0209	2.13902	0.000164634
MYO7B	28.4949	11.5902	0.406747	0.000167187
IFITM1	3.83093	12.0929	3.15665	0.000181838
KIF22	3.8413	12.8792	3.35283	0.000186576
CTSE	13.1932	2.76279	0.20941	0.000188332
PWP2	1.14638	6.03671	5.26589	0.000190883
ZNF41	0.276523	3.05375	11.0434	0.000195451
XPNPEP2	16.9179	4.70601	0.278168	0.000196529
NGFRAP1	1.53607	7.59359	4.94351	0.000198636
ID1	21.9569	7.32776	0.333733	0.00020276
AGPAT2	24.9221	9.55053	0.383216	0.000232455
CEACAM1	14.8789	3.24367	0.218005	0.00023288
AQP3	8.34999	0.360995	0.043233	0.000236212
CEP250	0.838937	5.49607	6.55124	0.000237183
ZWINT	3.48792	11.6536	3.34114	0.000280072
CBX5	5.10558	14.2537	2.79179	0.000280755
MCM5	4.02457	12.2373	3.04065	0.000289628
MCM4	3.03667	10.199	3.35863	0.000323136
MCAT	2.08991	8.54689	4.08959	0.000325727
NOLC1	4.07792	12.6993	3.11417	0.000327495
DGKA	10.4586	1.87036	0.178835	0.00032854
GRIN2C	0.31829	3.20184	10.0595	0.000331929
PCNA	5.19737	14.3135	2.754	0.000337266
MST1	10.3978	1.1891	0.11436	0.00034726
RPA2	1.67869	7.14189	4.25445	0.00035693
HHLA2	7.89627	0.171574	0.0217284	0.000371866
PP14571	0.135763	2.14374	15.7903	0.000376788
NOP56	4.14007	12.6796	3.06266	0.00037684
QTRT1	7.66579	18.1262	2.36456	0.000393192
TM4SF5	23.9854	9.61715	0.400958	0.000428298
NUP88	2.17356	8.12421	3.73774	0.000430818
CDH17	55.5093	32.1876	0.579861	0.000438014
MYB	2.67007	9.7771	3.66174	0.000460297
SLC39A4	29.7829	13.5779	0.455895	0.000461095
GABRA4	0.145587	2.01598	13.8473	0.000461253
SLC51B	7.67678	0.584301	0.0761128	0.000463157
ADH4	26.8573	11.9723	0.445774	0.000463835
CYBRD1	25.3024	10.3763	0.410094	0.000484228
ABI2	2.21352	8.20735	3.70783	0.000490046
TREH	10.0013	1.21502	0.121487	0.000498363
AADAC	26.7305	11.5562	0.432322	0.000501265
MRPL50	3.20394	10.2232	3.19081	0.000501853
BCAS1	7.59423	0.398104	0.0524219	0.000503018
SLC52A1	9.98631	1.77453	0.177696	0.000505185
MAF	7.58755	0.776193	0.102298	0.000506391
NANOS2	0.151398	2.08476	13.77	0.000516485
RRP1B	0.975543	5.19701	5.32729	0.000522671
PPP2R5C	4.854	13.0371	2.68584	0.000525849
LIG1	1.78804	7.3048	4.08537	0.000537717
NFIA	4.30914	12.7842	2.96677	0.000544156
KLF4	7.51322	0.782327	0.104127	0.000545469
DTL	0.365766	3.51797	9.61809	0.000557524
ST6GALNAC1	20.4755	7.1312	0.348279	0.000563397
SCIN	7.45588	0.248335	0.0333072	0.000577668
HEBP1	26.4427	11.9898	0.453425	0.000597262
SLC25A37	33.5588	16.0142	0.477198	0.000601216
TUBA1B	11.9097	24.4032	2.04903	0.000616483
C10orf54	9.76596	1.73893	0.178061	0.00061712
pk	2.29778	8.49708	3.69796	0.000636969
MCM2	2.30271	8.16096	3.54408	0.000646571
SLC1A1	7.32882	0.946455	0.129141	0.000655947
IVNS1ABP	11.2857	23.1941	2.05517	0.000656105
HLA-DMB	7.28031	0.931961	0.128011	0.000688559
TMEM253	13.4665	3.71987	0.27623	0.000725122
PCDHA1	0.172127	2.06705	12.0089	0.00074739
C9orf152	9.40178	20.125	2.14055	0.000755743
UGT2A3	27.4819	12.5681	0.457322	0.000764184
FEN1	1.45835	6.45135	4.42372	0.000787665
IL32	13.3497	3.78252	0.283342	0.000795635
DHX9	4.49703	12.0535	2.68032	0.000799785
TK1	3.94381	11.1971	2.83915	0.00081172
TMEM37	15.0688	4.68553	0.310943	0.000812197
NEUROD1	7.08438	0.749114	0.105742	0.000837621
FARSB	5.69542	14.4774	2.54194	0.000844901
DKC1	4.53101	12.1661	2.68507	0.000855378
PCSK1N	7.05571	0.269603	0.0382106	0.000861983
AC011754.1	0.414148	3.06673	7.40492	0.000882047
SPINK4	7.01494	0.604251	0.0861376	0.000897855
ADGRG1	5.74453	14.7613	2.56962	0.000919013
NR1H3	5.74825	14.249	2.47884	0.000924843
TRAP1	5.75863	14.0874	2.44631	0.000941268
PLXNB2	11.2907	2.94953	0.261235	0.000948543
ADAMTS15	0.422831	3.89344	9.20804	0.000951838
DNAJC14	0.425003	3.25848	7.66696	0.000969888
NME4	2.96699	9.46135	3.18887	0.00101574
DHCR24	4.63481	12.5791	2.71404	0.00104565
CMBL	40.5718	22.6705	0.558774	0.00105955
NOP16	3.52203	10.9692	3.11444	0.00107039
PPT1	1.99954	7.30958	3.65564	0.00109474
LINC00163	0.197895	2.96362	14.9757	0.00111427
TRMT1	2.00593	7.50515	3.74149	0.00111684
SLC22A18	19.4372	7.16451	0.368598	0.00113188
CD36	11.0795	2.03672	0.183828	0.00113204
ALDH1A1	79.1275	53.6492	0.678009	0.00116425
CYP2C9	26.7546	12.6747	0.473739	0.00116698
OSBPL7	9.05216	1.81279	0.20026	0.00117661
TP53BP2	1.14702	5.50543	4.79977	0.00119583
SELM	9.03375	1.22793	0.135927	0.00119628
SYNCRIP	6.53039	15.0829	2.30965	0.00121433
MRPL37	8.46182	18.7212	2.21243	0.00123225
HIF3A	0.20569	2.29608	11.1628	0.00124399
STAT5A	1.58667	6.47838	4.083	0.00127384
SLAMF7	6.66433	0.124967	0.0187516	0.00127497
CCT8L2	0.207919	2.26614	10.8992	0.00128274
STMN1	10.5536	21.4427	2.03178	0.00136702
LRCH3	1.61673	6.9009	4.26844	0.00141589
FLJ22763	6.55522	0.38458	0.0586678	0.00142198
GGT1	8.8361	1.32888	0.150393	0.00142905
MATN2	19.083	7.91312	0.414669	0.00143053
DHCR7	6.01618	14.154	2.35266	0.00143555
ZSWIM1	0.806579	4.055	5.02741	0.0014622
CYP2C18	10.7593	2.28822	0.212674	0.00147834
NABP1	8.79526	1.29855	0.147642	0.00148244
ABCG5	6.51143	0.670335	0.102947	0.00148564
C6orf89	7.30148	16.993	2.32734	0.00148721
POLD2	5.42686	13.7547	2.53455	0.00149151
POLR1C	2.10154	7.77964	3.70187	0.00149227
PLLP	6.5054	0.594507	0.0913866	0.00149462
GINS2	2.60548	8.63921	3.31578	0.00150754
ACSL5	61.3344	39.9872	0.651953	0.00152218
C9orf142	3.68818	10.2182	2.77054	0.00153299
SLC46A1	6.45913	0.184918	0.0286289	0.00156542
DPH2	3.16114	9.74555	3.08293	0.00161283
LYZ	18.8874	7.62516	0.403718	0.00162663
NUBP2	6.09805	14.611	2.39601	0.00163222
SCFD2	0.499356	3.18196	6.37213	0.00174331
LCN15	6.34552	0.0917594	0.0144605	0.00175379
USP11	1.23863	5.04155	4.07026	0.00175629
PAICS	6.14732	14.381	2.33939	0.00176105
IGKV1-6	6.31648	0.164175	0.0259915	0.00180547
NAP1L1	3.21228	9.42278	2.93336	0.00181013
LRRC32	0.235263	2.47431	10.5172	0.001821
NAT8B	6.29781	0.757165	0.120227	0.00183951
GYLTL1B	0.236207	2.45701	10.4019	0.00184173
G6PC	6.27577	0.110749	0.017647	0.00188049
WDR6	8.8137	18.4784	2.09655	0.00193305
RPIA	1.71085	6.79141	3.9696	0.00194195
ABHD11	6.8488	15.7192	2.29518	0.00194564
POLE3	4.98137	12.9888	2.60747	0.00195437
TRIM28	7.50161	16.3214	2.17572	0.00196125
PANK3	13.8853	4.53827	0.32684	0.00196209
ADRA2A	3.24898	9.77889	3.00983	0.00196335
CDK4	3.26239	9.01203	2.7624	0.00202186
FTSJ3	1.72419	6.84691	3.9711	0.00202725
SEZ6L2	1.72862	6.28193	3.63406	0.00205628
ABHD6	8.4124	1.28892	0.153216	0.00208913
PRPS2	1.7336	6.95505	4.01192	0.00208919
ZNF367	0.248393	2.25306	9.07054	0.0021225
CCND1	6.28582	14.7144	2.34088	0.00216942
C11orf24	12.0496	3.74212	0.310559	0.00220349
GEMIN4	0.888063	4.68162	5.27172	0.00221382
ACAT1	15.3235	5.34963	0.349113	0.00222658
EXOSC8	3.88484	10.1412	2.61045	0.00227956
DIS3L2	2.263	7.70286	3.40382	0.0023468
NAA15	2.78501	8.64168	3.10292	0.00234766
SH3D19	5.71321	13.1919	2.30901	0.00236541
TTLL10	0.259067	2.23881	8.64185	0.00238908
ATR	1.78778	6.15275	3.44156	0.00247474
IRF4	5.98662	0.128996	0.0215473	0.00251113
SRSF6	15.4251	27.3055	1.7702	0.00251639
DUSP1	11.8659	3.82344	0.322221	0.00253911
HLA-DRB5	16.6656	6.10374	0.366248	0.00257688
HCG11	0.561458	3.05901	5.44833	0.00265357
PTRF	0.269813	2.38989	8.85756	0.00267752
RHBDD3	2.31819	7.2005	3.10609	0.00271348
ACOX1	19.5517	8.95491	0.458013	0.00275561
SNRPA	3.98532	10.7099	2.68734	0.00276153
MTURN	0.273193	2.09538	7.66997	0.00277245
JMJD8	1.82944	6.37521	3.48478	0.00280664
SULT1A2	11.7353	3.13913	0.267494	0.00280724
ITLN2	5.8654	0.156239	0.0266374	0.00283478
ACE	5.86503	0.813438	0.138693	0.00283584
PUS7	0.572567	3.2801	5.72876	0.002845
KIAA0101	2.33679	7.65544	3.27605	0.00284666
GK	5.84574	0.493936	0.0844949	0.00289106
LTV1	0.946574	4.18736	4.4237	0.00290417
NOTCH1	1.37445	5.81593	4.23145	0.00292738
H2AFY2	0.950915	4.27727	4.49806	0.0029609
LINC00242	0.279905	2.10351	7.5151	0.00296711
ITGA6	12.708	23.7437	1.86841	0.00301448
RP2	0.582663	3.48648	5.9837	0.00302698
ETV4	0.58381	3.20228	5.48514	0.00304816
ATAD5	0.584451	3.34569	5.7245	0.00306002
CYP4F12	22.2519	10.4872	0.471296	0.00306065
SIDT2	7.98271	1.46534	0.183564	0.00306419
TPD52L1	1.86698	6.35955	3.40634	0.00313393
PLAC8	9.8315	2.76064	0.280796	0.00317656
SETD6	0.967294	4.30201	4.44747	0.00318221
RNF186	20.761	9.45733	0.455533	0.0031852
HIST1H4C	17.9554	30.2936	1.68716	0.00320972
SLC4A4	9.80963	2.74411	0.279736	0.00323382
TMEM120A	13.1986	4.9813	0.37741	0.00323783
SLC28A1	5.72753	0.111299	0.0194323	0.00325389
IFI27	5.71068	0.959674	0.168049	0.0033092
ADPRHL2	2.39721	7.43307	3.10072	0.00331461
KCNT1	0.291715	2.85212	9.7771	0.00332956
TGFBR2	0.978364	4.63185	4.73428	0.00333835
NOB1	3.50396	9.74047	2.77984	0.00333958
KCNE3	6.58942	14.8367	2.2516	0.00334341
EGFR	2.94073	8.71802	2.96458	0.00334476
MTAP	2.40256	7.47249	3.11021	0.00335879
PRPF4	1.89934	6.2919	3.31268	0.00343883
PICK1	0.986372	4.50616	4.56842	0.0034547
LRRC58	4.71982	11.1724	2.36712	0.00350058
DUT	5.34419	12.1802	2.27915	0.00351983
PAPSS2	5.63929	0.922674	0.163615	0.0035541
VIMP	16.1763	6.77084	0.418566	0.00356403
ASS1	13.0565	4.15707	0.318391	0.00358772
ZCCHC10	0.995332	4.07565	4.09476	0.00358829
ARRDC4	1.9157	6.69163	3.49305	0.00360131
RAD54L	0.613994	3.24567	5.28615	0.00364201
OAS1	9.66058	2.62148	0.271358	0.00365176
NUDT15	2.43702	7.39428	3.03414	0.00365417
RNASEH2A	1.92206	6.54307	3.40419	0.003666
ZSCAN32	1.44118	5.69948	3.95473	0.00368018
EXOSC9	0.61708	3.51928	5.70311	0.00370683
ACD	0.618467	3.34727	5.41221	0.0037362
HLA-DQB1	11.351	3.20943	0.282745	0.0037657
RP11-416N13.1	0.305515	2.03628	6.66506	0.00378604
DPEP1	10.0972	19.7872	1.95967	0.00382922
FOCAD	1.93851	6.08839	3.14075	0.00383751
SUFU	0.624032	3.07123	4.92159	0.00385568
ANKRD9	11.3165	3.4752	0.307091	0.00386568
NAA20	4.17142	10.1281	2.42796	0.00386914
LRRC26	7.71456	1.28892	0.167076	0.00388713
TUBAL3	5.54291	0.154397	0.0278548	0.00391374
COLGALT1	4.18276	10.5116	2.51309	0.00394665
TKFC	37.7285	22.6607	0.600626	0.0039761
USP7	6.7216	14.4124	2.14419	0.00399635
TPM3P9	0.63218	3.45105	5.45897	0.00403523
CIAO1	6.74186	14.8058	2.1961	0.00410504
ZNF500	1.47952	5.32863	3.60159	0.00417286
HDAC2	5.46821	12.4445	2.27578	0.0042444
METTL7B	17.3892	7.82937	0.450242	0.00425563
DCTPP1	4.84236	11.4376	2.36199	0.00426911
RP11-89N17.1	0.0961807	1.29411	13.455	0.00433912
RPUSD2	1.04491	4.10695	3.93044	0.00439513
TOP1MT	1.49606	5.10508	3.41234	0.00439984
CHPF	9.40813	2.38276	0.253266	0.00448257
POT1	0.324779	2.26312	6.9682	0.00448411
CAD	1.50316	5.96895	3.97093	0.00449998
AP001347.6	0.0981385	1.03646	10.5612	0.00451173
UBN2	3.08576	8.00515	2.59422	0.00454745
BZW2	3.66945	9.59641	2.61521	0.00458184
PSCA	5.38383	0.119315	0.0221617	0.0045887
CDCA7L	1.0563	4.83056	4.5731	0.00459731
CNN3	23.0854	36.5621	1.58378	0.0046017
MUTYH	2.00836	6.0106	2.99279	0.00463412
ID2	12.6815	4.0559	0.319829	0.00469427
REEP6	53.4218	35.4893	0.664322	0.00480054
ZGRF1	0.333437	2.40809	7.22202	0.00482151
CYP4X1	0.101919	1.25847	12.3477	0.00485392
WDR13	14.1879	5.7111	0.402535	0.00486779
DDX1	5.56261	12.4272	2.23406	0.0048727
TSN	4.30875	10.0402	2.3302	0.00489376
NFKB2	0.336787	2.9777	8.8415	0.00495602
CTDSP2	8.25558	16.3212	1.97699	0.00502431
SULT1A1	17.1093	7.47347	0.436808	0.00507005
GPX1P2	0.104538	1.00438	9.6078	0.00509774
CECR5	6.24723	13.0709	2.09226	0.00510938
SLC36A1	5.26697	0.992938	0.188522	0.00515759
PMFBP1	0.341865	2.13338	6.24041	0.00516426
PKLR	5.25277	0.876236	0.166814	0.00523138
SLBP	2.59327	7.2409	2.79219	0.00525309
CTBP1-AS2	0.684545	3.32332	4.85479	0.00532529
ZFP62	1.56142	5.44689	3.48842	0.00538614
AUTS2	1.10259	4.53676	4.11464	0.00548736
GNL3	5.00505	11.1352	2.2248	0.00549199
IL2RG	5.20213	0.73034	0.140392	0.00550311
ABCC2	5.1789	0.229048	0.0442271	0.00563248
RNF213	18.3627	8.88576	0.483902	0.00568187
ADCK5	6.99599	14.0917	2.01425	0.0056849
PTPRO	0.111116	1.77907	16.0108	0.00573449
AKR7A2	29.1894	16.1176	0.552171	0.00575311
SOX9	3.79891	9.94025	2.6166	0.00578595
RP11-144C15.1	0.11179	1.13341	10.1388	0.00580162
SAR1B	16.8916	7.22828	0.427922	0.0058036
PEX3	0.70192	3.89762	5.5528	0.0058076
WWTR1	0.111995	1.48079	13.2219	0.0058222
RP11-507E23.1	0.112116	1.03168	9.2019	0.00583431
HMOX1	5.14236	0.666816	0.129671	0.00584212
ARIH2OS	0.70341	3.17755	4.51734	0.00585029
SLC46A3	10.7665	3.46567	0.321893	0.00585427
PSMD2	7.70252	15.2153	1.97537	0.00587035
RPUSD3	4.42432	10.1237	2.2882	0.00591286
PIGC	2.65117	7.28986	2.74967	0.0059645
RPE	2.10749	6.5184	3.09296	0.00597081
FUT8	4.43079	10.0398	2.26593	0.0059745
APOBEC1	5.11792	0.271655	0.0530792	0.00598669
BAAT	0.114034	1.29411	11.3484	0.00602803
DHDH	5.0927	0.215292	0.0422746	0.00613963
C19orf25	2.66644	7.13646	2.6764	0.00616371
MGME1	1.13674	4.20652	3.70053	0.00621717
FADS2	0.716619	3.05968	4.2696	0.00623767
CCDC157	0.368494	2.67835	7.26838	0.00634191
PRLR	3.85786	9.05773	2.34786	0.00640983
SFXN3	7.14457	1.00367	0.14048	0.00642436
ZNF543	0.118768	1.12234	9.44987	0.00651843
CYP2W1	1.62749	5.24502	3.22276	0.0065385
LAMA3	5.02734	0.184471	0.0366935	0.00655434
TSFM	2.69752	7.25483	2.68944	0.0065848
ENPP7	5.00484	0.176015	0.0351691	0.00670353
GGA3	1.63949	5.70028	3.47687	0.00676538
ORC3	1.64258	5.16036	3.14161	0.00682491
PTGFRN	2.7147	7.04873	2.5965	0.00682676
ADCK3	5.80709	12.8954	2.22064	0.00685134
SEMA3B	7.06721	1.54573	0.218719	0.00687524
ZC3HAV1L	0.122248	1.10549	9.04303	0.00689024
RNF20	2.16884	6.81395	3.14174	0.00693065
FAAH	7.86279	15.7091	1.99791	0.00705974
NCKIPSD	0.74405	3.42393	4.60174	0.0070957
GEMIN8	0.745596	3.0875	4.14098	0.00714623
EIF4ENIF1	1.17657	4.81158	4.08949	0.00715169
RFC2	1.66057	5.8816	3.54191	0.00717807
FIGNL1	0.385758	2.22316	5.7631	0.00718392
FBP2	0.748089	3.36458	4.49756	0.00722825
CSE1L	3.93004	9.71667	2.47241	0.00724358
MCM6	1.66719	5.55416	3.33145	0.00731125
DDB2	0.750624	3.37446	4.49554	0.00731228
DCTD	3.33309	8.44601	2.53399	0.00734527
BIN1	2.75077	7.13592	2.59415	0.0073565
BEST4	4.91188	0.102151	0.0207967	0.00735662
NPDC1	4.90942	0.839186	0.170934	0.00737474
GCNT3	13.5682	5.56177	0.409913	0.00737886
ERCC6L	0.389996	2.46062	6.30934	0.0074002
PHLDA1	0.126904	1.87238	14.7544	0.00740224
CEP68	1.188	4.86678	4.0966	0.00743701
XPO1	5.86965	12.3386	2.1021	0.00744811
ALDH9A1	10.7653	19.938	1.85207	0.0074728
VEZF1	3.34631	8.78029	2.62387	0.00752517
SULT1E1	8.75374	2.85774	0.32646	0.0075844
SLC35B1	11.9977	4.01949	0.335021	0.00760673
C1orf35	1.68479	5.57839	3.31104	0.00767408
DMXL2	8.73542	2.87525	0.329149	0.00769592
TMEM185B	0.396337	2.3778	5.99944	0.00773093
PDZK1	6.92763	1.33735	0.193046	0.00776845
MRPL24	4.60523	10.3394	2.24513	0.00783488
CUEDC2	2.78468	7.18873	2.58153	0.00788209
CDKN2B	4.83884	0.542891	0.112194	0.0079141
UBXN7	0.76863	3.26239	4.24442	0.00792766
WBP11	2.22632	6.38342	2.86725	0.00792944
MEI1	4.83134	0.111781	0.0231366	0.00797369
ZNF341	0.132044	1.58111	11.9741	0.00798694
CRYL1	31.0623	18.9311	0.609456	0.00803144
REPIN1	4.62558	10.7812	2.33077	0.00807824
WDHD1	0.403343	2.28562	5.66669	0.0081064
RSL1D1	15.3469	25.5451	1.66451	0.00811351
PARD6G	0.133252	1.1565	8.67903	0.00812732
TMPO	3.38943	8.85925	2.61379	0.008135
ZBTB33	1.21688	4.0311	3.31265	0.0081927
CCDC51	1.21867	4.7267	3.87857	0.0082413
METTL3	5.28644	11.4758	2.1708	0.00824883
MICAL1	11.8813	4.49187	0.378064	0.00825024
RBBP4	10.1441	18.4042	1.81429	0.00826136
C11orf16	0.135032	1.20823	8.94771	0.00833606
CD276	0.408462	2.12742	5.20837	0.0083874
NIFK	2.2523	6.0336	2.67886	0.00841404
INTS2	0.40901	2.248	5.4962	0.00841782
WHSC1	4.02367	9.07574	2.25559	0.00844696
AC009299.4	0.78349	3.20992	4.09696	0.00846038
RRS1	0.785491	3.2448	4.13092	0.00853387
RP11-25K19.1	0.136777	1.01587	7.42718	0.00854304
UBAP2	2.25924	6.71474	2.97212	0.00854711
LPIN3	13.3331	5.96048	0.447044	0.00862161
ZNRF3	1.23405	4.07634	3.30321	0.00866658
PGAP2	3.42632	8.15772	2.3809	0.00868609
RETNLB	4.74026	0.134564	0.0283874	0.00873411
DCP1B	0.791202	3.4437	4.35249	0.00874584
SLC37A4	24.4012	13.7145	0.56204	0.0087559
P4HTM	8.05948	15.3625	1.90614	0.00877601
PSD3	2.27273	6.69258	2.94473	0.00881015
TAB1	0.793179	3.31367	4.17771	0.00882004
KDM3B	2.84669	7.62845	2.67976	0.00891557
SLC29A1	0.418074	2.61868	6.26368	0.00893035
RSPO2	0.140094	1.68818	12.0503	0.00894291
FAM189B	1.24406	4.15909	3.34317	0.00895104
BAZ1B	6.01205	12.5171	2.08201	0.00895934
CDH22	0.140486	1.09691	7.80795	0.00899073
COG7	0.797839	3.43043	4.29965	0.00899649
FAM222A	1.74622	5.00902	2.86848	0.00904261
FCRL5	4.70374	0.304957	0.0648328	0.00905907
RPS4Y1	8.09016	16	1.97771	0.00907132
IGLV1-40	4.69992	0.167401	0.0356178	0.00909374
SLCO4A1	0.80051	3.79787	4.74431	0.00909866
MED20	1.25204	4.24698	3.39204	0.00918286
EIF4EBP1	4.71314	10.3636	2.19888	0.00919302
PRODH	4.68842	0.796132	0.169808	0.00919893
FAAH2	0.803487	3.30963	4.11909	0.00921343
RP11-288H12.3	0.143271	1.19793	8.36126	0.00933357
NAT10	1.75866	5.93256	3.37335	0.00933944
NEU1	10.1359	3.88756	0.383544	0.0093497
KLF10	3.47147	8.08265	2.32831	0.00939833
TCAIM	1.76167	5.08915	2.88882	0.00941245
AC093838.4	1.26039	4.1584	3.29929	0.00942943
MTHFD1	3.47582	8.55767	2.46206	0.0094693
NECAP1	6.69663	1.80523	0.269573	0.00950231
PDLIM2	6.67931	1.0886	0.16298	0.00964656
PTDSS1	2.88837	7.79747	2.69961	0.00966474
ZNF205	0.430698	2.14245	4.97436	0.00967397
UCP2	13.2907	22.4085	1.68603	0.00968778
ACOT7	17.448	8.67993	0.497475	0.00973099
NIT2	3.49577	8.29887	2.37398	0.00979952
ABCE1	2.89608	7.47333	2.5805	0.00980835
GPR4	0.147564	1.66214	11.2639	0.00987331
ARHGAP24	0.434067	2.58537	5.95615	0.00987837
EXOC3L4	6.65012	1.70022	0.255667	0.00989453
CYP27A1	26.7493	15.413	0.5762	0.00995251
MAP3K7	2.33162	6.24924	2.68022	0.0100283
VARS	2.91282	7.88787	2.70798	0.0101256
POLR3E	2.9156	7.4946	2.57051	0.010179
DTD1	1.28658	4.06705	3.16113	0.0102326
BRD3	2.34291	6.44931	2.75269	0.0102752
SMTN	1.79623	5.73041	3.19025	0.0102785
PIGU	3.5265	8.48635	2.40645	0.0103251
NR1H4	6.585	1.11875	0.169894	0.0104705
GTPBP10	0.836079	3.33728	3.99159	0.0105318
WDR18	4.16433	9.80459	2.35442	0.010536
BAIAP2L2	11.5272	4.14079	0.359219	0.0105404
TAF7	5.47641	11.5048	2.1008	0.0106508
TP53I3	14.4584	6.60526	0.456845	0.0107151
RAB26	4.53521	0.894699	0.197278	0.0107222
MKI67	9.69282	17.9477	1.85165	0.0107505
MOGAT2	18.6477	9.7397	0.522301	0.010771
PLS1	17.271	8.35886	0.483983	0.0107768
QTRTD1	1.30439	4.28152	3.2824	0.0108046
GUCA2B	4.52717	0.217298	0.0479985	0.0108087
RICTOR	8.30662	2.73104	0.328779	0.0108098
FEV	4.52404	0.119315	0.0263735	0.0108426
RECQL4	0.84416	3.21182	3.80475	0.0108765
TMEM179B	7.55481	14.3002	1.89286	0.0108884
ACAA2	29.1133	17.9589	0.616861	0.0109133
SLC43A1	1.82591	5.52907	3.02812	0.0110663
TM7SF3	3.57164	8.59815	2.40734	0.0111353
CAPN10	0.853086	3.21356	3.76699	0.0112656
PAK1	5.52812	11.5466	2.0887	0.0113899
GPD1	17.173	8.1577	0.47503	0.0113998
ZNF281	1.8392	5.32358	2.89452	0.0114324
NUBPL	0.857304	3.13581	3.65776	0.0114526
DNAJA1	6.21187	12.7301	2.04932	0.0114733
RCN2	2.98817	7.39958	2.47629	0.0116481
C10orf10	4.45181	0.187808	0.0421868	0.0116549
PBLD	33.9799	21.4967	0.632629	0.0116856
NAB1	1.33186	4.17186	3.13236	0.0117294
NCBP1	15.727	7.07968	0.450162	0.0117572
MVD	2.99622	7.8053	2.60505	0.0118201
RANBP6	1.33501	4.39257	3.2903	0.0118387
ANKRD36BP2	4.42558	0.0917594	0.0207339	0.0119646
BTNL8	12.8299	5.93661	0.462719	0.0119793
POLE2	0.46814	2.38611	5.09701	0.0120866
MECR	1.34413	4.12095	3.06589	0.0121594
MYCL	1.34461	4.02784	2.99555	0.0121762
RIF1	4.26198	9.37472	2.19962	0.0122018
EBNA1BP2	4.26724	9.43542	2.21113	0.0122968
PANX1	0.165945	1.15792	6.97771	0.0123361
ANO1	0.166106	1.51459	9.11821	0.0123588
ACVR1B	2.43184	6.93154	2.85033	0.0123767
GINS4	0.166237	1.20284	7.23569	0.0123772
SRM	3.02569	7.0751	2.33834	0.0124661
CDT1	1.87544	5.06648	2.70149	0.0124743
CLVS1	0.167604	1.66104	9.91054	0.0125703
TDRD12	0.168021	1.17011	6.96406	0.0126295
MSH2	1.35764	4.17903	3.07816	0.0126448
MRTO4	1.88288	5.4104	2.87347	0.0126962
MTMR11	12.7339	5.9032	0.463581	0.0127459
RCC2	3.04006	7.38718	2.42995	0.0127901
LAMB3	6.35344	1.87318	0.294829	0.0127963
PKMP2	0.169304	1.33401	7.87939	0.0128123
STAM	0.88855	3.27304	3.68357	0.0128996
PRRC2B	5.62811	11.8653	2.10821	0.0129301
HPRT1	2.45383	6.26369	2.55262	0.0129407
ZNF764	0.889497	3.60603	4.05401	0.0129452
R3HCC1L	0.890782	3.04556	3.41898	0.0130072
ADCY10P1	0.171453	1.01118	5.89771	0.013121
SLC10A3	4.32959	0.841784	0.194426	0.0131702
RRP12	0.483694	2.99505	6.19203	0.013181
ENTPD6	14.121	6.7813	0.480227	0.0132006
CASP4	14.119	6.41178	0.454125	0.0132173
MTMR2	1.3736	4.13602	3.01107	0.0132352
NCLN	7.03549	13.8495	1.96852	0.0133156
ST7L	1.37695	4.3627	3.16837	0.0133614
RUVBL1	3.07122	7.46905	2.43195	0.0135143
HOXC8	0.174335	1.05417	6.04682	0.0135402
ARSE	2.4772	6.87712	2.77617	0.01356
UBE2E3	3.6972	8.20736	2.21988	0.0136388
KPNB1	6.36111	12.0799	1.89902	0.0136829
PCSK2	6.27013	1.87099	0.298397	0.0137505
IMP3	9.22716	16.896	1.83111	0.0138076
GGH	0.90779	3.48226	3.83598	0.0138459
MYO10	6.37289	12.5289	1.96596	0.0138703
ERICH4	4.27063	0.295215	0.0691267	0.01397
MEST	5.01622	10.1248	2.01842	0.0139866
ANO10	14.0074	6.26664	0.44738	0.0141525
MYO5C	3.72607	8.75339	2.34923	0.0142689
ODC1	4.3706	9.47019	2.16679	0.0142798
NRM	0.917413	3.36511	3.66805	0.0143353
RPH3A	0.179807	1.47446	8.20023	0.0143519
NELL2	6.2202	1.03186	0.165888	0.0143553
RAD51AP1	0.918028	3.97406	4.32891	0.014367
RFC4	0.918318	3.85908	4.20233	0.0143819
SUSD3	0.18014	1.19048	6.60865	0.014402
HID1	9.27883	16.5196	1.78035	0.0144906
MED1	1.40622	4.35684	3.09826	0.0144986
ARHGAP11B	0.502153	2.00243	3.98769	0.0145508
RRP1	1.40764	4.59462	3.26407	0.0145552
THBS2	0.181415	1.1862	6.53861	0.0145943
IFI6	4.22638	0.187531	0.0443716	0.0146022
SNX6	11.0468	4.33386	0.392318	0.0146261
MMP17	0.181655	1.55176	8.54235	0.0146306
TTC27	0.924621	3.24904	3.51392	0.014709
WEE1	1.41158	4.74202	3.35937	0.0147136
SF3A3	5.06034	10.1168	1.99924	0.0148173
MMS22L	1.41507	4.23807	2.99496	0.0148546
ALG8	3.12974	7.11502	2.27336	0.0149541
TBX1	0.184083	1.54026	8.36721	0.0150004
FUS	5.07112	10.2037	2.01212	0.0150258
IL17RB	4.40767	9.5388	2.16414	0.0150461
FAM98A	0.932667	3.33005	3.57046	0.0151332
2003-09-01	0.185089	1.22927	6.64151	0.0151549
LINC01133	4.18804	0.874398	0.208784	0.015173
RRP9	0.935034	3.32843	3.55969	0.0152595
TCP1	10.0764	17.3097	1.71784	0.0152692
TOR3A	3.14546	7.51896	2.39042	0.0153591
NR2C1	1.96594	5.77779	2.93894	0.0153633
FMNL2	0.937354	3.10577	3.31334	0.0153839
PHGR1	45.4055	31.7946	0.700236	0.0153868
YTHDF2	7.88544	14.3649	1.8217	0.0153915
SCAMP5	4.17276	0.748023	0.179264	0.0154067
TMEM216	1.96957	5.1671	2.62346	0.0154881
PATZ1	1.43128	4.42367	3.0907	0.0155226
EXO1	0.187838	1.46314	7.7894	0.0155802
CDC45	0.515618	2.52017	4.88767	0.0155989
XRCC2	0.187969	1.26902	6.75125	0.0156006
SRPK1	7.89911	14.5869	1.84665	0.0156046
SULT1C2	7.83225	2.89511	0.36964	0.0156663
PGF	0.188615	1.47883	7.84046	0.0157014
PEX5	1.43696	4.49112	3.12544	0.0157608
MRPL16	7.19429	13.6903	1.90293	0.0157978
EDN3	4.14522	0.864871	0.208643	0.0158368
LGI4	0.189605	1.10845	5.84609	0.0158563
RCL1	0.946759	3.97661	4.20023	0.0158948
IGKC	4.14131	0.157929	0.038135	0.0158989
ZBED8	0.189912	1.07024	5.63542	0.0159046
TGIF2	0.51964	2.43624	4.68832	0.01592
RPA1	3.80517	8.52358	2.24	0.0161051
CHST8	0.191318	1.07151	5.60069	0.016126
NABP2	2.56667	6.95521	2.70982	0.0161278
TMEM109	2.56709	6.05594	2.35906	0.0161409
ELAC1	0.951946	3.34285	3.5116	0.016181
CTBP2	5.13093	10.5644	2.05897	0.0162231
PYCRL	0.954298	3.59441	3.76655	0.0163118
GLUL	3.81407	8.27847	2.1705	0.0163222
ZNF714	0.954745	3.03643	3.18035	0.0163368
SMARCB1	3.18396	7.98739	2.50863	0.0163846
CCDC124	3.18651	7.4789	2.34705	0.0164543
GMPR2	5.14402	10.6224	2.065	0.0164942
KIAA0020	2.5786	6.25012	2.42384	0.0164946
TMEM9	3.82187	8.43549	2.20716	0.0165141
PRAP1	13.7528	6.8618	0.498939	0.0165241
TM6SF2	15.1441	7.72211	0.50991	0.0165507
TMED3	6.53265	12.9995	1.98992	0.0166102
GBAS	5.83519	11.0107	1.88694	0.0166206
CPM	0.194757	1.7277	8.87109	0.0166733
CTCF	3.19476	7.12837	2.23127	0.0166808
PPP1R3C	0.529037	2.72053	5.14242	0.0166846
RC3H1	3.19535	7.38949	2.31258	0.0166971
ASPG	0.531154	2.79691	5.26573	0.0168597
XRCC1	2.00844	5.77539	2.87556	0.0168677
UBAP2L	3.83653	8.06182	2.10133	0.0168791
PCCA	0.965402	3.67867	3.8105	0.0169385
TBC1D4	1.46513	4.19524	2.8634	0.0169801
USH1C	20.4555	11.213	0.548164	0.0170167
DDX39A	7.2681	13.9813	1.92366	0.0170654
RRP7BP	0.967702	3.65192	3.7738	0.0170702
HINFP	1.46758	4.43056	3.01895	0.0170893
MIR22HG	4.06084	0.195356	0.0481072	0.0172312
ADGRD1	4.06014	0.905957	0.223134	0.0172433
TIGD5	0.198521	1.17664	5.92701	0.0172814
NOC2L	2.60435	6.42162	2.46573	0.0173058
CA12	0.5366	2.47847	4.61884	0.0173147
DMD	0.537436	2.47327	4.60199	0.0173851
EPS8L2	10.7896	4.90151	0.45428	0.017388
RBBP7	14.057	22.4294	1.59561	0.0173989
TGIF1	2.6081	6.95663	2.66732	0.0174262
C8G	4.04936	0.45256	0.111761	0.0174303
PARS2	0.539266	2.19506	4.07046	0.0175399
RCN1	7.2955	13.2637	1.81807	0.0175552
RRP7A	3.22691	7.11548	2.20505	0.0175857
BTG2	8.75576	15.6053	1.78229	0.0176538
FANCG	0.541569	2.75943	5.09526	0.0177358
DPM2	5.20417	10.2396	1.96759	0.0177844
ABL1	2.0367	5.40364	2.65313	0.0179223
TGDS	0.982525	3.00424	3.05767	0.0179341
U2SURP	5.21181	10.8337	2.07868	0.0179537
NPNT	7.65609	2.53544	0.331167	0.017956
HSH2D	4.01686	0.816432	0.203251	0.0180061
NPC1L1	9.22804	3.38852	0.367198	0.018047
UBA7	12.1858	5.80304	0.476213	0.0180866
GLP2R	0.203564	1.54069	7.56861	0.0181105
WDR77	2.04224	5.69171	2.787	0.0181341
LMCD1	0.203796	1.13316	5.56026	0.0181491
AKR7L	9.21932	3.068	0.332779	0.0181595
SF3B3	5.22172	10.6983	2.04881	0.0181747
ORC1	0.205085	1.38297	6.74339	0.0183639
LCNL1	0.205125	1.46587	7.14626	0.0183705
ARMCX4	0.549004	2.72968	4.97206	0.0183766
NAP1L4	20.2991	11.9878	0.590556	0.0184088
RBM10	3.25553	7.48172	2.29816	0.0184202
CHP2	50.7797	36.3068	0.714986	0.0184295
FRMD5	0.206139	1.04504	5.06958	0.0185403
MRPS27	4.56109	9.57462	2.0992	0.0185459
ZNF485	0.206311	1.41766	6.87149	0.0185691
HSPB1	10.6884	4.24743	0.397387	0.0186041
NDUFV3	5.2431	10.4837	1.99953	0.0186587
ADCY1	0.552287	2.11563	3.83067	0.0186635
CTSS	18.9618	10.5136	0.554464	0.0186686
PLAT	3.97963	0.0917594	0.0230573	0.0186892
KNOP1	2.05825	5.56023	2.70143	0.0187561
HGD	5.90675	1.73514	0.293755	0.0187881
LRG1	0.553711	2.5651	4.63256	0.0187888
PTCD3	9.56991	16.2155	1.69443	0.0188432
ZMYND19	0.554398	2.45362	4.42573	0.0188494
PYGO2	2.0621	5.89518	2.85882	0.018908
PEAK1	3.27275	7.32907	2.23942	0.0189361
TRAIP	0.20866	1.05209	5.04213	0.0189652
PFAS	1.50917	4.01679	2.66159	0.0190088
ZNF91	8.10195	14.4348	1.78164	0.0190394
SMC5	3.91938	8.39232	2.14123	0.0190539
CARHSP1	3.27898	7.40269	2.25762	0.0191251
STK17B	5.88454	1.96899	0.334603	0.0191484
ZNF782	1.00298	3.11004	3.1008	0.01917
TYMS	2.66509	6.81509	2.55717	0.0193303
DEFA6	3.94575	0.759676	0.19253	0.0193334
SLC23A1	5.87221	1.66816	0.284077	0.0193512
CYP1A1	3.94427	0.618769	0.156878	0.0193619
SHMT2	7.39428	13.79	1.86495	0.0194099
MRPS14	3.9328	8.72458	2.21841	0.0194244
TOMM34	4.60089	9.25427	2.01141	0.0195441
GNG12	17.5473	9.98849	0.569232	0.0195883
DCHS2	0.212676	1.51294	7.11381	0.0196505
RIOK3	10.6056	4.76025	0.448841	0.019657
HDDC2	4.60911	9.5568	2.07346	0.019755
FOXM1	1.01365	3.32837	3.28354	0.0198354
MYO1B	2.08685	5.95662	2.85436	0.0199031
ZNF675	0.566761	2.70329	4.76972	0.0199583
SEMA5A	3.30719	7.09921	2.1466	0.0199979
XDH	10.5665	4.72637	0.447298	0.0201746
SLC44A3	3.31395	7.02413	2.11956	0.0202112
CTTNBP2	0.216038	1.70726	7.90259	0.0202322
PKD1	1.53603	4.03371	2.62606	0.0203209
NPRL2	4.63194	9.94767	2.14763	0.0203494
C14orf1	6.01736	11.4818	1.90812	0.0204782
RBM22	2.6983	6.04381	2.23986	0.0205043
CYP2C19	13.3886	6.63758	0.495764	0.0205644
GCLM	3.88281	0.734665	0.189209	0.0205893
ASNSD1	2.10423	5.31222	2.52454	0.0206232
ALKBH2	1.02616	3.48125	3.39251	0.0206326
HAT1	2.10451	5.83957	2.77478	0.0206349
SMYD5	1.02628	3.07101	2.99238	0.0206404
RASD1	3.87937	0.617587	0.159198	0.0206603
CDC6	0.575051	2.52014	4.38246	0.0207215
TMTC4	1.54465	4.83471	3.12997	0.0207543
MCM8	0.575673	2.22556	3.86602	0.0207795
KIAA0319L	11.9643	5.73023	0.478942	0.0207879
MSI1	0.577477	2.63273	4.55901	0.0209479
WLS	2.11276	5.37145	2.54238	0.0209827
STK33	0.220451	1.96792	8.92681	0.0210063
SLC7A9	10.5032	4.10173	0.390523	0.0210385
AP1S2	0.579437	2.90302	5.01007	0.0211318
P2RY11	0.221194	1.7153	7.75475	0.0211379
CNOT8	3.34363	7.78003	2.32682	0.0211669
DDAH1	18.3272	27.3544	1.49256	0.0211695
PAXIP1	0.579878	2.08954	3.60342	0.0211733
LOXL3	0.221437	1.42276	6.42514	0.021181
NKRF	0.22155	1.5048	6.79213	0.0212011
HDHD1	2.11984	5.98955	2.82547	0.0212844
DNMT1	3.34722	7.03643	2.10217	0.0212846
RASGRP3	3.84683	0.424371	0.110317	0.0213437
CLPP	4.6698	9.58782	2.05315	0.0213642
ZZEF1	8.98222	3.49631	0.389248	0.0214854
UTY	2.12498	5.46352	2.5711	0.021505
NR0B2	11.9089	5.35366	0.44955	0.0215201
C12orf49	1.03996	3.39247	3.26211	0.0215352
SCG5	3.83769	0.0917594	0.02391	0.0215396
FAM13A	13.3056	6.9146	0.519676	0.0216051
CALCOCO2	13.5833	21.376	1.5737	0.0216766
CCDC78	0.224576	1.52205	6.77745	0.0217412
KCNB1	0.224728	1.52133	6.76964	0.0217684
RB1	2.13151	5.32928	2.50024	0.0217881
TCF12	7.51167	13.4438	1.78972	0.0218019
C10orf76	3.82224	0.951245	0.248871	0.0218752
XIST	16.006	8.3025	0.518713	0.0218983
CLK2	2.73685	6.31383	2.30697	0.0219284
PCSK5	21.2292	12.9495	0.609984	0.0219844
DBF4B	0.588783	2.04613	3.47518	0.0220208
UNG	2.7394	6.84695	2.49944	0.022025
RP1-92O14.3	0.22628	1.62113	7.16426	0.0220478
KCNK9	0.226517	1.44181	6.36512	0.0220906
SYT13	2.14169	5.70277	2.66274	0.022234
RRM2	7.53265	13.8393	1.83724	0.0222518
ATAD2	1.05076	3.599	3.42515	0.0222578
LFNG	1.05184	3.99288	3.7961	0.022331
CDC5L	4.03351	8.87863	2.20122	0.0223723
SH2D4A	2.75032	6.15401	2.23757	0.0224416
MRS2	2.75128	6.56305	2.38545	0.0224786
AMN	23.7088	14.5524	0.613797	0.0226178
ITGA7	3.78834	0.95488	0.252058	0.0226295
TP53BP1	1.05693	3.67106	3.47332	0.0226778
WAPAL	5.40798	10.1071	1.86892	0.0227164
FKBP11	15.9375	8.41073	0.527731	0.02273
ALDH3B1	7.34605	2.51699	0.342631	0.0227838
COG3	2.7594	6.18616	2.24185	0.0227925
PMPCA	4.04734	8.52061	2.10524	0.0228007
DAB1	3.77933	0.109626	0.0290067	0.0228343
SLC5A9	10.3717	4.87805	0.470324	0.0229445
PLAU	0.23124	1.15644	5.00105	0.0229504
DYNC2H1	0.598636	2.18993	3.6582	0.0229798
LAMB2	5.66956	1.90477	0.335964	0.023
ZBED3	1.58974	4.23609	2.66465	0.0231184
MRE11A	0.600523	2.15941	3.59588	0.023166
SUCLG2	12.1214	19.8145	1.63466	0.0232931
RFC5	1.06596	3.30352	3.09909	0.0233006
RDH13	2.77315	6.23096	2.24689	0.0233306
NPRL3	7.31098	2.3054	0.315334	0.023402
ABCA5	7.31025	2.62492	0.359073	0.0234151
IRF3	2.77609	6.58071	2.3705	0.0234467
BAZ1A	2.1688	5.5133	2.5421	0.0234513
MED15	11.767	5.75847	0.489373	0.0235059
SNRPA1	5.44018	10.0559	1.84844	0.0235787
IGFBP3	3.74427	0.197077	0.0526343	0.0236492
RANGAP1	1.60169	4.93927	3.08379	0.0237731
TMEM86A	0.23583	1.67455	7.10068	0.0237991
GPN3	0.607621	2.00846	3.30545	0.0238738
ERMARD	1.07423	3.85786	3.59127	0.0238798
SGCB	2.17922	5.16319	2.36928	0.0239308
STX3	5.45405	10.5761	1.93913	0.0239571
ZBTB9	0.609146	2.73086	4.4831	0.0240274
NOL6	1.60724	4.29014	2.66926	0.0240811
ENTPD5	11.7207	5.52607	0.471478	0.0241901
TSR3	1.60981	4.59452	2.85407	0.0242248
CLUH	4.09382	8.23103	2.0106	0.0242837
CGN	8.80601	3.46008	0.392922	0.0243211
LAMB1	5.46953	10.3649	1.89503	0.024385
FBXO21	3.43813	7.61999	2.21632	0.0244219
TMEM97	3.43913	7.44261	2.1641	0.0244581
PGAP1	4.77881	9.00206	1.88375	0.0244903
ARHGEF6	0.239765	1.40179	5.84649	0.0245368
NCBP2	4.10253	8.53017	2.07925	0.0245689
WDR74	4.10612	8.71707	2.12295	0.0246871
LSM11	0.615701	2.01398	3.27103	0.0246938
HPDL	0.615895	2.6266	4.26469	0.0247136
HNRNPA0	2.80795	6.76489	2.40919	0.0247315
NFIB	10.6572	17.2304	1.61678	0.024775
SFXN2	1.62117	4.08433	2.51937	0.0248657
SPG11	5.489	10.313	1.87884	0.0249309
SMARCC2	4.79452	9.09609	1.89718	0.0249665
SDHAF3	2.20192	5.9114	2.68465	0.0249981
ATP2C2	6.20264	11.7965	1.90185	0.0250458
ACSM1	0.242584	1.224	5.04567	0.0250709
SNHG3	4.79839	9.97685	2.07921	0.0250848
CFAP221	2.20377	5.60869	2.54504	0.0250863
EEPD1	3.68511	0.559557	0.151843	0.0250906
PUS1	0.620696	2.69247	4.33782	0.0252081
ANKRD18A	0.621665	2.08945	3.36105	0.0253085
ATP2A3	3.6753	0.568277	0.15462	0.0253378
ELMOD3	2.82301	6.29333	2.2293	0.0253553
PRDM1	3.67212	0.278898	0.0759502	0.0254187
KIAA1429	1.6313	4.21431	2.58341	0.025446
UBE2T	1.63228	4.2242	2.58791	0.0255028
PUSL1	1.09773	3.28218	2.98996	0.025573
NMI	2.82862	6.09535	2.15489	0.0255902
TOMM40	4.13404	8.10351	1.96019	0.025621
MRPL44	1.6365	4.52815	2.76697	0.0257474
BTNL3	13.008	6.48816	0.498781	0.0257501
BBS12	0.246311	1.6059	6.51982	0.0257844
GTPBP2	1.10129	3.48545	3.16488	0.0258354
SMC3	4.14036	8.24246	1.99076	0.0258356
GYG2	0.246616	1.50715	6.11135	0.025843
PALLD	5.52938	1.01732	0.183985	0.0259052
TPGS2	4.82498	9.28959	1.92531	0.0259086
LRRC20	0.627869	2.04127	3.25112	0.0259568
MLST8	5.52555	10.3081	1.86553	0.0259796
APOBEC3C	4.14569	8.89822	2.14638	0.0260181
CPA2	3.64715	0.391203	0.107263	0.0260614
C16orf62	2.22476	5.01203	2.25284	0.0261031
SP100	10.1666	4.87644	0.479651	0.0262414
H6PD	4.8363	9.51539	1.96749	0.0262654
FABP5	1.10732	3.01178	2.71988	0.026284
NDEL1	2.22924	5.10285	2.28905	0.0263239
KLHL13	0.249367	1.26053	5.05491	0.0263756
VRK1	1.10952	3.95808	3.56739	0.0264486
DQX1	11.575	5.76057	0.497673	0.026465
CREG1	6.97996	12.7194	1.82228	0.0264651
DHRS7	15.6535	8.15935	0.521246	0.0264994
BUD13	1.11023	3.73031	3.35994	0.0265022
FAM134A	5.54344	10.3984	1.87581	0.0265042
KCNIP3	3.6291	0.936546	0.258066	0.0265362
LYRM2	2.85283	6.47662	2.27025	0.0266217
STRIP1	2.23553	5.36548	2.40009	0.0266354
AK3	15.4911	23.8417	1.53906	0.0268649
MICALL2	5.48476	1.96043	0.357432	0.0269024
HECTD3	15.6251	8.41443	0.538519	0.0269064
NGDN	3.50495	7.34955	2.09691	0.0269248
CHRNB2	0.252187	1.22148	4.84357	0.0269258
KCNQ1	6.99764	12.3328	1.76243	0.0269271
SMG6	1.11591	3.00315	2.69122	0.0269307
MSRA	3.61323	0.972415	0.269126	0.0269606
POLQ	0.63733	2.47051	3.87634	0.0269624
CCNB1	5.47284	1.61748	0.295547	0.027175
USP31	0.639901	2.0592	3.218	0.0272392
SYK	11.559	18.3682	1.58908	0.0273269
TSGA10	1.12114	3.12397	2.78641	0.0273299
LRP5L	0.254624	1.74351	6.84739	0.027405
TDP2	10.0958	4.83572	0.478981	0.0274786
RABEPK	1.6657	4.32241	2.59495	0.0274818
TOPBP1	1.1235	3.0574	2.72131	0.0275106
GNB5	0.256415	1.39592	5.44398	0.0277596
ITGA9	0.256773	1.07276	4.17784	0.0278307
PUS7L	1.67333	4.74346	2.83473	0.0279473
ZNF215	0.257641	1.06627	4.1386	0.0280033
PIGX	1.13027	3.76436	3.3305	0.0280337
NCAPG2	0.647308	2.0124	3.10887	0.0280452
RASGRF2	0.258327	1.13207	4.3823	0.02814
BRD8	4.89542	9.55111	1.95103	0.0281846
PTPN9	3.56745	0.939772	0.26343	0.0282236
KHDRBS1	7.78596	13.0753	1.67934	0.0282445
FSTL3	0.258987	1.47845	5.7086	0.0282718
UBE2N	6.32065	11.6729	1.84679	0.0283185
PHACTR1	0.259444	1.16322	4.48353	0.0283632
MS4A18	3.56223	0.101778	0.0285714	0.0283714
KLF3-AS1	0.25952	1.2739	4.90868	0.0283785
RCC1	1.68162	4.43046	2.63464	0.0284581
SCOC	4.21595	8.75313	2.0762	0.028504
CETN2	1.13699	3.37499	2.96834	0.0285592
HUNK	0.65205	2.67934	4.1091	0.0285677
ZBTB1	1.68399	4.33104	2.57189	0.0286052
MRPS12	8.55194	14.3558	1.67866	0.0286792
TSTD2	0.65324	2.09805	3.21176	0.0286997
SGK1	5.40789	1.33619	0.247081	0.0287076
MYO15A	0.653787	2.87924	4.40394	0.0287605
TG	0.261606	1.13503	4.33871	0.0287973
MSH6	1.68746	4.74494	2.81189	0.0288213
YARS	2.90568	6.19933	2.13352	0.0289711
ZMIZ2	2.90658	6.28013	2.16066	0.0290123
IGFALS	0.26306	1.80018	6.84325	0.0290906
FAM179B	1.69284	4.32318	2.5538	0.0291591
CYP2J2	7.0168	2.2414	0.319434	0.0292543
FAM60A	5.38472	1.89023	0.351036	0.0292744
IRGQ	2.287	5.09282	2.22686	0.0292783
SAMD9L	3.52795	0.957714	0.271465	0.0293608
N6AMT1	2.92152	6.25771	2.14194	0.0297015
PARVA	3.57432	7.25977	2.03109	0.0297057
HSBP1L1	2.29617	5.28444	2.30141	0.0297665
TGFBR3	0.266529	1.55277	5.8259	0.0297955
NUAK2	4.25367	8.04201	1.8906	0.0299054
INTS4	1.70679	4.02243	2.35672	0.0300456
SRD5A3	2.30178	5.02281	2.18214	0.030068
TARS	2.30345	5.96282	2.58865	0.0301578
ADRM1	6.38326	11.0586	1.73244	0.0301752
STAT3	6.97349	2.7781	0.39838	0.0302251
SBK1	0.268791	1.02628	3.81813	0.0302589
GSPT1	5.66717	10.103	1.78272	0.0303443
UBE4B	2.31007	5.63171	2.4379	0.0305164
ARMC10	1.16152	3.12944	2.69426	0.0305255
HES1	2.93922	6.76259	2.30081	0.0305322
DDX28	0.669657	2.85263	4.25983	0.0305532
FAM84B	2.31274	5.38429	2.3281	0.030662
PYROXD2	0.270836	1.64668	6.07998	0.0306802
ATG7	1.16499	3.38279	2.90371	0.0308098
PES1	1.71869	4.00339	2.32932	0.0308152
ARRDC3	5.32317	1.83675	0.345048	0.0308331
PLEKHM1P	1.16542	3.86477	3.3162	0.0308449
RPS2P46	3.60222	7.08103	1.96574	0.0308778
FAM172A	1.16592	3.67579	3.1527	0.030886
GSDMB	15.3586	8.62987	0.56189	0.0310089
CTD-2554C21.3	0.272714	1.56729	5.747	0.031069
UBE2J1	14.0286	7.83749	0.55868	0.0311071
PSMC3IP	0.27297	1.08617	3.97907	0.0311221
STRAP	5.69088	10.9173	1.91839	0.0311232
BCL6	0.674735	2.82311	4.18402	0.0311389
DAP3	4.98111	9.88845	1.98519	0.0311402
RNF216	2.95269	6.39898	2.16717	0.0311749
WDR73	2.95388	6.64453	2.24943	0.0312319
ZDHHC1	0.67586	2.57138	3.8046	0.0312695
JRK	1.7259	4.53623	2.62833	0.0312874
FAM210B	4.29002	8.94852	2.08589	0.0313004
AQP10	3.46351	0.202784	0.0585489	0.0313155
CDKN1B	1.17142	3.50684	2.99366	0.0313412
LMNB1	0.676917	2.76907	4.09071	0.0313924
INF2	8.43518	3.87158	0.45898	0.0314764
TEX261	3.61639	7.21181	1.9942	0.0314848
C3orf38	1.17488	3.3918	2.88693	0.0316292
SDF2L1	13.9979	7.80718	0.55774	0.0316371
CHEK2	1.17528	3.34329	2.84468	0.0316622
AGK	1.17585	3.73192	3.1738	0.0317102
ZNF813	0.275942	1.08748	3.94096	0.0317421
ENOPH1	2.9652	6.89627	2.32573	0.0317798
C10orf2	0.276342	1.99021	7.20199	0.0318259
QSER1	1.17742	3.54195	3.00822	0.0318415
VIL1	45.5749	33.2791	0.730207	0.0319574
SMPD3	8.40908	3.05589	0.363404	0.032048
NUP62	5.71901	10.0535	1.75791	0.0320657
ZNF22	1.73983	4.7042	2.70382	0.0322128
POLK	1.1821	3.52092	2.97853	0.0322349
BCL2	0.684257	2.2536	3.29349	0.0322531
SNHG17	1.74079	4.28922	2.46395	0.0322766
ZDHHC8	0.684624	2.18936	3.19791	0.0322964
ZNF146	3.63519	7.86331	2.16311	0.0323031
FLNB	21.6639	13.099	0.604649	0.0323168
PSIP1	2.34284	5.7076	2.43619	0.0323337
METTL21A	1.18363	3.26055	2.7547	0.0323643
SH3BP5-AS1	3.42919	0.66428	0.193713	0.0324087
NDRG2	7.94008	13.1245	1.65295	0.0324261
CCNH	2.98216	6.04941	2.02854	0.032612
AK6	8.70381	14.413	1.65594	0.0326295
SNX30	3.42196	0.863316	0.252287	0.0326442
LPIN2	8.37731	3.25805	0.388913	0.0327566
PLAA	1.74911	4.16201	2.3795	0.0328382
MAP4K4	0.690553	2.30534	3.33839	0.0330011
RAB15	3.65125	7.15851	1.96056	0.0330136
RC3H2	2.35654	5.8902	2.49951	0.0331135
MED28	3.6542	7.63169	2.08847	0.0331453
SNHG15	2.35782	5.90853	2.50594	0.0331869
MCFD2	5.23432	1.82962	0.349544	0.0332248
PDS5A	5.03875	9.77293	1.93955	0.033247
HRAS	1.1949	3.24274	2.71381	0.0333263
ALG6	1.75639	4.26815	2.43007	0.0333343
MALL	5.22468	1.41117	0.270096	0.0334946
NFYB	1.19737	3.0442	2.54241	0.0335389
CHAF1B	0.284577	1.93985	6.8166	0.0335705
FAM160B1	3.39228	0.764091	0.225244	0.0336277
ZNF836	0.285121	1.20032	4.20987	0.0336872
LRMP	3.38989	0.177368	0.0523226	0.033708
CEBPZ	3.00445	6.10455	2.03183	0.0337283
SUSD1	1.1996	3.3665	2.80635	0.0337324
APPBP2	2.36756	5.26295	2.22295	0.0337496
RP11-421L21.3	0.285754	1.0071	3.52435	0.0338229
CLASP2	3.007	6.19957	2.06171	0.0338576
SCART1	0.287025	1.02947	3.58669	0.0340964
ZKSCAN3	0.287246	1.18254	4.11682	0.0341439
RARRES3	9.75885	4.72455	0.48413	0.034145
HUWE1	12.662	19.6215	1.54963	0.0341652
LATS1	3.67756	7.20582	1.9594	0.0341996
ZNF793	0.700602	2.01431	2.87511	0.0342136
RPL3P1	3.37456	0.116472	0.0345146	0.0342288
ZNF814	3.01494	6.80987	2.25871	0.0342619
TBC1D23	3.37036	0.900168	0.267084	0.0343728
BAG5	3.01727	6.02267	1.99606	0.0343816
DEAF1	5.19345	1.38615	0.266904	0.0343839
ARL14	3.36826	0.550996	0.163585	0.0344452
VAMP1	0.289256	1.40689	4.86381	0.0345782
HPCAL1	16.4475	9.02235	0.548555	0.0346225
IFI27L2	3.36272	0.661793	0.196803	0.0346363
GPT	3.36261	0.187181	0.0556655	0.0346402
MRPS7	9.54429	15.2998	1.60303	0.0346465
RAPGEF2	1.21084	3.07273	2.53768	0.0347151
KAT2A	2.38502	5.55632	2.32968	0.0347738
ACO2	18.9799	11.953	0.629769	0.0349744
WISP2	3.35163	0.423947	0.12649	0.0350229
MRPL42	5.0854	9.7694	1.92107	0.0350231
AHI1	2.38945	5.90341	2.47062	0.0350367
BOD1	1.78176	4.42012	2.48077	0.0350992
ASIC4	3.34915	0.113157	0.0337868	0.0351098
HIF1AN	3.70034	7.57115	2.04607	0.0352503
RAD21	6.54158	11.129	1.70127	0.0352585
DHX16	6.76338	2.78263	0.411426	0.0353835
SMARCC1	5.09477	9.15285	1.79652	0.0353877
KLHL2	0.293117	1.15159	3.92877	0.0354185
SCML1	1.78631	4.30098	2.40775	0.0354219
ZNF544	1.78722	4.93227	2.75974	0.0354867
POLD3	3.03868	6.95712	2.28952	0.0354907
PPIL1	1.78792	4.59351	2.56919	0.0355366
AQP11	6.75529	2.23167	0.330359	0.0355979
HPGD	17.6732	10.7253	0.606867	0.0356067
DEPTOR	3.70801	7.59256	2.04761	0.0356087
EFNA1	20.1958	12.3478	0.611404	0.0356627
R3HCC1	1.79021	4.0225	2.24694	0.0357
GSTM2	3.71084	7.59644	2.0471	0.0357412
ARFGAP3	5.143	1.88353	0.366232	0.0358688
EXOSC5	3.04651	6.30191	2.06856	0.0359027
DEFA5	5.14118	1.14372	0.222462	0.0359235
SLC38A2	6.74175	2.94711	0.437143	0.0359594
SLC3A2	15.0755	8.7104	0.577785	0.0359811
SNX29P2	0.295836	1.44103	4.87104	0.036015
HLA-H	8.23897	3.93156	0.477191	0.0360162
CNKSR3	3.04875	6.01194	1.97194	0.0360208
CTDSPL	1.79487	4.84647	2.70018	0.0360336
TIMP1	3.32203	0.149074	0.0448743	0.0360749
MBLAC2	0.296529	1.06509	3.59186	0.0361675
B3GNT7	13.7494	7.3107	0.531709	0.0362396
HAX1	11.056	5.76596	0.521526	0.0362681
MARK4	0.297735	1.09454	3.67623	0.0364337
ZBTB2	0.718872	2.17732	3.0288	0.0364764
IGSF9	3.30904	0.370483	0.111961	0.0365468
ZNF131	3.06232	6.47947	2.11587	0.0367429
L2HGDH	0.721236	2.0532	2.84678	0.0367747
VILL	16.3262	9.57519	0.58649	0.0367979
MAGEE1	0.299592	1.08573	3.62405	0.036845
POLR3H	2.41961	5.70753	2.35887	0.036861
C1orf228	0.299737	1.31337	4.38175	0.0368773
MRAP2	0.722293	2.05815	2.84946	0.0369084
SESTD1	0.722442	2.29604	3.17816	0.0369274
HIST1H1B	1.23605	3.60504	2.91658	0.0369785
PTK6	5.10143	1.72712	0.338555	0.0371383
TFAM	2.42431	5.99085	2.47115	0.0371509
SLC18A1	3.29208	0.120278	0.0365356	0.0371717
SPAG5-AS1	0.301462	1.32303	4.38872	0.0372613
BCO1	3.2888	0.230469	0.0700769	0.0372941
CEP135	0.726031	2.1715	2.99093	0.0373836
ZNF251	0.302073	1.46025	4.83409	0.0373977
ARHGEF10L	4.44302	8.14524	1.83327	0.0376677
SLC25A40	0.303428	1.41671	4.66901	0.0377006
JUP	16.0545	23.1457	1.44169	0.0378467
HLA-DPA1	3.27357	0.476545	0.145574	0.0378665
TSPAN6	5.88085	10.5428	1.79274	0.0378827
TRIP6	0.304292	1.22593	4.02879	0.0378943
PLK4	0.304578	1.02989	3.38135	0.0379587
CLNS1A	6.62231	11.9097	1.79842	0.038072
PEX10	0.731428	2.79805	3.82546	0.0380751
RAB4A	4.45246	8.92971	2.00557	0.0380872
TMEM129	3.76007	7.20357	1.91581	0.0381069
PSTPIP1	0.305282	1.17656	3.85402	0.0381168
TNRC6A	2.43991	5.5011	2.25464	0.0381224
GP2	1.82395	4.01335	2.20036	0.0381603
BEND3	0.732266	2.07212	2.82973	0.038183
CEACAM6	3.26479	0.24045	0.0736495	0.0382002
GRB14	0.305694	1.45313	4.75353	0.0382096
ITGA2	3.09022	6.50485	2.10498	0.0382578
SMARCA1	0.305995	1.28202	4.18967	0.0382775
ZSCAN31	0.733153	2.10092	2.86559	0.0382974
FARP1	1.82588	4.06451	2.22605	0.0383043
ZSWIM5	1.25043	3.62824	2.9016	0.0383066
SCUBE2	0.306535	1.87033	6.10151	0.0383991
C1orf115	12.3132	6.42267	0.521609	0.0384208
FOXD2-AS1	0.30697	1.87222	6.09905	0.0384972
EPB41L4B	8.14124	3.14583	0.386407	0.0384985
PFKFB2	8.14076	13.9087	1.70852	0.038521
SGSM2	1.2546	3.90214	3.11026	0.0386971
PARP12	6.64307	2.59212	0.390199	0.0387003
TRIM4	4.46752	8.07275	1.80699	0.0387633
ZKSCAN8	2.4546	5.3577	2.18271	0.0390527
FLCN	5.03815	1.36483	0.270898	0.0391542
PKIG	1.25967	3.21647	2.55343	0.0391743
TMC8	0.310022	1.29258	4.16931	0.039189
SORBS1	1.83856	4.41254	2.4	0.0392571
GM2A	0.741674	2.81421	3.7944	0.0394056
NT5E	9.53229	4.67082	0.49	0.0394353
GTF3C2	4.48352	8.2113	1.83144	0.0394907
TLE2	1.84165	4.45517	2.41911	0.0394917
MGLL	13.586	7.27387	0.535397	0.03959
OGFRL1	0.312048	1.63156	5.22854	0.0396507
DAXX	3.11537	6.24172	2.00352	0.0396583
CHFR	5.02232	1.43315	0.285357	0.0396748
ZNF32	1.26562	3.32464	2.62688	0.0397398
PRTFDC1	1.84526	4.77053	2.58529	0.0397662
BCAN	0.312733	1.10302	3.52702	0.0398072
ORC4	3.11916	6.20378	1.98893	0.039872
C8orf33	3.7959	7.21138	1.89978	0.0398925
WDR60	5.01227	1.16981	0.233389	0.0400086
ARL16	5.20888	9.45678	1.81551	0.0400414
LRRCC1	1.84924	4.05422	2.19237	0.0400711
IL17RC	6.59216	2.68164	0.406792	0.0401904
ZFP90	0.314948	1.15978	3.68245	0.0403152
HSPBP1	3.12699	6.79434	2.1728	0.0403162
GMNN	3.80473	7.81572	2.05421	0.0403412
FBXO30	0.749045	2.99823	4.00273	0.0403773
AASDH	1.27305	3.75168	2.94701	0.0404507
TCF7	1.2739	3.29691	2.58804	0.0405333
PPM1M	0.315967	1.29994	4.11417	0.0405495
OSER1-AS1	0.316271	1.41956	4.48845	0.0406196
ASH2L	3.13274	6.11335	1.95144	0.0406442
TRMT61A	1.27566	3.13453	2.45718	0.0407027
GORASP2	6.6952	11.6227	1.73598	0.0407445
TRABD2A	2.4813	5.47833	2.20784	0.0407792
AKR1C2	4.98663	1.51026	0.302863	0.0408729
TOR1AIP2	17.3846	10.6504	0.612634	0.0409218
ARV1	1.86106	4.12509	2.21653	0.0409832
RPGR	0.754479	2.14859	2.84778	0.0411013
INPP5J	3.18888	0.852768	0.267419	0.0412132
NEU4	3.18823	0.805544	0.252662	0.04124
HILPDA	1.8649	4.23714	2.27205	0.0412821
BRCC3	3.14512	6.04393	1.92169	0.0413569
DDX50	1.28284	3.15447	2.45897	0.0414
TBRG4	10.5631	16.1213	1.52619	0.0414289
SCTR	8.2291	13.2565	1.61093	0.0414474
DDX54	3.14852	6.67206	2.11911	0.0415539
ADAM15	8.02594	3.34941	0.417323	0.0416306
FAM136A	8.23607	13.0055	1.57909	0.0416845
RPH3AL	0.759456	2.38433	3.13952	0.0417702
COL16A1	3.1751	0.941318	0.296469	0.0417851
ZDHHC4	3.83295	7.05107	1.83959	0.041797
MRPS10	1.87224	4.19876	2.24264	0.0418576
ABCG8	3.1697	0.494753	0.156089	0.0420116
TUBE1	1.28909	3.96997	3.07967	0.0420118
NOP14	0.761637	2.44367	3.20845	0.0420649
CBL	0.322795	1.24323	3.85147	0.042134
SSBP4	0.762221	2.49224	3.26971	0.0421442
ESYT1	1.29051	3.40299	2.63694	0.0421517
LINC01521	0.323095	1.24125	3.84175	0.0422042
QPCT	3.1649	0.0917594	0.0289928	0.0422136
FAM3C	8.00373	3.54114	0.442437	0.0422605
RASSF1	1.87739	4.21075	2.24287	0.0422647
NAE1	3.16128	6.98776	2.21042	0.0422989
COQ4	17.3114	10.3801	0.59961	0.0423776
TCEA1	3.84423	7.60909	1.97936	0.0423882
SOWAHD	0.764023	2.32261	3.03997	0.0423887
PPM1H	0.764089	2.5273	3.3076	0.0423976
RETSAT	19.8122	12.1556	0.613539	0.0424154
MFN2	7.99798	3.67038	0.458913	0.0424249
NELFCD	5.99656	10.0633	1.67818	0.042468
EDC4	0.765223	2.34199	3.06053	0.042552
HAS3	0.324808	1.0043	3.09198	0.0426056
NEURL4	0.765681	2.23947	2.92481	0.0426144
SIN3A	3.84892	7.14728	1.85696	0.0426357
BCL7A	0.325168	1.1892	3.65718	0.0426902
SPINK1	19.5934	27.691	1.41328	0.0428342
FRMD1	1.29811	3.26693	2.51669	0.0429041
CPXM2	0.768367	2.23368	2.90704	0.0429813
GPS2	2.51513	5.19664	2.06615	0.0430343
TARDBP	10.6173	16.5341	1.55727	0.0430622
FGF9	0.326755	1.36949	4.19119	0.0430636
GAL3ST1	3.14239	0.452468	0.143988	0.0431744
LINC00483	7.96896	3.62041	0.454314	0.0432642
ALPK3	0.327797	1.11903	3.4138	0.0433094
KLF6	7.95914	3.41992	0.429684	0.0435516
METTL1	1.30542	3.4197	2.61962	0.0436354
PHTF2	0.329509	1.22156	3.70722	0.0437143
ACSL1	3.12936	0.466406	0.149042	0.0437408
TRPM4	14.6946	8.07363	0.549429	0.0438004
GART	3.87178	7.67903	1.98333	0.0438561
LZTS3	0.77534	2.25634	2.91013	0.0439412
TMEM45B	34.1223	24.9502	0.731198	0.044011
MMD	0.775861	2.21938	2.86053	0.0440134
TBCE	1.30949	3.29389	2.5154	0.0440457
NUP155	1.30963	3.46314	2.64437	0.04406
CSTF1	1.31044	3.16604	2.41601	0.0441418
KIAA0586	1.3112	3.12859	2.38604	0.0442192
LAMP2	14.6727	8.3335	0.56796	0.0442928
ANGPT2	0.332047	1.44018	4.33729	0.0443175
ARHGAP33	0.33251	1.00112	3.01078	0.0444279
GSTO2	4.58776	8.91559	1.94334	0.044454
SLC5A12	3.11134	0.10079	0.0323943	0.0445363
LRIG3	2.53719	5.87658	2.31617	0.0445471
CMSS1	1.31536	3.09096	2.3499	0.044641
MFSD6L	3.10882	0.565247	0.181821	0.0446489
SLC1A5	3.10862	0.98741	0.317636	0.0446575
WBP5	0.7809	2.46188	3.15262	0.0447142
KCNE2	0.33398	1.32793	3.97608	0.0447788
ORC2	2.54117	5.13912	2.02234	0.0448232
ATP6V0D1	13.3508	7.64556	0.572668	0.0448992
ABCA4	3.10195	0.732041	0.235994	0.0449566
ASXL1	1.91098	4.56854	2.39067	0.0449751
SMIM15	5.32057	9.86311	1.85377	0.0449866
NHSL1	15.919	9.70898	0.609897	0.0450269
LY6E	1.31933	3.44517	2.61131	0.0450462
AKR1B15	3.09923	0.612047	0.197483	0.045079
PTPDC1	0.335413	1.28832	3.84099	0.045122
NRXN3	0.335435	1.83751	5.478	0.0451273
ACAT2	3.89517	7.75271	1.99034	0.0451285
CTNNAL1	0.784237	2.72029	3.46871	0.0451814
SEMA6D	7.90288	3.19242	0.403956	0.0452329
TRMT12	0.784887	2.09061	2.66358	0.0452728
MBD3	2.55011	5.90304	2.31482	0.0454475
CDK2	0.786634	2.89023	3.67417	0.0455185
CCDC14	3.90245	7.38662	1.89282	0.0455291
MED26	0.337148	1.12734	3.34377	0.0455388
ALG2	6.06965	10.0779	1.66037	0.0455532
VPS8	2.55222	5.95182	2.33202	0.0455958
ZNF790	0.337417	1.19416	3.53913	0.0456036
TRAPPC6A	3.21726	6.8929	2.14248	0.0456699
HSD11B2	14.6091	8.34467	0.571197	0.0457513
PRUNE2	4.84479	1.70596	0.352124	0.0459863
POU2AF1	3.07835	0.105739	0.0343492	0.0460304
AVIL	3.07696	0.422994	0.137471	0.0460941
ZNF133	0.791301	2.07636	2.62398	0.0461785
RAB27A	3.07431	0.798071	0.259594	0.0462167
FMO5	9.27661	4.17109	0.449635	0.0463023
DIS3L	0.792683	2.16982	2.73732	0.0463748
PDXK	11.9742	6.42441	0.536519	0.0464622
CICP11	3.06828	0.260025	0.0847461	0.046496
SMG9	0.793855	2.46806	3.10896	0.0465416
SESN1	6.09259	10.2621	1.68435	0.0465523
THG1L	2.56616	5.62341	2.19137	0.046582
GCAT	0.794846	2.22577	2.80026	0.0466828
WRN	0.794885	2.16648	2.72553	0.0466883
SLC25A38	3.23523	6.45718	1.9959	0.0467875
SOD2	6.0985	10.0506	1.64805	0.0468118
LGR4	3.23564	6.40259	1.97877	0.0468131
GRWD1	4.63516	8.06643	1.74027	0.046843
SEC14L2	3.05893	0.846433	0.276709	0.046933
DRAM2	4.6397	8.88829	1.9157	0.0470765
KCNK6	3.05567	0.691781	0.226393	0.0470861
THOC3	1.93813	4.41103	2.27592	0.0472396
PVRL3	3.9352	7.13924	1.8142	0.0473612
NR2C2AP	1.34193	3.86574	2.88074	0.0473913
BTD	7.83272	3.41789	0.43636	0.0474131
ADCY4	0.345264	1.26571	3.6659	0.0475076
UBE2E1	0.800666	2.16876	2.70869	0.0475169
CCDC186	6.36349	2.12908	0.334577	0.0475712
FKBP1B	3.04512	0.322884	0.106034	0.0475858
POLA2	1.34441	3.96752	2.95111	0.0476536
DNAL4	0.80201	2.14079	2.66928	0.0477105
ERBB2	11.568	17.9786	1.55417	0.0478455
BMS1	3.2542	6.05102	1.85945	0.0479858
R3HDM1	1.34757	3.95253	2.93307	0.0479878
TMEM101	3.25632	6.9057	2.12071	0.0481208
ASAP2	1.34898	3.01547	2.23538	0.0481364
SHMT1	14.507	8.08838	0.557552	0.0481832
NICN1	0.805446	2.46471	3.06006	0.0482072
NDRG1	18.2854	11.295	0.617706	0.0482325
SIL1	6.34439	2.94243	0.463784	0.048242
SIRPA	3.03083	0.475508	0.15689	0.0482703
ANKRD16	0.348413	1.56553	4.49332	0.0482795
ZNF354A	0.348498	1.3693	3.92914	0.0483005
ZNF420	0.348507	1.25333	3.59629	0.0483028
AIF1L	0.348782	1.23386	3.53763	0.0483705
DAG1	1.95147	4.41685	2.26334	0.048377
ZNF12	2.59116	5.18479	2.00096	0.0483842
CAMSAP2	0.348894	1.36188	3.90342	0.048398
SLC9A6	1.35272	3.20323	2.368	0.0485345
HAUS1	1.35273	3.46954	2.56484	0.048536
LRP5	7.79773	3.59362	0.460854	0.0485364
MIER3	3.02491	0.439695	0.145358	0.0485573
BRCA1	1.35316	3.35546	2.47972	0.0485819
PUS3	1.95468	4.19746	2.14739	0.0486528
LRRK1	0.808757	2.01254	2.48843	0.0486884
SEC11C	13.1939	7.56814	0.573611	0.0487873
FAR1	6.3264	2.36403	0.373676	0.0488821
STAG2	4.67553	8.86648	1.89636	0.0489435
FLJ37453	0.811028	2.65067	3.26828	0.0490198
ZNF284	0.811179	2.42844	2.99372	0.0490418
ZNF430	1.35784	3.59353	2.64652	0.0490822
C6orf48	4.67896	8.96336	1.91567	0.0491246
CDC34	1.96125	4.58332	2.33694	0.0492203
NUDT21	7.67095	12.3944	1.61576	0.0492283
AMT	4.68102	8.45931	1.80715	0.0492341
ACY1	6.31511	2.04417	0.323695	0.0492874
HAGHL	0.353077	1.69999	4.81477	0.0494316
ARFGEF1	4.68525	8.21786	1.75399	0.0494583
TMEM82	6.3087	2.33542	0.37019	0.0495193
PRR14L	4.68682	8.44724	1.80234	0.0495418
RPP25	1.36226	3.39293	2.49067	0.0495578
BID	3.27869	6.71123	2.04693	0.0495613
RNF10	10.5265	5.62116	0.533998	0.0495894
BLOC1S5	1.36321	3.48766	2.55842	0.0496611
TAF1D	4.68994	8.82717	1.88215	0.0497079
MUC12	0.815913	2.79057	3.42018	0.0497362
TRMT5	0.816194	2.58204	3.16352	0.0497776
CCND2	26.7233	35.4927	1.32816	0.0497816
FOXP2	0.816476	2.65479	3.25152	0.0498191
TMEM60	1.3657	3.44591	2.52318	0.0499306
TMEM106C	19.8996	27.2392	1.36883	0.0499357
ZNF507	2.61258	5.513	2.11017	0.0499627
MYRFL	6.29584	2.49837	0.396828	0.0499871
C17orf85	3.28539	6.37441	1.94023	0.0499985
TLR3	2.99554	0.905158	0.302169	0.0500047
BAZ2B	14.0743	20.8788	1.48347	0.0500394
EMC3-AS1	0.356497	1.43436	4.02348	0.0502824
POLDIP3	5.43446	9.89331	1.82048	0.0504381
CAPRIN1	11.649	17.3356	1.48816	0.050457
SRC	3.9904	7.54997	1.89203	0.0505562
SEPN1	0.821558	2.50267	3.04625	0.0505706
S100G	2.98408	0.0917594	0.0307496	0.0505807
C4orf33	2.98367	0.503991	0.168917	0.0506018
SLC10A2	2.98094	0.0917594	0.030782	0.0507398
SMG7	6.27499	2.36172	0.37637	0.0507543
MR1	4.72375	1.56564	0.331441	0.0508287
MRPL32	5.44258	9.70153	1.78252	0.0508426
ENAH	3.29838	6.63309	2.01101	0.050852
KLC4	13.1149	7.8304	0.597064	0.0508564
HTATSF1	2.62476	5.15554	1.96419	0.0508738
API5	4.7121	8.10704	1.72047	0.0508993
RPS6KA5	0.82429	2.00341	2.43047	0.0509768
NPY6R	4.71396	8.19126	1.73766	0.0509999
PBRM1	3.99796	7.86587	1.96747	0.0510043
FANCM	0.359548	1.34001	3.72693	0.051046
RBL1	0.359792	1.6007	4.44895	0.0511074
AP4B1	1.98336	4.41726	2.22716	0.0511602
PAAF1	1.98366	4.53237	2.28485	0.051187
HADHB	42.898	32.9243	0.767502	0.051205
LRIG1	3.30419	6.39405	1.93513	0.0512367
KMT2C	12.4828	18.617	1.4914	0.0512745
RAD51	0.360745	1.54602	4.28562	0.0513469
MYH7B	0.361259	1.18186	3.27151	0.0514761
TTI1	0.827779	2.11307	2.5527	0.0514979
ZNF213	2.96142	0.741573	0.250411	0.0517402
UBTF	3.31238	6.32031	1.90809	0.0517819
BLM	0.362485	1.18088	3.25772	0.0517851
NSMAF	1.38316	3.91596	2.83116	0.051842
MKRN1	10.8873	16.2456	1.49216	0.0518736
TUBGCP3	1.38394	3.10886	2.24638	0.0519284
NSFL1C	6.96909	11.3008	1.62156	0.0519516
RAPGEF5	2.957	0.964136	0.326053	0.0519697
LRRC41	5.46573	9.20998	1.68504	0.0520083
ITGA1	1.38509	3.16054	2.28182	0.0520557
ZNF519	0.363579	1.44884	3.98494	0.0520614
ZNF236	1.99348	4.30624	2.16017	0.0520624
FMNL3	0.363649	1.07835	2.96534	0.052079
KCNJ3	3.31696	6.15206	1.85473	0.0520885
PDCD11	1.99407	4.61418	2.31395	0.0521159
AMOTL1	0.3641	1.12683	3.09484	0.052193
SLC25A28	1.38659	3.98885	2.87673	0.0522221
AHSA1	9.30653	14.6106	1.56993	0.0522397
NOL11	1.99572	4.65171	2.33085	0.0522633
ZFYVE27	6.23455	2.93775	0.471204	0.0522742
SNX13	3.32015	6.21325	1.87137	0.0523031
GTPBP3	0.833267	2.62292	3.14775	0.0523228
GRPEL2	0.833506	2.7177	3.26057	0.0523589
PRKCQ-AS1	0.364967	1.06646	2.92208	0.0524126
VPS4A	4.73998	8.17664	1.72504	0.0524241
AFMID	4.02448	7.54183	1.87399	0.0525962
TCHP	1.39044	3.20148	2.3025	0.0526497
CENPQ	0.366017	1.39856	3.82101	0.0526789
CCDC92	2.94276	0.967508	0.328776	0.0527151
ANKS4B	4.02753	7.67181	1.90484	0.0527816
MYRF	4.74715	8.04639	1.69499	0.0528209
SPAG16	2.00233	4.96992	2.48207	0.0528595
MRPL39	2.65229	5.89483	2.22254	0.0529702
FLRT3	6.21581	2.76562	0.444933	0.0529927
PLIN2	35.8915	26.0668	0.726268	0.0530426
GPATCH4	2.65324	5.69975	2.14823	0.053043
UNC13B	4.03221	7.73437	1.91815	0.0530666
AGGF1	3.33152	6.1995	1.86086	0.0530713
MGA	2.65458	5.65358	2.12975	0.0531464
SPRY4	1.39499	3.74831	2.68699	0.0531586
CCDC66	0.839761	2.01757	2.40255	0.0533071
ERN1	4.66566	1.225	0.262557	0.0533224
ZNF443	1.39655	3.61201	2.58639	0.0533337
CRELD2	10.4006	5.62638	0.540968	0.0533492
FAM160A2	9.046	4.08956	0.452085	0.0534144
SLC4A8	0.369088	1.15819	3.13797	0.0534605
REEP3	6.20301	2.59837	0.418889	0.0534888
DTWD1	0.840997	2.90077	3.4492	0.0534955
TMEM260	2.00935	4.39337	2.18646	0.0534968
POR	19.2848	12.3504	0.640423	0.0535283
BMP3	3.33888	6.31135	1.89026	0.0535722
ATP6V0A2	2.01047	4.73328	2.35431	0.0535988
MAGOH	0.841967	2.49069	2.95819	0.0536435
UBP1	2.66137	5.07718	1.90773	0.053673
NUP160	2.01337	4.57867	2.27414	0.053863
TMEM180	0.844607	2.06083	2.43999	0.0540473
CNOT10	4.04865	7.99163	1.9739	0.0540747
TREX1	2.66778	5.44899	2.04251	0.0541726
R3HDM2	3.34804	6.83518	2.04155	0.0541994
EXT1	7.63045	3.95663	0.518532	0.0542522
DRG1	3.34997	6.17945	1.84463	0.0543322
PAIP2	4.05433	7.02144	1.73184	0.0544261
THUMPD3	1.40711	3.87392	2.75311	0.0545271
ZNF266	6.17504	2.97713	0.482123	0.0545879
MLX	14.2577	8.58196	0.601916	0.0546044
FAM53C	1.40821	3.06457	2.17621	0.0546529
EHBP1	1.40963	3.02017	2.14253	0.0548144
FAM105A	3.35771	6.05978	1.80474	0.0548668
NRF1	0.850382	2.0554	2.41703	0.054936
CC2D1A	6.27316	10.564	1.684	0.0549395
THAP6	1.41133	3.58768	2.54206	0.0550083
PARP16	1.41139	3.35924	2.3801	0.0550149
CCT4	7.81037	12.9643	1.65989	0.0550839
ENOSF1	8.59617	13.8621	1.61259	0.0552897
TNFRSF17	2.89451	0.0917594	0.0317012	0.0553211
STXBP2	7.60044	3.34886	0.440613	0.0553405
SAT2	12.9517	7.96867	0.61526	0.0553771
KLHL21	0.376709	1.53734	4.08098	0.0554177
PSMD3	4.07071	7.94835	1.95257	0.0554473
RPF2	1.41667	3.75186	2.64837	0.0556201
CSNK1G1	0.377534	1.77594	4.70405	0.055631
LRRC75A	6.14703	2.44418	0.39762	0.0557094
MRPL11	7.82482	12.3556	1.57903	0.0557166
SLC20A1	1.41847	3.14162	2.21479	0.0558274
LIMK2	4.80193	8.32394	1.73346	0.0559177
CD81	2.03592	4.75416	2.33514	0.0559476
TRMT10C	1.41978	3.17287	2.23477	0.0559779
TEX30	0.37923	1.0803	2.84866	0.0560705
RNF2	1.4208	3.05824	2.15247	0.056096
ATMIN	7.57974	3.49759	0.46144	0.056103
JUN	8.61672	13.6381	1.58274	0.0561476
BCL11A	4.80635	8.6024	1.7898	0.0561729
METAP1D	0.85885	2.33825	2.72253	0.0562516
OGG1	3.37811	6.11399	1.80988	0.0562921
XPOT	1.42265	3.76833	2.64882	0.0563092
ALDH5A1	2.69536	5.65209	2.09697	0.0563535
EPB41L2	2.04032	4.48919	2.20024	0.0563597
CYB561D2	4.81001	8.82929	1.83561	0.0563842
CASP16P	2.87359	0.100985	0.0351426	0.0564907
COMTD1	10.2997	5.83158	0.566188	0.0565421
TRAF5	1.4253	3.62907	2.54618	0.0566166
CCDC126	0.861202	2.97807	3.45804	0.0566197
TSEN54	2.69931	5.23032	1.93765	0.0566709
TCF3	2.69934	5.78633	2.14361	0.0566731
DDX3X	7.07414	11.191	1.58196	0.0567552
ELP3	1.42712	3.27533	2.29506	0.0568284
APOBEC2	0.382752	1.28726	3.36318	0.0569872
AC007255.8	0.382909	1.03316	2.69819	0.0570282
USP2	2.86394	0.317872	0.110991	0.0570384
MAP7D1	4.57993	1.01226	0.221022	0.0572167
NCOA7	3.3919	6.30648	1.85928	0.057268
FERMT1	3.39356	6.47054	1.90671	0.0573859
SLC7A1	3.39515	6.51731	1.91959	0.0574998
BCL7C	1.43335	3.13896	2.18994	0.0575554
PIK3C2B	2.05328	4.12591	2.00942	0.0575839
STAMBPL1	1.43381	3.76704	2.62729	0.057609
YEATS4	1.43383	3.2252	2.24937	0.0576107
ALDH18A1	15.4083	9.71089	0.630235	0.0576266
NRSN2	0.385294	1.25069	3.24607	0.0576521
C15orf57	1.43427	3.38129	2.3575	0.0576623
LINC01089	2.71179	5.06748	1.86869	0.057678
SLC31A1	8.92068	4.89876	0.549146	0.0576818
GLS	22.7358	15.4133	0.677931	0.0577413
PCSK1	2.85163	0.271166	0.0950915	0.0577446
TMEM63A	5.57496	9.19704	1.64971	0.0577464
FBXO46	0.386141	1.3005	3.36795	0.0578744
NBN	2.7143	5.0012	1.84254	0.0578818
MRI1	2.0568	4.08325	1.98524	0.0579189
USP37	0.869927	2.78626	3.20287	0.057995
SPEN	6.33614	10.0339	1.5836	0.0580864
AFG3L2	6.3364	10.0054	1.57904	0.0580997
KLHL23	1.43813	3.11889	2.16871	0.058116
WNK2	8.66443	13.0785	1.50945	0.0581741
CA8	2.84378	0.236549	0.0831813	0.0582001
ENO3	2.84282	0.786153	0.27654	0.0582559
HNF1A	2.71906	5.24577	1.92926	0.0582702
SNX27	3.40646	6.31424	1.85361	0.0583095
UBA3	4.1159	7.91727	1.92358	0.0583272
IMP4	7.88451	12.192	1.54632	0.0583821
PDCD7	1.44091	3.5934	2.49383	0.0584441
UBA2	2.06288	4.82452	2.33873	0.0584999
MAP3K13	10.239	5.55148	0.54219	0.0585472
ZNF141	0.873542	2.66799	3.05423	0.0585694
KCTD12	2.83599	0.306641	0.108125	0.0586553
LYST	2.83594	0.780838	0.275336	0.0586577
STOX1	0.389264	1.21103	3.11107	0.058696
AHSA2	7.50947	3.68568	0.490805	0.0587635
PLA2R1	2.06589	4.66776	2.25944	0.0587893
BRWD1	7.11825	11.0322	1.54985	0.0588575
MLPH	2.83229	0.607295	0.214418	0.0588722
KNTC1	2.06687	4.04306	1.95613	0.0588836
QPRT	10.2739	15.5012	1.50879	0.0588914
IKBKB	2.72889	5.07656	1.8603	0.0590764
BIK	1.44654	3.21423	2.22201	0.0591103
RP11-563J2.3	2.82671	0.17685	0.0625641	0.0592022
DFNB31	0.391204	1.17119	2.99379	0.0592086
MAN1A1	7.49793	3.97789	0.530532	0.0592112
RNF138	2.73172	5.23558	1.91659	0.059309
PRR15	7.49463	3.59033	0.479054	0.0593398
BEGAIN	0.391717	1.75992	4.49283	0.0593443
FLVCR2	2.82414	0.300097	0.106261	0.0593543
OBSL1	1.44898	3.44675	2.37874	0.0594003
VMA21	1.44921	3.28915	2.26962	0.0594275
UGT1A10	4.53193	1.65738	0.365713	0.0595141
HACD3	5.60774	9.68768	1.72756	0.059546
CECR1	4.53024	1.87792	0.41453	0.0595967
KIF27	0.392671	1.0077	2.56627	0.0595969
ZNF687	1.45093	3.08399	2.12553	0.059632
IGHV3-33	2.81887	0.183401	0.0650621	0.0596683
SP5	0.392988	1.1691	2.97491	0.059681
TEX10	1.45143	3.72844	2.5688	0.0596921
VAV3	2.07547	4.2193	2.03294	0.0597144
NUP35	2.07654	4.05154	1.9511	0.0598189
SYNE4	0.393614	1.71813	4.36501	0.0598472
PI4KA	4.52473	1.76423	0.389909	0.0598661
GDPD2	2.81463	0.10067	0.0357668	0.0599216
ZNHIT2	4.52301	1.27437	0.281752	0.0599505
INTS8	2.07868	4.51792	2.17345	0.0600269
MRPL1	1.45473	3.85014	2.64663	0.0600871
NUP54	2.07962	4.82816	2.32165	0.0601184
KBTBD6	1.45552	3.14543	2.16103	0.0601815
TIMELESS	1.45572	3.13642	2.15455	0.0602056
TP53I13	6.03823	2.58899	0.428766	0.0602725
APC	6.03004	2.7254	0.451971	0.0606298
PRKD3	2.08565	4.33226	2.07717	0.060707
XXbac-B476C20.9	0.397434	1.24495	3.13247	0.0608644
FILIP1L	2.08745	4.34195	2.08002	0.0608836
RP11-477D19.2	0.397986	1.06108	2.66613	0.061012
TMEM245	3.44514	6.43487	1.86781	0.061134
TPSG1	2.79252	0.275023	0.0984855	0.061261
GEMIN5	0.891278	2.09726	2.35309	0.0614266
INSIG1	2.09311	4.39664	2.10054	0.0614397
HLA-DPB1	2.78955	0.174263	0.06247	0.0614436
HIST1H2AC	6.01061	2.53611	0.421939	0.0614848
TRPV6	2.78853	0.718307	0.257593	0.0615061
PTPRG	2.09383	4.41571	2.10891	0.0615114
SMOX	0.891944	2.30291	2.5819	0.0615351
IL6R	2.78678	0.686639	0.246391	0.0616139
F3	2.78626	0.592368	0.212603	0.0616462
TBCD	2.75985	5.68774	2.06088	0.0616582
WFS1	6.00328	2.77844	0.46282	0.0618107
FBXW8	0.401008	1.09019	2.71863	0.0618217
EPB41L4A-AS1	2.09699	4.40503	2.10065	0.0618229
SCNN1A	4.48409	1.98967	0.443717	0.0618906
PSMG1	2.09806	4.3096	2.05409	0.0619294
MRPL17	2.76332	5.61822	2.03314	0.0619511
ANAPC15	2.09923	4.26232	2.03043	0.0620449
DARS	4.17386	7.70835	1.84681	0.0621571
CKAP4	2.76746	5.59694	2.02241	0.0623028
FAM200A	0.896861	2.708	3.01942	0.0623392
RHOBTB3	4.9099	8.25835	1.68198	0.0623602
OGDH	10.1265	5.09606	0.503239	0.0624275
ANKRD50	0.403349	1.0303	2.55437	0.0624514
AMD1	3.46334	6.10186	1.76184	0.0624912
ZNF267	0.897834	2.15281	2.39778	0.0624989
FANCC	0.89868	2.9517	3.28448	0.062638
MMGT1	2.10574	4.19792	1.99356	0.0626925
FBRSL1	0.899351	2.33598	2.5974	0.0627483
PRUNE	2.10723	4.72884	2.2441	0.0628412
KIAA1161	8.7796	4.27829	0.487298	0.0628521
MTFR2	0.405168	1.77005	4.36867	0.0629423
PAN2	4.46325	1.87449	0.419983	0.0629541
TFEB	2.76398	0.686621	0.248418	0.0630351
LIN9	0.405534	1.39579	3.44185	0.0630412
RBM4B	2.10972	4.7911	2.27097	0.06309
STK39	2.11018	4.07756	1.93233	0.0631368
ZNF319	0.405912	1.21787	3.00033	0.0631434
PTP4A1	7.20519	11.3283	1.57225	0.0631522
BABAM1	4.18861	7.05959	1.68542	0.0631562
PFDN6	1.48013	3.10503	2.0978	0.0631707
PYCR1	1.48071	3.56436	2.4072	0.0632411
TMEM261	4.92414	8.13161	1.65138	0.0632433
C1orf112	0.406433	1.00503	2.47282	0.0632842
SGMS1	3.47387	6.36638	1.83265	0.0632848
SNHG16	2.78003	5.8188	2.09307	0.0633765
PC	0.903743	2.37082	2.62334	0.0634728
PITX1	2.7816	5.55422	1.99677	0.0635112
PNP	13.9497	8.13622	0.583254	0.0635732
CLK3	7.38852	3.57494	0.483851	0.0636133
MARVELD2	4.93143	8.21083	1.665	0.0636986
CACYBP	7.21823	11.7344	1.62566	0.0638135
MRPL4	5.68302	9.24463	1.62671	0.0638157
AFAP1	1.48551	3.10273	2.08866	0.0638345
HNRNPH3	6.44772	10.1281	1.57081	0.0639496
PRKAR1B	0.90685	2.96617	3.27085	0.0639877
H1FX	2.11916	4.0579	1.91487	0.0640388
MGAT1	8.74818	4.93792	0.56445	0.064059
SMCO4	5.68864	9.02166	1.58591	0.064142
HYAL2	2.78956	5.22556	1.87325	0.0641978
PMM2	1.4886	3.41951	2.29712	0.064217
POLDIP2	10.4056	15.2331	1.46393	0.0642641
DNAJC11	2.1219	4.27441	2.01443	0.0643161
CAT	24.7462	32.3378	1.30678	0.0643966
KANSL3	4.94296	8.39206	1.69778	0.0644233
ZNF451	3.48945	6.8606	1.9661	0.06447
EEF1E1	0.909867	2.57999	2.83557	0.0644895
RGN	4.43353	1.69319	0.381907	0.0645007
CRTAP	8.80711	13.5329	1.53659	0.0645287
CDC7	0.411131	1.35287	3.29061	0.0645603
BEX4	0.411156	1.55131	3.77304	0.0645673
MECOM	5.69718	9.79613	1.71947	0.0646402
MIPOL1	0.411528	1.37339	3.33729	0.0646686
PSORS1C1	0.411552	1.07441	2.61064	0.0646752
CEP131	0.411876	1.10582	2.68485	0.0647634
TP53	4.21224	7.35589	1.74631	0.0647771
NIPSNAP1	11.2311	16.1298	1.43617	0.0648249
OSBPL9	2.12849	4.86488	2.2856	0.0649849
ABHD17C	2.12862	4.77087	2.2413	0.0649984
DLGAP1-AS1	0.412841	1.25184	3.03226	0.0650269
HCCS	2.79924	5.33107	1.90447	0.0650383
CRYGS	0.413083	1.08885	2.63591	0.0650931
NF1	3.49765	6.99115	1.99881	0.0650993
ELOVL7	4.42189	1.73134	0.391538	0.065116
LRRC27	0.913738	2.95946	3.23885	0.0651361
NOC4L	2.13008	4.94831	2.32306	0.0651472
CASK	4.95448	8.41686	1.69884	0.065152
IQCB1	1.49649	3.13511	2.09497	0.0651995
RWDD2A	0.413548	1.79671	4.34463	0.0652203
SP3	3.49941	6.25363	1.78705	0.0652352
ZNF197	0.413701	1.0406	2.51534	0.0652621
CGREF1	2.72811	0.856264	0.313867	0.0653372
LRP3	0.414002	1.15815	2.79744	0.0653445
CRIP1	2.72636	0.654947	0.240228	0.0654515
ZCCHC14	3.50387	6.95802	1.98581	0.0655791
SH3YL1	4.96146	8.42264	1.69761	0.065596
CERS6	3.50477	6.22938	1.7774	0.0656491
WHAMM	1.50071	3.23174	2.15348	0.0657286
UTP11L	1.50134	3.53599	2.35522	0.0658079
HMGXB4	2.80845	5.47889	1.95086	0.0658434
NEIL2	0.416004	1.54414	3.71184	0.0658931
ATXN10	3.50808	6.00734	1.71243	0.0659052
MCHR1	0.416109	1.82129	4.37696	0.0659219
RP11-568K15.1	6.48381	10.9629	1.69081	0.0659257
SLC25A13	3.50854	6.05969	1.72712	0.0659412
LRWD1	2.71886	0.749932	0.275826	0.0659445
FAF2	4.23067	7.22166	1.70698	0.0660593
SEC63	12.6083	7.36913	0.584466	0.0660693
IL10RB	5.90879	2.69166	0.455535	0.0661518
CACFD1	7.32732	3.06699	0.418568	0.0662033
FKBPL	0.41762	1.07611	2.57677	0.0663371
SBDSP1	1.50562	3.50222	2.3261	0.0663468
TMEM139	8.68865	4.61883	0.531594	0.0664028
LMF2	5.90311	2.25805	0.382518	0.0664215
PXYLP1	1.50701	3.37979	2.24272	0.0665218
PP7080	2.70967	0.338871	0.12506	0.0665533
TBCB	7.3187	3.73344	0.510123	0.066576
DOT1L	1.50759	3.64254	2.41613	0.0665957
DNAJC5	7.31695	3.67679	0.502503	0.0666517
SLC26A6	4.39248	1.50676	0.343032	0.0666961
TMEM237	0.418929	1.63438	3.90132	0.0666974
SIPA1	1.50849	3.07471	2.03827	0.06671
RPA3	2.14535	4.80391	2.23922	0.0667135
MUM1	2.14727	4.5428	2.11562	0.0669121
PRSS1	2.70396	0.544376	0.201325	0.0669341
CEP192	3.52131	6.1877	1.75722	0.0669361
SH3BGRL2	12.9291	18.1725	1.40555	0.0670279
PATL1	2.14859	4.16761	1.9397	0.0670484
WDR4	0.420391	1.39352	3.31483	0.0671007
PIGM	6.50625	10.1121	1.55421	0.0671735
NT5C3B	1.51262	3.72924	2.46541	0.0672337
NAA30	0.92659	2.46008	2.65498	0.0673039
ENTPD1	0.928678	2.46605	2.65544	0.0676592
PRRC2A	2.15458	4.1545	1.92822	0.0676704
NSUN7	1.51612	3.09855	2.04374	0.0676783
LHX4	0.422579	1.16319	2.75261	0.0677058
NSA2	3.53207	6.31231	1.78714	0.067781
SLC7A5	0.929743	2.21137	2.37848	0.0678408
SCGN	2.6905	0.0917594	0.0341049	0.0678414
RARS	13.8094	8.45672	0.612388	0.068068
SF3A2	0.423929	1.01767	2.40056	0.06808
MUC1	1.51963	3.27583	2.15568	0.0681269
ZNF362	0.424227	1.11206	2.62139	0.0681626
NR4A1	0.931858	2.79895	3.00363	0.068202
POMK	0.424442	1.01205	2.38441	0.0682222
PIM1	4.36062	1.15348	0.264521	0.0684482
SLC39A7	9.96245	5.58497	0.560602	0.0684983
PLEKHB2	8.09775	12.1	1.49425	0.0685989
PISD	5.00789	8.5959	1.71647	0.068599
GALK1	8.09826	12.1077	1.4951	0.0686245
ADPGK	2.84041	5.21431	1.83576	0.0686842
LMLN	0.426579	1.01043	2.36868	0.0688164
NFATC3	4.35323	1.6214	0.37246	0.068861
IL18	2.67491	0.538982	0.201495	0.0689073
DAPK2	5.85086	2.8206	0.482082	0.0689509
RELT	0.427195	1.2726	2.97897	0.0689881
NCR3LG1	0.936611	2.804	2.99378	0.0690168
HSDL1	0.42738	1.83588	4.29567	0.0690395
KLHDC9	0.936793	2.83834	3.02985	0.0690483
WDR43	4.27299	7.7259	1.80808	0.0690622
ZC3H18	1.52858	3.357	2.19616	0.0692775
ZNF462	0.938164	2.6259	2.79898	0.0692841
PLD1	13.7693	8.91704	0.647603	0.0694026
GHRL	4.34356	1.48685	0.342313	0.0694049
COPS2	2.84879	5.69205	1.99806	0.0694403
AP5Z1	2.17215	4.25326	1.95808	0.0695143
SOWAHB	0.939593	2.49077	2.6509	0.0695304
SUMF1	4.28054	7.25458	1.69478	0.0696068
IL18R1	0.429575	1.13779	2.64864	0.0696525
GINS1	0.429931	1.4931	3.47288	0.069752
CAMK1D	1.53285	3.3982	2.21691	0.0698298
FRMD8	2.85485	5.23124	1.8324	0.0699909
RPL7AP30	0.43143	1.19509	2.77007	0.0701717
PPP4R1	4.32947	1.07658	0.248663	0.0702038
ZNF445	0.943747	2.88957	3.0618	0.0702486
CENPH	0.431851	1.23064	2.84969	0.0702896
TRIM26	3.56487	6.75361	1.89449	0.0703975
TSR1	0.944899	2.64176	2.79582	0.0704484
GAR1	0.432434	1.24469	2.87834	0.0704531
RAB3IP	5.03664	8.1745	1.62301	0.0705005
TBC1D5	4.29313	7.56503	1.76212	0.0705207
PNRC2	2.18225	4.30247	1.97158	0.0705853
TTC21B	0.945905	2.21293	2.33948	0.0706232
IGF1R	2.86226	5.23086	1.82753	0.0706667
USP34	7.22451	3.92759	0.543647	0.070771
UBE2H	4.29683	7.22466	1.68139	0.0707903
GLYCTK	22.2137	15.6369	0.70393	0.0708105
ZNF324	0.947053	2.42857	2.56434	0.0708226
PNPT1	0.947082	2.50739	2.64749	0.0708277
PABPC1L	0.947228	2.24201	2.36692	0.0708531
SLC38A3	0.433986	1.61001	3.70981	0.0708891
METTL2A	0.947437	2.04828	2.16192	0.0708895
CEP78	0.947968	2.69402	2.84189	0.070982
EEF2K	2.64358	0.751243	0.284177	0.0711009
STAT1	8.15057	12.3323	1.51305	0.0712998
ARCN1	12.4559	7.87451	0.632192	0.0713683
CEP152	2.18958	4.02595	1.83868	0.0713694
PHF7	0.950579	2.02759	2.133	0.0714373
APH1A	7.36449	11.5232	1.5647	0.0715448
TUBB2A	2.63696	0.93741	0.355488	0.0715725
KDM1B	0.951555	2.19711	2.30897	0.0716077
COMMD2	2.19274	4.29104	1.95693	0.0717092
CADM1	0.436902	1.65869	3.79648	0.0717105
DSG3	2.87535	5.7935	2.01489	0.0718696
MKLN1	5.81781	9.15982	1.57445	0.0719397
SKP2	4.31269	7.02233	1.6283	0.071954
EIF1AY	1.5493	3.4784	2.24515	0.0719781
PRMT6	2.19525	4.26727	1.94387	0.0719783
MRPS23	2.19672	4.60636	2.09693	0.0721368
ZCCHC4	0.954847	2.48255	2.59995	0.0721842
RNF19A	5.78641	2.3263	0.402029	0.072193
TTR	2.62758	0.134947	0.051358	0.0722473
MYO1D	11.1573	6.85656	0.614539	0.0723541
VGLL4	1.55256	3.70557	2.38675	0.0724077
RPUSD1	2.19986	4.01937	1.8271	0.0724763
ACBD4	4.28875	1.0996	0.256393	0.0725631
SRPRB	5.06802	8.11202	1.60063	0.0726133
KPNA2	5.77628	2.56965	0.444863	0.0727156
PJA2	4.28554	1.95988	0.457325	0.0727524
SCARB2	9.85398	5.0661	0.514117	0.0727938
TOMM22	7.38716	11.0835	1.50037	0.0727946
TFPI	8.53474	4.70768	0.55159	0.0728215
BMP2	0.958486	2.20775	2.30337	0.072824
ARPC5L	3.59553	6.64872	1.84916	0.0728967
BCL2L15	5.77258	2.22747	0.38587	0.0729069
ZNF710	0.959715	2.75693	2.87265	0.0730407
CHD8	2.88888	5.22	1.80693	0.0731261
CDV3	2.20585	4.01055	1.81814	0.0731261
LSM5	4.32908	7.62562	1.76149	0.0731697
ASPHD1	0.442176	1.10575	2.50071	0.0732042
IFI16	0.960669	2.16469	2.25331	0.073209
USP40	5.76646	2.40957	0.417859	0.0732248
ETAA1	0.960759	2.06034	2.1445	0.0732249
ELL2	4.27662	1.48055	0.346195	0.0732802
AC027612.6	2.89062	5.08728	1.75993	0.0732877
FAM174B	1.55935	3.74705	2.40296	0.0733075
TTI2	1.55991	3.2419	2.07826	0.0733821
IL1RAP	0.44284	1.20742	2.72654	0.0733931
JUNB	9.8387	5.80971	0.590495	0.0734176
ADIPOR1	13.6522	8.17151	0.598551	0.073431
MTG2	1.5608	3.34845	2.14534	0.0735003
GATA5	4.27195	1.33423	0.312324	0.0735582
ASUN	0.963435	2.12494	2.20558	0.0736981
E2F7	0.444384	1.07747	2.42464	0.0738325
PRSS3	25.6271	18.8692	0.736299	0.0738614
BCCIP	5.08658	8.12086	1.59653	0.0738812
ESRP2	2.89763	5.38385	1.85802	0.073945
FSD1L	1.56442	3.46386	2.21414	0.0739832
NFXL1	2.21403	4.41545	1.9943	0.0740178
FUBP3	2.21453	4.49183	2.02834	0.0740726
MIEF1	4.34122	7.05573	1.62529	0.0740774
SAMD5	0.445292	1.0554	2.37013	0.0740915
PAQR4	0.445462	1.50737	3.38385	0.0741398
PRMT5	2.21601	4.11467	1.85679	0.0742341
ZBTB22	0.445919	1.0661	2.39078	0.0742704
TACC3	1.56742	3.49385	2.22904	0.0743842
POLL	2.90259	5.59835	1.92875	0.0744109
PRPF4B	5.85792	9.02567	1.54076	0.0744772
ZNF473	0.446803	1.4273	3.19447	0.0745229
SCYL2	5.73891	2.50758	0.436945	0.0746719
QSOX1	9.01809	13.728	1.52227	0.0747453
AMBRA1	2.22099	4.19204	1.88747	0.0747809
KIAA0100	2.90652	5.14462	1.77003	0.0747819
REV1	1.57078	3.10244	1.9751	0.074834
FRMD4B	2.59196	0.622179	0.240042	0.0748673
COPS4	2.22259	4.89086	2.20052	0.0749574
C16orf72	0.971133	2.26944	2.3369	0.075067
FGD5-AS1	7.42836	11.2279	1.51149	0.0751018
SRR	0.44897	1.28712	2.86683	0.075143
NINJ1	5.86841	9.66262	1.64655	0.07515
PCNP	4.35552	7.12447	1.63573	0.0751554
IARS	6.64415	10.6324	1.60026	0.0751773
APMAP	7.43039	11.9647	1.61024	0.0752168
PYGB	5.72641	2.21609	0.386995	0.0753372
GMEB1	0.972791	2.36383	2.42995	0.0753632
MLLT10	1.57478	3.19137	2.02655	0.0753725
IFNAR2	0.972915	2.03175	2.08831	0.0753854
BTF3L4	1.57518	3.80422	2.4151	0.0754268
VSIG10	13.5961	8.93341	0.657057	0.0754298
CDS2	5.1101	8.19884	1.60444	0.0755072
BLNK	8.47234	4.26927	0.503907	0.0755776
FAN1	1.57632	3.17503	2.0142	0.0755807
METTL21B	0.9741	2.10855	2.16462	0.0755976
PDK1	4.23756	1.95768	0.461983	0.0756356
BYSL	0.974411	2.12609	2.18192	0.0756532
ESD	10.6646	15.8302	1.48437	0.0757719
HNRNPA1P48	3.63021	6.03784	1.66322	0.0757861
ZNF700	1.57786	3.02425	1.91668	0.075788
REST	5.115	8.87799	1.73568	0.0758483
DSG2	19.0813	25.3587	1.32898	0.0758512
PPT2	0.975778	2.20504	2.25977	0.0758984
ZNF317	2.9186	5.96797	2.0448	0.0759287
DFFB	0.976278	2.01431	2.06325	0.0759882
SNX17	6.65833	10.3267	1.55094	0.076033
CORO1B	8.46045	4.99498	0.590392	0.0761132
RBM6	19.6508	13.2011	0.671782	0.0761463
U2AF2	0.452617	1.0771	2.37972	0.0761905
DNAJB4	0.45345	1.18663	2.6169	0.0764305
AGPAT6	2.23592	4.48361	2.00527	0.0764329
YY1	9.05129	13.5193	1.49363	0.0764431
HN1L	2.92444	5.00972	1.71305	0.076486
CALCRL	0.979312	2.06705	2.11072	0.0765337
PREPL	4.22267	1.74698	0.413714	0.076552
WDR75	2.23704	4.16251	1.86073	0.0765573
REEP4	4.22191	1.98464	0.470082	0.0765991
TCEANC	0.454058	1.73328	3.81731	0.0766056
VTN	2.56881	0.173204	0.0674259	0.0766212
CLSPN	0.454136	1.81353	3.99336	0.0766282
C5orf42	0.980074	2.18937	2.23389	0.076671
HMGCS2	123.493	139.506	1.12967	0.0767021
EMC2	2.23971	4.02373	1.79655	0.0768551
EPRS	7.46016	11.2378	1.50638	0.0769145
KSR1	0.455225	1.12063	2.46171	0.0769424
ZNF528	0.981584	2.88699	2.94116	0.0769433
GAS8	0.455398	1.4696	3.22708	0.0769923
SLC44A5	0.455402	1.029	2.25955	0.0769934
HDAC4	1.58684	3.13108	1.97315	0.077007
LIG3	1.58786	3.42204	2.15514	0.0771451
RCN3	3.64691	6.52847	1.79014	0.0772006
PMS2P1	0.456221	1.16357	2.55046	0.07723
PGLS	5.13672	8.01753	1.56083	0.0773736
TXNL1	7.46959	11.2106	1.50084	0.0774569
MICAL2	4.20788	1.6004	0.380334	0.0774725
ZNF880	0.457292	1.32872	2.90562	0.0775399
RP11-408P14.1	1.59116	3.04337	1.91267	0.0775969
DCAF7	9.8864	14.5723	1.47397	0.0776538
CFTR	19.601	13.2751	0.677268	0.0776819
ECE2	2.24733	4.34954	1.93543	0.0777087
SH3BP4	3.65306	6.94684	1.90165	0.0777259
NOC3L	0.986422	2.54619	2.58124	0.0778189
JAG1	1.59327	3.22522	2.02428	0.077885
TUBBP5	0.458574	1.57052	3.4248	0.0779112
MMAB	4.39213	7.04122	1.60315	0.0779583
TACO1	2.24979	4.6984	2.08837	0.077985
GPR107	2.24983	4.7178	2.09696	0.07799
MAPK3	8.41933	4.19089	0.49777	0.0779914
RASSF6	4.19933	1.6531	0.393657	0.0780093
TFAP4	0.459068	1.36303	2.96913	0.0780546
SUPT4H1	3.65715	6.88272	1.88199	0.0780763
GPR160	11.5375	16.7205	1.44923	0.0780844
DDX18	5.91369	9.05	1.53035	0.0780973
NDE1	0.988354	2.25733	2.28393	0.0781698
PLXDC2	4.19661	1.91101	0.45537	0.0781813
MYO1E	4.39504	7.83715	1.78318	0.0781838
PHF19	0.459515	1.38041	3.00406	0.0781842
BTN3A3	2.9422	5.90314	2.00637	0.0781969
CRYBA2	2.54783	0.109466	0.0429645	0.0782452
PPAT	0.98877	2.14528	2.16965	0.0782454
[truncated: 17,259 more rows]

## Sheet: Barrett's and OSGs cluster 3
GENEID	mean.ncl	mean.cl	fc	pv
CPS1	13.5188	60.6067	4.48315	0
OLFM4	84.7526	357.722	4.22078	0
PIGR	250.268	491.603	1.9643	0
ANPEP	35.4028	118.553	3.34868	0
A2M	0.303713	12.8293	42.2417	0
DMBT1	29.0227	171.201	5.89885	0
MT-CO1	3541.63	1468.92	0.414758	0
MT-RNR2	6086.42	2114.22	0.347367	0
AQP1	2.92655	28.4183	9.71052	0
MT-RNR1	2012.85	618.757	0.307404	2.58521e-295
MT-ND4	2864.47	1221.58	0.426459	9.5565e-270
MT-CYB	2181.16	999.941	0.458445	6.16557e-180
MT-CO2	1578.51	691.734	0.43822	1.74651e-141
MT-ND1	1452.28	612.525	0.421767	5.17259e-139
MT-CO3	1535.35	688.779	0.448614	6.02676e-132
MT-ND2	1308.76	548.72	0.419266	1.10849e-126
MUC6	1005.91	354.84	0.352756	1.15454e-125
MT-ND5	1676.51	808.556	0.482285	6.10792e-125
MUC2	384.599	42.2895	0.109958	1.58187e-110
MT-ATP6	1180.97	527.001	0.446244	1.81506e-102
MUC5AC	601.226	185.753	0.308958	1.56756e-88
MT-ND4L	517.911	229.613	0.443344	1.54257e-46
MT-ND6	381.554	157.413	0.412557	4.4854e-39
MT-ND3	304.378	119.065	0.391174	5.40007e-34
SPRR3	62.244	0.374856	0.00602237	9.11408e-28
S100A9	57.2235	0.133482	0.00233265	1.38463e-25
HBB	55.2168	0.432637	0.00783525	1.03114e-24
MTND2P28	85.9242	15.4178	0.179435	4.47124e-21
TFF2	46.5862	3.63064	0.0779338	1.0442e-16
MT-ATP8	196.069	93.7409	0.478102	1.70778e-16
ITLN1	50.2922	6.97374	0.138665	3.62975e-15
TFF1	195.294	101.055	0.517451	7.29349e-14
S100A8	30.2321	0.150187	0.0049678	7.38699e-14
TFF3	252.105	144.665	0.573826	8.58194e-14
VWF	0.367045	10.7794	29.3681	2.91545e-13
PLVAP	0.113695	7.71895	67.8917	6.25722e-13
SPINK4	65.8163	17.3096	0.262998	7.92149e-13
ATP1A1	36.2471	85.0037	2.34512	1.57696e-12
LIPF	30.5324	1.1582	0.0379334	1.72544e-12
RPL3	201.658	305.953	1.51719	4.91296e-12
HSP90AA1	75.8177	141.599	1.86763	7.67186e-12
ACTG1	165.844	259.434	1.56433	8.47988e-12
GAPDH	161.339	253.19	1.5693	9.79183e-12
IGFBP7	0.261563	8.40822	32.1461	1.24786e-11
CLCA1	24.0567	0.515845	0.0214429	3.55729e-11
RPS3	144.929	228.558	1.57703	7.02474e-11
SPRR1B	23.052	0.108748	0.00471752	9.71712e-11
CLEC14A	0.235813	7.44935	31.59	1.92312e-10
HMGCS2	35.4327	78.88	2.22619	2.04191e-10
SPARC	0.363671	8.91338	24.5095	2.21089e-10
ACTB	291.363	403.933	1.38636	2.43949e-10
KRT13	21.8342	0.988927	0.0452925	3.28486e-10
HSP90AB1	59.7375	112.68	1.88625	5.44359e-10
PGC	31.5169	4.48367	0.142262	9.58496e-10
RPL8	159.842	240.344	1.50364	1.34452e-09
PTMA	104.491	170.695	1.63359	1.51358e-09
SST	20.2988	0.382202	0.0188288	1.52572e-09
ACKR1	0.195823	6.7334	34.3851	1.84598e-09
CNFN	20.0821	0.873103	0.0434766	1.89497e-09
MLEC	33.3067	72.9079	2.18898	1.91591e-09
TUBB	30.9629	68.8485	2.22358	2.72118e-09
H2AFZ	19.7714	50.6183	2.56018	3.33824e-09
TUBB4B	53.9264	101.465	1.88154	3.57565e-09
ATP5B	81.1716	137.045	1.68834	5.94084e-09
JCHAIN	18.8604	0.451796	0.0239547	6.43125e-09
RAN	25.4142	58.1025	2.28622	8.9861e-09
RPL15	95.1983	154.925	1.6274	1.14437e-08
BCAS1	42.2095	11.7877	0.279267	1.17917e-08
SELE	0.15077	5.74151	38.0814	1.43365e-08
IDH2	30.4347	65.1214	2.13971	1.60359e-08
CHGA	50.1868	16.2207	0.323206	1.78551e-08
PPIA	76.7757	129.539	1.68724	1.97775e-08
IGHM	17.5858	0.39611	0.0225244	2.30105e-08
RPS4X	104.199	164.125	1.57511	2.36995e-08
RPLP0	190.741	270.703	1.41922	2.56478e-08
CHP2	3.83671	18.2599	4.75927	2.72145e-08
ENO1	48.993	91.9541	1.87688	2.72879e-08
RPL5	102.92	162.61	1.57997	2.83272e-08
RPL7	72.8902	123.924	1.70014	3.2031e-08
TK1	4.78666	20.0912	4.19734	3.96431e-08
HSPD1	19.5947	47.5101	2.42464	4.319e-08
HSPA8	43.0723	82.6973	1.91997	4.36478e-08
CYC1	30.6919	64.9531	2.1163	4.73753e-08
SI	3.57589	17.5405	4.90521	4.90471e-08
ALDOB	2.80176	15.1145	5.39463	4.99411e-08
HMGB2	7.33944	25.6908	3.50038	7.06591e-08
HMGN2	26.1745	56.1568	2.14548	1.25299e-07
KRT4	15.8691	0.295673	0.018632	1.28115e-07
KRT6A	15.4937	0.287025	0.0185253	1.86496e-07
SPARCL1	0.39154	6.08048	15.5296	1.98861e-07
PSCA	18.3506	1.36015	0.0741204	2.07255e-07
RPL7A	105.638	161.867	1.53229	2.13618e-07
CD34	0.123927	4.0093	32.3522	2.19696e-07
EEF1A1	247.814	330.591	1.33403	2.70124e-07
SOD1	28.9965	59.3541	2.04694	3.16497e-07
RPS6	140.826	203.366	1.4441	3.43094e-07
SPINK5	14.8148	0.938274	0.0633334	3.67743e-07
ATP5G3	42.5495	78.818	1.85239	3.73688e-07
S100A10	88.1258	137.787	1.56352	5.42605e-07
LYZ	171.119	237.964	1.39064	7.67103e-07
STMN1	19.1876	43.5323	2.26878	8.52191e-07
RPL13	159.027	222.591	1.3997	9.64121e-07
CES2	23.3616	49.9174	2.13672	1.13603e-06
SPRR2A	13.6429	0.108748	0.00797105	1.18733e-06
SPRR2E	13.6048	0.108748	0.00799336	1.23343e-06
HBA2	13.2662	0.319274	0.0240667	1.73057e-06
RPL13A	164.847	227.18	1.37813	1.84911e-06
RRM2	4.66535	17.4797	3.74671	2.12477e-06
MUC21	12.8756	0.271284	0.0210697	2.55783e-06
RPS2	146.49	204.286	1.39454	2.86457e-06
NPM1	45.2037	78.5163	1.73694	3.36046e-06
MAL	12.4637	0.113964	0.00914367	3.86169e-06
TPI1	52.2385	87.697	1.67878	3.9859e-06
EIF5A	22.4645	46.7691	2.08191	4.1505e-06
ATP5A1	41.7471	73.6954	1.76528	4.16093e-06
GSTP1	103.536	151.682	1.46502	4.84604e-06
SELP	0.108748	3.63321	33.4093	5.34247e-06
TXN	38.5342	68.1293	1.76802	6.19373e-06
PFN1	75.715	116.222	1.53499	6.52382e-06
RPS14	123.283	174.031	1.41163	6.63649e-06
RPS5	94.8079	139.353	1.46985	8.38305e-06
HMGB1	32.3195	59.6265	1.84491	8.50481e-06
CTSB	25.2047	49.2726	1.9549	8.55693e-06
SLC25A5	62.1425	98.4681	1.58455	9.90752e-06
C1QBP	15.911	35.6565	2.241	1.04221e-05
H3F3B	67.1782	104.819	1.56031	1.18099e-05
MKI67	12.8267	30.6565	2.39006	1.20893e-05
SPDEF	25.7023	7.86019	0.305816	1.36375e-05
CLDN15	2.95145	12.6321	4.27995	1.36486e-05
GNB2L1	125.495	174.945	1.39404	1.69975e-05
S1PR1	0.146985	3.34115	22.7312	1.7295e-05
RPS7	43.6218	73.6187	1.68766	1.73978e-05
ZG16	10.9315	0.714738	0.0653834	1.78758e-05
COL15A1	0.149063	3.36695	22.5874	1.82637e-05
CALM2	81.72	121.316	1.48453	1.89474e-05
HNRNPA1	47.6788	78.3022	1.64229	2.04454e-05
RPS9	67.4092	103.865	1.54082	2.13884e-05
TOP2A	5.04356	16.6913	3.30944	2.21006e-05
EPCAM	65.9391	101.993	1.54677	2.30233e-05
CLDN3	18.5737	38.9893	2.09916	2.36663e-05
TGM3	10.5966	0.294035	0.027748	2.49872e-05
TPX2	1.85788	9.78069	5.26442	2.52568e-05
COX4I1	76.7019	114.294	1.49011	2.69062e-05
RPL4	104.02	147.858	1.42143	2.83698e-05
PEBP1	33.7439	59.6391	1.7674	2.85537e-05
IFITM1	6.25484	18.1675	2.90456	3.05658e-05
GP2	4.18671	14.0342	3.35208	3.32589e-05
CDC20	4.21821	14.954	3.54511	3.61545e-05
CCND2	5.80106	17.8975	3.08521	3.72852e-05
PCNA	4.24292	14.2806	3.36576	3.85782e-05
MAOA	10.5268	25.8305	2.45379	4.08086e-05
CFL1	109.3	152.209	1.39259	4.53427e-05
PSME2	22.6619	43.1468	1.90393	4.58285e-05
B3GNT6	9.96263	0.583965	0.0586156	4.71065e-05
IGHA1	12.5639	1.43218	0.113991	4.73877e-05
ASF1B	1.61224	8.25335	5.11917	4.80635e-05
RPL6	64.0781	97.2193	1.5172	4.91708e-05
GSN	49.2993	24.7595	0.502228	5.00402e-05
ADGRL4	0.194081	3.87949	19.989	5.06397e-05
RHOA	28.6372	51.9891	1.81544	5.53827e-05
APLNR	0.202748	3.41287	16.8331	5.9895e-05
IMPDH2	15.3326	32.9239	2.14732	6.02678e-05
CS	20.1617	39.0283	1.93576	6.27877e-05
B3GNT7	3.93871	13.1757	3.34517	6.50039e-05
TMSB10	104.306	145.201	1.39207	6.63139e-05
PABPC1	90.9258	129.183	1.42076	6.70614e-05
TMEM106C	7.80537	20.2992	2.60067	6.71305e-05
GMNN	3.47753	12.3257	3.54438	7.12705e-05
B2M	205.386	261.322	1.27234	8.16265e-05
RPL19	116.692	159.542	1.3672	8.21669e-05
GSTA1	4.05351	13.9956	3.4527	8.75095e-05
NCL	33.7361	57.8976	1.71619	9.17855e-05
CD74	64.4223	96.8553	1.50344	9.20525e-05
CEACAM6	89.6211	56.1315	0.626321	9.24732e-05
ST6GALNAC1	53.3084	28.7259	0.538863	0.000104833
HN1	21.3837	40.4118	1.88984	0.000104927
PTTG1	5.75301	16.8158	2.92295	0.000107427
RPS18	167.629	217.343	1.29657	0.000109177
CCT7	15.2506	31.584	2.071	0.000120843
RPSA	74.7859	108.656	1.45289	0.000121526
RPS27A	60.9085	91.7333	1.50608	0.000122753
LGALS3	87.2813	123.525	1.41525	0.000123633
SPRR2D	8.92765	0.108748	0.0121811	0.000132619
TUBA1B	10.7106	24.9615	2.33055	0.000133762
HNRNPK	20.2713	38.324	1.89056	0.000141757
UQCRC1	46.9096	73.0165	1.55654	0.000155754
HADH	7.70426	19.2239	2.49523	0.00015664
RPL29	87.9444	123.435	1.40356	0.000165498
GOLM1	28.4932	49.3923	1.73347	0.000166825
SERPINA6	0.499589	4.04004	8.08673	0.000171454
FTL	177.063	226.876	1.28133	0.000175025
PHB2	20.576	38.6775	1.87974	0.000189731
ENG	2.38688	9.25907	3.87916	0.000192981
SDHA	14.988	30.0912	2.00768	0.00019444
LDHA	32.5118	54.4376	1.67439	0.00020072
TMEM204	0.282977	3.07495	10.8665	0.000213267
ARL6IP1	19.9934	37.6859	1.88491	0.000215401
HLA-DRA	9.14532	21.5772	2.35937	0.000217127
SLX4	8.43353	0.571684	0.0677871	0.000217379
YBX1	25.867	45.7571	1.76894	0.000222047
CAV2	0.289148	3.3148	11.464	0.000231355
COTL1	16.574	32.8343	1.98107	0.000242342
SMIM24	15.8871	31.7051	1.99565	0.000244717
CCT6A	13.8471	28.7471	2.07603	0.00025039
BSG	63.1297	92.9112	1.47175	0.00025526
CYYR1	0.118738	2.85136	24.0139	0.000255297
CCNB2	2.02501	8.30316	4.1003	0.00025971
PSMB8	16.668	32.1306	1.92768	0.000267182
VIL1	16.6765	32.9984	1.97873	0.000269536
TIMP3	0.121277	2.5931	21.3817	0.000271512
SPRR1A	8.18643	0.123275	0.0150585	0.000278318
C10orf128	0.122889	2.35583	19.1704	0.000282143
TMEM45B	12.6022	26.2463	2.08267	0.000283511
RPS13	66.6388	96.9779	1.45528	0.000284143
NACA	50.3505	76.8934	1.52716	0.000287607
NRP1	0.564191	4.32136	7.6594	0.000298637
DPCR1	16.3409	4.24099	0.259533	0.0003078
IFITM3	36.995	59.8254	1.61712	0.000310024
TSC22D1	11.3571	24.1944	2.13033	0.00031571
RPS20	50.5212	76.1501	1.50729	0.000316436
ECM1	8.04694	0.342001	0.0425008	0.00031998
KLK1	14.4617	3.38064	0.233766	0.000326859
RPL10A	74.4198	105.937	1.42351	0.000328163
MUC12	6.96112	17.0873	2.45468	0.000339044
SUV39H1	0.323462	3.14231	9.71462	0.000352609
SERPINA1	88.479	58.1023	0.656679	0.000361166
CCT4	5.8317	15.6383	2.6816	0.000376611
RPL11	73.0921	103.282	1.41304	0.000383106
CAPN8	35.6772	17.3849	0.487283	0.000405389
ATP5G1	28.9658	48.6069	1.67808	0.00042664
ADGRL2	0.34361	3.22253	9.37847	0.00044192
HIST1H4C	15.7687	30.2459	1.9181	0.000448791
DTYMK	3.17004	10.5734	3.3354	0.000460344
CYCS	15.1036	29.2594	1.93724	0.000466079
ATP5C1	18.6877	34.0455	1.82181	0.000478609
DEFA6	7.64003	0.401423	0.0525421	0.000480681
GIMAP4	0.148023	2.4657	16.6575	0.000483942
MLPH	38.101	19.7037	0.517144	0.000485263
LSM4	13.76	27.5299	2.00072	0.000489955
RPL35	52.9594	78.8508	1.48889	0.000492262
RP5-857K21.11	29.6661	13.4368	0.452933	0.000494635
TMBIM6	56.296	82.0303	1.45712	0.000509294
JAM2	0.153336	2.08411	13.5918	0.000535816
CCNB1	4.86839	13.5141	2.77588	0.000541259
BANF1	10.4899	22.3838	2.13385	0.000562001
NUSAP1	3.25684	10.9287	3.35563	0.000573381
C14orf2	20.3582	36.4698	1.79141	0.000579741
MYL6	81.7382	112.668	1.3784	0.000606598
ATPIF1	37.2832	58.7964	1.57702	0.000616673
RAP1GAP	11.7985	2.22509	0.188591	0.000619026
CA1	1.82972	7.39875	4.04364	0.000623729
PTGES3	13.308	26.6405	2.00184	0.000636337
BIRC5	2.30686	8.61621	3.73504	0.000654924
IGFBP3	3.31268	10.1253	3.05654	0.000657667
MYC	3.3145	10.007	3.01914	0.000660585
FMOD	23.3063	9.05034	0.388322	0.000663049
GIMAP5	0.165444	2.09011	12.6333	0.000667003
NDUFAB1	10.6402	22.6472	2.12845	0.0006777
RUNDC3B	0.169279	2.11598	12.5	0.00071243
GPX2	42.3277	64.4527	1.52271	0.000721873
RPS19	114.073	149.472	1.31032	0.000733562
YWHAZ	95.1192	127.242	1.33771	0.000756613
DEFA5	7.18165	0.484886	0.0675173	0.000760225
RPL30	43.2767	65.5958	1.51573	0.000783685
RPS3A	62.1491	88.6034	1.42566	0.000785397
RPLP1	153.88	194.851	1.26625	0.000789693
HNRNPC	34.5372	54.9456	1.59091	0.000797841
CENPF	10.109	21.3143	2.10844	0.000801997
HINT1	26.0404	43.0327	1.65254	0.000821201
EEF2	65.613	92.3543	1.40756	0.000830948
MAD2L1	1.07391	5.46605	5.08987	0.000856487
COX6C	23.8314	40.3046	1.69124	0.00086616
UQCRFS1	12.899	25.1206	1.94749	0.000866164
RPL27A	88.6351	119.038	1.34302	0.000875111
PDIA2	9.36547	1.78716	0.190824	0.000887295
LRRC75A-AS1	27.7164	45.9273	1.65704	0.000909541
SYTL2	25.7454	11.9893	0.465687	0.000910214
TSPAN3	68.3421	95.0481	1.39077	0.000912297
GCNT1	4.01411	11.3065	2.8167	0.000942448
RPLP2	83.7308	113.529	1.35588	0.000957397
TFDP1	2.94486	9.99437	3.39384	0.000961358
IFITM2	13.7344	26.1144	1.90139	0.000999709
ORM1	13.0353	3.20523	0.245888	0.00102095
UQCRH	26.3431	43.3026	1.64379	0.00102356
SUCLG1	10.3106	21.4698	2.0823	0.00102685
ATP5F1	18.8485	33.7373	1.78993	0.00105936
ACSL5	6.45999	15.1425	2.34404	0.00108939
LYNX1	6.79645	0.510617	0.07513	0.00111749
RPL9	48.0319	70.2596	1.46277	0.00113718
CAV1	0.199364	2.16205	10.8447	0.00113807
APEX1	15.3072	28.826	1.88316	0.00116006
MRPS26	7.13902	16.9525	2.37463	0.00117789
ECHS1	18.2487	32.5556	1.784	0.00119247
CYP4B1	0.204766	2.96536	14.4817	0.00122817
RPL27	42.4795	63.2395	1.48871	0.00123451
RPL23A	58.172	82.7084	1.42179	0.00126175
CAPN9	6.66425	0.820809	0.123166	0.00127544
FSTL1	0.208185	2.24541	10.7857	0.00128746
NDUFV1	20.5739	35.2033	1.71107	0.00129116
DEK	7.84595	17.0107	2.16809	0.00129357
RPL21	54.9093	78.0356	1.42117	0.00130272
SNRPD2	25.9125	42.6089	1.64433	0.00130365
NPY6R	0.20937	2.13785	10.2109	0.00130842
EEF1B2	41.7784	62.3058	1.49134	0.00131099
EIF3K	17.6311	31.6136	1.79306	0.00132166
ASPM	3.61834	10.1142	2.79527	0.0013223
PNO1	1.17168	5.21876	4.45408	0.00133101
ZFP36L2	25.2182	41.0389	1.62735	0.00137615
UQCRC2	15.5323	28.8516	1.85752	0.00143411
FKBP1A	8.59191	18.9767	2.20867	0.0014617
GNG11	0.217748	2.62567	12.0583	0.00146273
COX7A2	27.6896	44.0745	1.59174	0.00152408
PPP1CC	10.6547	21.2132	1.99096	0.00153646
HSD17B2	9.29753	19.247	2.07012	0.0015366
CAPZA2	6.68602	15.4078	2.30448	0.00153664
EIF3H	19.3011	33.4148	1.73123	0.00154851
GALM	4.85104	12.6174	2.60097	0.00155744
RPL23	53.6256	76.1165	1.41941	0.00155852
NTS	1.20998	5.79111	4.78612	0.0015634
SSRP1	7.34832	16.1931	2.20364	0.00158937
CKS2	6.71929	15.6017	2.32192	0.00161394
YWHAH	12.1061	23.9818	1.98097	0.00164715
MT1G	29.3932	46.8606	1.59426	0.00166881
UQCRQ	48.8137	70.6621	1.44759	0.00168593
ILF2	10.0613	20.1736	2.00507	0.00170526
LAD1	24.7553	40.7914	1.64778	0.00171318
SMC1A	5.51139	13.0853	2.37422	0.00171631
STOM	0.497637	3.48029	6.99363	0.00172187
RPS16	80.982	108.097	1.33483	0.00172626
TSPAN7	2.15356	7.4181	3.44458	0.00173524
RAMP2	0.233972	2.46889	10.5521	0.00179296
GABRP	27.3979	13.0538	0.476451	0.00179689
HSPE1	12.8986	24.5753	1.90527	0.00180101
HBD	6.31731	0.108748	0.0172143	0.00180444
PRDX2	21.7617	36.2764	1.66699	0.00180803
SIGMAR1	10.1168	20.7398	2.05004	0.00181832
TFRC	10.8217	21.0732	1.94732	0.00185292
GPA33	11.5302	22.9355	1.98917	0.00187912
CNN3	6.19125	14.3076	2.31094	0.00188388
ANXA2	118.757	151.979	1.27975	0.00188481
COX5A	24.8977	40.6179	1.63139	0.00189358
COX7C	46.577	67.0411	1.43936	0.00189888
SLCO2A1	0.513338	3.78282	7.36905	0.00192577
AHCY	17.336	30.558	1.76269	0.00193554
COX6B1	40.0703	59.8808	1.4944	0.00194856
RPL18	133.954	168.694	1.25934	0.00196072
WDR72	1.26656	5.63029	4.44534	0.00196161
AURKB	1.71527	6.91118	4.0292	0.00197021
KPNB1	7.50642	16.8254	2.24147	0.00197515
ADAM15	8.83072	18.1005	2.04972	0.00197538
RPS8	95.279	124.135	1.30286	0.00201952
DDX5	54.2003	76.3476	1.40862	0.00203547
FBL	7.53596	16.8469	2.23554	0.00205527
VDAC1	22.7033	37.8955	1.66916	0.00206143
ENY2	9.55269	19.3683	2.02753	0.00208697
TPM3	25.8202	41.5636	1.60973	0.00209292
RPL14	50.0907	71.1775	1.42097	0.00209406
RAD21	7.55137	16.8927	2.23703	0.00209817
KLK8	6.13158	0.204724	0.0333884	0.00217275
SRSF3	18.2285	31.2243	1.71294	0.00218798
C15orf48	8.91526	18.4889	2.07384	0.00219036
PGK1	19.7407	33.1669	1.68013	0.00220022
GIMAP7	0.888071	4.05996	4.57166	0.0022141
COX7B	25.1575	40.6184	1.61456	0.00226533
HEG1	0.25458	2.82465	11.0954	0.0022747
RPL37A	95.6603	124.466	1.30112	0.00229712
GHITM	16.0831	28.6683	1.78251	0.00235097
MT1E	24.4519	39.6245	1.62051	0.00238057
REEP6	3.91039	10.2568	2.62296	0.00239584
TPH1	13.6052	4.40158	0.323523	0.00241094
ZWINT	5.10725	12.9199	2.52971	0.00241523
RPL22	16.8606	29.8768	1.77199	0.00242571
RPS24	72.4386	97.8599	1.35094	0.00243829
PHB	10.3837	20.251	1.95026	0.00245527
ELOVL7	0.550282	3.14898	5.72249	0.00247022
ARF1	72.5043	97.3725	1.34299	0.00250082
RPL32	81.992	108.069	1.31804	0.0025038
MTCH2	9.03303	18.0797	2.00151	0.00252239
SRSF2	14.7253	26.3805	1.7915	0.0025963
ABHD14B	13.9988	25.4861	1.82059	0.00260293
NDUFB10	22.2587	36.7183	1.64961	0.0026069
OXA1L	16.2056	28.614	1.76568	0.00261233
UGT2A3	0.559526	3.74197	6.68775	0.00262134
ANKRD65	0.26803	2.10236	7.84373	0.00262834
RPS2P5	19.973	33.471	1.67581	0.00263139
RP11-231E6.1	0.269441	2.15187	7.98643	0.00266727
SET	25.4105	40.0688	1.57686	0.00268659
KIAA0101	2.31904	7.88067	3.39824	0.00271997
PRSS3	21.573	35.6032	1.65036	0.0027705
ALDOA	91.8763	119.476	1.3004	0.00279435
LEPR	0.280293	2.14696	7.65969	0.00297872
RPL10	123.013	154.438	1.25546	0.00302258
CBLL1	1.85612	6.03438	3.25107	0.00303686
MCM7	9.19274	18.8049	2.04563	0.00303917
YWHAQ	17.1349	29.4772	1.7203	0.00304396
COPS8	2.91285	8.00096	2.74678	0.00314607
NUP35	0.965944	4.53926	4.6993	0.0031638
ATP1B3	6.552	14.0391	2.14272	0.00317682
MRPL37	9.24321	18.5676	2.00878	0.00321977
PRSS21	0.288241	2.8037	9.72693	0.00322038
UBB	75.8016	100.749	1.32911	0.00326559
PPP1R1B	38.599	56.9391	1.47514	0.00327642
MYL12B	42.7214	61.8003	1.44659	0.0032807
EIF4B	20.2696	33.6564	1.66044	0.00328563
CD320	3.49965	9.10215	2.60087	0.00331207
SLC28A2	9.27002	18.7338	2.0209	0.00331926
CDX1	7.24179	15.1966	2.09845	0.00332453
REG1A	34.2333	19.9351	0.582331	0.00335362
ESAM	0.601538	3.99368	6.63912	0.00338841
RPL28	47.7831	67.0095	1.40237	0.00339271
TAGLN2	33.7855	50.5875	1.49731	0.00342145
CYBA	19.5703	32.8652	1.67934	0.00345295
MDH2	22.6721	36.4087	1.60588	0.00348646
TPD52	33.8207	50.3497	1.48872	0.00348903
GPX1	25.032	39.8357	1.59139	0.00351238
SIN3B	9.6933	2.64788	0.273167	0.00355716
NOP56	7.30258	15.0764	2.06454	0.00359616
RPS15	90.9167	117.565	1.29311	0.00363324
PSMB7	10.0638	19.8673	1.97415	0.00369751
RPL12	71.8392	95.4267	1.32834	0.00372636
FAM177B	5.58292	0.725819	0.130007	0.003761
HIST1H1B	0.619915	3.27467	5.28246	0.00376725
DHCR24	11.5094	21.1128	1.8344	0.00380451
DFFA	4.16169	10.3332	2.48293	0.00380469
PRDX3	22.0209	35.2851	1.60234	0.00380626
XIST	9.40761	18.0791	1.92175	0.00387105
SPINK7	5.55184	0.108748	0.0195878	0.00387975
SERBP1	18.9746	31.3898	1.6543	0.00391987
CDKN3	1.94688	6.74569	3.46488	0.00392754
SDHD	10.1246	19.0209	1.87869	0.00394426
DANCR	17.4622	29.3844	1.68274	0.00395292
EBP	10.1362	19.3965	1.91359	0.00399298
CCT3	16.7315	28.6016	1.70945	0.00403304
CALM1	52.3808	72.9949	1.39354	0.00404817
ZNF32	2.48188	7.7206	3.11078	0.004069
APLP2	23.6985	37.117	1.56622	0.00411036
SRRM2	47.6981	30.9845	0.649597	0.00411188
UBE2C	3.61462	9.43641	2.61062	0.00413656
DNPH1	14.5266	25.0245	1.72267	0.00416838
HPDL	1.48033	5.06611	3.42229	0.00418417
CCT5	13.7953	24.8233	1.7994	0.00419786
AC016735.2	0.317597	2.31538	7.2903	0.00421555
VDAC3	12.3607	22.0159	1.78113	0.00431029
CLTB	31.0909	17.7227	0.570029	0.00432189
CNBP	30.1647	45.9828	1.52439	0.0043489
OTC	1.49715	5.38378	3.59602	0.00441551
ANXA1	14.3214	5.76764	0.40273	0.00444851
QARS	19.9248	32.993	1.65587	0.0044765
RMI2	1.0497	4.02004	3.82969	0.00447982
LRPPRC	8.16361	16.2223	1.98715	0.00451768
CCT2	11.6901	21.1421	1.80855	0.00453638
XRCC6	19.958	32.2111	1.61395	0.00458398
HNRNPAB	13.9025	24.394	1.75465	0.00461154
NUP85	3.09301	8.09355	2.61672	0.0046163
ATP5L	24.6797	38.9852	1.57964	0.00465588
CACYBP	4.90131	11.8036	2.40825	0.00468552
HMGN1	19.9902	32.0657	1.60407	0.00469064
FAM168A	2.54793	7.02862	2.75855	0.00474355
RPS12	72.544	95.2362	1.31281	0.00481664
KPNA2	5.55476	12.8044	2.30512	0.00481944
RPL37	65.631	87.7854	1.33756	0.00483186
CDK1	1.52607	5.33379	3.49511	0.00483502
SLC25A11	6.20902	13.4456	2.1655	0.00485447
MZB1	5.32109	0.316354	0.0594529	0.00488674
CLDN5	0.669202	3.89704	5.8234	0.00492256
GDI2	17.7499	29.8049	1.67916	0.00493161
CTSC	11.7842	21.6854	1.8402	0.00496173
MUC4	35.9431	21.5929	0.600754	0.00500144
NDUFS5	20.8643	33.868	1.62325	0.00502206
LIMA1	31.2311	46.155	1.47786	0.00502893
ATP6V0E1	17.7776	29.1583	1.64017	0.00503543
ATP5J	11.8014	21.5487	1.82595	0.00504286
ATP1B1	35.3279	51.2053	1.44943	0.00505782
SRSF7	22.4535	35.6796	1.58905	0.0051025
EIF3E	17.0359	28.7487	1.68753	0.00512032
CDK4	2.58302	7.39027	2.86109	0.00513505
CAPRIN1	13.292	23.5093	1.76868	0.00516166
ACAT2	2.59066	7.73813	2.98693	0.00522349
SNX5	13.3069	23.0953	1.73559	0.00522981
YWHAB	37.0441	53.6839	1.44919	0.00523828
AKR1C2	2.05615	6.69977	3.25841	0.00524754
ETHE1	30.4998	45.9664	1.5071	0.00526072
RPL34	74.5359	97.7232	1.31109	0.00526716
RP5-857K21.6	105.848	80.7978	0.76334	0.00526815
LAPTM4A	12.5949	22.7302	1.80472	0.00534576
IGFBP4	5.62901	12.5568	2.23073	0.00535963
PMP22	1.09773	4.59165	4.18285	0.00538908
IL1RN	19.8677	9.00467	0.453232	0.00539132
CA2	26.6748	14.5703	0.546218	0.00542302
NDUFS8	17.1123	28.5118	1.66616	0.0054285
ADAMTSL2	0.108748	1.33949	12.3174	0.00550135
AKR7A2	12.6284	22.8602	1.81023	0.00550932
PCBP2	17.1335	28.2763	1.65035	0.0055167
XRCC5	18.6709	30.8892	1.6544	0.00552131
RPL18A	91.3893	116.032	1.26964	0.00560135
PKM	35.5462	51.6309	1.4525	0.00566076
TSPO	52.3306	71.3459	1.36337	0.00568225
KLK3	5.16169	0.885666	0.171585	0.00573128
PAICS	6.34075	13.8525	2.18468	0.00578618
ACADS	5.68506	12.3331	2.16939	0.00579861
RFT1	2.09704	6.50273	3.1009	0.00581852
MIF4GD	2.0979	6.71422	3.20045	0.00583097
SRP9	17.9754	29.4751	1.63975	0.0058337
SPTBN1	40.5882	57.0126	1.40466	0.00584197
FGD5-AS1	5.69078	12.4938	2.19545	0.00584493
ARPC1B	13.4506	23.1904	1.72412	0.00592496
ECI2	5.70854	12.1074	2.12093	0.00599084
FAM198B	0.709053	3.43858	4.84954	0.00601407
OAZ1	38.1625	54.456	1.42695	0.00605013
LDHB	5.71935	12.3664	2.1622	0.00608098
BCAP31	14.234	24.5637	1.7257	0.00611248
TUBA1A	9.13651	17.3397	1.89785	0.0061566
EIF3F	19.6088	31.9919	1.63151	0.00619584
SNRPB	17.2879	28.987	1.67672	0.00619617
COPS6	12.0258	21.143	1.75814	0.00620619
SLURP1	5.08208	0.129161	0.025415	0.00620625
ATP5O	21.9696	34.8463	1.58611	0.00623165
YWHAE	21.1857	33.6579	1.58871	0.00624614
HNRNPF	18.0742	29.0172	1.60545	0.00627066
MRPL11	5.74276	12.759	2.22175	0.00628002
RUVBL2	9.87074	18.169	1.8407	0.00631368
AHSA1	7.76512	15.025	1.93494	0.00631665
CLIC1	49.2069	67.8335	1.37854	0.00638289
HNRNPR	12.7962	22.6607	1.7709	0.0063925
MRPS2	4.47761	10.1185	2.2598	0.00643722
ZBTB34	0.371518	2.27181	6.11495	0.00648506
ATP5E	19.679	31.0015	1.57536	0.00650511
MYCT1	0.118872	1.20878	10.1688	0.00652949
TSFM	2.69495	7.21397	2.67685	0.00655022
NDUFA4	35.0095	50.0883	1.4307	0.00655725
NUDT1	1.62848	5.36666	3.29549	0.0065577
HSPA5	45.8877	63.6912	1.38798	0.00657707
RPL36	79.6174	102.113	1.28255	0.00669398
RANBP1	7.81613	15.6909	2.0075	0.00669794
PPP2CA	10.6506	19.1401	1.79709	0.00670377
PSMB4	18.1714	29.8974	1.6453	0.0067265
MRPL23	9.94324	18.1369	1.82404	0.00679043
SEPHS2	12.8718	22.7385	1.76653	0.00682713
STK24	9.24532	17.3011	1.87134	0.00689982
C20orf85	0.122374	1.27234	10.3972	0.00690389
ATP5D	23.7203	36.7094	1.54759	0.00691681
RASD2	4.96958	0.811139	0.163221	0.00694526
TM4SF18	0.122823	1.2866	10.4752	0.00695265
AK6	8.54659	16.8754	1.97452	0.00695379
SERPINB6	37.6171	53.2579	1.41579	0.00695455
SULT1E1	1.64962	5.49004	3.32806	0.00696229
TCP1	9.97228	18.6579	1.87098	0.00698946
DLL1	7.04822	1.47477	0.209241	0.00699228
MGST1	10.6962	19.8523	1.85601	0.0070031
PIGF	2.73281	7.17794	2.62658	0.00709013
SRP14	53.7323	72.1989	1.34368	0.00710703
ZFP62	2.74507	7.30059	2.65953	0.00727181
CEP57	5.85248	12.3558	2.1112	0.00728265
ABCB1	0.125992	1.4853	11.7888	0.00730074
NUDC	7.20352	14.0416	1.94927	0.00731313
NDUFB9	27.035	40.6871	1.50498	0.00733968
RNASEH2A	1.67009	5.53668	3.31519	0.00737101
CRLS1	8.60306	16.008	1.86073	0.00738907
HMGB3	3.3377	8.62904	2.58532	0.00740901
MTHFD2L	1.1917	4.00874	3.36388	0.00753149
MGP	0.12824	1.70468	13.2929	0.00755237
CHCHD2	39.4906	55.7355	1.41136	0.00765703
CEP55	1.68509	5.29747	3.14373	0.00768118
EIF6	17.5816	28.4691	1.61925	0.00768163
VDAC2	8.64795	16.3684	1.89275	0.00775042
MCCC2	9.3625	17.1827	1.83527	0.00777976
ESD	5.2546	11.327	2.15564	0.00789365
NR5A2	0.768563	3.47904	4.52668	0.00792573
RPS23	44.6259	61.8704	1.38643	0.0079368
SAPCD2	1.69799	5.2709	3.10419	0.00795558
CD164	43.7868	60.0235	1.37081	0.00796191
MAD2L1BP	3.37827	8.02273	2.37481	0.00797511
STARD7	7.28038	14.2458	1.95674	0.00800195
MOGAT2	2.79281	7.18231	2.57171	0.00801342
VIM	1.21052	4.42435	3.65492	0.00802246
CELA3A	0.133001	1.44855	10.8912	0.00809811
SNRPG	13.0755	22.0385	1.68548	0.00811931
EIF4A3	7.98874	15.4003	1.92775	0.00812749
RNASE1	33.5747	20.5126	0.610954	0.00813803
SPAG5	1.21488	4.73248	3.89542	0.00813941
HSD17B11	4.00321	9.71301	2.42631	0.00817347
SERPINH1	4.00861	9.16651	2.28671	0.00824546
CARS	11.873	4.49853	0.378887	0.00830127
CAPZA1	17.6975	28.6891	1.62108	0.00834341
HNF4A	10.1609	18.1336	1.78464	0.00840034
LDB2	0.135862	1.25354	9.22658	0.0084343
CTSA	15.3967	25.3281	1.64503	0.00843487
PDLIM1	25.6619	38.9986	1.51971	0.00845242
CLDN7	30.5564	44.4435	1.45447	0.00845656
ANO7	6.82793	1.05289	0.154203	0.00847701
CFTR	7.34233	14.8872	2.02759	0.00859385
TKT	20.1036	31.7668	1.58016	0.00865935
PSME1	30.617	44.0868	1.43995	0.00873008
SYNCRIP	10.2032	18.5075	1.8139	0.00874578
TMPO	5.32955	11.21	2.10337	0.00875498
BTN3A2	3.43281	8.10798	2.3619	0.00878748
KLK12	8.56789	2.87402	0.335441	0.00879509
TKFC	5.33309	11.097	2.08078	0.00879741
RPL24	36.4395	51.6127	1.4164	0.008804
GIPC2	4.68598	10.3286	2.20416	0.00883739
NUTF2	6.67954	13.7752	2.06229	0.00885061
DNAJA4	4.05341	9.40903	2.32126	0.00886154
ITM2B	38.1298	53.5182	1.40358	0.00887125
HMGA1	10.953	19.244	1.75697	0.00889778
ARL2	4.06297	9.83788	2.42136	0.00899732
EMC8	2.85212	7.47567	2.6211	0.00901189
COX5B	41.5373	57.4509	1.38312	0.00903503
SLC25A3	45.7901	62.3189	1.36097	0.00908331
SNRNP25	4.70501	10.0839	2.14323	0.00908701
APRT	21.788	33.6955	1.54652	0.00921335
MRPS15	6.03411	12.0925	2.00402	0.0092163
TMPRSS2	7.40412	14.8767	2.00925	0.00921832
METTL21A	1.25347	4.04048	3.22343	0.00922537
POLE3	5.36852	11.0864	2.06507	0.00923082
TUBA1C	8.10903	15.425	1.9022	0.00926048
SNRPD1	6.03815	12.0464	1.99505	0.0092635
ELOVL6	3.46374	8.15918	2.35559	0.0092751
DNAJA2	6.04171	12.0115	1.98809	0.00930523
PSME3	6.04258	12.3697	2.04708	0.00931539
DNAJA1	8.11664	15.0551	1.85484	0.00933617
NDUFA12	8.11976	15.4105	1.8979	0.00936733
SLC25A1	17.0858	27.5244	1.61095	0.00938621
FANCI	1.26033	4.19729	3.33032	0.00942821
AK2	11.0176	19.2555	1.7477	0.00943458
TMEM97	7.42489	14.7881	1.99169	0.00943614
ADD3	14.0153	23.6123	1.68476	0.00943629
HLA-C	54.4777	72.3702	1.32844	0.00951274
MRPS34	11.0328	19.9074	1.80438	0.00956456
ANP32E	4.74329	10.5623	2.22678	0.00960544
SDHB	11.7855	20.3036	1.72276	0.00966061
ZNF211	0.816407	3.25743	3.98996	0.0097229
2002-09-01	17.1404	27.0801	1.5799	0.00975534
MUC17	21.0894	32.4981	1.54097	0.0098021
SSB	6.76736	13.5936	2.00871	0.00982351
MEP1A	5.41921	11.7292	2.16437	0.00987974
HAAO	1.7836	5.80463	3.25444	0.00995665
KDM1A	4.77119	10.265	2.15145	0.00999756
HES1	6.09979	12.01	1.96891	0.0100067
NDUFS3	13.3369	22.9943	1.72411	0.0100624
MTHFD1	3.51161	8.55538	2.43631	0.0100697
HSPA9	14.1005	23.4461	1.66278	0.0100896
EIF2D	2.33912	6.42507	2.74679	0.0101932
PTBP1	11.8512	20.993	1.77138	0.010223
CSE1L	4.15423	9.26478	2.2302	0.0103762
WAPAL	4.8026	10.1679	2.11717	0.0104533
RNF26	2.9297	7.1542	2.44196	0.0104545
FUT2	6.13581	12.0174	1.95856	0.0104621
THAP4	7.52493	14.7864	1.96499	0.0105426
NT5E	4.80955	10.3421	2.15033	0.0105565
PPP4C	11.147	19.8371	1.77959	0.010588
FER1L6	8.31947	2.68303	0.322501	0.0107038
DDX39A	8.24643	15.8718	1.92468	0.0107042
NDUFB2	14.1784	23.216	1.63742	0.0107179
KDR	0.154105	1.29263	8.38795	0.0107219
LCN2	23.9954	13.6517	0.56893	0.0107339
G3BP1	11.1639	19.5338	1.74973	0.0107464
CISD1	3.55152	8.33387	2.34657	0.0107703
RECQL4	0.841856	3.36545	3.99766	0.0107781
PLA2G2A	7.54778	14.3126	1.89626	0.0108091
RNF157	0.843633	3.16996	3.75751	0.0108543
RPL31	111.599	136.255	1.22094	0.0109152
PADI2	4.51336	0.991847	0.219758	0.0109605
CBX3	8.26971	15.6455	1.89191	0.0109655
CSTA	4.50245	0.252907	0.0561711	0.0110808
EZH1	6.518	1.92942	0.296014	0.0110995
PPP1CA	15.768	25.8929	1.64212	0.011114
MRPL22	4.84639	10.1718	2.09884	0.0111154
GIMAP1	0.157204	1.8692	11.8903	0.0111346
BOLA3	2.9656	7.55929	2.54899	0.011177
LRRC45	0.851513	3.37416	3.96255	0.0111969
NEURL1B	0.852543	3.13921	3.68217	0.0112423
NASP	6.19516	12.8559	2.07515	0.0112475
ECI1	8.29876	15.1494	1.82551	0.0112987
PDSS1	1.32219	4.65886	3.5236	0.0113988
PTGFRN	4.86482	10.2232	2.10146	0.0114033
GRPEL1	4.21675	9.42544	2.23524	0.0114095
PUF60	11.2342	19.3374	1.7213	0.0114263
GSTK1	27.8519	40.9157	1.46905	0.0115187
FBP1	11.995	20.5021	1.70922	0.0115453
APTX	1.84405	5.46331	2.96267	0.0115693
GPI	27.0477	39.2971	1.45288	0.0116261
KIF20B	2.40144	6.66162	2.77401	0.0116279
MRPL24	4.8807	10.0709	2.06342	0.0116561
CCL25	0.461837	2.64055	5.71748	0.0116589
CBLC	5.55193	11.151	2.0085	0.0117461
EMC1	3.60694	8.28494	2.29694	0.0118032
UBE2L3	9.06724	16.5463	1.82485	0.0118568
VPS29	9.79964	17.7873	1.8151	0.0118903
LIMS2	0.465678	2.90882	6.24641	0.0119187
DUT	4.90645	10.5631	2.15291	0.0120748
DYNLT1	16.6644	26.3171	1.57924	0.0120766
GADD45GIP1	9.09019	16.4095	1.80518	0.0121232
KRTCAP3	9.09305	16.0835	1.76876	0.0121568
MYL12A	37.1441	51.0497	1.37437	0.0122142
MRPS16	10.5686	18.7415	1.77333	0.0122342
HACD3	7.67039	14.6063	1.90424	0.0123304
MGLL	36.3171	23.6143	0.650225	0.0123643
ICAM1	0.167115	1.08342	6.4831	0.0125012
ATP5G2	42.3043	57.1572	1.3511	0.0125848
ALDH7A1	4.93791	10.8699	2.20132	0.0126019
TUBA4B	0.168992	1.1554	6.837	0.0127679
DBI	24.7646	36.3933	1.46957	0.0127762
KIF23	0.886386	3.18957	3.59839	0.0127964
LBR	5.62894	11.5318	2.04866	0.0129467
FARSA	8.43546	15.0985	1.78988	0.0129742
MRPS12	8.43819	15.8976	1.88401	0.0130095
ARSE	1.89672	5.16489	2.72306	0.0131175
MRPL18	6.32864	12.1941	1.92681	0.01318
COQ9	7.74264	14.25	1.84045	0.013302
TALDO1	19.1906	29.9259	1.5594	0.0133826
ARHGDIB	1.38013	4.90342	3.55287	0.0134827
MTDH	17.6176	27.6	1.56661	0.0135185
CYP3A5	19.5749	10.7731	0.550354	0.013558
R3HDM1	2.47822	6.44189	2.5994	0.0135891
ATPAF1	2.47841	6.18847	2.49695	0.0135943
ATG16L1	1.91246	5.14515	2.69033	0.0136067
MRPL42	4.99529	10.8118	2.1644	0.013608
HLA-DRB1	9.21547	16.0701	1.74382	0.0136618
IGHA2	4.29102	0.152957	0.0356457	0.0136897
NR4A1	9.6023	3.31923	0.34567	0.0137999
C8orf33	2.4916	6.8666	2.7559	0.0139537
KIF2C	0.915386	3.7458	4.09204	0.014232
GSTO1	12.2591	20.4726	1.67	0.014326
TBRG4	7.10405	13.4204	1.88912	0.0143517
MRPS18B	8.54932	15.2088	1.77895	0.0145128
RAMP3	0.18096	1.90386	10.5209	0.0145257
TCF12	12.2841	20.9715	1.7072	0.0146152
CYB5R3	8.55725	15.6692	1.8311	0.014625
SAAL1	1.40946	4.39556	3.11861	0.0146293
MYBL2	0.923999	3.57526	3.86934	0.0146771
SUPT16H	7.12526	13.0165	1.82681	0.014683
ATP5I	17.7436	27.9093	1.57292	0.014685
TSC22D3	0.924381	3.96654	4.29102	0.0146971
HTRA1	0.504102	2.94724	5.84652	0.0147003
PDZD8	5.73456	11.9055	2.07609	0.0147431
ITLN2	4.21635	0.188391	0.044681	0.0147511
SF3B3	5.73527	11.4081	1.98911	0.0147557
DGKD	7.90722	2.95434	0.373626	0.0147828
EMP1	4.21255	0.635314	0.150815	0.0148074
SERPINB5	6.43066	12.9411	2.01241	0.0148217
RQCD1	9.305	16.2307	1.7443	0.014852
EPS8L1	7.89697	2.38221	0.301662	0.0149011
RHOJ	0.183693	1.11603	6.07551	0.014941
NUDT8	5.06854	10.7574	2.12239	0.014979
HMMR	0.930903	3.03785	3.26334	0.0150403
CCDC51	2.53382	6.25091	2.46699	0.0151498
GAS5	25.9049	37.8424	1.46082	0.0152
DSCR3	2.53817	6.40406	2.52311	0.015277
MGST3	24.2738	35.3618	1.45679	0.0153063
PPM1G	7.88273	14.5927	1.85122	0.0153545
RPS26	25.1027	36.0217	1.43497	0.0153721
THBD	0.187027	1.8317	9.79379	0.0154544
BUB1B	1.43263	4.18377	2.92034	0.0155799
HIST1H1D	0.941216	3.82453	4.06339	0.0155931
UMPS	2.54998	6.07225	2.38129	0.0156265
MICB	0.188218	1.19602	6.35443	0.0156397
MRPL4	5.10369	10.76	2.10828	0.0156725
DNAJC10	20.6184	11.3985	0.552831	0.01568
TSPAN4	0.516703	2.33499	4.51902	0.0156856
SEC22C	1.43551	4.3836	3.05369	0.0157007
EIF4EBP1	10.1102	17.5046	1.73138	0.0157342
CHN1	0.188932	1.16234	6.15218	0.0157511
FANCD2	0.944419	3.15877	3.34467	0.0157673
GUK1	38.5803	52.2814	1.35513	0.0158118
KIF4A	1.43954	4.49887	3.12521	0.0158713
GLTSCR2	18.6631	28.1745	1.50963	0.0158803
IRAK1	5.11536	10.0812	1.97077	0.0159081
SHMT1	3.16737	7.54666	2.38263	0.015939
CUTA	19.4734	29.9515	1.53807	0.0159602
HMOX2	6.49657	12.6116	1.94127	0.0159624
PA2G4	10.137	17.8975	1.76556	0.0161077
CCT8	10.141	17.8209	1.75731	0.0161633
EARS2	1.44774	4.11876	2.84496	0.0162215
RPL26	30.1904	42.9704	1.42331	0.0162472
NSUN2	3.17905	7.25923	2.28346	0.0162533
DPP4	5.81696	11.3099	1.9443	0.0162709
NDUFA6	13.1981	21.0744	1.59678	0.0163765
CDCA5	0.526831	2.38786	4.5325	0.0165037
CNOT7	7.23813	13.4566	1.85913	0.0165464
CCNA2	1.45574	4.85279	3.33355	0.0165683
MSMO1	4.4789	9.22483	2.05962	0.016607
COL4A1	0.194599	1.31403	6.75249	0.0166482
SPAG7	6.53517	12.5515	1.92061	0.0166608
FAM111B	0.961743	3.03809	3.15894	0.0167311
PRSS27	4.0888	0.234	0.0572295	0.016758
RBM3	21.1751	31.3656	1.48125	0.0167968
KIAA1462	0.195582	1.72397	8.81456	0.0168059
CENPW	1.46178	4.77679	3.26779	0.0168332
ARHGAP11A	0.964458	3.32782	3.45046	0.0168854
DSTN	26.1067	37.7439	1.44576	0.0168963
ONECUT2	11.7053	19.1409	1.63524	0.0169132
NME1	10.1995	17.5377	1.71947	0.0170018
SUMO2	10.1998	17.1667	1.68304	0.0170068
ATP2A3	15.0963	7.91084	0.524023	0.0170226
TMEM33	6.55534	12.2519	1.869	0.0170348
GSTM1	1.46651	4.03481	2.7513	0.0170426
PPA1	22.0152	32.5031	1.4764	0.0170537
SCNN1A	24.3239	14.8893	0.612127	0.0170569
ANLN	1.46795	4.19443	2.85734	0.0171067
RPS28	33.6878	46.1115	1.36879	0.0172797
TRMT112	11.7325	19.1322	1.6307	0.0172839
SNU13	18	27.9517	1.55287	0.017309
KIAA1429	2.60496	6.48898	2.49101	0.0173274
FGFR4	4.51156	9.4221	2.08844	0.0173598
PRR11	0.973565	3.30046	3.39007	0.0174094
NEDD8	13.2819	21.6942	1.63337	0.0174334
PPIAP22	9.48326	16.8034	1.7719	0.0174606
MFSD9	1.47694	4.0377	2.73383	0.0175106
HNRNPA3	15.644	24.141	1.54315	0.0176302
LMNA	27.0345	38.9324	1.4401	0.0177675
BAX	2.6192	6.88524	2.62876	0.0177883
HES6	34.1768	22.7405	0.665378	0.0178227
DHX9	7.31029	13.9501	1.90828	0.0178289
HLA-A	89.14	109.625	1.22981	0.0178951
PDCD5	8.03925	14.595	1.81547	0.0179271
GOLIM4	14.1024	22.7195	1.61104	0.0179843
FAM96A	5.90379	11.3532	1.92303	0.0180071
SLC3A1	2.62698	6.79084	2.58504	0.0180436
MRPL16	5.90695	11.6997	1.98066	0.0180728
PCCB	3.88306	8.50725	2.19086	0.0180797
ZNF596	0.545912	2.36909	4.33969	0.018109
MARCKSL1	39.7662	53.4337	1.3437	0.0181613
HADHA	22.9498	33.6938	1.46815	0.0182021
C1orf194	0.204543	1.4952	7.30996	0.0182736
HEPACAM2	20.31	11.6009	0.571194	0.0183202
CCNG1	7.34185	13.2321	1.80229	0.018413
H2AFX	2.64182	6.10884	2.31236	0.0185381
TOMM40L	0.551552	2.14249	3.88447	0.0185995
STIP1	7.35178	13.5906	1.84861	0.0185997
COX7A2L	8.07755	14.693	1.81899	0.0186039
NUP50	3.90526	8.13153	2.0822	0.0186723
UGT8	3.90603	8.10002	2.07372	0.0186931
PBK	0.99618	3.45194	3.46517	0.0187543
UQCR10	24.674	35.5392	1.44035	0.0189697
CDT1	1.00011	3.61296	3.61256	0.0189944
SLC37A4	3.9215	8.79784	2.24349	0.019115
USMG5	14.1947	22.5813	1.59083	0.0192021
PCK2	3.28317	7.27549	2.21599	0.0192554
THSD1	0.21078	1.03948	4.93161	0.0193258
SNRNP40	3.28563	7.40506	2.25377	0.0193308
KIF22	5.96688	11.8137	1.97989	0.019353
DDAH1	11.883	19.7609	1.66296	0.0194492
NAP1L1	6.67833	12.0152	1.79912	0.0194544
CDCA3	2.07684	5.08993	2.4508	0.0194982
SAYSD1	2.07917	5.61018	2.69827	0.0195924
MRPS23	2.67296	6.33172	2.3688	0.0196064
TMSB4X	131.362	155.904	1.18683	0.0196255
PCSK1	3.93064	0.631864	0.160754	0.0196297
CSDE1	18.2031	27.4558	1.5083	0.0196412
C1orf132	9.10799	3.13889	0.34463	0.0196605
NRM	1.01197	3.35717	3.31747	0.0197302
CFAP126	0.213312	1.16114	5.44339	0.0197603
BCL11A	1.01259	3.16323	3.12391	0.0197691
PMPCA	4.60988	9.04826	1.9628	0.0197782
PSMB10	6.69521	12.3191	1.83999	0.0198055
ARHGEF10	13.4518	6.06716	0.45103	0.0198109
SLC39A4	9.63255	16.6495	1.72847	0.0199059
HBA1	3.91647	0.282967	0.0722504	0.0199098
CMBL	13.47	21.1341	1.56897	0.0200032
RPLP0P6	19.0412	28.4206	1.49258	0.0200144
KLK13	3.91099	0.12515	0.0319996	0.0200193
TMEM38A	5.82435	1.2262	0.210529	0.0201618
HDAC1	11.1757	18.4485	1.65077	0.0203743
RPP25	3.31941	7.8777	2.37323	0.0203871
PSMB1	23.1593	33.8928	1.46347	0.0203941
TOR1A	2.69608	6.41551	2.37957	0.0204265
SIVA1	13.5009	21.0615	1.56001	0.0204517
EIF2S3	20.711	30.9823	1.49593	0.0205398
PSMB5	15.8741	24.6021	1.54983	0.0205546
WDR77	3.97301	8.00652	2.01523	0.0205685
CYSLTR1	0.218676	1.76986	8.09352	0.0206936
MRPS25	9.67902	16.7809	1.73374	0.0207179
MND1	0.219233	1.43261	6.53465	0.0207917
THEM6	4.6493	9.73275	2.09338	0.020814
UGDH	8.19859	14.6205	1.78329	0.0208714
BNC2	0.219827	1.21583	5.53084	0.0208964
TEX264	6.04164	11.2578	1.86336	0.021043
LRRC26	11.9439	5.2807	0.442126	0.0210625
NXT1	2.71488	6.34217	2.33608	0.0211108
CENPE	3.34201	7.59373	2.27221	0.0211164
NDUFS2	15.1223	23.5513	1.55738	0.0211349
CRYL1	6.76167	12.444	1.84038	0.0212345
ETS2	16.7227	25.5332	1.52685	0.0212365
PARP3	3.34644	7.17443	2.1439	0.0212616
SAP18	16.7268	25.4945	1.52417	0.021291
MRTO4	2.71995	6.80974	2.50363	0.0212982
FAM64A	0.58126	2.63758	4.53769	0.0213042
RPS25	45.3576	59.3137	1.30769	0.0213303
C19orf70	9.71526	16.4016	1.68823	0.0213687
RNF10	6.05605	11.16	1.84279	0.021381
TRIM32	1.03821	3.41923	3.2934	0.0214203
RCC1	2.72341	6.81034	2.50066	0.0214267
BAZ2B	27.5788	17.2642	0.625996	0.0214552
BUB1	1.04003	3.47774	3.34388	0.0215408
MGST2	14.3604	22.3846	1.55878	0.0215466
PSMD11	6.77765	12.8196	1.89145	0.0215893
NDUFB3	12.7972	20.0477	1.56657	0.0216151
SOX4	41.0624	54.0225	1.31562	0.0216335
NTSR1	0.224006	1.11918	4.9962	0.0216392
CDCA7	11.2532	18.3555	1.63114	0.0216591
TMEM41A	3.36339	7.58183	2.25422	0.0218231
SDCBP	16.7665	25.5625	1.52462	0.0218319
SGPP2	3.36491	7.05505	2.09665	0.0218741
GGH	1.56664	4.98888	3.18445	0.0218879
CALCOCO2	12.0384	19.4223	1.61337	0.0218992
SCAMP3	5.37765	10.1871	1.89434	0.0219297
SLC35F2	2.73689	6.88774	2.51663	0.021932
TMEM170A	3.36772	7.02064	2.08469	0.0219684
ITPR2	8.94527	3.52111	0.393628	0.0220583
RNF207	3.81102	0.98589	0.258695	0.0221241
MRPS7	7.52648	13.7074	1.82122	0.0221245
SMC2	2.74267	6.97713	2.54392	0.0221515
ATAD2	1.05006	3.00922	2.86576	0.0222116
MISP	14.4052	22.0394	1.52996	0.0222178
EIF4G1	19.2239	28.334	1.47389	0.022295
COX6A1	38.5531	51.6821	1.34054	0.0223094
LINC00116	4.70565	9.88584	2.10084	0.0223622
ABCC3	33.5921	22.6513	0.674306	0.0224021
TCEB2	30.0388	41.4822	1.38095	0.0224894
NUDT21	6.10237	11.3731	1.86371	0.0224948
POLR3K	2.14844	5.25436	2.44566	0.0225348
PRC1	2.75453	6.90438	2.50655	0.0226062
EFTUD2	6.10726	11.1566	1.82678	0.0226148
CYSRT1	3.78901	0.321004	0.0847199	0.0226165
SNAPIN	2.75508	6.06313	2.20071	0.0226273
DARS2	2.15153	5.44593	2.53119	0.0226724
FHL1	0.22977	1.52046	6.61732	0.0226815
EDN1	1.05726	3.81769	3.61092	0.0227012
PXMP2	2.15229	5.93693	2.75842	0.0227066
WRNIP1	3.39036	7.14871	2.10854	0.0227383
ABHD11	8.2958	14.2088	1.71278	0.0228385
ZNF574	10.3749	4.49435	0.433192	0.0229019
ALG3	8.30001	14.8622	1.79062	0.0229269
MIS18A	1.06112	3.77339	3.55605	0.0229661
NDC1	2.76546	6.50361	2.35172	0.0230309
GOT2	10.5706	17.9406	1.69722	0.0231358
CXorf36	0.232965	1.23434	5.29839	0.023268
WDR34	9.063	15.8641	1.75043	0.0232804
PGM2	1.59333	4.18297	2.62531	0.0233153
ADAT1	1.5937	4.55543	2.8584	0.0233357
TSPAN1	75.2307	58.0809	0.772038	0.0233705
FER1L4	5.64505	1.60847	0.284935	0.0234876
WASF2	9.07401	15.7331	1.73386	0.0235044
CCDC25	6.14569	11.0552	1.79886	0.0235744
ERP29	16.0884	24.211	1.50488	0.0236044
WBP11	2.78099	6.00976	2.16101	0.0236437
DNAJC8	3.41635	7.39156	2.16358	0.0236456
CPSF1	6.87151	12.6179	1.83626	0.023763
NOX1	0.235852	1.50805	6.39406	0.0238034
TIMELESS	1.07417	3.29129	3.06403	0.0238763
FAM195A	7.60898	13.0323	1.71276	0.023953
NDUFAF4	1.60568	4.07897	2.54034	0.0239958
ESPL1	0.609028	2.36382	3.88129	0.0240161
FUCA2	8.3513	14.1891	1.69903	0.0240223
AURKA	1.6067	4.81691	2.99802	0.0240523
HNRNPH1	29.3435	40.2713	1.37241	0.0240964
TIMM10	5.45897	10.9558	2.00694	0.0240972
JMJD8	2.79258	6.52265	2.33571	0.0241082
ISG20	7.26898	2.48874	0.342378	0.024168
PROSC	4.76903	9.12525	1.91344	0.0242009
H2AFY	16.9331	25.6989	1.51767	0.0242207
NBN	4.09356	8.27567	2.02163	0.0242784
SKA3	0.611816	2.11139	3.45102	0.0242982
CYSTM1	64.2401	80.307	1.25011	0.0243222
TMPRSS15	1.08104	3.79118	3.50696	0.0243642
NAE1	4.10017	8.18159	1.99543	0.0244949
CEP78	1.61477	4.28055	2.65087	0.0245047
VSIG1	8.7896	3.19174	0.363126	0.0246081
PRDX1	23.5178	33.5512	1.42663	0.0246261
EIF3L	27.7023	38.5141	1.39029	0.0246267
BUB3	11.4235	18.7132	1.63813	0.0246978
CTSS	12.2011	19.0192	1.55881	0.0247125
ERH	3.44681	7.52951	2.18449	0.0247405
SGMS1	4.78878	9.20418	1.92203	0.0247959
EIF4H	10.6596	17.3219	1.62501	0.0248293
RPA3	2.81159	6.00569	2.13605	0.0248835
LGALS2	0.617613	2.4651	3.99134	0.0248905
TMEM171	4.79287	9.59627	2.0022	0.0249202
TSPAN8	66.1217	82.0724	1.24123	0.0250573
SLC35A5	8.76321	3.77225	0.430465	0.025067
CLDN18	35.687	24.9629	0.699494	0.0251954
SLC5A1	2.81923	6.52203	2.31341	0.0252001
TSSC1	2.81963	6.02242	2.13589	0.0252169
SHFM1	14.5939	22.1791	1.51975	0.0252219
EIF2S1	4.80432	9.25259	1.92589	0.025271
COPS3	2.82154	6.51495	2.309	0.0252965
OLFML3	2.82262	6.6487	2.3555	0.0253416
C1orf43	15.4022	23.1067	1.50023	0.0253949
ROBO4	0.244408	1.6305	6.67121	0.0254193
TMA7	16.2121	24.9938	1.54168	0.0255185
PPP1R16B	0.244947	1.29996	5.30711	0.0255225
PPAP2C	19.4592	28.3678	1.45781	0.0255251
NDUFB4	19.4598	28.7811	1.479	0.0255345
MYCBP	3.47031	7.13855	2.05704	0.025609
NNMT	0.245477	1.87689	7.64588	0.0256242
GCG	3.66412	0.13704	0.0374006	0.0256251
SRI	16.2201	24.2583	1.49557	0.0256465
WDR43	4.82091	9.44699	1.95959	0.0257854
WDR76	0.246392	1.10757	4.49514	0.0258002
SLC16A1	6.23408	11.5502	1.85275	0.0258946
TIMM50	4.14541	8.23645	1.98689	0.0260119
SLC2A5	0.62843	2.13755	3.40141	0.0260164
ST13	10.7213	17.1696	1.60144	0.0260592
CKS1B	2.22661	5.83507	2.62061	0.0261962
ARPC5	12.2821	19.1025	1.55532	0.0262114
OPA1	3.48692	7.51617	2.15554	0.0262356
TOMM22	6.24815	11.3174	1.81131	0.0262787
TIMM13	13.071	20.625	1.57792	0.0262811
TMEM176A	6.24862	11.1381	1.78249	0.0262915
HILPDA	1.64607	4.05264	2.46201	0.0263096
CARNMT1	1.64936	4.32923	2.6248	0.0265038
KIF11	1.65018	4.40142	2.66723	0.0265527
TMEM177	2.23401	5.08435	2.27589	0.0265618
GDPD3	3.62633	0.697249	0.192274	0.026612
TGFB3	3.62529	0.924528	0.255022	0.0266397
ASB9	0.251347	1.05168	4.18417	0.0267616
HIBCH	5.55201	10.2566	1.84737	0.0267631
PLEKHM1P	5.49103	1.82002	0.331453	0.0267636
RALGDS	2.23846	5.22917	2.33606	0.0267833
LMO2	0.251604	1.27257	5.05781	0.0268119
RCN1	8.47894	14.5122	1.71156	0.0269183
SRRM1	14.6935	22.4177	1.52569	0.0269291
KIFC3	0.252737	1.06625	4.21882	0.0270339
NDUFA1	26.2161	36.14	1.37854	0.0270527
GINS2	1.12092	3.20731	2.86131	0.0273139
CYB5A	13.9212	21.4199	1.53865	0.0273631
UQCRB	19.5831	28.314	1.44584	0.0273667
PAG1	1.6653	4.38024	2.63031	0.0274589
EIF3A	19.5919	28.8302	1.47154	0.0275007
DDB1	10.7923	17.5229	1.62365	0.0275281
TIAM1	0.256176	1.1232	4.38449	0.0277125
C9orf24	0.256575	1.85764	7.24013	0.0277916
AP2M1	13.9477	21.8361	1.56557	0.0278514
MRPL15	5.58819	10.6193	1.9003	0.0278552
NOP16	7.03351	12.6298	1.79566	0.0278889
ENTPD8	3.57877	0.768165	0.214645	0.0279084
HSP90B1	68.2848	84.4018	1.23603	0.027968
LENG8	12.8645	6.14434	0.477619	0.0280095
CD9	20.4543	29.5946	1.44687	0.0280972
CASC5	2.26491	5.11007	2.25619	0.0281258
PPL	14.2094	7.39947	0.520746	0.0281557
EHD4	2.26552	5.86302	2.58793	0.0281576
PTRF	0.648334	2.9375	4.53084	0.0281584
AKR1C3	27.1518	37.3646	1.37613	0.0282609
GSS	7.79019	13.9839	1.79507	0.0283606
POLR2K	6.32248	11.9534	1.89062	0.0283771
TROAP	1.68044	4.81089	2.86288	0.0283866
CNTNAP2	1.1348	3.29197	2.90092	0.0283884
EIF3M	10.0654	16.5227	1.64153	0.0284832
RPL39	17.2021	25.7074	1.49443	0.0284971
AIMP2	2.27334	5.1909	2.28338	0.0285629
CIB1	28.0228	38.1993	1.36315	0.0285851
SIAE	4.2182	8.83235	2.09387	0.0285901
GRB14	0.652295	2.1452	3.2887	0.0285955
PCM1	11.6234	18.7852	1.61616	0.028663
BCLAF1	18.8459	27.8879	1.47979	0.0286768
ACTL6A	4.22131	8.57273	2.03082	0.0287043
EEF1D	33.1647	44.2616	1.3346	0.0288766
SGOL2	0.655032	2.93951	4.48758	0.0288997
BRAP	2.28045	5.28595	2.31794	0.0289351
RRM1	3.5577	7.84235	2.20433	0.0290253
PPIF	7.07625	12.8963	1.82248	0.0290595
AP2A2	10.0028	4.87813	0.487675	0.0291935
PSMD9	3.56355	7.18506	2.01626	0.029265
MT1X	9.33521	15.6031	1.67142	0.0293019
CENPH	0.264148	1.03592	3.92174	0.0293114
KL	0.264225	1.00953	3.82073	0.0293269
TTC19	6.35646	11.1751	1.75806	0.0293758
ESYT1	3.56719	7.83694	2.19695	0.0294143
MRPL57	11.6615	18.183	1.55924	0.0294703
CSTF2	1.69897	4.08034	2.40165	0.0295483
SNHG3	9.34927	15.2889	1.63531	0.0296415
SOCS1	0.266276	1.34933	5.0674	0.0297441
KLHDC3	2.92373	6.16625	2.10904	0.029807
RPS29	44.5319	57.3268	1.28732	0.0298342
HNRNPDL	18.1016	26.3087	1.45339	0.0299237
CANX	34.9755	46.8677	1.34001	0.0299619
COPS5	6.37805	11.5171	1.80575	0.0300232
RPL36AL	28.1314	38.8015	1.3793	0.0300328
TUFM	28.9849	39.8834	1.37601	0.0300789
AK9	2.30221	5.1661	2.24398	0.0300931
CENPM	1.70801	4.12215	2.41343	0.0301255
C17orf75	0.666696	2.0511	3.07651	0.030215
UNC5C	0.268625	1.08871	4.05291	0.0302249
ARID5B	4.95627	9.15921	1.848	0.0302663
IMMT	10.1445	16.3366	1.61039	0.0303086
CXCL17	5.34049	1.23375	0.231019	0.0303905
TRABD2A	4.26656	8.88558	2.08261	0.0303988
2003-03-01	2.30844	5.33771	2.31226	0.0304302
ATP8B1	19.7762	28.7536	1.45395	0.0304376
RFC3	0.668739	2.21291	3.30907	0.0304486
FAM114A2	1.1607	3.01243	2.59536	0.0304592
WTAP	9.38329	15.6614	1.66907	0.0304751
UTP23	1.71399	4.97399	2.90199	0.0305115
PSMC3	9.3897	15.8402	1.68697	0.030634
PLBD1	12.5034	19.216	1.53687	0.0306577
TM4SF20	1.7175	4.23405	2.46524	0.0307393
TRIM28	12.5075	19.3337	1.54577	0.0307463
DEPDC1	0.671469	2.79437	4.16158	0.0307622
NFIB	10.9404	17.9453	1.64028	0.030791
TCOF1	2.94473	6.51797	2.21343	0.0307971
BRAT1	4.27778	8.19045	1.91465	0.0308297
CINP	2.94732	6.29993	2.13751	0.0309203
FAU	56.1222	70.4208	1.25478	0.0309581
PRSS1	3.47474	0.390372	0.112346	0.030968
BPHL	1.16718	3.14342	2.69317	0.0309913
SRSF6	19.8102	28.2215	1.4246	0.0310048
MRPL21	4.28656	8.51497	1.98643	0.0311698
TYMS	1.72453	4.83933	2.80617	0.0311992
KIAA0586	1.16977	3.2098	2.74396	0.0312051
PSMB6	19.8329	28.1896	1.42136	0.0313873
HDHD1	1.72794	4.45378	2.57751	0.0314234
TRMT6	1.17462	3.25895	2.77447	0.0316084
APCDD1	0.275503	1.83	6.64242	0.0316504
SELT	7.91414	13.2454	1.67363	0.0317002
NBEA	1.17621	3.12797	2.65936	0.0317412
FKBP9	6.4367	11.4245	1.7749	0.0318341
DCPS	1.73444	4.50022	2.59463	0.0318543
TAF9B	1.73559	4.09191	2.35765	0.0319306
ADRA2A	3.62718	7.10662	1.95927	0.0319564
STT3B	6.44147	11.6264	1.80493	0.0319847
ANXA10	31.4548	21.3378	0.678365	0.0319995
GALNT16	0.277377	1.11667	4.02581	0.0320435
BRI3BP	7.93082	13.6185	1.71716	0.0321704
MCM4	2.97377	6.85708	2.30585	0.0322016
ADAMTSL1	0.278209	1.28785	4.62908	0.0322186
KCNQ1	4.31378	8.45122	1.95912	0.0322404
PSMB9	6.45166	11.8966	1.84395	0.0323083
LDLRAD1	0.279425	1.01329	3.62635	0.032475
MUC1	42.0378	30.5312	0.726279	0.0325076
FAM84B	3.64027	7.84843	2.156	0.0325304
RRP1	2.34651	5.0223	2.14032	0.0325439
PRELID1	10.2378	16.8601	1.64684	0.0325727
MUC20	3.64138	7.40375	2.03323	0.032579
IPO5	5.73407	10.3033	1.79685	0.0325837
MLX	10.2396	16.3474	1.59648	0.0326179
ITGA1	1.18712	3.06047	2.57805	0.0326618
PRMT1	7.9489	13.432	1.68979	0.0326859
CDC42	20.7386	29.2151	1.40873	0.0326927
CLN6	2.35054	5.47977	2.33128	0.0327728
CMTM4	7.2051	12.0656	1.6746	0.0328048
NAPRT	17.4453	25.0475	1.43577	0.0328403
NRP2	0.281289	1.25899	4.47578	0.0328699
TMEM173	2.99014	6.23428	2.08495	0.0330116
REG4	420.726	383.831	0.912307	0.0330245
FABP5	7.96116	13.804	1.73392	0.0330389
SEC11A	8.72003	14.6896	1.68458	0.033082
SKP1	17.4587	25.5135	1.46136	0.0330929
FAS	1.19255	3.04572	2.55396	0.0331254
LSM3	6.47916	11.5109	1.77661	0.033193
TSN	5.03759	9.69856	1.92524	0.0332083
HAT1	1.75502	4.23318	2.41204	0.0332422
RPIA	1.75745	4.71433	2.68248	0.0334086
CEBPG	5.7587	10.0358	1.74272	0.033435
HPRT1	2.36231	5.4284	2.29792	0.0334484
KRT15	3.39647	0.775462	0.228314	0.0334894
TUT1	1.19784	3.00415	2.50797	0.033581
KCTD12	6.49242	11.2332	1.7302	0.0336257
LEPROTL1	5.04873	9.28413	1.83891	0.0336262
STX10	5.04934	9.25046	1.83202	0.0336492
EPT1	3.00334	6.89706	2.29646	0.0336751
USF1	1.76148	4.09029	2.32208	0.0336855
SLC39A3	3.00525	6.03745	2.00897	0.0337715
FAM60A	5.77027	10.8527	1.88079	0.0338401
ACTR1B	4.3552	8.63042	1.98164	0.0339182
PPP3CA	6.50881	11.9798	1.84055	0.0341661
PGRMC1	7.25022	12.2375	1.68789	0.0341948
SRSF1	11.8705	18.8511	1.58807	0.0342054
AQP3	6.80715	2.90034	0.426072	0.0342502
AGXT	6.80497	2.76605	0.406475	0.0343062
HBS1L	2.37888	5.53234	2.32561	0.0344138
MCM2	1.20841	3.52974	2.92098	0.0345022
MGAT4B	11.0968	17.8389	1.60757	0.0345415
MTERF3	0.703412	2.5472	3.6212	0.0345575
THOC7	4.37099	8.32661	1.90497	0.0345735
ZC3H10	0.290621	1.54474	5.31531	0.0348747
RAD1	1.21306	3.17176	2.61468	0.034912
NEK2	0.706341	2.39768	3.39451	0.0349171
KHDRBS1	9.554	15.4565	1.6178	0.0349206
NDUFA2	12.6942	19.9392	1.57073	0.0349267
SMAD9	3.35417	0.828575	0.247028	0.0349365
CREG1	5.80176	10.3135	1.77765	0.0349606
ACY3	2.38981	5.04487	2.111	0.0350604
CLCA4	3.35032	0.108748	0.0324591	0.0350713
MRFAP1	17.5615	25.3251	1.44207	0.0350843
IL1R2	9.71661	4.6251	0.475999	0.035087
LPCAT3	3.69722	7.35281	1.98874	0.0351087
SHE	0.291749	1.39496	4.78137	0.0351202
LHFP	0.291861	1.41291	4.84105	0.0351445
NOL11	2.39134	5.3128	2.22169	0.0351516
NDUFS1	7.28068	12.1538	1.66932	0.035157
YY1	9.5639	15.0434	1.57294	0.0351923
RPL13AP5	16.7492	24.2115	1.44553	0.0352428
PGAM1	5.09209	9.25664	1.81785	0.0352882
BIN1	4.38915	8.49544	1.93555	0.0353376
MSH2	1.21823	3.56998	2.93048	0.0353706
HSPBP1	5.09489	9.59544	1.88334	0.0353978
DNA2	0.293073	1.72125	5.87311	0.0354092
SLIRP	11.9206	18.5434	1.55557	0.0354197
SH3D19	3.03784	6.74428	2.22009	0.0354502
IFI44L	0.293323	1.14431	3.90119	0.0354639
PSMA3	11.1336	17.2275	1.54734	0.0354709
EMC7	5.09873	9.37268	1.83824	0.0355478
ARHGAP19	0.711802	2.15782	3.0315	0.0355926
ABCG5	0.294202	1.60994	5.47223	0.0356563
RPS15A	35.4154	46.0268	1.29963	0.0356631
DUSP1	15.1406	22.0814	1.45842	0.0356922
CHST10	0.294539	1.12148	3.80759	0.0357302
ETFA	10.3609	16.6182	1.60394	0.0357456
PDCD4	11.1477	17.5584	1.57507	0.0358316
NIPSNAP1	7.30517	12.0594	1.6508	0.0359443
UNG	2.40516	5.93251	2.46657	0.0359825
TACC3	1.79547	4.043	2.25177	0.0360789
CCDC101	1.79562	4.61525	2.57028	0.0360893
SNRPE	9.59747	15.9863	1.66568	0.0361244
SPTAN1	13.5453	20.8987	1.54287	0.0361249
CDYL2	0.29641	1.04063	3.51077	0.0361417
EZR	40.6881	52.9732	1.30193	0.036172
RNF168	2.41119	5.06322	2.09989	0.0363482
HIRA	0.718286	2.1719	3.02372	0.0364034
GNA13	1.23012	3.03077	2.4638	0.0364399
E2F1	0.298042	1.44041	4.83291	0.036502
KLK11	5.12214	1.27013	0.247969	0.0365049
RPN2	19.2862	27.5109	1.42646	0.0365079
LSM5	3.73308	7.59671	2.03497	0.0368012
GSTM4	4.42858	8.90481	2.01076	0.0370366
NDUFS6	11.9884	18.6272	1.55376	0.0371128
SNRNP200	12.7912	19.9512	1.55976	0.0372565
MAD2L2	2.42684	5.26243	2.16843	0.0373099
ISOC2	5.14322	9.07625	1.7647	0.0373204
OAT	7.34717	12.8335	1.74672	0.0373236
VPS51	5.8668	10.5779	1.80301	0.0373564
TSPYL1	5.86698	10.4068	1.77379	0.0373631
PRDX5	28.627	38.8097	1.3557	0.0373755
CCDC78	0.302306	1.22221	4.04296	0.0374499
NUP98	4.43818	8.12363	1.8304	0.0374582
TXNDC17	20.172	28.2264	1.39929	0.0375486
NSFL1C	4.44116	8.13573	1.83189	0.0375898
SYPL1	8.88245	14.93	1.68084	0.0377761
MT2A	25.2379	34.3171	1.35974	0.0377815
HDGF	10.4374	16.206	1.55269	0.0378286
UBL5	18.5319	26.3724	1.42308	0.0380069
S100A11	54.1175	67.7534	1.25197	0.0380889
LBHD1	6.62388	11.3641	1.71563	0.0381347
NUBP2	6.62554	11.8159	1.78338	0.0381945
RAB25	16.0702	23.9054	1.48756	0.0382101
LIG1	1.82491	4.11681	2.2559	0.0382339
SLC35E4	0.732975	2.25666	3.07877	0.0382753
ASAP3	3.26241	0.929167	0.28481	0.0382942
BRIX1	2.44262	5.4425	2.22813	0.038296
DUSP22	2.44337	5.79139	2.37024	0.0383432
CENPA	0.306422	1.39299	4.54599	0.038374
CCNE1	0.306566	1.61151	5.25667	0.0384064
GRHPR	9.67722	15.9263	1.64575	0.0384107
MCF2L	8.14089	3.54222	0.435115	0.0385147
RTN3	9.68285	15.5578	1.60674	0.038576
RTFDC1	8.14313	13.2039	1.62148	0.0386058
PSMD5	2.44986	5.67156	2.31506	0.0387532
CLDN4	43.5227	55.3	1.2706	0.0387637
RASGRF2	0.308347	1.41468	4.58796	0.038809
MCM5	2.45118	5.94363	2.42481	0.038837
WDR61	3.77499	7.95423	2.10708	0.0388479
PGD	12.0556	18.6992	1.55108	0.0388484
PSMA5	12.8558	19.6019	1.52476	0.038871
UBE4B	2.45232	5.08816	2.07484	0.0389096
UBE2T	1.25714	3.82699	3.0442	0.0389375
USP10	5.91083	10.4641	1.77032	0.0390422
RCL1	1.83691	4.16223	2.26588	0.0391344
CHD7	18.7406	11.8538	0.632519	0.0391408
RNF126	3.78112	7.05044	1.86465	0.039153
CEP57L1	1.26006	3.74142	2.96925	0.0392125
PTP4A2	12.8694	19.6061	1.52347	0.0392171
SF3B6	7.40753	12.823	1.73108	0.0393711
RPS19BP1	8.93435	14.449	1.61724	0.039372
CHRAC1	1.8402	4.52711	2.46012	0.0393833
S100P	75.3942	60.3898	0.800988	0.0393967
RPA1	4.48203	8.70349	1.94186	0.0394271
PLAGL2	1.26454	3.01084	2.38097	0.0396383
HACL1	1.84409	4.52558	2.4541	0.0396791
RRS1	1.26507	3.22857	2.55209	0.0396879
RETSAT	5.9288	10.8626	1.83218	0.0397451
PRTFDC1	1.26574	3.01534	2.38227	0.0397526
F8	0.312696	1.2593	4.02723	0.039799
FEN1	1.26759	3.07555	2.42631	0.0399283
GNA11	7.42383	12.4264	1.67385	0.0399376
SLMO2	8.18419	13.7295	1.67757	0.0399492
AURKAIP1	18.6259	26.3751	1.41605	0.0399712
FAHD1	5.93467	10.9389	1.84321	0.0399766
PARK7	21.137	29.3231	1.38729	0.0400673
MRPL14	12.1024	18.3023	1.51229	0.0400912
C1orf110	0.747228	2.05123	2.74513	0.0401374
NUP37	1.85234	4.29052	2.31627	0.0403108
SFT2D1	6.68392	11.2304	1.68021	0.0403296
NFRKB	6.57897	2.43383	0.369941	0.0405911
NOLC1	6.69365	11.878	1.77451	0.0406931
SCP2	18.6618	26.2148	1.40473	0.0407416
LRIG3	3.13614	6.6997	2.13629	0.0408427
TLX1	0.31725	1.31044	4.13062	0.0408459
PGP	1.8598	4.10459	2.207	0.0408875
PPA2	7.45237	12.2148	1.63905	0.0409429
EI24	11.3414	17.9676	1.58426	0.0410621
APH1A	4.51858	8.90403	1.97054	0.0411208
SSR4	76.324	61.963	0.811842	0.0411445
KTN1	8.9913	14.1155	1.56991	0.0411783
DPYSL2	4.52038	8.58001	1.89807	0.0412054
PLK1	2.48818	5.98851	2.40679	0.0412338
LMAN2	20.3571	28.7478	1.41217	0.0412736
LAMTOR3	4.52189	8.62711	1.90786	0.0412765
SMU1	3.14404	6.0444	1.92249	0.0412979
PLEKHJ1	16.2078	23.2761	1.43611	0.0413597
GGCT	5.97071	10.161	1.70181	0.0414181
RPGR	1.28398	3.09	2.40658	0.0415123
COQ5	2.49263	5.64111	2.26312	0.0415282
USP7	8.23521	13.9568	1.69477	0.0416642
GSTZ1	3.83041	7.57804	1.97839	0.0416685
SHH	3.17591	0.267218	0.0841391	0.0417542
SMS	4.53369	8.31718	1.83453	0.041835
SPTSSA	1.28732	3.61657	2.80938	0.0418395
PYCARD	8.24417	13.5471	1.64323	0.0419705
ABLIM1	42.4002	31.6641	0.74679	0.0419849
HEXB	8.24591	13.3669	1.62103	0.0420304
RPS11	105.452	123.03	1.16669	0.0420514
ACAA2	7.48379	12.0469	1.60973	0.04207
GAS6	6.73217	11.3254	1.68228	0.0421559
RTTN	0.762322	2.07857	2.72663	0.0421587
SNX30	1.87672	4.3262	2.3052	0.0422131
ALKBH8	0.32338	1.80879	5.5934	0.0422711
UCP2	14.6091	21.0136	1.43839	0.0423135
MKKS	4.54429	8.15743	1.79509	0.0423411
TONSL	1.29299	3.61007	2.79203	0.042398
CCDC47	10.5995	16.5034	1.557	0.0425304
NCKIPSD	1.29434	3.24114	2.50408	0.0425321
UCHL5	2.5088	5.47633	2.18285	0.0426095
PSMD2	9.81634	15.8729	1.61699	0.0426455
CEP152	1.88243	4.05291	2.15302	0.0426671
ECH1	25.5092	34.4837	1.35182	0.0427075
TOMM20	12.1977	18.5189	1.51823	0.0427105
FCGRT	32.404	42.2767	1.30468	0.0427171
PRPS2	3.85376	7.90032	2.05003	0.0428967
PSMD13	11.4055	17.8873	1.5683	0.042911
E2F7	0.326478	1.21826	3.73152	0.0429986
GC	3.14481	0.511908	0.162779	0.043073
KIF20A	0.769426	2.70442	3.51486	0.0431272
RPL7P9	6.7598	11.8724	1.75632	0.0432272
NDUFB8	9.83539	15.2334	1.54883	0.0432503
FTSJ3	3.17811	6.53096	2.05498	0.0432984
SPR	6.76226	11.9541	1.76777	0.0433234
RFWD3	1.30376	3.06313	2.34946	0.0434706
NOP2	3.86494	7.62108	1.97185	0.0434927
PIH1D1	6.02147	10.8684	1.80494	0.0435092
SLC44A3	3.1829	6.04761	1.90003	0.0435847
NPM3	0.772911	2.19833	2.84422	0.0436066
TFAM	3.18428	6.42661	2.01823	0.0436674
ORC3	1.89576	4.40655	2.32443	0.0437364
NT5DC3	1.30722	3.52193	2.6942	0.0438188
LIN7C	3.18798	6.09053	1.91047	0.0438897
MCM10	0.330371	1.10945	3.3582	0.0439192
AKR1B10	25.829	17.3359	0.671182	0.043955
PRCP	2.52919	5.41013	2.13908	0.0439974
LRG1	3.19209	6.11541	1.9158	0.0441373
BCCIP	6.03726	10.9042	1.80614	0.0441741
FGD5	0.331474	1.7474	5.27161	0.0441815
FBXO45	0.777509	2.94883	3.79266	0.0442429
PRKCH	0.331984	1.28783	3.87919	0.0443029
F2RL1	3.88057	7.84107	2.0206	0.0443357
ACD	1.90423	4.33497	2.27649	0.0444245
RACGAP1	1.31322	3.46658	2.63975	0.0444255
COX8A	32.5114	42.8136	1.31688	0.0445454
ACP1	10.6652	16.2691	1.52543	0.0445522
BTF3	42.1666	53.8734	1.27763	0.044582
HDC	3.10898	0.142256	0.0457563	0.0446442
SRP68	4.59334	8.85281	1.92731	0.0447364
PPP4R1	4.59431	8.33272	1.8137	0.0447846
SH3BP4	6.05253	10.1845	1.68269	0.0448237
FAM136A	8.32575	13.9058	1.67022	0.0448342
FIS1	13.8951	20.1378	1.44927	0.0449658
RBBP7	9.89238	15.9034	1.60764	0.045096
2015-09-01	10.6828	16.5287	1.54723	0.0451031
MRPL28	5.32589	9.48481	1.78089	0.0452375
NDUFB5	5.32721	9.48759	1.78097	0.0452988
THUMPD2	1.32362	3.18858	2.40899	0.0454876
EPHX2	11.4926	17.7893	1.54789	0.0455157
VLDLR	0.337194	1.11057	3.29358	0.0455502
MAP2K1	1.91807	4.44181	2.31577	0.0455617
C14orf132	0.337329	1.70907	5.06647	0.0455828
AP4B1	1.91863	4.29426	2.23819	0.0456087
PIGC	3.21684	6.40977	1.99257	0.0456477
PARP1	10.7019	16.5974	1.55089	0.0457081
HIST2H2BE	1.92062	4.14594	2.15865	0.0457737
SF3B5	12.3066	18.6206	1.51306	0.0458558
ZNF30	0.790171	2.71249	3.43278	0.0460192
NFKBIL1	1.3288	3.64971	2.74663	0.0460221
NCAPG	0.790396	2.04597	2.58853	0.046051
FOXRED1	3.91194	7.6648	1.95934	0.0460593
STRA13	12.3149	18.8264	1.52875	0.0461028
PAPOLA	13.9371	20.4703	1.46877	0.0461221
UBP1	2.56021	5.48843	2.14375	0.0461624
SMARCC1	9.14223	14.3261	1.56702	0.0462491
UNC119B	1.92717	4.71492	2.44655	0.0463197
ERGIC1	9.27522	4.21574	0.454516	0.0463519
PSMD8	14.7648	21.6772	1.46817	0.046396
CNIH1	5.35465	9.28588	1.73417	0.0465799
UBC	26.5657	35.7345	1.34513	0.0465929
FOXD2	0.341673	1.7532	5.13123	0.0466332
EIF4G2	42.3012	53.5922	1.26692	0.046653
SUCLA2	2.56823	5.11427	1.99136	0.046733
PPP2R2A	3.92466	7.5148	1.91476	0.0467709
FXN	1.93255	4.37777	2.26528	0.046771
MCM8	0.795974	2.13979	2.68827	0.0468448
ZFAS1	10.7378	16.6332	1.54904	0.0468619
PDS5B	2.57166	5.29802	2.06016	0.046978
RFC2	1.33827	3.06049	2.28691	0.0470086
HSPA1B	2.57307	5.12791	1.99292	0.0470792
SMIM15	6.85647	11.6391	1.69754	0.0471239
OVOL1	0.798058	2.6865	3.3663	0.0471431
MPDU1	7.61866	12.752	1.67378	0.0471555
NDUFS4	6.85751	11.9098	1.73675	0.0471673
NARS	13.976	20.3345	1.45496	0.0472131
ENTPD1	1.93789	4.07507	2.10284	0.0472215
LMNB2	3.24265	6.17223	1.90346	0.0472574
GCHFR	5.36986	9.17417	1.70846	0.0473003
GALNT5	10.6074	5.07301	0.478252	0.0473145
SYK	4.64652	8.14601	1.75314	0.0474334
EMC4	11.5609	17.5371	1.51693	0.0476347
NAT2	0.801621	2.00525	2.5015	0.0476553
TMEM14B	6.12052	10.0804	1.64698	0.0477955
SUMF2	16.4681	23.1549	1.40604	0.047833
POLR2F	3.25196	6.03097	1.85457	0.0478467
REPIN1	7.63721	12.4164	1.62577	0.0478869
RGS2	5.38365	9.77163	1.81506	0.0479601
FTH1	45.0509	56.8111	1.26104	0.0480032
PIFO	0.347494	1.32001	3.79866	0.0480542
NUDCD2	3.94926	7.09467	1.79646	0.0481664
NCBP2	6.13005	10.3165	1.68294	0.0482228
MTAP	2.58902	5.15378	1.99063	0.0482314
CPE	4.78639	1.66292	0.347427	0.0482695
RASD1	9.20568	4.82385	0.524008	0.0484017
GSDMD	10.7879	16.1269	1.49492	0.0485051
NOTCH1	3.26245	6.31897	1.93688	0.0485166
LIN7B	0.807878	2.28145	2.824	0.0485614
CRY1	0.807957	2.48456	3.07511	0.0485728
MZT2A	6.13847	10.9843	1.78942	0.0486018
TXNDC12	8.42942	13.701	1.62538	0.0486678
TMEM186	1.95548	4.40554	2.25292	0.0487242
F3	14.4849	8.48192	0.585569	0.0487375
GATM	8.43459	13.7963	1.63568	0.0488644
POLD2	6.89831	11.2374	1.629	0.048883
LANCL2	1.95822	4.12677	2.1074	0.0489609
NDUFAF3	10.0075	15.296	1.52845	0.0489938
GCNT3	12.4115	18.8154	1.51597	0.0490368
MBP	11.877	6.07496	0.51149	0.0490458
KIDINS220	9.18412	4.81318	0.524076	0.0490536
PANK1	0.811576	2.35188	2.89792	0.0491009
OLA1	5.40758	9.55299	1.76659	0.0491196
PSPH	0.812261	2.23423	2.75063	0.0492011
MRPL39	3.2743	6.89894	2.107	0.0492802
UBA52	50.4948	62.4636	1.23703	0.0493237
ERMAP	0.813236	2.13392	2.62399	0.0493439
PDHA1	8.44729	13.5486	1.6039	0.0493507
TM9SF3	33.6536	43.0971	1.28061	0.0493611
C3orf70	3.0084	0.80012	0.265962	0.0493683
TRIM14	4.68589	8.67411	1.85111	0.0494979
USP9X	9.23589	14.9809	1.62203	0.0496077
RAB11FIP5	0.815268	2.32354	2.85003	0.0496423
UBAC1	2.6086	5.48444	2.10245	0.0496696
RPS3AP6	9.23804	14.5071	1.57036	0.0496867
PACS2	6.30402	2.74456	0.435366	0.0496955
MZT1	0.815768	2.67934	3.28444	0.0497158
C19orf48	10.824	16.4189	1.51689	0.0497158
RBM7	1.96702	4.07863	2.0735	0.0497251
SARAF	15.711	22.418	1.4269	0.0497521
C21orf33	8.45822	13.6169	1.6099	0.0497718
OTUB1	14.0649	20.9313	1.48819	0.0497781
POLR2E	12.4365	18.4419	1.48289	0.0498176
LLPH	2.61132	5.08138	1.9459	0.0498719
HNRNPU	21.5915	29.9753	1.38829	0.0499232
ASPH	36.3179	46.0949	1.26921	0.0499346
CDK20	0.81728	2.35007	2.87548	0.0499386
NAA38	8.46327	13.166	1.55566	0.0499669
PLP2	5.42629	9.25346	1.7053	0.050039
PRR15L	24.16	32.4109	1.34151	0.0501412
OSR2	0.356185	1.05737	2.9686	0.0502049
C16orf91	1.97276	4.44441	2.25289	0.0502274
DUSP6	6.17589	10.7197	1.73573	0.0503126
RAB27A	6.28668	2.49045	0.396146	0.0503292
EXT2	2.61752	5.01838	1.91723	0.0503335
FARSB	5.43474	9.83196	1.8091	0.050458
MRPL27	8.4762	13.9084	1.64088	0.0504695
PDCD10	3.98892	7.22025	1.81008	0.050473
NPDC1	26.6648	18.5617	0.696114	0.0504911
ERGIC3	25.8969	34.7917	1.34347	0.050564
PLCB3	2.62139	5.71062	2.17847	0.0506232
NDUFC2	8.4888	13.946	1.64286	0.0509628
NFATC2IP	9.12148	4.54622	0.498409	0.0509939
IFIT1	0.359352	1.81756	5.05787	0.0509972
EGFL7	0.359927	1.35311	3.7594	0.0511417
CLDN1	4.71723	8.9884	1.90544	0.0511828
ID1	42.9024	32.8839	0.766483	0.0511849
EIF3D	15.7642	22.1294	1.40378	0.051241
RNPS1	11.6753	17.179	1.4714	0.0513402
HNRNPA2B1	44.3772	55.1152	1.24197	0.0514643
TCF19	1.38008	3.21068	2.32644	0.0515034
MLF2	19.1194	26.1843	1.36951	0.0515397
SNRPD3	13.3074	19.3943	1.45741	0.051612
SULF2	5.4595	9.5327	1.74608	0.0516992
RAD51AP1	0.829212	2.42594	2.9256	0.0517136
GEMIN6	1.98968	4.76913	2.39693	0.0517251
RPS27L	27.6814	36.467	1.31738	0.0517919
TTK	0.830059	2.11536	2.54844	0.0518408
PCTP	1.3847	3.19965	2.31072	0.0520135
BROX	6.21438	10.3147	1.65981	0.0521134
UBE2N	7.74412	12.1043	1.56303	0.0522545
RTCA	3.31972	6.83735	2.05962	0.0522779
ATIC	5.47152	9.20615	1.68256	0.0523089
KIFC1	0.364568	1.21262	3.32617	0.0523118
MED9	1.38739	3.41349	2.46037	0.0523122
NAA50	4.73819	8.28462	1.74848	0.0523309
CHTOP	8.52536	13.8499	1.62455	0.0524124
ANP32B	8.52565	13.5192	1.58571	0.0524241
VAPA	13.3338	19.078	1.4308	0.0524395
2011-09-01	6.22139	10.1778	1.63594	0.0524464
ALDH2	23.4052	31.7887	1.35819	0.0524548
TBL1XR1	12.522	18.825	1.50336	0.0525542
DCTPP1	5.47679	9.99326	1.82466	0.0525777
COLCA1	7.67757	3.13392	0.408192	0.0525911
MED16	4.74847	8.56397	1.80352	0.0528995
HLA-DQB1	2.6518	5.182	1.95414	0.0529357
COX17	4.74917	8.28279	1.74405	0.0529385
AQP5	4.67168	1.83215	0.392183	0.0530638
TSSC4	3.33145	6.00124	1.80139	0.0530703
MAP4K3	2.00502	4.33073	2.15994	0.0531053
ICMT	5.4882	9.5463	1.73942	0.0531628
FAM213A	5.48828	9.45728	1.72318	0.053167
VPS4A	4.03436	7.96498	1.97429	0.0532024
TPCN1	10.4057	5.55833	0.534165	0.0532044
FGFR1OP	2.00715	4.42254	2.2034	0.0532983
CNDP2	17.5053	24.487	1.39883	0.0533085
NUP188	2.6586	5.05965	1.90312	0.0534611
LYAR	1.3981	3.02661	2.1648	0.0535102
VPS45	4.04088	7.21282	1.78496	0.0536014
FANCA	0.84211	2.22053	2.63687	0.0536663
TMEM219	15.0212	21.5683	1.43585	0.0537308
DDX18	7.01126	11.3438	1.61794	0.0538537
ZMPSTE24	3.34366	6.10422	1.82561	0.0539029
PSMA4	15.8579	22.5817	1.424	0.0539412
RAB7A	14.2033	20.5788	1.44888	0.0539653
MRPS30	3.34462	6.44296	1.92636	0.0539689
NPC2	12.5677	18.9855	1.51066	0.0540606
PSRC1	0.844725	2.02048	2.39188	0.0540665
ELAC2	4.77017	8.1093	1.7	0.0541142
GINS3	0.372185	1.21704	3.26998	0.0542532
MTPAP	2.66909	5.37795	2.0149	0.054278
CPNE1	10.9551	16.6658	1.52128	0.0542854
RNF20	4.05342	7.02863	1.734	0.0543745
CKAP5	7.79418	12.5373	1.60855	0.0543898
RIN2	4.05458	7.94777	1.9602	0.0544464
LTF	2.91025	0.118101	0.0405809	0.0544597
DNAJC21	2.67178	5.44073	2.03637	0.0544887
BCS1L	4.05651	7.02794	1.73251	0.0545661
BCL2L13	3.35508	6.40377	1.90868	0.054689
ZNF700	2.90477	0.995644	0.342762	0.0547591
TRIAP1	2.02361	4.60316	2.27473	0.0548067
PLK2	2.02433	4.22797	2.08858	0.0548731
GSDMC	2.90126	0.233306	0.0804156	0.0549519
EXT1	3.35888	6.21716	1.85096	0.054952
DHRS4-AS1	3.35908	6.90985	2.05707	0.0549659
QSOX1	19.2207	12.7411	0.662882	0.0550586
DYNLL1	31.3221	40.8379	1.3038	0.0551261
CD46	15.8989	22.2606	1.40014	0.0551522
GTPBP4	4.06728	7.1153	1.7494	0.0552371
CDCA4	0.852334	2.30431	2.70353	0.0552389
LRP1	12.9555	7.1653	0.55307	0.0552828
PSMA7	23.526	31.7826	1.35096	0.0553349
EXOSC7	3.36446	6.21145	1.8462	0.0553398
VTA1	7.81612	12.3282	1.57727	0.0553441
GNS	3.36452	6.08353	1.80814	0.0553442
FAM46C	8.98504	4.758	0.529547	0.055463
POLR2D	1.41555	3.29719	2.32927	0.0554933
CDH17	20.1185	27.3115	1.35753	0.0555353
EIF2A	6.28766	10.7111	1.70351	0.0556611
M6PR	2.68683	5.34976	1.99111	0.0556766
WDR83OS	15.0853	21.0201	1.39341	0.0556857
POLR1C	6.28891	10	1.5901	0.0557231
RSPO1	4.61112	1.92497	0.417463	0.0557745
MYRIP	0.37844	1.59954	4.22666	0.055866
CLU	22.6914	30.5869	1.34795	0.0559029
FKBP4	4.07805	7.1692	1.75799	0.055914
WBP2	6.29311	10.3635	1.6468	0.0559314
PTTG1IP	18.4491	25.9511	1.40663	0.0561662
HSBP1	15.9332	22.958	1.44089	0.0561823
HNRNPM	13.4516	19.9691	1.48451	0.0562438
RBX1	7.83905	12.1998	1.55628	0.0563536
NUDT15	2.0403	4.8416	2.37299	0.0563603
POLE4	2.04063	4.15515	2.03621	0.0563917
CNOT1	8.62262	13.3462	1.54781	0.056406
CEP112	0.380535	1.12378	2.95315	0.05641
SEMA3B	7.57069	3.6601	0.483457	0.0564479
SIGIRR	7.06799	11.1532	1.57799	0.0564743
PHF5A	1.42462	3.55484	2.49528	0.05654
DIAPH1	7.84337	12.3086	1.5693	0.0565452
EIF2AK1	15.9455	22.079	1.38465	0.056556
SUCLG2	7.8437	12.5252	1.59684	0.0565599
SCAP	4.81423	8.27687	1.71925	0.0566348
BLVRA	1.42574	3.60661	2.52964	0.0566696
DDC	9.41949	14.3988	1.52862	0.0566767
QDPR	7.84798	12.2339	1.55886	0.05675
LMNB1	0.862216	2.17118	2.51814	0.0567797
LINC01137	0.382091	1.16471	3.04826	0.0568154
ZNF77	0.862754	2.036	2.35989	0.0568642
SMG7	4.81909	8.47239	1.75809	0.0569173
GSKIP	5.56055	9.14901	1.64534	0.0569737
NDUFB1	6.31467	10.3435	1.63801	0.057008
HSPB8	2.86395	0.237091	0.0827846	0.057041
MAPKAPK3	2.70519	5.75587	2.12771	0.0571473
EMG1	4.09778	7.41982	1.81069	0.0571664
TNFRSF1B	1.43006	3.48578	2.4375	0.0571724
DNAJB12	4.8239	8.47693	1.75728	0.057198
SSBP1	11.8461	17.5531	1.48177	0.0572452
GTF3A	10.2329	15.9021	1.55403	0.0572934
AMD1	4.10243	7.29606	1.77847	0.0574643
LGR6	0.86671	2.18091	2.51631	0.0574871
NHP2	6.32552	10.7719	1.70293	0.0575553
DERL3	2.85497	0.920229	0.322326	0.0575555
AP2B1	12.6706	18.1064	1.42901	0.057562
HIST1H1C	2.71098	5.11448	1.88658	0.0576159
STRADB	2.05432	4.30817	2.09713	0.0576852
KANSL2	2.71267	5.14596	1.89701	0.0577526
H2AFV	14.3226	20.9931	1.46573	0.0577703
ATG3	7.09873	11.4203	1.60879	0.0579297
CXCL16	7.09943	11.5483	1.62665	0.057963
PSMD14	5.57885	9.25704	1.65931	0.0579649
NME4	5.57918	9.79135	1.75498	0.057983
MGAT1	6.33559	10.8913	1.71907	0.0580665
STK40	2.06289	4.24335	2.057	0.0585034
CHSY1	0.873373	2.1686	2.48302	0.0585436
RPL18AP3	21.9387	29.2868	1.33494	0.0585681
VBP1	2.72425	5.16998	1.89776	0.0586979
RANGAP1	6.34934	10.482	1.65089	0.0587689
TPT1	118.259	135.695	1.14744	0.058798
C20orf27	0.875893	2.68727	3.06803	0.0589455
ARIH2	4.85446	8.0093	1.64988	0.059002
DDX1	7.1219	11.7344	1.64765	0.0590428
GOLPH3L	4.85655	8.04771	1.65708	0.0591268
NGRN	1.44667	3.05191	2.10961	0.059127
COX14	8.68659	13.4412	1.54735	0.0591431
RNF40	4.12891	7.61226	1.84365	0.0591785
KCTD9	1.44737	3.10022	2.14197	0.0592099
NUDT14	3.42221	6.96346	2.03478	0.0594543
NCBP1	7.13057	11.2021	1.571	0.0594627
CSTF3	2.73402	5.70875	2.08804	0.0595025
C7orf49	1.45067	3.74986	2.5849	0.0596038
LINC01420	2.73541	5.21842	1.90773	0.0596175
RDH11	9.49162	14.1916	1.49517	0.0596334
ABCF2	2.73596	5.15165	1.88294	0.0596631
VPS28	19.4204	26.3022	1.35436	0.0596879
FABP6	0.880639	2.31595	2.62986	0.0597061
RBMX	17.7295	24.7546	1.39624	0.0597535
GHRL	2.81686	0.985247	0.349768	0.0597914
TCEANC2	2.07647	4.0814	1.96555	0.059814
RWDD1	4.87087	8.4581	1.73647	0.0599852
MYO5B	6.3733	10.1827	1.59771	0.0600058
MPST	14.3908	20.204	1.40395	0.0600283
DPH7	2.74049	5.87649	2.14432	0.0600391
ABT1	5.61896	9.55327	1.70018	0.0601774
RYBP	2.08022	4.04025	1.94222	0.0601791
THAP10	0.395136	1.53009	3.87231	0.0602523
ALDH4A1	0.884545	2.17836	2.46269	0.0603354
GALNT7	28.5324	20.7081	0.725776	0.0604161
ALDH1B1	2.0831	4.87343	2.33951	0.0604602
EXOSC9	1.4579	3.51623	2.41185	0.0604684
STX2	0.395976	1.65291	4.17427	0.0604761
RNASEH1-AS1	0.396003	1.30988	3.30777	0.060483
HIST1H1E	1.45808	3.6372	2.49451	0.0604908
ADH5	10.3139	15.4392	1.49693	0.0605017
UBE2L6	4.87955	8.13147	1.66644	0.0605094
IDH1	18.6009	25.4751	1.36956	0.0605255
RAB26	11.491	6.08588	0.52962	0.0605518
YOD1	0.88621	2.09377	2.36261	0.0606047
PNP	9.51664	14.7845	1.55355	0.0606827
HS2ST1	0.886885	2.91553	3.28739	0.060714
TMEM185B	0.887013	2.02698	2.28518	0.0607348
TP53	5.6312	9.87367	1.75339	0.060863
GPD1	2.75075	5.9184	2.15156	0.0608956
AKAP9	33.1589	24.3181	0.733381	0.0609044
PARD6A	0.397771	1.0163	2.55499	0.0609549
PI3	4.50221	1.11185	0.246957	0.0609854
SLC2A11	4.50204	1.18583	0.263398	0.060994
PUM2	6.39354	10.5507	1.65021	0.0610644
EBNA1BP2	6.39412	10.9353	1.71021	0.061095
ZBTB38	4.88985	8.01838	1.6398	0.0611359
URB2	0.889823	2.50789	2.81842	0.0611909
CNDP1	0.890444	2.2248	2.49853	0.0612919
ACADSB	1.46531	3.70743	2.53013	0.0613633
ZNF384	2.7564	5.33141	1.93419	0.0613706
2002-03-01	1.46551	3.27794	2.23673	0.0613868
NOC3L	1.46585	3.19281	2.17813	0.0614278
RIN3	0.893767	2.14781	2.4031	0.0618337
CAD	3.45474	6.0817	1.76039	0.0618517
FDFT1	22.0621	29.7536	1.34863	0.0618828
LRP5	11.4476	6.81254	0.595107	0.0619867
SNX27	3.45683	6.21797	1.79875	0.0620081
ADD1	7.96421	12.4292	1.56063	0.0620826
CORO1C	4.17384	7.57113	1.81395	0.0621609
WDR18	4.90686	8.89828	1.81344	0.0621786
RNPEP	8.75538	13.8517	1.58208	0.0621847
DENND2A	0.402372	1.01015	2.51048	0.0621888
NFKBIZ	5.6551	9.67647	1.7111	0.0622172
TIMM21	2.10117	4.00198	1.90465	0.0622401
C1orf74	0.402715	1.29941	3.22662	0.0622811
WDR1	12.8035	18.7798	1.46676	0.0623142
DDX41	6.41785	10.386	1.6183	0.0623521
VMA21	2.76809	5.03226	1.81795	0.0623598
TIGD5	0.403036	1.18856	2.94901	0.0623675
SLC37A1	10.3616	15.7855	1.52347	0.0624444
ARPC3	23.8059	31.7474	1.33359	0.0624448
CYP2J2	1.47569	3.87274	2.62436	0.0626273
COX15	4.18157	7.51025	1.79604	0.0626828
RP4-717I23.3	7.41038	3.94203	0.531961	0.0627196
FNDC3B	5.98283	2.8068	0.469142	0.0627342
SMC3	4.18265	7.52429	1.79893	0.062756
DNAAF2	2.77336	5.05387	1.82229	0.0628083
CTNNA1	30.7938	39.8968	1.29561	0.0628085
UBA3	4.18361	7.11812	1.70143	0.0628214
DNMT1	4.18435	7.54843	1.80397	0.0628717
PRAC2	0.405129	1.09307	2.69808	0.0629321
TRIM35	0.900666	2.02218	2.24521	0.0629658
NQO2	2.10859	4.62555	2.19367	0.0629794
GYG2	0.900921	2.69446	2.99079	0.0630079
ABCF1	4.92216	8.89855	1.80785	0.0631263
TANK	4.18896	7.4446	1.77719	0.0631852
UQCC1	4.92341	8.04505	1.63404	0.0632043
SEC24C	16.4499	10.4387	0.634575	0.0632835
TFG	14.4861	20.0875	1.38667	0.0632861
SNUPN	1.48135	3.1352	2.11644	0.0633226
RBM14	3.4755	6.3086	1.81516	0.0634123
SSTR2	1.48245	3.75361	2.53203	0.0634575
HSD17B10	9.58194	14.7876	1.54328	0.063481
PAQR3	0.407256	1.14765	2.81801	0.0635078
ASRGL1	7.39074	3.81704	0.516463	0.06353
TOMM5	4.19488	7.23061	1.72367	0.063589
TMTC4	1.48359	3.33204	2.24594	0.0635979
RAB1B	14.4963	20.073	1.3847	0.0636407
EFNA2	0.905994	2.06857	2.2832	0.0638467
SGOL1	4.44458	1.66198	0.373934	0.0639268
HIF1A	7.22191	11.1719	1.54695	0.06401
ZNF426	1.48789	3.10016	2.0836	0.0641305
CHD4	12.0309	17.2263	1.43185	0.0641456
CUTC	0.907863	2.73272	3.01006	0.064157
RNF34	3.48596	6.54156	1.87654	0.0642079
FAM86C2P	0.410278	1.57554	3.84019	0.0643284
AIF1L	2.74347	0.281322	0.102543	0.0643444
MAVS	4.2061	7.78666	1.85128	0.0643584
ACSS2	10.4086	15.9417	1.53159	0.064404
MYH9	23.8808	31.4949	1.31884	0.064453
RSPRY1	4.20884	7.59701	1.80501	0.0645479
COA3	14.5224	20.4118	1.40554	0.064557
TULP3	1.49162	3.01011	2.01801	0.0645943
PFDN2	3.49314	6.94141	1.98715	0.0647573
GLE1	2.12668	4.39026	2.06437	0.0648035
ADIPOR2	6.46358	10.048	1.55455	0.0648213
ALDH9A1	7.23964	11.2177	1.54948	0.0649188
ENDOD1	4.21443	7.31838	1.7365	0.0649341
RP11-146N23.1	5.7029	9.96575	1.74749	0.0649821
ABCE1	3.49684	6.28728	1.79799	0.0650412
KRT6C	2.7319	0.14568	0.0533255	0.0650933
TECR	17.9043	24.2741	1.35577	0.0651485
AGPAT5	2.80051	5.99662	2.14126	0.0651523
CRCT1	2.73056	0.114013	0.0417546	0.0651804
CASK	4.21809	7.16149	1.69781	0.0651874
PKIG	2.13051	4.71178	2.21157	0.0651937
ZNF207	16.2164	22.2401	1.37146	0.0652045
WDR5	2.13072	4.66355	2.18871	0.0652154
CSTF2T	2.13073	4.6684	2.19098	0.0652161
TMEM168	4.95603	8.23307	1.66122	0.0652566
ZNF706	19.6103	26.0774	1.32978	0.0652745
SIGLEC15	0.414113	1.06332	2.56771	0.0653754
RPL35A	49.6537	60.0629	1.20964	0.06539
BMPR2	4.22164	7.41998	1.75761	0.0654345
SPATA5	0.915628	2.26993	2.4791	0.0654539
RAE1	2.80477	5.93978	2.11774	0.0655244
KIF9	2.13456	4.07131	1.90733	0.0656071
PGA3	2.72352	0.306119	0.112398	0.0656411
TNFRSF10D	1.50035	3.75921	2.50556	0.0656846
HBEGF	2.72259	0.747938	0.274716	0.0657022
NFIA	7.2557	11.1187	1.5324	0.0657487
EPB41L4A-AS1	3.50683	6.2065	1.76983	0.0658129
FAM126A	0.416061	1.151	2.76643	0.0659092
TIMM22	2.13769	4.05082	1.89495	0.0659275
PVRL3	2.80953	5.97498	2.12668	0.0659422
ZNHIT1	13.7293	19.1581	1.39542	0.0659649
PRSS16	2.81052	5.89527	2.09757	0.0660287
PALB2	0.919105	2.2057	2.39984	0.0660385
IFNAR1	4.23037	7.63741	1.80537	0.0660438
SPC24	0.919158	2.84001	3.0898	0.0660475
RPL41	23.0745	30.4239	1.31851	0.0660672
TEFM	1.50353	3.07094	2.04248	0.0660855
TMEM86A	0.416717	1.1001	2.63991	0.0660893
GNG5	22.2124	29.1881	1.31405	0.066097
SLC29A2	1.50404	3.07886	2.04707	0.0661489
CSTF1	2.13997	4.05816	1.89636	0.0661623
SSNA1	8.04883	12.8341	1.59453	0.0661684
CYP27A1	2.81239	5.02558	1.78695	0.0661932
TUBGCP6	5.90777	2.30815	0.390696	0.0662072
POGLUT1	2.14131	4.84749	2.2638	0.0662994
MOCOS	1.50599	3.09039	2.05207	0.0663951
TMEM143	0.921465	2.02504	2.19764	0.0664367
NR3C2	1.50689	3.46208	2.2975	0.0665087
DPY30	5.72876	9.48203	1.65516	0.0665105
ATXN10	4.23772	7.81343	1.84378	0.0665591
VAV3	1.50731	3.61625	2.39914	0.0665622
CREB3L2	7.31462	3.86054	0.527784	0.0667618
CHMP2B	5.73372	9.64721	1.68254	0.0668065
MOB3A	1.50928	3.48174	2.30689	0.0668113
ENAH	6.49967	10.0133	1.54058	0.0668142
EXOSC10	5.734	9.61307	1.6765	0.0668228
PLOD3	6.50151	10.0775	1.55003	0.0669168
TMEM14C	8.06425	12.5822	1.56024	0.0669318
TIGD1	1.51051	3.14777	2.08391	0.0669675
NDUFA10	12.9291	18.9873	1.46857	0.0670436
VSIG2	24.7199	17.681	0.715252	0.0671103
PIGH	2.14921	4.36342	2.03025	0.0671155
EBAG9	2.82408	5.52497	1.95638	0.0672277
ACCS	2.69901	0.836432	0.309904	0.06727
RPS7P11	0.421174	1.01146	2.40153	0.0673176
DNAJC2	3.52629	6.03367	1.71105	0.0673309
DGCR2	4.98891	8.22929	1.64951	0.0673677
CTNNB1	16.2828	22.3742	1.3741	0.0674598
PARP2	2.15311	4.21784	1.95895	0.0675203
MANBAL	4.99234	8.48584	1.69977	0.0675902
MECR	2.15388	4.4305	2.05698	0.0676011
PHKG2	4.25435	7.30659	1.71744	0.0677352
EXOSC2	2.15536	4.23881	1.96664	0.0677547
SCARB2	8.87592	13.0129	1.46609	0.0677635
CHPT1	3.53202	6.82175	1.9314	0.0677817
TXLNGY	8.65473	4.16498	0.481237	0.0677831
NSDHL	2.83043	5.4849	1.93783	0.0677937
APPL1	3.53221	6.39823	1.81139	0.067797
MRPL35	4.25534	7.63585	1.79442	0.0678054
AP1M2	10.4899	15.0219	1.43204	0.0678826
GSTM3	4.2574	7.67102	1.80181	0.0679519
PSMG2	6.52142	10.5254	1.61397	0.0680343
LINC01558	0.424015	1.12655	2.65686	0.0681043
BLM	0.424066	1.31867	3.10958	0.0681184
ETFB	15.4605	21.3864	1.3833	0.0681403
MALL	1.51997	3.18156	2.09317	0.0681726
ATP11A	2.83471	5.77054	2.03567	0.0681764
MAPK1	5.00164	8.5435	1.70814	0.0681963
CCDC150	0.424501	1.64778	3.88169	0.0682391
EXOSC4	5.00395	8.27133	1.65296	0.0683468
LARS	12.1376	17.4956	1.44144	0.0683809
SLBP	2.8382	5.50492	1.93958	0.0684893
C2orf47	1.52246	3.44281	2.26135	0.0684915
TM2D3	4.26541	7.62936	1.78866	0.0685239
MRPL9	3.54199	6.5932	1.86144	0.0685704
WRB	1.52336	3.27921	2.15262	0.0686066
DNTTIP1	4.26726	7.70156	1.8048	0.0686567
GGACT	0.426048	1.03834	2.43713	0.0686691
MIS18BP1	4.26933	7.54784	1.76792	0.0688048
MORN2	1.52551	3.38299	2.21761	0.0688833
ARRB1	2.84261	5.07428	1.78508	0.0688859
RP4-758J18.2	1.52556	3.09801	2.03074	0.0688902
TMX2	7.31608	11.7943	1.6121	0.0689315
MFNG	0.427051	1.08301	2.53601	0.0689485
CPT2	2.84444	5.24879	1.84528	0.0690513
INADL	11.2455	6.73066	0.598518	0.0690609
SDHC	3.54837	6.08816	1.71576	0.0690784
AGR2	285.304	310.038	1.08669	0.0691339
SULT1B1	15.4901	21.9148	1.41476	0.0691977
TMEM138	4.27567	7.37227	1.72423	0.0692611
POMP	12.161	17.2345	1.4172	0.069333
HMGCS1	3.55172	6.07857	1.71144	0.0693459
ZFP36L1	30.183	38.2579	1.26753	0.0693474
FAM3C	2.17085	4.20643	1.93769	0.0693789
CEACAM5	68.0993	80.8449	1.18716	0.0693847
IFNGR2	9.71617	14.5351	1.49597	0.0695022
DRAM1	0.93945	2.39384	2.54813	0.0695069
CD81	10.5271	15.1493	1.43907	0.0695199
CRYBA2	1.53046	3.49989	2.28683	0.0695216
RHCG	2.66605	0.143527	0.0538351	0.0695236
MCM6	1.53054	3.80564	2.48646	0.0695329
FUCA1	6.54819	10.6922	1.63284	0.0695556
SDCBP2-AS1	0.429268	1.07679	2.50843	0.0695671
CFL2	0.429428	1.23917	2.88563	0.0696116
RASSF1	3.55607	6.21383	1.74739	0.0696941
MATR3	14.6677	20.4487	1.39413	0.0698263
DHX38	2.17527	4.26942	1.96271	0.0698463
PSKH1	2.85402	5.90811	2.0701	0.0699191
ZNF212	0.941981	2.09659	2.22573	0.069944
NLRP2	0.942596	2.41191	2.5588	0.0700505
DDOST	27.5738	35.2786	1.27943	0.0700651
GRB2	4.28749	7.28227	1.69849	0.0701156
EIF4EBP3	0.431249	1.17364	2.72148	0.0701213
PAPSS1	3.56191	6.99632	1.9642	0.0701638
PXDC1	0.431461	1.39999	3.24475	0.0701808
MELK	0.943756	2.33157	2.47052	0.0702514
ITGB1BP1	5.03359	8.15054	1.61923	0.0703038
WAC	8.13344	12.1562	1.4946	0.070427
ZKSCAN1	44.0655	34.9296	0.792674	0.0704299
CHUK	2.1812	4.61739	2.1169	0.0704771
MED21	1.53942	3.74032	2.4297	0.0706853
SCG2	4.3209	1.0111	0.234001	0.0706995
TRUB1	1.53969	3.24057	2.10469	0.0707212
CREB3L4	9.90497	5.49367	0.554637	0.0707586
NOP14	2.18549	4.00339	1.8318	0.0709344
CDC25C	0.434343	1.48592	3.42106	0.07099
SDHAF2	1.54191	3.06655	1.98879	0.0710115
LRRC16A	8.14514	12.8541	1.57814	0.0710293
PEX13	2.18691	4.10815	1.87852	0.071086
PRPF40A	11.3812	16.2247	1.42557	0.071131
NDUFA8	6.57695	10.5787	1.60845	0.0712136
PDZD11	5.80937	9.48318	1.63239	0.0714207
HLA-B	80.2033	93.1485	1.16141	0.0714572
IMP4	9.75832	14.2315	1.45839	0.0714685
BTNL9	1.54544	3.21903	2.08292	0.0714731
HMGN2P5	0.951646	2.21928	2.33204	0.0716248
CARD16	1.54796	3.77886	2.44119	0.0718041
PIM2	2.63301	0.873883	0.331895	0.0718593
KIF5B	19.8253	26.4249	1.33289	0.0720308
PHLDA3	2.19617	4.0119	1.82677	0.0720808
ZNF302	2.19764	4.03091	1.8342	0.0722395
CDK2AP2	20.693	27.2292	1.31587	0.0722735
LIFR	0.955458	2.41353	2.52605	0.0722927
TBC1D9	0.439496	1.03332	2.35116	0.0724443
GNPTG	8.17241	12.8069	1.56709	0.0724471
SYTL1	7.18817	3.89096	0.5413	0.0724615
MRPS18A	2.88197	5.06763	1.75839	0.0724867
SIRT5	2.20049	4.07682	1.85268	0.0725476
EPB41L2	2.20104	4.38137	1.99059	0.0726071
RRP15	1.55479	3.22849	2.07648	0.0727047
PSMD4	12.2422	17.7975	1.45378	0.0727093
C9orf69	1.5555	3.04546	1.95787	0.0727983
GSR	3.59458	6.60879	1.83854	0.0728234
KIAA0930	0.958626	2.10288	2.19364	0.0728498
PTPN18	12.2462	17.2394	1.40774	0.0728769
FXR1	3.59624	6.24066	1.73533	0.0729596
SCIN	4.28133	1.67517	0.391273	0.0730065
RNF187	4.32752	7.64155	1.76581	0.0730586
SKP2	2.88841	5.16689	1.78884	0.0730857
KLHL9	3.59796	6.11475	1.69951	0.0731014
OGFOD3	2.20565	4.16027	1.88619	0.0731066
SLC16A14	0.441887	1.16685	2.6406	0.0731225
FAM213B	5.07567	8.19342	1.61425	0.0731405
STRIP2	0.441955	1.21616	2.75178	0.0731419
LEFTY1	25.0595	32.0214	1.27781	0.0731481
ELAVL1	5.07579	8.04623	1.58522	0.0731491
CAPS	3.59888	6.01763	1.67208	0.0731776
TRAPPC2L	8.98867	13.7334	1.52785	0.0732727
BAG5	4.33049	7.27038	1.67888	0.0732804
ECHDC1	4.33051	7.74436	1.78833	0.0732814
MYO10	10.611	15.4454	1.4556	0.0732986
SNCA	0.442513	1.07276	2.42424	0.0733004
ACTL10	0.961434	2.30404	2.39646	0.0733452
DAZAP2	33.8835	42.9853	1.26862	0.0733614
USP54	8.52169	4.77294	0.560093	0.0734015
SUPT7L	4.33268	7.93298	1.83096	0.0734434
ALAS1	4.33351	7.10034	1.63848	0.0735054
POMGNT2	0.443623	1.9207	4.32959	0.0736163
TRPT1	12.3886	7.10805	0.573757	0.0738384
EIF5	19.883	26.3552	1.32552	0.073924
NENF	6.62333	10.7085	1.61679	0.0739405
DGKH	4.33993	7.49754	1.72757	0.0739865
ACOT13	3.60983	6.2063	1.71928	0.0740846
AARS	4.34128	7.03945	1.62151	0.0740875
FLI1	0.445314	1.50745	3.38513	0.0740981
NDUFB6	7.41105	11.6132	1.56701	0.0741364
GFER	2.21602	4.39519	1.98337	0.0742383
TMEM208	12.2801	17.4836	1.42374	0.0743208
CCNL2	17.3027	11.5239	0.666015	0.0744539
ZCCHC17	2.90329	5.75112	1.9809	0.0744808
HMG20A	2.9038	5.12781	1.7659	0.0745291
CHST15	0.447237	1.25669	2.8099	0.0746475
PITHD1	4.35043	7.26308	1.66951	0.0747764
R3HCC1	2.90646	5.4128	1.86234	0.0747799
ATP6V0B	22.5054	29.3497	1.30412	0.0748875
PFKFB2	8.22033	12.0759	1.46903	0.0749822
C9orf116	0.448409	1.13869	2.53941	0.0749827
SLC35A4	8.22081	12.7443	1.55025	0.0750077
SEPW1	23.3795	30.6056	1.30908	0.0750435
MYB	2.22437	4.68994	2.10844	0.0751556
CKMT1A	4.35597	7.73615	1.77599	0.0751953
ATG4B	7.1297	3.71892	0.52161	0.0752428
YTHDF2	10.6538	15.7427	1.47767	0.0752797
SEPHS1	3.62424	6.25954	1.72713	0.0752889
IL20RA	3.62426	6.20347	1.71165	0.0752904
SNAP47	4.24304	1.97318	0.465039	0.0753061
COL27A1	8.47788	4.37167	0.515656	0.0753407
JAGN1	7.43292	11.1583	1.5012	0.0753697
CENPV	5.10863	8.22353	1.60973	0.0754112
C4orf33	2.91509	5.11298	1.75397	0.0755981
DPP7	5.11184	8.56587	1.67569	0.075635
TM9SF4	4.36228	7.37433	1.69048	0.0756738
C16orf13	9.03697	13.2386	1.46494	0.0757195
AGFG1	2.91684	5.37393	1.84238	0.0757644
RPS27	93.4737	107.097	1.14574	0.0757755
ATRAID	13.1464	18.9125	1.4386	0.0757986
SMARCE1	6.6547	10.7745	1.61907	0.075822
CRTAP	6.65477	10.6709	1.60349	0.0758264
HMGB1P5	2.23059	4.46381	2.00118	0.0758441
AK7	0.451912	1.3063	2.8906	0.0759881
[truncated: 35,372 more rows]

## Sheet: Barrett's and OSGs cluster 7
GENEID	mean.ncl	mean.cl	fc	pv
LYZ	172.298	314.145	1.82327	0
GABRP	17.6244	134.132	7.61058	0
MSLN	15.493	69.4067	4.47989	0
KCNN4	7.31716	48.8028	6.66964	0
CLU	20.8077	77.1681	3.70864	0
FMOD	15.9877	85.6357	5.35636	0
GDF15	12.587	57.7633	4.58913	0
ZG16B	5.19409	35.6732	6.86802	0
PIGR	282.912	489.524	1.7303	0
LIPF	18.2101	118.341	6.49863	0
AP2A2	6.43653	49.4277	7.67924	0
MUC6	632.521	4659.84	7.36709	0
MT-RNR2	5131.05	2624.88	0.511568	0
MT-CO1	3028.62	1743.03	0.575521	3.84276e-146
MUC2	311.942	2.88657	0.00925355	1.01915e-131
MT-RNR1	1679.97	843.526	0.502109	7.49244e-115
MT-ND4	2448.2	1583.77	0.646913	6.5437e-80
MT-CO2	1358.58	770.067	0.566817	1.05797e-68
MT-CYB	1879.12	1222.32	0.650474	3.56572e-60
REG4	410.992	131.434	0.319798	9.76083e-59
MT-ND5	1454.95	909.065	0.624806	3.05468e-54
MT-CO3	1321.49	818.322	0.619243	5.55011e-51
MT-ND2	1117.31	706.581	0.632393	2.31151e-40
CEACAM6	83.1507	0.731196	0.00879363	7.47128e-37
MT-ATP6	1014.07	663.928	0.654717	1.86954e-32
MT-ND1	1237.14	852.762	0.689301	1.14237e-31
KRT19	197.885	63.6961	0.321885	3.65034e-29
CEACAM5	71.7329	2.21956	0.0309421	1.81543e-28
KRT8	264.913	108.666	0.410196	4.95872e-28
ANPEP	54.5559	1.8952	0.0347387	1.10997e-22
SPRR3	49.0411	0.104758	0.00213614	4.97346e-22
SPINK4	55.5684	2.28098	0.0410482	1.1618e-21
S100A9	45.0358	0.133894	0.00297306	2.73473e-20
HBB	43.5247	0.138828	0.00318964	1.24015e-19
RP5-857K21.6	100.197	25.9714	0.259202	2.66866e-19
DMBT1	61.1454	7.66447	0.125348	1.9615e-18
MT-ND4L	444.958	279.854	0.628945	1.67903e-17
ITLN1	41.0505	1.68638	0.0410806	6.1997e-17
CHGA	43.0009	2.80804	0.0653018	2.03012e-16
CLDN2	2.99793	25.1702	8.39588	3.33067e-16
TESC	10.1648	42.1311	4.1448	1.66533e-14
REG1A	31.4141	0.417699	0.0132965	2.2644e-14
MUC5AC	497.535	339.166	0.681692	2.55028e-14
SRRM2	39.6043	95.9625	2.42303	2.55351e-14
SYNE2	22.4788	66.0678	2.93911	2.58682e-14
CDCA7	10.7799	43.334	4.01991	2.77556e-14
PDIA2	6.1234	32.129	5.24693	2.86438e-14
CST3	74.3682	145.004	1.9498	1.40221e-13
ANKRD22	4.63824	27.6098	5.95263	1.71196e-13
SERPINA1	75.278	145.418	1.93175	3.37508e-13
THBS1	0.657714	12.0742	18.3578	3.75922e-13
CXCR4	2.2491	19.8912	8.84406	5.31575e-13
RPL3	211.249	322.781	1.52796	5.52003e-13
AQP5	2.97552	21.7135	7.29737	1.36258e-12
MT-ND6	324.981	209.501	0.644655	3.5503e-12
KIAA1324	51.4942	105.605	2.05082	1.98925e-11
GSN	43.9624	8.0933	0.184096	3.37666e-11
BCL6	1.95514	16.0364	8.20217	3.97161e-11
MUC17	23.8994	0.734611	0.0307377	4.16353e-11
GAA	3.94351	22.3971	5.67949	4.53602e-11
S100A8	23.8079	0.135081	0.00567379	4.56258e-11
FAM3D	29.8491	71.4372	2.39328	4.64008e-11
MDK	31.979	3.05031	0.0953849	7.7222e-11
PP7080	3.68635	21.1415	5.73507	7.72487e-11
TMC5	20.5216	55.4434	2.70171	8.09801e-11
PHGR1	26.463	1.11936	0.042299	8.8036e-11
GLTSCR2	18.4254	51.1977	2.77865	1.18533e-10
CXCL17	3.4257	20.5556	6.0004	1.27596e-10
B2M	214.069	128.207	0.598903	1.34351e-10
PYGB	24.4067	61.3289	2.51279	1.36487e-10
HMGCS2	41.226	87.3726	2.11936	1.67699e-10
ACTG1	183.665	106.241	0.578451	3.2844e-10
GPRC5A	25.6193	62.7021	2.44745	3.40701e-10
LGALS4	173.57	99.5067	0.573294	5.07136e-10
THBS2	1.19447	12.392	10.3745	5.35066e-10
SH3BGRL3	98.3622	45.5799	0.463388	1.3626e-09
SAT1	39.1411	81.9227	2.09301	1.5461e-09
A4GNT	1.0696	11.9615	11.1832	1.74809e-09
CHRM3-AS2	0.314835	7.01241	22.2733	1.81005e-09
MMP7	0.475395	8.21817	17.287	2.22928e-09
ALDH3A1	7.1646	27.0062	3.76939	2.95457e-09
LEFTY1	24.0179	57.217	2.38226	3.09227e-09
CLCA1	19.0305	0.18157	0.00954102	5.42524e-09
CES2	29.4542	4.06887	0.138142	5.80955e-09
PPP1R1B	39.1577	79.5337	2.03111	6.97496e-09
ACTB	309.462	215.604	0.696706	7.99008e-09
GNB2L1	128.185	196.674	1.5343	1.02068e-08
PROM1	18.7322	47.6394	2.54319	1.14615e-08
SPRR1B	18.1521	0.104758	0.00577114	1.30606e-08
SOD3	3.68288	18.677	5.07129	1.44505e-08
EPHB3	10.3295	32.8204	3.17733	1.56256e-08
HSPA5	49.6621	16.2681	0.327575	2.5624e-08
KRT13	17.3597	0.758365	0.0436853	2.8851e-08
S100A14	27.2168	4.90161	0.180095	4.01792e-08
CTD-2228K2.7	5.01485	20.2028	4.02859	8.49937e-08
AKR1B10	24.0522	3.60393	0.149838	9.41617e-08
CLDN4	45.9596	15.1934	0.330583	1.05318e-07
SST	16.0237	0.583013	0.0363843	1.09763e-07
SHANK2	2.63772	14.2512	5.40285	1.35938e-07
SUMF2	16.1067	40.6122	2.52145	1.48878e-07
SLC12A2	48.0744	87.2024	1.81391	1.54659e-07
ARHGEF10	10.3679	30.9125	2.98157	1.71757e-07
ACADVL	43.1745	80.2934	1.85974	1.80009e-07
WFDC2	31.1787	7.48367	0.240025	2.08139e-07
CAPN6	4.41706	18.3097	4.14523	2.29341e-07
VWA2	1.37729	10.7513	7.80613	2.41089e-07
SUN1	6.83884	23.1189	3.38053	2.58657e-07
PABPC1L	2.06453	12.1672	5.89345	2.95107e-07
JCHAIN	14.9325	0.104758	0.00701545	3.26918e-07
LDB1	2.44769	13.571	5.54439	3.27538e-07
TUBB4B	63.9054	28.373	0.443984	3.59919e-07
CTSE	39.1261	12.7739	0.32648	3.87393e-07
TFF2	34.0454	66.701	1.95917	3.92319e-07
ASCL2	1.77594	11.4046	6.42175	4.02101e-07
IL1RN	17.5816	1.60713	0.0914097	4.29452e-07
KIAA1217	12.5706	33.2646	2.64622	4.33843e-07
CD44	23.9946	51.0628	2.12809	4.9379e-07
RPS6	146.075	208.294	1.42594	5.65269e-07
ASPH	38.3517	12.4491	0.324604	6.66652e-07
TARBP1	3.4182	15.1242	4.42461	6.78157e-07
OR51E1	2.60607	13.0978	5.02587	6.80856e-07
CNTRL	3.42781	15.1103	4.40814	7.03033e-07
ST6GALNAC1	47.4869	18.3477	0.386373	8.82468e-07
IGHM	13.9174	0.104758	0.00752718	9.02364e-07
C19orf44	0.492692	6.06612	12.3122	9.09775e-07
FUT9	1.26436	9.52305	7.53194	9.16436e-07
ANXA10	29.1951	7.25534	0.248512	9.72712e-07
TFF1	170.674	112.997	0.662063	1.06643e-06
CA12	3.14408	14.5511	4.62808	1.185e-06
ETS2	16.8817	39.8897	2.36289	1.19671e-06
ODAM	0.74926	7.15818	9.55366	1.2689e-06
CPD	15.0538	36.4922	2.42412	1.2882e-06
TRAF5	7.54395	23.2637	3.08376	1.39915e-06
TPT1	115.072	168.333	1.46285	1.48748e-06
PARP6	3.21345	14.1627	4.40733	1.54182e-06
CACNA1C	0.770452	7.43005	9.64375	1.55678e-06
ACP6	4.60506	17.7093	3.84561	1.77836e-06
ASH1L	11.031	29.453	2.67001	1.78036e-06
HEPACAM2	18.465	2.61302	0.141512	1.8148e-06
RPL12	72.2012	114.745	1.58923	2.08767e-06
CNFN	15.9022	1.79369	0.112795	2.09535e-06
HES6	31.5573	9.12847	0.289267	2.31679e-06
DTNB	1.1013	8.38481	7.61353	2.44945e-06
WNK4	5.22808	18.2327	3.48746	2.64022e-06
LTF	1.77325	10.5823	5.96776	2.71332e-06
ELF5	0.838502	7.4129	8.84064	2.88587e-06
ALS2CL	5.28529	18.2004	3.4436	3.07765e-06
HSPG2	5.80001	19.7651	3.40777	3.16815e-06
GPX2	46.8898	19.0795	0.406901	3.28055e-06
LGALS3BP	97.9014	145.313	1.48428	3.37022e-06
CFL1	116.736	71.2762	0.610578	3.41452e-06
ANAPC5	15.7348	36.6535	2.32945	3.4487e-06
KRT4	12.531	0.364164	0.0290611	3.61041e-06
MT-ATP8	169.577	114.021	0.672385	3.62527e-06
SORBS2	6.98112	21.6389	3.09962	4.33664e-06
PTPRK	10.3727	27.98	2.69747	4.40018e-06
CALM2	89.1459	50.0282	0.561194	4.4452e-06
CDK5RAP3	17.2162	38.7918	2.25321	4.4975e-06
TTC3P1	0.896882	7.29711	8.13608	4.69701e-06
KRT6A	12.2279	0.476376	0.038958	4.88847e-06
PGC	23.3476	47.9236	2.05261	5.1902e-06
KLK1	12.1269	0.256674	0.0211657	5.40839e-06
LGALS3	93.7707	54.8882	0.585345	5.75556e-06
ERN2	26.2438	51.8827	1.97695	5.93726e-06
LPAR6	1.95202	10.0417	5.14425	6.63975e-06
PSCA	14.6413	1.96845	0.134445	6.84313e-06
RNF43	6.12703	19.6413	3.20568	6.98639e-06
C22orf29	4.13369	15.0234	3.63437	7.31002e-06
TMEM8B	1.26384	8.0145	6.34139	7.31727e-06
LPAR2	3.25874	13.7236	4.21131	8.53503e-06
CARD11	0.701556	6.50955	9.27873	9.00882e-06
SFXN2	2.42226	11.1076	4.58565	9.25032e-06
SLC25A29	5.2165	17.2683	3.31032	9.48751e-06
ZKSCAN1	39.0698	68.0582	1.74196	9.54789e-06
GRN	37.6165	66.5445	1.76902	9.79642e-06
IST1	16.5331	36.4313	2.20354	1.00288e-05
EIF5A	27.8273	8.1518	0.292942	1.00839e-05
XIST	11.4751	0.248582	0.0216628	1.03795e-05
RPS3	154.876	210.672	1.36026	1.05949e-05
NUP210	1.67645	9.68461	5.77684	1.06325e-05
TGFB3	2.47354	11.45	4.629	1.13528e-05
PDGFA	1.03875	7.73472	7.4462	1.34241e-05
ARHGEF40	3.87134	14.5188	3.75032	1.37321e-05
ZNF827	2.56052	11.0433	4.31289	1.58824e-05
SLC25A5	69.2235	37.4814	0.541454	1.59768e-05
PLEKHH2	0.511494	5.95909	11.6504	1.60744e-05
PTPRS	2.15237	10.3014	4.78608	1.62309e-05
DPCR1	13.7113	1.9781	0.144267	1.63144e-05
CLCN7	1.07177	7.82601	7.30194	1.67509e-05
SCN8A	0.773527	6.50279	8.40668	1.67691e-05
KANSL1L	1.79117	9.29595	5.18989	1.85975e-05
PRR4	1.79473	9.46652	5.27462	1.89104e-05
RBM6	14.4545	32.738	2.26491	1.98359e-05
SLC25A36	4.49991	15.5586	3.45753	2.0264e-05
B3GALT5	10.8055	0.361701	0.0334739	2.02776e-05
SPRR2A	10.7508	0.104758	0.0097442	2.14161e-05
OLFM4	142.6	96.5065	0.676764	2.15196e-05
SPRR2E	10.7209	0.104758	0.00977143	2.20675e-05
ZFP41	0.810192	6.33872	7.82373	2.2466e-05
COL27A1	6.67638	19.1262	2.86476	2.32836e-05
RNASET2	12.6802	29.1667	2.30018	2.4271e-05
CTSH	9.00713	23.346	2.59194	2.47936e-05
ENC1	6.16422	18.9858	3.08	2.52013e-05
ADCK3	6.16812	18.6725	3.02726	2.54137e-05
UGT2B15	1.48348	8.64425	5.827	2.54679e-05
RPL11	75.0527	112.994	1.50553	2.65269e-05
DLEU1	1.87582	9.07351	4.8371	2.73594e-05
HBA2	10.5021	0.104758	0.00997496	2.74641e-05
GAS5	26.4056	49.2897	1.86664	2.75949e-05
RBBP9	1.15685	7.35111	6.35441	2.86448e-05
PCNXL2	1.89405	9.75579	5.15077	2.965e-05
CDIPT	4.14536	14.3933	3.47216	2.97663e-05
EEF1A1	253.302	319.383	1.26088	3.02241e-05
MTMR9LP	0.849888	6.04048	7.10739	3.03419e-05
NFIC	3.68364	13.8759	3.7669	3.21508e-05
DDX5	58.347	30.2218	0.517967	3.27182e-05
NAA15	5.74272	17.1756	2.99084	3.28099e-05
PHGDH	1.92355	9.03723	4.69819	3.37061e-05
IGHA1	10.2013	0.104758	0.0102691	3.71037e-05
MUC21	10.184	0.104758	0.0102866	3.77528e-05
RMDN2	0.881588	6.11015	6.93084	3.81489e-05
PRKCI	4.24488	14.5699	3.43235	3.87739e-05
CXCL2	4.25173	14.6176	3.43805	3.94738e-05
PRKY	2.8257	11.3991	4.03406	4.07416e-05
PHF21A	2.82572	11.0155	3.89829	4.07433e-05
AP1G2	8.72576	22.8762	2.62168	4.23768e-05
CLDN10	1.59411	8.44897	5.3001	4.41124e-05
FOLR1	0.373818	4.30502	11.5163	4.46067e-05
TNFSF15	0.906643	6.35802	7.01271	4.54235e-05
HSP90AA1	88.883	54.0482	0.608082	4.55302e-05
DCHS2	0.376941	4.36602	11.5828	4.63816e-05
VSIG2	21.327	41.254	1.93436	4.93508e-05
COLGALT2	0.383704	4.02932	10.5011	5.04119e-05
NEB	7.07417	19.2578	2.72227	5.11148e-05
ZNF704	2.9002	11.3789	3.9235	5.2041e-05
GPRC5C	8.85496	22.7765	2.57218	5.26386e-05
MAL	9.82442	0.104758	0.0106631	5.40908e-05
XPC	2.46876	10.3632	4.19773	5.51742e-05
BMP4	2.48081	10.4888	4.22796	5.75837e-05
GYLTL1B	0.944432	6.986	7.39704	5.85144e-05
ETV5	2.06461	9.78421	4.73901	6.02998e-05
ATP1B1	36.226	61.2473	1.6907	6.13534e-05
ANKRD16	0.400913	4.36417	10.8856	6.1892e-05
CCDC30	0.958753	6.29201	6.5627	6.4217e-05
TMEM175	2.51195	10.298	4.09963	6.42269e-05
LRIG1	6.63136	18.6814	2.81713	6.5375e-05
MRAS	0.407867	4.96143	12.1643	6.70639e-05
ANKRD36	3.45968	12.1765	3.51955	6.77462e-05
RPL18	134.267	180.284	1.34273	7.08378e-05
KRIT1	2.99983	11.0033	3.66797	7.13185e-05
SYT8	4.49514	14.5797	3.24344	7.27597e-05
HDAC7	3.00638	11.7123	3.89583	7.27775e-05
JADE1	2.55112	10.8803	4.26492	7.35104e-05
RHBDL1	0.41766	4.28713	10.2646	7.49031e-05
CDH17	21.6586	6.66865	0.307899	7.613e-05
EIF3G	16.2423	33.1093	2.03846	7.94492e-05
POLRMT	3.03569	11.687	3.84988	7.96236e-05
BPIFB1	0.992986	6.90357	6.95233	7.97049e-05
AIM1	16.1723	3.77238	0.233261	8.07223e-05
GPA33	14.1519	2.0211	0.142815	8.23017e-05
SLC40A1	15.603	32.1228	2.05876	8.29928e-05
RBM5	12.3205	27.8571	2.26103	8.61788e-05
RINL	1.00942	6.08292	6.02613	8.81543e-05
ORM1	9.79738	23.03	2.35063	8.87941e-05
MUC12	9.31121	0.544944	0.0585256	9.03703e-05
NAPEPLD	3.56596	12.3479	3.46271	9.11443e-05
MGRN1	7.3981	19.3518	2.61579	9.25472e-05
CD81	10.4638	24.2238	2.31501	9.41647e-05
DPP7	5.15086	15.7349	3.0548	9.65735e-05
PRDM16	2.19157	9.11408	4.1587	9.77902e-05
MLXIP	19.2005	37.8348	1.97051	9.84742e-05
MLN	9.19283	0.25202	0.0274149	0.000101729
CSTB	43.7782	21.8339	0.498738	0.000103046
ACSS2	11.722	1.36433	0.11639	0.000103162
PLA2G2A	9.16448	0.171144	0.0186747	0.000104654
ADH6	4.14118	13.4583	3.24987	0.000108983
CDKN1A	11.6603	1.62045	0.138972	0.0001092
PQBP1	6.33917	17.3419	2.73567	0.000111761
TPH1	11.6296	1.31782	0.113316	0.000112335
ANXA5	19.3324	37.1422	1.92124	0.000112645
CDX1	9.08585	0.908324	0.0999713	0.000113216
LINC00630	0.458304	4.74718	10.3581	0.00011524
CTDSPL	9.97787	23.7088	2.37614	0.000116172
RPL29	90.5378	127.706	1.41052	0.000118683
TMPRSS2	8.14667	20.302	2.49206	0.000119915
ENTPD6	13.9239	29.4653	2.11616	0.000123752
NPDC1	22.9978	42.3899	1.84322	0.000124082
IFITM1	8.9927	0.685098	0.0761839	0.00012427
CD74	67.452	99.8858	1.48084	0.000124976
LRP5	9.40159	22.2986	2.37179	0.000125078
PRR15L	25.8241	9.91651	0.384002	0.000127935
UNC13B	5.28439	15.9122	3.01117	0.000128628
PSAP	38.8403	63.3356	1.63067	0.000132984
GNPAT	5.30251	15.8317	2.98569	0.000133625
SATB1	2.73434	10.1768	3.72185	0.000133725
TIMP1	34.2626	57.2361	1.67051	0.000135681
CHKA	5.3101	15.0331	2.83104	0.000135765
ASAP3	2.28465	9.58764	4.19655	0.000136431
BCAT2	4.24448	13.3197	3.13813	0.000140027
PFDN5	29.8222	51.8778	1.73957	0.000145994
CCDC144B	5.36962	15.0419	2.80129	0.00015363
MS4A8	13.4152	2.87495	0.214305	0.000155698
MT-ND3	256.076	200.293	0.782161	0.00015613
QARS	21.0882	39.8709	1.89068	0.000156387
GLUL	18.2515	35.9205	1.96809	0.000156581
ITGA9-AS1	0.776269	5.87681	7.57058	0.000156964
ZG16	8.7389	0.419284	0.0479791	0.000160176
ACIN1	9.57423	22.7682	2.37807	0.000161722
PLAGL1	1.8977	8.01704	4.2246	0.000161963
IL1R2	8.65067	0.74575	0.0862072	0.000174953
RBPMS	3.82528	12.7267	3.32701	0.000179377
AXIN2	2.36784	9.43373	3.9841	0.000181168
DYNLT1	18.7658	5.71098	0.304328	0.000182939
RP11-460N11.2	1.51933	7.10012	4.6732	0.000184673
CDK2AP2	22.0692	7.10977	0.322157	0.000187712
NFATC4	0.510183	4.13702	8.10891	0.000188762
PLD3	6.62567	17.8449	2.69329	0.000189982
SLC44A4	41.7291	66.7186	1.59885	0.00019172
GUSB	8.44417	20.071	2.3769	0.000193005
MAN2B1	1.94609	8.62437	4.43165	0.000194663
LINC01342	0.276605	3.63229	13.1317	0.000195681
NDUFV1	22.0824	40.1851	1.81978	0.000201202
KIZ	3.36521	11.7103	3.47982	0.000203624
MLLT4-AS1	0.280295	3.22199	11.495	0.000205729
MXI1	1.54481	7.06943	4.57624	0.000206325
PI4KA	4.43041	13.0781	2.95188	0.000215409
MKI67	16.7717	4.86366	0.289993	0.000220471
FAM57A	3.39579	11.5937	3.41415	0.000220796
HPGD	12.9858	2.65886	0.204751	0.000225248
PTPN3	4.99824	14.1534	2.83166	0.00022531
MUC4	32.4299	14.145	0.436171	0.000228209
TCEA3	11.1121	24.8072	2.23244	0.000230257
HIGD1A	14.8812	3.07803	0.20684	0.000232668
TGM3	8.3627	0.7638	0.0913341	0.000233343
FTL	178.929	227.123	1.26935	0.00023405
CSGALNACT1	0.537238	4.70652	8.76058	0.000239033
RPS9	71.2582	102.388	1.43687	0.000241037
HDAC5	1.19276	6.49512	5.44545	0.000242158
IL17RB	2.94278	10.0602	3.41861	0.000248885
SLC38A1	14.788	3.48818	0.23588	0.000250977
PRKRIP1	1.599	7.8431	4.90501	0.000259309
ENOSF1	8.6407	20.7694	2.40367	0.000260574
RP11-474D1.3	1.2079	6.32127	5.23327	0.000261093
LZTS3	2.02896	8.65693	4.26668	0.000263374
C1orf116	6.81587	17.279	2.53512	0.000265232
BCAS1	35.0149	16.6268	0.474848	0.000268476
XAF1	3.99213	12.9982	3.25596	0.000268593
DHRS3	14.5948	29.8378	2.04442	0.00026937
PTGER2	1.60844	7.34089	4.56398	0.000269592
SQSTM1	10.5818	23.3382	2.20551	0.000270307
RASSF7	13.2438	27.2982	2.0612	0.000272948
NKTR	19.5385	36.2253	1.85405	0.00027594
FABP1	8.19457	0.482267	0.058852	0.000276069
MTUS1	19.549	36.4612	1.86512	0.00027869
FOXRED2	1.61686	7.00928	4.33512	0.000279033
GOLGB1	33.7497	55.2183	1.63612	0.000281017
VRK2	0.869441	5.58308	6.42146	0.000286437
RPL13	164.608	210.845	1.28089	0.000287602
SFI1	2.51443	9.47212	3.7671	0.000289956
DPP4	6.27427	16.7426	2.66846	0.000290212
UTRN	5.12872	14.1373	2.75651	0.000294326
MUC1	36.9277	59.3343	1.60677	0.000296466
GTF2F1	4.5786	13.5566	2.96087	0.000298322
CENPF	12.6543	2.27712	0.179949	0.000299175
ABHD4	2.52781	10	3.95599	0.000302149
SCARA3	0.568381	4.54205	7.99122	0.00030882
CCNL2	14.722	29.1322	1.97882	0.000309962
HCG18	8.14738	19.9498	2.44861	0.000317564
SLC9A3R1	19.6922	6.13145	0.311365	0.000317758
ZNF444	3.54006	11.7386	3.31595	0.000319416
AFF1	9.41472	21.5219	2.28598	0.000319852
METTL17	10.0593	22.1065	2.19763	0.000320259
KCNQ1	4.62459	13.2503	2.86519	0.000329059
RFX7	3.04427	10.9668	3.60245	0.000330002
ZNF117	1.26431	6.48001	5.12532	0.000342395
AUP1	15.517	30.455	1.96269	0.0003456
SERPINB5	7.96665	0.346845	0.0435371	0.000346744
EPHB2	6.97609	17.2283	2.46962	0.000347548
RAI14	1.67194	7.81365	4.6734	0.000347716
B3GNT6	7.96335	0.104758	0.0131551	0.00034789
DHPS	5.21876	14.0371	2.68974	0.000351937
MGLL	33.109	15.5534	0.469765	0.000353523
ANXA2	123.275	87.8036	0.712258	0.00035393
ANXA1	12.4564	2.20255	0.17682	0.000354198
CADPS2	4.12259	12.1937	2.95778	0.000362517
NXF3	2.59092	9.84659	3.80042	0.00036557
DDX17	39.6057	62.4422	1.5766	0.000366117
MORC2	1.68951	7.56323	4.47657	0.000372315
ACACB	1.28363	6.27785	4.8907	0.000374478
RASGEF1B	2.13437	8.45131	3.95962	0.000378654
CDC42EP1	10.1864	22.203	2.17967	0.00037968
COPZ1	21.0519	7.61867	0.3619	0.000380425
TTC17	8.27048	19.5078	2.35873	0.000382372
IGFBP2	14.2546	3.12232	0.21904	0.000386299
CHAC1	0.601724	4.43927	7.37758	0.000399581
IGBP1	8.93431	20.2494	2.26648	0.000400026
C21orf2	3.63269	11.0257	3.03514	0.000400641
ASCC2	7.06276	17.0296	2.41118	0.000400684
TPD52	37.0501	18.2857	0.493539	0.000408699
PLXNB1	14.2939	28.2299	1.97495	0.000412722
PIK3C2G	6.47751	16.1582	2.4945	0.000413864
LRRC29	0.33782	3.05224	9.03511	0.000414769
WDR24	1.71857	7.00199	4.0743	0.000416088
MYRF	12.9295	26.254	2.03055	0.000416446
EEF2	67.553	96.3349	1.42606	0.000438511
SLC4A4	7.12217	17.122	2.40404	0.000441048
C14orf105	1.32065	6.39206	4.84007	0.000442676
PDZK1IP1	5.34958	14.9546	2.79547	0.000452762
RANBP17	2.66453	9.16418	3.43932	0.000453177
GLIS3	2.19084	8.8697	4.04854	0.000455761
KAT2A	3.1686	10.5336	3.32439	0.000458611
PHLDA3	2.1932	8.60772	3.92472	0.000459255
EIF3D	15.8163	30.9562	1.95724	0.000471051
DNAJC1	5.37321	14.5405	2.7061	0.000473382
MRPS6	4.25216	12.5458	2.95045	0.000482081
SLC19A3	0.352632	3.30919	9.38425	0.000486706
DDO	0.149035	2.86801	19.2438	0.000493556
FARP1	5.98497	15.9758	2.66932	0.000495596
MEGF8	1.3491	6.00975	4.45465	0.000501504
KCTD12	7.59747	0.962512	0.126688	0.000501593
MT1F	9.09879	20.0418	2.20269	0.000503604
RPL10	123.425	161.006	1.30448	0.000506431
VWA1	2.70378	9.44316	3.49257	0.000506592
PTPRU	0.356682	3.69059	10.347	0.000507821
ARF1	76.486	49.9727	0.653358	0.000516875
RPS5	99.2642	133.003	1.33989	0.000518354
GATA6	9.13042	20.5782	2.2538	0.000525998
MAMDC4	0.977873	5.13611	5.25233	0.000529224
RAB3B	7.54307	0.273217	0.0362209	0.00052964
SBF1	4.29673	12.2643	2.85433	0.000530263
ZNF100	0.978279	5.79383	5.92248	0.000530363
ZNF7	3.23356	10.7355	3.32003	0.000540984
FGFRL1	3.23484	10.1364	3.1335	0.000542726
ZNF292	10.4649	22.182	2.11965	0.000544534
ABHD14B	15.2647	29.4324	1.92813	0.000550405
SALL4	0.155247	2.74129	17.6576	0.000555304
CBX7	0.987587	5.12166	5.18603	0.000556994
AC062029.1	0.367518	3.70721	10.0871	0.000567522
SIK2	1.80494	7.19068	3.98388	0.000571411
OR1J4	0.156984	2.55775	16.293	0.000573414
MLH3	3.78949	11.153	2.94314	0.000577738
DGKD	6.07416	15.8674	2.61227	0.000578682
C9orf9	0.65364	4.32933	6.62342	0.000579186
ANXA13	7.4443	0.646827	0.0868888	0.000584625
TXN	44.4335	24.9991	0.562618	0.000590169
ZNF226	3.26988	10.1016	3.08927	0.000592186
NXN	1.38973	6.79118	4.88669	0.00059618
KLK12	7.38403	0.104758	0.0141872	0.00062095
RARRES2	1.00916	5.03446	4.98875	0.000622714
SLPI	9.91711	21.6822	2.18634	0.000628784
SMTN	7.35893	17.6608	2.39991	0.000638793
DNMT3A	2.30391	8.24334	3.57798	0.000649077
SPINK5	11.7394	2.46037	0.209581	0.000650693
COL17A1	7.33698	0.338653	0.0461571	0.000650865
TOP1MT	2.30694	8.32909	3.61045	0.000655052
MITD1	3.84718	11.198	2.91069	0.000657596
TUBB	38.8698	20.5265	0.528082	0.000657927
ZNF443	1.84518	7.03606	3.81321	0.000658235
DZIP1L	0.67348	4.99223	7.41258	0.000661744
SPATA12	0.674752	4.8555	7.19597	0.000667321
FAHD2CP	0.384818	3.30501	8.58851	0.000672913
KIF12	2.32007	8.63358	3.72126	0.000681483
MUC13	21.7309	8.02781	0.369418	0.00068767
CYP4X1	1.02923	5.67492	5.51375	0.000689091
FABP2	7.26156	0.182794	0.0251729	0.000701856
UQCRC1	51.8609	30.1821	0.581982	0.000708515
KRT20	7.23918	0.143923	0.0198812	0.000717743
CRTAP	6.81362	16.2589	2.38624	0.000718175
BCKDK	4.44429	12.599	2.83488	0.000719808
SCGB3A1	0.170282	2.59428	15.2352	0.000724619
KPNA2	7.22596	0.75207	0.104079	0.000727294
PGAP2	2.84386	9.71204	3.41509	0.000741516
HYAL3	0.396852	3.2306	8.14057	0.000753921
S100A16	47.8304	27.6446	0.577971	0.000759332
MECOM	13.4828	26.8615	1.99229	0.000768105
WBSCR22	8.78243	19.1329	2.17854	0.000791028
RP11-82L18.2	0.175869	2.01733	11.4707	0.000794999
CHP2	7.11713	0.574737	0.080754	0.000810917
CRELD2	13.3244	3.06359	0.229924	0.000812384
FHDC1	1.90975	7.32192	3.83397	0.000819498
KDM5C	1.90993	7.7433	4.05423	0.000819992
ZCCHC11	3.94924	11.9452	3.02468	0.000821499
CEBPB	1.06793	5.59039	5.2348	0.000832417
FAM189A2	0.709989	4.02971	5.67573	0.00083626
RPL13A	170.115	212.962	1.25187	0.000838165
TSC1	3.95926	11.5685	2.92189	0.000839278
AKAP9	29.1564	47.2884	1.62189	0.000845122
RP11-568K15.1	7.54647	17.1772	2.27619	0.000845486
NFAT5	8.18568	18.3445	2.24105	0.000846784
GALNT5	9.41691	1.4424	0.153172	0.000847012
ZBED3	3.42553	10.0786	2.94219	0.000859597
FAM171A1	7.55789	17.4002	2.30226	0.000859728
SLC28A2	11.3937	2.61181	0.229233	0.000870568
HDLBP	43.4692	65.2493	1.50105	0.000872581
SPRR2D	7.04178	0.104758	0.0148767	0.000874385
CFTR	8.2157	18.0545	2.19756	0.000882974
CYP39A1	0.414457	3.51174	8.4731	0.000884502
KCND3	0.414601	3.29353	7.94386	0.000885631
NMUR2	7.02839	0.524862	0.0746774	0.000886171
RPS2	151.622	191.048	1.26002	0.000886741
CNKSR1	3.98643	11.0926	2.78259	0.000889125
RPL19	119.894	155.409	1.29622	0.00089025
MAGED2	8.22749	18.235	2.21635	0.000897554
MIA3	12.2741	24.8267	2.02269	0.000932509
FABP5	9.30471	1.53529	0.165001	0.000937389
RPL7A	112.198	146.181	1.30289	0.000940548
ZNF106	12.2951	24.4899	1.99185	0.000954354
CLIC1	52.4364	31.346	0.597791	0.000964596
ARHGEF19	1.51153	6.72024	4.44598	0.000967257
FASTK	8.93657	19.2611	2.15531	0.000971411
ARMC5	1.10118	5.27405	4.78947	0.000973007
VILL	11.2608	2.70175	0.239925	0.000973205
TRAPPC12	4.59731	12.1187	2.63605	0.000973567
MEP1A	6.90767	0.138922	0.0201112	0.000999881
SYCP3	0.740013	4.01163	5.42103	0.00100373
FAAH	7.0356	16.9915	2.41507	0.00101041
SIRT3	1.97555	7.01011	3.54843	0.00101503
TCF20	4.05188	11.5157	2.84207	0.00101937
MUC3A	32.5762	16.6565	0.51131	0.00102426
SIX4	0.434288	3.12673	7.19966	0.0010498
MOCS3	0.75089	4.96459	6.61161	0.00107013
CALM1	55.9423	34.4219	0.61531	0.00109156
IFI27	33.8217	17.7082	0.523575	0.00109206
LDHD	3.53285	10.8996	3.08523	0.00109682
CHRM3	1.54777	6.21411	4.01487	0.00110696
SNHG5	12.4355	24.2933	1.95355	0.0011119
SIL1	7.10273	16.0832	2.26437	0.00111658
TAGLN	1.55132	6.9189	4.46	0.00112145
NPIPB15	3.00856	9.3938	3.12236	0.00112551
SELENBP1	31.938	50.4794	1.58054	0.00113271
PLEKHB2	9.08739	1.21335	0.133521	0.00114038
SI	6.7734	0.104758	0.0154662	0.00114358
LAMB1	11.7692	23.6043	2.0056	0.00114491
NDRG2	6.49351	15.0999	2.32539	0.00114769
C15orf48	11.0631	2.5359	0.22922	0.00114826
DCP1B	2.01503	7.98337	3.96191	0.00114915
TBCD	5.27562	13.1166	2.48628	0.00115184
NFKBIZ	5.88943	14.5625	2.47265	0.00117096
IER2	14.5759	4.22219	0.289669	0.00117683
NAT9	3.56524	10.7506	3.0154	0.00117817
SERPINB9P1	0.202325	2.08623	10.3113	0.00118691
NEURL1	6.71969	0.880802	0.131078	0.00120668
ZFP90	2.52227	8.06753	3.19852	0.00121089
FSTL3	0.772735	4.74564	6.14135	0.00121326
COL9A2	1.15064	5.201	4.5201	0.00121507
DPH1	1.57802	6.71494	4.2553	0.00123524
RPS8	96.4765	127.491	1.32147	0.0012377
CA11	0.454376	3.07856	6.77536	0.00123817
POLM	3.04942	9.51423	3.12001	0.00124241
SMIM24	19.2905	7.31191	0.379042	0.00124877
LSR	23.563	39.7372	1.68642	0.00125693
GPRIN3	7.1918	16.7356	2.32704	0.00127193
NUTM2A-AS1	1.58715	6.65858	4.19531	0.00127616
SYVN1	10.4976	21.0287	2.00319	0.00128175
AC006978.6	1.58965	6.07136	3.8193	0.00128758
ZNF37A	3.06555	9.30208	3.03439	0.00129117
SRSF11	22.8405	38.5105	1.68606	0.00129364
VRK3	4.74903	12.7384	2.68233	0.00129504
LRRC2	0.208912	2.95995	14.1684	0.00130027
RRBP1	26.6865	43.1186	1.61574	0.00130492
ARL6IP1	23.6851	10.9742	0.463339	0.00131175
PPP6R2	4.17714	11.4432	2.73947	0.00131297
VPS25	16.0481	5.1444	0.320561	0.00133652
SLC7A5	0.793619	4.39688	5.54028	0.00136288
CYBRD1	1.17777	5.55407	4.71574	0.00136605
BCS1L	4.20637	11.1841	2.65884	0.00139069
CABLES1	2.57787	8.17919	3.17285	0.00140344
LTBP4	6.6292	15.5394	2.34409	0.00141171
ATP1A1	44.3836	65.2906	1.47105	0.00143102
PIGZ	1.62176	6.40304	3.94821	0.00144102
TPM3P9	0.805589	4.79109	5.94732	0.00145452
CLTB	27.7564	13.7884	0.496764	0.0014726
BTBD2	6.0345	14.5253	2.40704	0.00147839
ADAM28	7.94415	17.1765	2.16215	0.00147853
MFSD4	0.477485	3.51434	7.3601	0.00148273
RALGAPA2	12.0072	23.7979	1.98197	0.0014831
DCLRE1B	0.477603	3.49491	7.31761	0.00148406
MAB21L2	0.221594	2.0865	9.41587	0.00153721
CKS2	8.75533	1.12508	0.128502	0.00153722
NCOR2	3.14124	9.03407	2.87596	0.00154132
SCYL1	5.4487	13.6249	2.50057	0.00154752
SCG5	8.7401	1.38094	0.158001	0.00155837
MYL6	86.6646	60.5631	0.698822	0.00156026
SPRR1A	6.46201	0.104758	0.0162114	0.00156138
ANKRD26	2.62056	8.07908	3.08297	0.0015674
USF2	2.11829	7.5559	3.56698	0.00156751
GALNT6	8.64904	18.0516	2.08712	0.00157279
MYOM2	0.223411	2.39949	10.7403	0.00157322
CDK5RAP1	2.12275	7.38822	3.48049	0.00158799
CPVL	1.2144	5.42354	4.46603	0.00159204
NMRK1	3.70718	10.7593	2.90229	0.00159541
NFIA	7.35248	16.943	2.3044	0.00159853
MON2	8.66446	18.0021	2.07769	0.001604
ZNF69	2.12855	7.25567	3.40873	0.00161491
IMPDH2	17.8657	31.9644	1.78915	0.00161744
SIDT2	5.47599	13.467	2.45928	0.00161918
SRP9	20.3811	8.24506	0.404544	0.0016404
2008-03-01	2.13887	7.49324	3.50336	0.00166373
GPS1	10.0482	20.6531	2.05541	0.00167926
TMEM54	30.2661	15.8004	0.52205	0.00168976
NPM1	49.6501	71.3745	1.43755	0.00169337
ECM1	6.37716	0.58417	0.0916034	0.00169965
LCN2	20.1681	34.9745	1.73415	0.00170091
ADGRA3	3.74493	10.0985	2.69659	0.00172464
TRPM4	17.9443	31.1471	1.73577	0.00172864
TMED1	0.838853	4.39901	5.24408	0.00173299
TCP11L2	0.839537	4.69894	5.59705	0.0017391
HIP1	0.841944	4.11214	4.8841	0.00176071
EHF	18.7122	32.8318	1.75457	0.00176248
GSTA1	6.33542	0.341883	0.0539638	0.00177211
NEUROG3	6.31526	0.104758	0.0165881	0.0018082
PLP2	6.31366	0.915082	0.144937	0.00181108
GOLGA2P5	2.68353	8.98099	3.34671	0.00183693
PAK3	0.236064	2.89056	12.2448	0.00183861
NFX1	5.55556	13.6111	2.44999	0.00184403
MAN1C1	0.508126	3.69334	7.26855	0.00185629
ADCK4	2.17836	7.35544	3.3766	0.00186132
BSDC1	8.11814	17.4567	2.15033	0.00186147
N4BP2L1	0.853595	4.0938	4.79595	0.00186812
FASTKD2	2.17988	7.47926	3.43103	0.00186932
EPC1	3.78558	10.2715	2.71331	0.00187321
ANKRD17	9.46731	19.7516	2.08629	0.00188662
TRIM28	12.9542	24.4865	1.89024	0.00190403
PARP14	10.16	20.9566	2.06266	0.00191058
ZNF775	1.70635	6.7678	3.96624	0.001914
SPPL2B	9.48076	19.8468	2.09338	0.00191703
BACH1	2.18924	7.13908	3.26098	0.00191892
ANXA3	4.9744	12.0385	2.4201	0.00193184
TCIRG1	8.1472	17.3105	2.12471	0.00193293
PQLC3	2.71635	8.81441	3.24494	0.00199144
NF1	5.608	13.7596	2.45358	0.00200591
ANKS6	3.26304	9.75336	2.98904	0.00202521
ALPK1	3.26622	9.15127	2.80179	0.0020393
PPME1	5.00903	12.6733	2.53009	0.00204937
GSTP1	111.501	82.6114	0.7409	0.00208153
APP	15.2151	27.4731	1.80564	0.00208828
IKZF2	1.28356	5.24184	4.08381	0.00209498
GALNT7	25.053	40.4229	1.6135	0.00210853
PCGF3	8.89839	18.5235	2.08167	0.00214582
ZSCAN12	0.882212	4.95804	5.62002	0.00215221
GRTP1	3.29192	9.09043	2.76143	0.00215621
C6orf163	0.250033	2.50788	10.0302	0.00216221
PSMB8	19.9303	8.69182	0.436111	0.00217896
OPLAH	1.29471	5.55945	4.29396	0.0021861
TANC1	5.05057	12.5378	2.48246	0.00219804
TMPRSS3	5.66625	13.157	2.32198	0.00219936
PTK7	1.75307	6.37242	3.63501	0.00222223
ARHGAP1	15.2987	27.1447	1.77431	0.00225145
DEFA6	6.09264	0.1527	0.0250629	0.00225908
WDR6	11.7081	22.9935	1.96389	0.00226557
AC005154.6	3.88506	10.9227	2.81146	0.00228115
NUMBL	0.895444	4.37211	4.88261	0.00229368
EPCAM	72.3771	49.7641	0.687566	0.00230183
ZNF3	3.89038	10.1755	2.61556	0.00230482
ARMC7	1.31039	5.62715	4.29425	0.00231927
LUC7L3	20.5942	34.661	1.68304	0.00236543
WWC1	2.26726	7.71203	3.40148	0.00237398
SPEF2	1.31881	5.7531	4.36235	0.00239322
BRWD1	8.98951	18.3262	2.03862	0.00239494
C1QTNF1	0.905539	4.21465	4.6543	0.00240607
CDX2	6.02854	0.341989	0.0567283	0.00240865
MBTPS2	1.32176	5.845	4.42214	0.00241956
ZBTB44	3.91901	10.3188	2.63301	0.00243578
ZSCAN18	0.261773	2.04775	7.82264	0.00245984
UQCRQ	52.6721	33.19	0.630125	0.00248817
MCOLN3	2.81098	8.50896	3.02705	0.00249547
MBTPS1	6.3828	14.3752	2.25217	0.0025008
ERBB2	11.808	22.4465	1.90095	0.00251077
TCP1	11.8721	3.72012	0.31335	0.00252841
ITPR2	7.04179	15.4199	2.18977	0.00254719
PAQR4	0.91792	4.2876	4.671	0.0025493
AGXT	5.97087	0.143923	0.0241042	0.00255163
ABCC10	3.37187	9.96204	2.95445	0.00255468
EHD1	2.29593	7.7712	3.38477	0.00256098
LINC00982	1.33793	5.09371	3.80716	0.00256779
CD151	11.8339	22.2326	1.87873	0.00257778
FAM173A	5.14816	12.6591	2.45895	0.00258243
HMGCR	5.95291	0.923061	0.155061	0.00259789
LENG8	10.4408	20.8224	1.99433	0.00261311
BCYRN1	1.80592	6.67432	3.6958	0.00261563
LRRC75A	1.3442	5.07968	3.77896	0.00262711
HN1	25.3156	12.5226	0.494658	0.00263895
SIK1	3.96174	10.6081	2.67764	0.0026423
WWTR1	1.34689	5.70466	4.23541	0.00265288
POLR2J4	0.268937	2.99209	11.1256	0.00265328
MUL1	2.31111	7.05783	3.05388	0.00266447
CYCS	18.1189	7.35932	0.406169	0.00267979
PDXDC2P	6.44089	14.0622	2.18327	0.00271792
HOPX	8.11412	1.86705	0.230099	0.0027271
RHOA	33.3506	18.1453	0.544079	0.0027286
TMEM123	11.1947	21.0008	1.87596	0.00276478
HOXA5	0.937252	4.03802	4.30837	0.00278515
TRMT61A	1.82691	6.14925	3.36593	0.00278587
SEC24C	15.0022	5.80267	0.386787	0.00278679
TAZ	3.99508	10.856	2.71734	0.0028131
MAPK8IP1	0.275172	2.03596	7.39886	0.00282907
DDX39A	9.96899	2.0741	0.208055	0.00283986
CUL9	3.4234	9.12883	2.6666	0.00284127
TRIM11	2.87064	8.05926	2.80748	0.00286192
RPL8	169.488	206.443	1.21804	0.00286559
EIF2D	2.87145	8.21441	2.86072	0.00286718
SGSM1	1.37048	5.06648	3.69687	0.00288673
EFTUD1	1.8391	6.92612	3.76604	0.00288857
RPL31	111.336	141.494	1.27088	0.00289736
SLC16A10	0.277536	2.25581	8.12801	0.00289753
ZNF408	2.34613	7.24718	3.089	0.00291582
PTCH1	1.37381	5.30367	3.86056	0.00292096
AZGP1	17.0857	29.4732	1.72502	0.00292392
CAPZB	16.4719	6.69769	0.406614	0.00293382
ZNF771	0.578165	3.92262	6.78461	0.00294507
FLOT2	7.15292	15.3306	2.14326	0.00295785
CLDN7	33.15	18.2266	0.54982	0.0030088
MEIS2	2.36143	7.55983	3.20138	0.00303128
PTPRJ	2.36461	7.39272	3.1264	0.00305571
MYO18A	1.86294	6.97331	3.74317	0.00309778
CATSPERB	0.961232	4.58028	4.76501	0.00309915
MRPL20	13.2592	4.82686	0.36404	0.00310097
H3F3B	73.8787	51.9464	0.703131	0.00311511
PRKCSH	7.8579	16.9616	2.15854	0.0031193
RPS19	116.014	146.503	1.26281	0.00311953
RORC	5.26819	12.5769	2.38732	0.00312882
ARHGEF28	5.26896	12.4621	2.36518	0.0031326
TNFRSF19	0.285459	2.2844	8.00255	0.00313444
OCEL1	2.91186	8.56665	2.94198	0.00313906
MPC1	7.95129	1.44742	0.182037	0.00315206
MKRN5P	0.286787	2.70797	9.44244	0.00317526
DEFA5	5.74849	0.200641	0.0349032	0.00318716
CDKN2AIP	1.87345	6.11044	3.2616	0.00319359
LAMA5	4.06398	10.7358	2.64169	0.00319418
PRMT9	1.40196	5.24757	3.74303	0.00322248
DUSP6	6.56241	14.0271	2.1375	0.00322267
KCNE2	0.289069	2.91301	10.0772	0.00324617
TAGLN2	36.8957	21.8063	0.591026	0.0032472
TPCN1	8.56673	17.0665	1.99218	0.00324989
NEURL4	0.973377	4.05939	4.17042	0.00326755
ING4	4.67874	11.7784	2.51743	0.00327037
ZFR	9.26362	18.6491	2.01315	0.00329504
IP6K2	16.4877	28.3209	1.7177	0.00330901
INO80D	7.24066	15.5393	2.14611	0.00331947
PLD2	1.41275	5.1358	3.63533	0.00334398
SLC25A1	19.2293	8.46098	0.440005	0.0033647
2009-09-01	2.94554	8.65779	2.93928	0.00338078
CMAS	5.6871	0.698187	0.122767	0.00338896
C15orf41	1.41846	5.80348	4.0914	0.00340967
CAPN5	20.6105	9.22051	0.44737	0.00348699
RIMBP2	5.65787	0.30493	0.0538949	0.0034895
IGF1R	1.90488	6.97581	3.66207	0.00349364
RP11-44M6.3	0.29694	2.03165	6.84196	0.00349825
ABCC6	2.42009	7.35773	3.04027	0.00350715
BAG2	0.608246	3.368	5.53723	0.00352349
RPL23	55.4473	76.9316	1.38747	0.00353107
F3	12.1565	22.5284	1.85321	0.00354909
ZNF23	0.298976	2.61844	8.75802	0.00356534
GPHN	2.42952	7.11632	2.9291	0.00358871
FMNL2	2.43101	7.15475	2.94312	0.00360174
ALDOB	5.61593	0.104758	0.0186538	0.00363896
CXCL3	4.74618	11.3316	2.38752	0.00365665
ZNF692	3.55109	9.16112	2.57981	0.00366291
LAMB3	6.00699	13.4399	2.23738	0.00366375
CCDC136	0.301965	2.25453	7.46621	0.00366522
CLIC6	2.43904	7.45875	3.05807	0.00367256
ZFAND2B	5.60599	0.854402	0.152409	0.00367532
EIF3L	28.2829	43.2142	1.52793	0.00369188
ZBTB7C	6.66543	14.5633	2.18491	0.00370861
HPCAL1	17.5957	7.2611	0.412663	0.00373938
FAM53C	1.93443	6.73139	3.47977	0.00379483
SAT2	4.77035	11.011	2.30822	0.00380369
DNASE1	4.16955	10.5163	2.52216	0.00385742
GPATCH2	3.00993	8.52081	2.8309	0.00388339
PSMB9	7.70732	1.12019	0.145342	0.00391339
OSBPL9	5.41574	12.4645	2.30153	0.00392564
ADAL	1.01804	4.27508	4.19931	0.00394365
SYNGR2	73.7262	97.1059	1.31711	0.00394669
ESYT3	0.311015	2.7492	8.83946	0.00397807
CCL20	0.630524	3.43679	5.45069	0.00399843
ITPK1	7.67914	1.5006	0.195412	0.00401224
IPO7	4.80725	11.7069	2.43526	0.00403735
FAM120B	19.0255	31.681	1.66519	0.00407106
RPL37	66.9052	89.1002	1.33174	0.00407535
MANF	7.65864	1.62416	0.212069	0.00408566
NR4A2	7.4043	15.3091	2.06759	0.00409109
PLEKHM1P	4.20404	10.2719	2.44333	0.0040964
CCDC64B	4.82254	11.2785	2.33871	0.00413748
OAS1	9.50545	2.93563	0.308836	0.00414423
TOB1	21.3676	34.3661	1.60833	0.0041491
CIRBP	14.5307	25.2614	1.73849	0.00418263
FUT6	8.09891	16.177	1.99743	0.00418524
KMT2E	11.6091	21.3137	1.83596	0.00419465
NRARP	2.49497	7.05147	2.82627	0.00419625
USMG5	15.9197	6.85809	0.430793	0.00422006
VDAC3	14.3969	5.9265	0.411651	0.00422552
RABGAP1	4.83595	11.0987	2.29505	0.0042269
DIAPH1	8.11192	16.3944	2.02103	0.0042504
SEMA3B	6.11298	13.06	2.13644	0.00425443
UBE2Q2P1	0.641807	3.26559	5.08812	0.00425469
DMTF1	5.47098	12.7625	2.33277	0.00426308
GLP1R	0.319219	2.18351	6.84016	0.00427532
NOP10	15.8992	6.61073	0.41579	0.0042769
KMT2C	14.5571	25.3541	1.7417	0.0042786
ERGIC3	26.1443	40.8123	1.56104	0.00430965
COX6C	27.1193	14.423	0.531835	0.00432028
CNTROB	1.98277	6.36998	3.21267	0.00432952
ZNRD1-AS1	1.98277	6.50478	3.28065	0.00432953
TPST1	0.320804	2.29742	7.16143	0.00433423
ZNF275	1.98318	6.5995	3.32774	0.00433426
AP000344.4	0.321184	2.90861	9.05591	0.00434843
C15orf54	0.321248	2.01836	6.28288	0.00435085
PRSS3	24.3915	12.2457	0.502047	0.0043763
LYNX1	5.4281	0.653066	0.120312	0.00439089
YAP1	1.49562	5.22819	3.49567	0.00439401
SLF2	4.24691	10.1579	2.39184	0.00440973
FAM161B	1.04619	4.09365	3.9129	0.00441787
MXD4	8.14474	16.5642	2.03373	0.00441838
CPSF1	7.47213	15.3269	2.05121	0.00445122
STAT6	14.6116	25.1432	1.72078	0.00448204
PSMD2	11.1175	3.7641	0.338574	0.00449733
CASP3	5.40363	0.936008	0.173218	0.00449969
D2HGDH	2.53163	7.58822	2.99736	0.00456948
CDPF1	1.05484	4.59463	4.35577	0.00457128
STMN1	24.3009	12.3812	0.509495	0.00459516
EEF2K	2.53437	7.81992	3.08554	0.00459837
GBP2	3.09425	8.82396	2.85173	0.00462783
XPO1	8.18452	16.0693	1.96337	0.00462925
RPL14	51.8469	71.1409	1.37213	0.00463029
PLEKHA5	6.17777	13.8485	2.24166	0.00465201
GATM	8.87953	17.0539	1.92058	0.00465676
UBA1	21.5348	34.4798	1.60112	0.00465718
HOXB5	2.01021	6.10021	3.03461	0.00465731
BICD1	1.05995	4.24898	4.00865	0.00466383
CCNY	3.67938	9.44234	2.56628	0.00466746
GPR143	0.329579	2.18442	6.62791	0.00466942
HSD11B2	12.6855	4.33219	0.341506	0.00468319
HBP1	2.54242	7.24591	2.85001	0.00468401
MCL1	7.50351	1.5022	0.2002	0.00468585
DRAM1	1.06162	4.26288	4.01544	0.00469434
EEF1D	33.5498	49.6367	1.4795	0.00469618
C1GALT1	7.52192	15.9066	2.1147	0.00473177
RPL36	80.3333	104.958	1.30654	0.00473466
NSMCE4A	5.34416	0.986316	0.18456	0.00477541
HDGFRP2	1.06692	4.10544	3.84792	0.00479207
RAP2A	2.55334	7.11812	2.78777	0.00480211
CTSF	1.06755	4.01906	3.76474	0.00480378
WSB2	5.33448	0.993231	0.186191	0.00482185
EPG5	2.5561	7.06129	2.76252	0.0048324
DDX43	0.333968	2.43762	7.29897	0.00484273
RPS21	37.7397	54.2645	1.43786	0.00490388
GYG2	1.07312	4.77315	4.44792	0.00490816
CD276	3.12379	8.43984	2.70179	0.00491333
SGSM2	3.71079	9.7201	2.61942	0.00494353
ZSCAN2	1.07508	4.70928	4.38041	0.00494522
GAPDH	176.802	143.444	0.811327	0.00495203
RNPC3	4.938	11.8104	2.39174	0.00495947
SDCCAG8	6.89113	14.456	2.09777	0.00498408
PSME2	26.8358	14.5442	0.541971	0.00499644
ETHE1	33.3787	19.6134	0.587603	0.00500473
CAPS	3.72063	9.18214	2.4679	0.00503267
DYNC2H1	0.673672	3.03285	4.50197	0.0050377
FCHSD2	0.338921	2.07473	6.12158	0.00504297
TRMT44	1.08028	4.26103	3.94437	0.00504477
MTR	2.57513	7.21382	2.80134	0.00504478
TFDP2	4.94932	11.509	2.32536	0.00504657
TMSB10	110.565	84.1103	0.760732	0.00505589
TPP1	10.3736	19.1511	1.84614	0.0051014
MKNK1	3.14353	8.47418	2.69576	0.00511156
UGGT2	2.58131	7.07167	2.73957	0.00511519
RP4-612B18.3	0.104758	1.18116	11.2751	0.00511849
ZNF532	1.54605	5.14481	3.3277	0.00514139
ZNF236	2.05144	6.79394	3.31179	0.00518448
SDCBP	18.5151	8.83985	0.477441	0.00519061
GOLGA8B	4.97056	11.3808	2.28963	0.00521334
LIFR	1.08912	4.05911	3.72698	0.00521703
TUBA1A	10.911	3.83096	0.351111	0.00525521
INSIG1	5.24594	0.458739	0.0874464	0.00526826
RPS4Y1	17.0748	28.4816	1.66805	0.00527465
ZSCAN20	0.344746	2.58417	7.49588	0.00528476
SCAND2P	1.09419	4.79527	4.38248	0.00531783
ASXL2	3.17161	8.38278	2.64307	0.00540428
PFN1	82.7193	60.7757	0.734722	0.00540983
CADPS	12.468	4.60179	0.369089	0.00546655
MIPOL1	2.07278	6.94641	3.35126	0.00547426
SYMPK	3.18028	8.32425	2.61746	0.00549716
SPPL3	3.77122	9.60187	2.54609	0.0055107
ARHGEF1	5.65355	12.7584	2.25671	0.00554818
KANSL3	5.18783	0.276922	0.0533793	0.00558353
MID1	5.18707	0.488252	0.0941287	0.00558775
COG1	3.18874	8.07532	2.53244	0.00558907
PACSIN3	1.10768	4.13137	3.72976	0.00559234
ZNF426	1.57445	5.78937	3.67707	0.00560109
ERBB3	23.3896	36.2072	1.54801	0.00561536
MTO1	1.57537	5.64999	3.58645	0.0056165
AC092338.5	0.110051	1.26787	11.5207	0.00562904
VPS16	2.08484	6.15503	2.95228	0.00564329
RPL4	108.282	135.953	1.25554	0.00565406
MTERF4	3.19654	8.61771	2.69595	0.00567476
ZKSCAN3	1.11263	4.50939	4.0529	0.0056957
ZNF862	1.58073	5.17176	3.27175	0.00570667
PIK3IP1	2.63239	7.40913	2.8146	0.00572686
NUPR1	3.20189	8.11285	2.53377	0.0057341
SLC43A1	5.67921	12.1488	2.13917	0.00575117
XXbac-B562F10.11	0.111442	1.09398	9.8166	0.00576691
PEF1	6.33943	13.7835	2.17426	0.00577586
REEP4	7.26277	1.19877	0.165057	0.00579259
PAPD4	3.80076	9.45862	2.48861	0.00580585
ARIH2	5.04439	11.4094	2.2618	0.00582728
SOX4	43.1156	27.2801	0.63272	0.00583137
GSC	0.11211	1.69744	15.1408	0.00583374
PIAS3	3.21185	8.11708	2.52722	0.00584604
BTF3	42.2801	59.8533	1.41564	0.00589551
RNF31	0.704981	3.2991	4.67971	0.00589567
CKB	9.09739	17.0125	1.87004	0.00590548
CSNK1E	5.05381	11.3219	2.24026	0.00590963
LDHB	7.23951	1.08109	0.149332	0.00591219
CLDN15	5.12873	0.956315	0.186462	0.00592343
MYO5B	7.23042	1.66133	0.22977	0.00595965
GUCY2C	9.0553	2.46513	0.27223	0.00596037
SESN1	3.22277	8.067	2.50312	0.00597058
RPL27A	90.7136	115.487	1.27309	0.00597345
SSBP2	1.59708	5.06305	3.17019	0.00598837
ATR	3.81936	9.90526	2.59343	0.00599789
ASPM	5.11609	0.330968	0.0646916	0.00599878
BIRC6	14.9719	25.5589	1.70713	0.00604208
TNFRSF11A	14.9729	25.4065	1.69683	0.00604713
HEATR1	1.60055	5.20308	3.25082	0.0060493
FAM227B	0.3622	2.0876	5.76366	0.0060505
ATXN2L	5.06984	11.3142	2.23168	0.00605175
TTR	5.10701	0.173929	0.0340569	0.00605353
NFE2L2	9.1212	17.7637	1.94752	0.00605705
GBA2	10.7173	3.85329	0.35954	0.00607686
TSPYL4	5.10164	0.694882	0.136208	0.00608615
ATP5A1	47.9033	31.161	0.650497	0.00614041
TP53INP2	5.08626	0.900094	0.176966	0.00618046
ELOF1	7.75058	15.3686	1.98289	0.0062109
HOXA6	0.366084	2.78113	7.59696	0.00622942
SULT1B1	16.7621	7.36104	0.439148	0.00629069
SYTL2	22.3568	11.8092	0.528216	0.00629239
DGKH	5.0631	0.895785	0.176924	0.00632525
SLC7A8	10.5911	19.6053	1.85111	0.00632851
TRMT2A	3.85256	9.48098	2.46096	0.00635284
PNP	10.6499	3.48625	0.327351	0.00639057
PHF8	2.13557	6.19059	2.8988	0.00639756
LINC01250	0.11768	1.32983	11.3005	0.00640413
ACTR3C	2.13747	6.60543	3.09031	0.00642714
AKR1C3	28.9568	16.5601	0.57189	0.00644505
FGFR4	5.11437	11.014	2.15353	0.00646087
NEFLP1	0.118512	1.0775	9.09186	0.0064915
NR1H3	4.48319	10.6663	2.37917	0.00649376
CGNL1	1.62606	5.90195	3.6296	0.00651229
ZNF654	1.15127	4.00282	3.47686	0.00654801
CPNE1	11.3573	20.0512	1.76549	0.00657727
RABIF	2.14717	6.37684	2.96988	0.00658007
RP4-758J18.2	1.62976	5.2792	3.23925	0.00658145
RP4-764D2.1	0.119527	1.00555	8.41273	0.00659876
EXOC2	2.69992	7.22257	2.6751	0.00661912
FLOT1	10.6439	19.39	1.8217	0.00666034
NOSTRIN	5.13724	11.99	2.33393	0.00667928
MKS1	2.70431	7.15418	2.64547	0.00668046
N4BP2L2	19.7202	31.096	1.57686	0.00669149
PABPC1	94.6279	119.025	1.25782	0.00669324
ATP5J2	16.6595	7.5346	0.45227	0.00670011
C5orf42	1.63808	5.43419	3.31741	0.00673903
PHC3	7.82222	15.5464	1.98746	0.00674431
CCT7P1	0.12102	1.31887	10.898	0.00675792
ZDHHC3	10.5741	3.40177	0.321708	0.00676228
SEMA4D	1.64015	5.22997	3.18872	0.00677857
HEPH	12.1624	4.78101	0.393097	0.00678136
MST1P2	1.16131	4.48933	3.86573	0.00678328
ZNF141	1.64067	5.54211	3.37795	0.00678866
HBD	4.98847	0.104758	0.0210001	0.00681543
CDH1	26.1176	39.4407	1.51012	0.00688465
SEC62	10.6796	19.4015	1.8167	0.00689221
MTND2P28	66.6047	87.1649	1.30869	0.00691131
FER1L6	7.05964	1.7777	0.251812	0.00692286
ADGRG1	10.6918	19.3119	1.80624	0.00697304
UBE2C	4.96194	0.291399	0.0587269	0.00699865
MYO1C	9.97379	18.0294	1.80768	0.0069995
RPLP2	85.9235	109.375	1.27293	0.00700266
IGSF3	1.65246	5.37115	3.25039	0.00701785
TMC4	7.85807	15.3353	1.95154	0.00702467
TM7SF3	7.17151	14.9588	2.08587	0.00704021
EPB41L4B	4.95545	0.370556	0.0747773	0.00704419
POLR2J3	1.65513	5.21179	3.14888	0.00707033
SH2D3A	4.95145	0.924817	0.186777	0.00707245
DYRK2	7.03065	1.97826	0.281377	0.00710086
ZSWIM6	1.65813	5.6594	3.41312	0.00712993
STXBP1	4.93454	0.354165	0.0717726	0.00719307
STRN4	3.32174	8.83625	2.66013	0.00719462
LRRFIP2	3.32553	8.85474	2.66265	0.00724509
AHCYP4	0.125494	1.35803	10.8215	0.0072454
WNK2	8.5854	16.1921	1.88601	0.00725021
HIGD2A	17.9527	8.1616	0.454618	0.0072523
SNX5	14.4508	24.1486	1.67109	0.00729655
PRRT3	0.75145	3.29819	4.3891	0.00734003
STX3	4.5677	10.7349	2.35018	0.00740246
RAD23A	7.90563	15.4313	1.95194	0.00741109
SEC24B	5.21378	11.1786	2.14404	0.00745291
MFSD10	6.53943	13.5179	2.06713	0.00745688
MAST4	2.7579	7.61655	2.76172	0.00746561
MACF1	10.7652	19.4172	1.8037	0.00747604
DHCR24	13.5478	5.44506	0.401914	0.00748335
ATG16L2	3.95143	9.99031	2.52828	0.00750737
POLA1	1.19149	4.44379	3.7296	0.00752597
TUFT1	2.204	6.13232	2.78236	0.00753048
MST1	1.1927	4.28681	3.5942	0.0075569
SELM	6.55676	13.6426	2.0807	0.0076191
STIP1	8.74334	2.19356	0.250883	0.00765008
HOOK3	4.59245	10.6618	2.32159	0.00768654
RRP7BP	1.19818	4.11963	3.43822	0.00769807
GATAD1	4.59423	10.142	2.20756	0.00770725
KLK8	4.86407	0.104758	0.0215372	0.00771828
DHX32	6.56737	13.4696	2.05099	0.00771983
SLC36A1	1.19919	4.14862	3.45952	0.00772414
CPNE7	1.20082	4.08569	3.40241	0.00776665
ARHGEF37	2.21887	6.31371	2.84546	0.00779502
SLC2A11	3.37112	8.54762	2.53554	0.00787276
KRT18P42	0.131071	1.07913	8.23318	0.00787469
CABIN1	5.91937	12.4365	2.10099	0.00795304
THOC6	4.82644	0.771951	0.159942	0.00801429
TMEM38A	4.8244	0.669388	0.138751	0.00803064
GSPT2	0.402078	2.24606	5.58613	0.00803795
GSE1	12.3175	21.8188	1.77137	0.00803944
ALDH1A1	23.2343	12.4672	0.536589	0.00807664
TTLL6	2.79727	7.20272	2.57491	0.00808521
MTA3	3.38674	8.6579	2.55642	0.00809707
RNF25	2.23581	6.17231	2.76066	0.00810479
NFIX	2.23814	6.84905	3.06015	0.00814807
KMT2D	7.29713	14.1136	1.93414	0.0081583
ATP5G3	49.5622	33.7051	0.680056	0.0081873
MARCKSL1	40.4776	56.244	1.38951	0.00819448
NAB2	0.405067	2.06213	5.09084	0.00820052
ZNF792	0.776439	3.93904	5.07321	0.00820506
NHS	2.24156	6.2143	2.77231	0.00821187
GTPBP4	4.7981	0.195725	0.0407922	0.00824464
pk	5.94959	12.1036	2.03435	0.00827158
CYP2W1	2.81032	7.80296	2.77654	0.00829878
PNISR	23.2205	35.4905	1.52841	0.00831488
SNED1	1.22317	4.32441	3.5354	0.00836463
AHI1	7.32292	14.2334	1.94367	0.00840434
APOBEC3G	0.409014	2.15741	5.27465	0.00841817
PARP9	8.62279	2.45032	0.284168	0.00842023
CCDC144A	1.72009	5.56732	3.23664	0.0084415
IARS	9.44414	17.754	1.8799	0.00844419
ATP2A3	13.3617	5.88596	0.440509	0.0084645
FER1L4	4.77128	0.640531	0.134247	0.00846882
MT1G	31.3839	45.4809	1.44918	0.00847532
ATHL1	1.72164	5.78472	3.36	0.00847633
SGSH	5.30702	11.9835	2.25804	0.00848835
DTX3	0.410418	2.25888	5.50386	0.00849636
RTKN	3.41486	8.14235	2.38439	0.00851322
AGO1	3.41848	8.06216	2.3584	0.00856795
S100A6	169.729	139.639	0.822715	0.00857335
LMCD1	1.23072	4.73051	3.8437	0.00857353
ZNF702P	0.41198	2.55178	6.19394	0.00858393
CRLS1	9.46572	17.9588	1.89724	0.0086273
NUMA1	8.75374	16.1871	1.84917	0.00865789
CD248	0.138295	1.01848	7.36451	0.00872508
RUFY2	2.2691	6.66438	2.93702	0.00873957
MAD1L1	3.43011	8.14427	2.37435	0.0087455
FBP2	0.792486	3.77799	4.76727	0.00879424
FBXO32	4.04875	9.63806	2.3805	0.00879544
MRPL50	4.72714	0.878756	0.185896	0.00885096
AC007036.4	0.139358	1.20807	8.66886	0.00885342
TTYH1	0.794082	3.73101	4.69852	0.00885432
APOBEC3C	5.34043	11.1597	2.08966	0.00888545
GUK1	40.8263	26.1743	0.641115	0.00890244
TMEM43	4.058	9.18518	2.26347	0.00892626
PAK1	8.54818	2.49545	0.291928	0.00893391
KAT8	2.84775	7.4578	2.61883	0.00893513
LINC00174	1.244	4.87192	3.91633	0.00894995
FAM46C	7.3839	14.8123	2.00602	0.00900974
DENND6B	0.798582	3.74687	4.6919	0.00902513
ADPRHL1	0.799124	3.44465	4.31053	0.00904582
AC093627.10	0.141199	1.48633	10.5265	0.00907786
ZNF561	3.45185	8.72304	2.52706	0.00908491
FAM210B	10.2515	18.5644	1.8109	0.0091542
SUV420H1	6.70791	13.6276	2.03157	0.00915578
ERAL1	6.72991	1.15857	0.172152	0.00923321
TATDN2P2	0.142997	1.43149	10.0106	0.0092996
NUP188	2.86906	7.14127	2.48907	0.0093131
RXRA	2.86938	7.79588	2.71692	0.00931899
DBI	26.889	15.9847	0.59447	0.00932045
FHOD1	1.75801	5.42382	3.08521	0.00932444
COX11	5.37803	11.4404	2.12725	0.00934957
SPICE1	6.72597	13.7589	2.04563	0.00935459
YPEL3	4.72513	10.1689	2.15209	0.00935638
PIFO	0.42554	2.85208	6.70226	0.00936605
IDI1	6.70844	1.38601	0.206606	0.00940738
RPL28	49.3115	66.8088	1.35483	0.00948463
HIP1R	4.74243	10.8616	2.29031	0.00959315
RPS4X	112.008	137.78	1.2301	0.00959821
DYNC1LI2	7.4408	14.9872	2.01419	0.00960515
ARID5B	5.39923	11.1215	2.05984	0.00961939
COX7B	28.1075	16.8766	0.600428	0.00964001
EFCC1	0.430135	2.74309	6.37727	0.00964021
DUSP1	15.575	25.8843	1.66191	0.0096459
SFPQ	14.8122	24.2254	1.63551	0.00968588
TIMM10	6.67487	1.87884	0.281479	0.00968622
TSPAN6	4.75576	10.8952	2.29096	0.00977878
RN7SL308P	0.146848	1.05828	7.20662	0.00978237
VPS54	2.89638	7.04868	2.43362	0.00981512
RPS12	73.7616	94.2876	1.27827	0.00983465
MICAL3	2.89996	7.22666	2.49198	0.00988245
C21orf33	8.888	16.4604	1.85198	0.00993052
SLC45A1	0.148164	1.89958	12.8208	0.00994985
ARSE	2.32881	6.45384	2.77131	0.00996847
ANP32B	8.89213	16.9834	1.90994	0.00997183
CYP3A5	17.3943	8.56734	0.492538	0.0100444
ZDHHC11B	1.78746	5.10936	2.85844	0.0100543
SERINC3	9.62338	17.779	1.84748	0.0100642
HM13	21.1349	32.5571	1.54044	0.0100852
MMP2	0.149327	1.12564	7.53805	0.0100989
SGPP1	0.438204	2.72601	6.22088	0.0101328
IL32	4.59066	0.265023	0.0577309	0.0101454
TMEM2	7.49136	14.8305	1.97968	0.01016
TCEAL3	1.28428	4.01618	3.12718	0.0101608
ASB1	1.79314	5.02541	2.80259	0.0101995
ADCY7	0.439385	2.1769	4.95442	0.0102062
KLHDC4	1.79423	5.28281	2.94434	0.0102276
ERLIN2	3.52305	8.3841	2.37979	0.0102665
CLDN3	22.762	12.9433	0.568634	0.0102991
C19orf52	1.28986	4.22678	3.27693	0.010337
PIAS1	2.92648	7.86109	2.6862	0.0103911
ZNF594	0.832961	3.57772	4.29518	0.0104011
CAST	21.4093	11.7018	0.546576	0.0104265
RP11-274B21.14	1.29379	4.17782	3.22914	0.0104621
RPL13P12	16.4625	26.2384	1.59383	0.0104759
CXCL5	0.152576	1.01004	6.61991	0.0105207
NOTCH1	3.53792	8.91312	2.51931	0.0105272
PKHD1	0.444968	2.25614	5.07035	0.0105569
ESYT1	4.54908	0.562511	0.123654	0.0105761
RBMX2P3	0.153163	1.57618	10.2909	0.0105977
SEPSECS	4.16824	9.73127	2.33462	0.0106009
RPL34	75.773	96.5832	1.27464	0.0106487
KCNMB3	0.153585	1.80384	11.7449	0.0106532
RPLP0	199.331	232.328	1.16554	0.0106609
PSMB6	21.3629	11.9247	0.558197	0.0106828
SHROOM1	1.30109	4.47863	3.44221	0.0106976
CHD9	13.4148	22.5369	1.68	0.0107085
RAB2B	1.30179	4.37753	3.36271	0.0107203
CDS1	6.55739	1.71805	0.262003	0.010727
TCEB3B	0.15422	1.06777	6.92366	0.0107369
TLL2	0.840902	3.14326	3.73796	0.010737
CASD1	1.8147	5.21935	2.87616	0.0107646
AFTPH	5.48581	11.6062	2.11569	0.0107846
TTC23	1.30376	4.91148	3.76716	0.0107847
SPRY1	3.55371	8.68059	2.44269	0.0108094
PEX5	0.842706	3.38598	4.01798	0.0108143
CAPN12	1.30469	4.98463	3.82054	0.0108152
KIF3A	1.81764	5.7918	3.18643	0.0108435
C9orf43	0.155055	1.87308	12.0801	0.0108476
AAR2	2.95091	7.9849	2.70591	0.0108767
COX8A	34.1503	21.5217	0.630204	0.0108926
HNRNPU	22.0643	33.0968	1.50002	0.0109184
EP300	6.85936	13.5382	1.97369	0.0109301
B4GALT7	4.19085	9.72821	2.3213	0.010972
CROCCP2	2.95715	7.36344	2.49005	0.0110034
RPAP2	4.19494	9.49545	2.26355	0.0110402
YWHAZ	99.6035	77.7617	0.780713	0.0110414
BAIAP2L2	10.4549	18.1276	1.73389	0.0110468
MXD1	4.50358	0.974081	0.21629	0.0110684
SLC46A1	0.45294	2.76251	6.09908	0.0110697
DHRS12	1.82663	5.55321	3.04014	0.0110867
BTN3A2	4.50126	0.628986	0.139736	0.0110942
PAPD5	1.82775	5.04034	2.75767	0.0111173
FGFR2	4.84702	10.7081	2.2092	0.0111247
ASS1	14.9971	24.1536	1.61055	0.0111346
GPR75	0.454189	2.96866	6.53618	0.0111514
USP48	5.51225	11.3743	2.06346	0.0111614
TUBB4BP7	0.157891	1.04471	6.61668	0.0112271
PUF60	12.9289	5.46415	0.422629	0.0112386
ASS1P12	0.159004	1.09398	6.88022	0.0113775
NDUFC1	14.36	6.53924	0.45538	0.0113967
SEZ6L2	4.21887	9.92045	2.35145	0.0114455
UBR5	6.2098	12.9422	2.08416	0.0114475
MAML2	1.32429	4.06455	3.06923	0.01147
SLC30A6	1.84063	5.01956	2.72709	0.0114731
CCDC34	2.39504	6.96618	2.90859	0.0114737
STARD10	51.5188	68.4382	1.32841	0.0114885
C14orf37	0.459293	2.58433	5.62677	0.0114885
ANKRD18A	1.84191	5.37631	2.91887	0.0115091
DCTPP1	6.47513	1.803	0.27845	0.01152
PEX6	2.39763	6.00094	2.50286	0.0115358
LINC00355	0.1602	1.17922	7.3609	0.0115403
LINC00963	1.84323	5.12619	2.78108	0.0115461
TCERG1	15.0523	24.2706	1.61242	0.0115997
FRAT1	0.860914	3.06421	3.55926	0.0116145
MBIP	1.33031	4.18487	3.1458	0.0116763
CSRP1	15.7379	7.52207	0.477958	0.0116875
BCOR	4.23373	9.09032	2.14712	0.0117027
BDH2	6.23015	12.3188	1.97728	0.0117308
POLDIP3	3.60524	8.25247	2.28902	0.01177
PTK2B	4.44132	0.975614	0.219668	0.0117795
CRAT	4.44091	0.828017	0.186452	0.0117843
PLEKHA6	10.5267	18.5253	1.75984	0.0117854
ATP10B	4.44049	0.677118	0.152487	0.0117892
INHBB	0.162054	1.88517	11.6329	0.0117946
KTN1-AS1	0.162084	1.2753	7.86812	0.0117987
ALOX12-AS1	0.865463	3.29698	3.8095	0.0118202
USP28	1.33482	4.98034	3.7311	0.0118326
HMGB2	11.3505	4.51457	0.397742	0.0119027
SREBF1	6.24436	12.3724	1.98137	0.0119318
RGL2	4.89902	10.4098	2.12488	0.0119523
SGCE	0.163239	1.25983	7.71769	0.0119584
WASF2	9.80767	17.3027	1.7642	0.0119787
PCAT7	0.466581	2.68228	5.74879	0.0119801
EFCAB2	0.869671	3.94684	4.53832	0.0120125
LINC-PINT	0.467306	2.60748	5.5798	0.0120296
NDUFB3	14.2707	6.40653	0.44893	0.0120442
GXYLT2	0.164271	1.80522	10.9893	0.0121018
ELP2	4.91037	10.4191	2.12186	0.0121391
MICAL1	8.1588	2.65333	0.325211	0.0121451
NCOR1	32.1022	45.9269	1.43065	0.0121709
UAP1L1	0.873676	3.97697	4.552	0.0121974
PLEKHH1	5.5821	11.1901	2.00464	0.0122053
OTUD5	3.63022	8.5841	2.36462	0.0122579
FBXL18	0.471344	2.7356	5.80382	0.0123077
GP2	6.3948	1.39744	0.218527	0.0123495
IFITM3	41.203	27.7735	0.674066	0.0123535
NDOR1	0.472279	2.35345	4.98317	0.0123727
DGCR14	1.35062	4.94677	3.66261	0.0123914
ATP5B	91.2346	70.237	0.76985	0.0123955
ZDHHC7	4.2739	9.71771	2.27373	0.0124199
ATM	4.27405	9.33688	2.18455	0.0124227
SPINK7	4.38634	0.104758	0.0238829	0.0124453
LXN	4.3858	0.340742	0.0776921	0.0124521
BRD1	3.64191	8.05399	2.21147	0.0124915
SLC22A13	0.167151	1.15857	6.93127	0.0125062
RGL3	1.87791	5.82773	3.1033	0.0125486
WWP2	4.93606	10.264	2.0794	0.0125699
TMEM97	8.40762	15.1414	1.80091	0.0126175
COG8	1.88092	5.63488	2.99581	0.0126383
MEG9	0.168372	1.0955	6.50639	0.0126794
MZF1	4.28805	9.03867	2.10787	0.0126804
MST1L	3.03582	7.83646	2.58133	0.0126952
PTPN4	2.45396	6.31135	2.57191	0.0129452
CGREF1	3.04697	7.34956	2.41209	0.0129497
SPATA6	1.89139	5.02669	2.65767	0.012954
CA2	23.6062	13.0807	0.55412	0.0130006
HDAC1	12.6999	5.11372	0.402659	0.0130346
GOT2	11.3922	19.0927	1.67594	0.0130791
ELP5	5.64304	11.338	2.0092	0.0131757
SPATA41	0.172084	1.24691	7.24591	0.0132124
PNKD	12.9257	21.6444	1.67453	0.0132816
MBOAT2	8.04095	2.60658	0.324163	0.013319
GLTSCR1L	1.90411	5.99633	3.14916	0.0133452
RP4-530I15.9	0.173238	1.18116	6.81813	0.01338
TEP1	4.32504	9.14488	2.1144	0.0133805
EIF4E3	0.899047	3.2391	3.60281	0.013411
CKMT1B	8.02908	2.19214	0.273025	0.013443
NSUN7	1.90736	5.91361	3.10042	0.0134465
HERC2P3	1.90744	5.98994	3.1403	0.013449
TMEM11	8.02675	2.77647	0.345902	0.0134676
ZFHX3	6.34807	12.5443	1.97608	0.0134808
MARVELD2	6.2921	1.92895	0.306567	0.0134951
IFT140	3.69232	8.2244	2.22744	0.013536
SMARCD1	3.07373	7.55938	2.45935	0.0135752
RP3-355L5.4	0.17474	1.23857	7.08808	0.0135996
CAMSAP3	3.07662	7.0887	2.30406	0.0136441
BID	6.27813	1.64795	0.262491	0.0136588
RPAP1	3.69835	8.34934	2.25758	0.0136653
TMEM45B	15.4716	7.32734	0.473599	0.0136782
GOT1	6.27488	1.38183	0.220216	0.0136971
RPSA	78.3638	98.0987	1.25184	0.0137102
CRYL1	8.00304	2.5228	0.315231	0.0137193
GLB1L	0.491431	2.8455	5.79022	0.0137459
PEX11B	5.00308	10.981	2.19485	0.0137486
PHTF2	1.38744	4.03741	2.90998	0.0137622
FN3KRP	2.48571	6.30046	2.53467	0.0137921
EIF5P1	0.176055	1.14495	6.50338	0.0137932
PTPRN2	6.36912	12.4146	1.94919	0.0138132
LGR5	4.34867	9.9998	2.29951	0.0138426
DOPEY2	6.26092	1.42879	0.228208	0.0138631
PSMD6	7.98944	2.6282	0.328959	0.0138656
COQ9	8.5062	15.7204	1.84811	0.0139135
RAB11FIP4	6.25251	1.14103	0.182491	0.013964
UQCRFS1	15.4317	7.6944	0.498611	0.0140024
UGDH	9.57979	3.41302	0.356273	0.0140265
TMEM80	5.01901	10.024	1.9972	0.0140404
MLK7-AS1	1.92653	5.79337	3.00716	0.0140544
FANCL	2.49651	6.02234	2.4123	0.0140889
PI4KAP2	0.496267	2.20462	4.44241	0.0141058
NEO1	3.719	8.02024	2.15656	0.0141143
CELSR3	4.26002	0.982839	0.230712	0.0141211
FAM134B	3.72289	8.17538	2.19598	0.0142002
TRIM16	6.23208	1.53329	0.246032	0.014212
ABTB1	1.9316	5.32629	2.75745	0.0142184
CNIH1	6.22665	1.65605	0.265962	0.0142787
AKR1C1	6.22606	1.77866	0.28568	0.0142859
B3GNT9	0.916973	3.1344	3.4182	0.0143131
SEPHS1	4.24618	0.389585	0.0917496	0.0143179
COBLL1	5.03541	10.1446	2.01465	0.0143461
ANXA11	22.5283	33.0701	1.46793	0.0143604
PSMC1P2	0.180381	1.19636	6.63243	0.0144382
KLK3	4.23747	0.448678	0.105884	0.0144431
PDIA6	18.1085	9.74595	0.538197	0.0144962
ADCK1	1.40616	4.25896	3.02879	0.0144969
NDUFS5	23.3745	13.5567	0.579977	0.0145517
NIP7P3	0.181176	1.39427	7.69568	0.0145581
STAR	0.181412	1.09266	6.02308	0.0145939
ABHD8	0.503006	2.2976	4.56773	0.0146161
BAP1	3.7416	8.39627	2.24403	0.0146185
ZMYM4	3.74188	8.66965	2.31692	0.0146248
SRSF5	22.5715	33.9701	1.505	0.0147209
DECR1	9.51172	3.31336	0.348345	0.014732
CTD-2026K11.6	0.182439	1.55386	8.51714	0.0147496
IQCG	0.926338	3.11685	3.3647	0.0147993
RABGAP1L	7.13327	13.2189	1.85314	0.014809
CEP85L	1.41414	4.16864	2.94783	0.0148177
SLC41A3	4.21074	0.436422	0.103645	0.0148344
ACTA2-AS1	0.183056	1.11415	6.0864	0.0148436
JTB	26.6902	38.0606	1.42601	0.014884
SPIN3	0.929071	3.14112	3.38092	0.0149431
POLR2G	6.17308	1.26867	0.205516	0.0149528
PHF20	3.12998	7.48326	2.39083	0.0149618
PPAP2C	20.1754	30.1346	1.49363	0.0149938
PRKAG2	3.13199	7.42393	2.37036	0.0150131
LRRC75A-AS1	30.0284	42.0763	1.40121	0.0150138
DUSP18	2.53039	6.16214	2.43526	0.0150496
PCK2	4.1956	0.623562	0.148623	0.0150607
MAP1LC3A	2.53109	6.11568	2.41623	0.0150699
TNFRSF10B	5.75347	11.7034	2.03414	0.0150831
KLHL4	0.18467	1.08359	5.86769	0.0150904
SHISA6	0.184932	1.035	5.59665	0.0151308
NBEAL2	7.15425	13.8503	1.93595	0.0151447
SRL	0.185098	1.11441	6.02064	0.0151562
DDX11	3.13779	7.06813	2.25258	0.0151623
ZNF860	0.510417	2.17825	4.26758	0.0151894
PLA2G6	1.42399	4.29301	3.01478	0.0152204
TRAP1	10.0762	17.3539	1.72228	0.0152706
NOM1	1.4269	4.01177	2.81152	0.0153408
ZNF572	0.186708	1.05872	5.67045	0.0154047
SGK1	3.77643	8.15375	2.15912	0.0154209
SLC25A42	0.513471	2.73125	5.31919	0.0154292
DNM1L	4.4257	9.40643	2.12541	0.0154319
RER1	16.6386	8.92249	0.536252	0.0154409
FOSL1	0.514256	2.1204	4.12323	0.0154912
DHRS4-AS1	3.78056	8.26913	2.18728	0.0155181
CYB561A3	4.16506	0.40306	0.0967717	0.0155278
ANK3	5.77963	11.6694	2.01905	0.015564
PRDM2	5.10107	10.7422	2.10587	0.0156195
MESDC2	7.90085	14.641	1.85309	0.015636
RUVBL1	5.10247	10.3508	2.02858	0.0156475
VCP	20.6222	11.2228	0.544211	0.01565
ATP5J	13.8414	6.12161	0.442268	0.0156669
CALCOCO1	6.48052	12.9654	2.00067	0.0156781
ZNF77	0.942878	3.82427	4.05596	0.0156831
MPST	14.6924	23.3166	1.58699	0.015695
MON1A	2.55353	6.46941	2.53351	0.0157322
AZIN2	0.517311	2.14858	4.15336	0.0157337
C4orf29	1.97673	5.00237	2.53063	0.0157371
COQ7	1.97734	5.46825	2.76546	0.0157582
LRRC59	13.8307	6.23733	0.450976	0.0157685
NSMAF	4.14945	0.819045	0.197386	0.0157721
TYW5	2.55507	6.30905	2.46923	0.0157782
PPP3CC	0.189152	1.89876	10.0383	0.0157854
AC011899.10	0.189274	1.60061	8.45657	0.0158044
JADE2	1.43966	4.02697	2.79717	0.0158759
SLC50A1	10.9233	4.70451	0.430685	0.0159018
NARS	15.2127	7.38253	0.485288	0.0159124
TMEM56	0.947317	3.43072	3.62151	0.0159258
NOSIP	10.1244	17.2182	1.70066	0.0159307
TTTY15	1.44127	4.32091	2.998	0.0159442
NPM3	0.947737	3.06713	3.23626	0.0159489
NNT	4.13716	0.930094	0.224815	0.0159671
COX7A2	30.7497	19.4306	0.631894	0.0160122
STK32A	0.521005	2.41619	4.63755	0.01603
KAT6A	6.09084	1.58321	0.259933	0.0160485
TTLL4	4.45895	9.5941	2.15165	0.0161584
ABCD1P2	0.191611	1.30329	6.80172	0.0161724
TMEM63A	14.7358	23.0931	1.56714	0.0161879
RTCA	4.1192	0.742125	0.180162	0.0162564
PPP2R5C	10.8899	4.60221	0.422611	0.0162626
ARID1B	7.22237	13.7148	1.89893	0.0162753
TAP1	7.78013	2.68319	0.344878	0.016317
PVRL3	3.18211	7.38747	2.32156	0.016336
LY6G5B	0.193023	1.04191	5.39786	0.0163964
TBRG1	7.95077	14.7653	1.8571	0.0164345
SETD3	3.18631	7.70622	2.41854	0.0164505
CPE	4.10539	0.694483	0.169164	0.0164825
SUPT20H	5.14584	10.0036	1.94402	0.016535
HENMT1	2.57996	6.28593	2.43644	0.0165382
TBL2	3.82361	8.27598	2.16444	0.0165591
TAPT1	0.959517	3.77955	3.93901	0.016605
CEBPD	2.58272	6.83311	2.6457	0.0166239
TBC1D4	1.45755	4.6682	3.20278	0.0166468
NFIB	11.6877	19.0234	1.62765	0.0166758
RUNX1	3.82926	8.45225	2.20728	0.0166993
ABLIM1	37.8628	51.6528	1.36421	0.016747
F2RL3	0.1954	1.05872	5.41819	0.0167766
CD164	46.3456	32.5438	0.702199	0.0168064
RASD2	4.08513	0.143923	0.035231	0.0168199
CAPN13	1.46237	4.27055	2.9203	0.0168586
LGALS1	0.531415	2.09954	3.95085	0.0168815
IK	8.7078	15.5944	1.79086	0.0168849
CITED4	0.965178	3.62307	3.75379	0.0169262
LRP6	7.26111	13.1099	1.80549	0.0169463
CCDC88B	4.07639	0.508493	0.124741	0.0169676
RUSC1-AS1	2.01282	5.18601	2.57649	0.0170294
KLF5	29.4559	41.4503	1.4072	0.0170704
TRAIP	0.534585	2.78101	5.20218	0.0171457
HEXB	8.72563	15.2677	1.74975	0.0171696
MTURN	3.84898	8.59628	2.23339	0.0171959
KNTC1	1.47045	4.06086	2.76164	0.0172181
DNMT1	4.5063	9.59142	2.12845	0.0172362
RP5-857K21.11	25.5685	15.7007	0.614061	0.0172597
VEGFA	2.60503	6.26371	2.40447	0.0173291
GAB2	2.02146	5.52069	2.73104	0.0173493
EEF1B2	43.9655	58.2123	1.32405	0.0174355
POMT2	2.02869	5.25643	2.59105	0.0176199
B3GNT7	5.98166	1.86436	0.311679	0.0176243
LINC00324	0.541145	2.05485	3.79723	0.0176999
KDM5A	8.75918	15.9624	1.82236	0.0177151
IRF7	2.03154	5.67109	2.79153	0.0177273
ZNF445	2.03186	5.45208	2.6833	0.0177395
ZNF280D	5.20406	10.0637	1.93381	0.017785
RP11-165F24.2	0.201679	1.11982	5.5525	0.0177986
KLHL24	4.53061	9.15136	2.01989	0.0178099
ZMYM3	3.23481	7.76241	2.39964	0.0178152
AXL	0.202122	1.43441	7.09679	0.0178717
SPATA18	1.48588	4.38068	2.94821	0.0179178
BAIAP2	5.89979	11.9835	2.03117	0.0179235
SLURP1	4.02143	0.104758	0.02605	0.0179262
ATF4	25.3967	36.4376	1.43474	0.0179603
PDX1	4.01923	0.291428	0.0725084	0.0179657
SPR	7.32063	13.6788	1.86853	0.0180179
LGR6	0.984212	3.71785	3.77749	0.0180345
ZBTB10	0.545684	2.58819	4.74302	0.0180891
MSN	0.545686	2.37535	4.35296	0.0180892
FAM32A	12.5652	20.5722	1.63723	0.0181842
DRG1	6.62021	12.1341	1.83289	0.01828
SLC35A5	7.63274	2.21098	0.28967	0.0182869
EXD2	2.63512	6.36085	2.41388	0.0183133
SMAGP	9.2069	3.81708	0.414589	0.0183263
ACER3	3.99821	0.982466	0.245727	0.0183474
SOX8	0.549048	2.17507	3.96153	0.0183806
DNAJB1	11.8177	19.3475	1.63716	0.0184837
RP11-399E6.1	0.206139	1.06092	5.14663	0.0185404
TMSB4X	132.947	109.859	0.826337	0.0185585
NDUFA1	27.9062	17.2957	0.61978	0.0186432
TRAPPC8	3.90429	8.45324	2.16512	0.0186456
BACE2	20.5435	30.3058	1.4752	0.0186531
EBPL	3.26414	7.44332	2.28033	0.0186787
TOP2A	7.60475	2.66183	0.350022	0.0186858
ACOT7	9.17752	3.16618	0.344993	0.0187135
SUOX	3.90916	8.53042	2.18216	0.0187774
RPS3P2	0.207787	1.57378	7.57402	0.0188177
SKP1	18.9406	10.9434	0.577777	0.0188848
TSPO	53.7467	69.1949	1.28743	0.0188872
SYBU	3.96892	0.921423	0.23216	0.0188927
RPS18	170.845	198.02	1.15906	0.0189226
POLN	0.208615	1.30044	6.23368	0.0189576
SLMAP	4.57846	9.95931	2.17525	0.0189794
SDHB	13.5211	6.63276	0.490548	0.0190067
ALCAM	3.27551	7.17739	2.19123	0.0190215
FERMT1	7.3747	13.2656	1.7988	0.0190353
NAA16	2.06648	5.6901	2.75352	0.0190827
ZNF605	1.51147	4.29418	2.84107	0.0191195
LINC01001	0.209762	1.0091	4.8107	0.0191522
RIC8A	5.26473	10.1435	1.92669	0.0191609
NAGS	0.55826	2.59256	4.644	0.0191922
SDCBP2	10.6384	4.33342	0.407338	0.0192404
RPL9	50.3156	65.3742	1.29928	0.019335
SLC38A4	0.210974	1.1468	5.43575	0.0193588
C10orf54	3.9434	0.777884	0.197262	0.0193811
HSD17B10	10.6267	4.95464	0.466245	0.0193908
NR6A1	1.51758	4.79454	3.15933	0.0194142
PRDX1	25.3003	15.3072	0.605019	0.019485
PTPN21	1.51912	4.79864	3.15883	0.0194889
DDB2	2.07701	5.64249	2.71664	0.0195045
LYSMD2	1.51984	4.05305	2.66676	0.0195239
AK4	2.67091	6.73371	2.52113	0.0195342
PCNX	2.67167	6.39116	2.3922	0.0195605
COLQ	0.212274	1.34413	6.33208	0.0195814
GIGYF2	7.54365	2.17145	0.287851	0.0195859
BCR	5.85815	1.80533	0.308175	0.0195887
TACSTD2	7.54322	2.71911	0.360471	0.0195924
DRAXIN	0.212344	1.84947	8.7098	0.0195935
MYL12B	45.8949	32.825	0.71522	0.019615
MVB12A	3.29563	7.73353	2.3466	0.0196387
POLR2K	7.53665	2.71743	0.360563	0.0196916
WDR81	2.08207	5.40765	2.59725	0.0197094
HLA-DRA	11.1391	18.2002	1.63391	0.0197882
SLC26A9	0.565076	2.2153	3.92035	0.0198053
RAD50	8.14357	14.6493	1.79888	0.0198152
SH3BP2	3.94684	8.0553	2.04095	0.0198197
TTC3	36.5569	49.5259	1.35476	0.0198597
ALKBH2	2.68135	6.43174	2.3987	0.0199006
ASB6	1.5277	4.26284	2.79036	0.0199087
LINGO1	0.214401	1.18447	5.52456	0.0199481
VSIG1	7.51754	2.30278	0.306321	0.019983
ECSIT	3.3117	7.42828	2.24304	0.020142
KDM5D	3.31171	7.21518	2.17869	0.0201422
TSPAN3	72.3808	55.9309	0.772731	0.0201763
PGLS	6.71509	12.4435	1.85306	0.0202243
DAPK1	5.30966	10.5405	1.98515	0.0202293
FTSJ1	2.6912	6.71194	2.49403	0.020251
MAN1A2	7.49872	2.59217	0.345681	0.0202741
JUNB	18.8014	10.6307	0.565421	0.0202852
C9orf142	7.44031	13.5995	1.82781	0.0203276
ROR1	2.09714	5.63802	2.68844	0.0203284
RNF26	3.8932	0.563757	0.144806	0.0203789
SPATA20	7.44316	13.6694	1.8365	0.0203852
TM9SF4	4.63459	9.05114	1.95295	0.0204223
PTPN23	3.32064	7.32785	2.20676	0.0204258
CREBZF	2.69762	6.82845	2.53128	0.0204815
EMC8	3.88429	0.964883	0.248407	0.0205614
PCDHB8	0.217976	1.47782	6.77977	0.0205706
GALT	4.64135	9.46012	2.03823	0.0206011
SELT	9.04175	3.4787	0.384738	0.0206059
LRP3	0.574174	2.08266	3.62722	0.0206402
KLF4	11.9708	5.12826	0.428397	0.0207114
SLC44A2	11.2006	18.2323	1.6278	0.0207794
ZNF74	1.54571	4.89907	3.16946	0.0208088
CCDC127	2.10919	5.79224	2.74618	0.020833
PHKA1	0.576457	2.2867	3.96682	0.0208528
KANTR	0.21962	1.03047	4.69208	0.0208596
ZNF160	2.70819	6.84261	2.52663	0.0208651
PIK3R1	3.98357	8.07205	2.02634	0.0208754
CCNE2	0.219983	1.10225	5.0106	0.0209238
CRACR2B	11.9789	19.3132	1.61226	0.0209346
LARP4B	11.2127	18.8278	1.67914	0.0209795
NIT2	5.34086	10.442	1.95512	0.0209969
NPRL2	6.03971	11.2062	1.85541	0.0209973
AGK	2.71241	6.13272	2.26099	0.0210194
ARMC6	3.85873	0.536229	0.138965	0.0210936
DCAF5	4.66058	9.24848	1.98441	0.0211165
STXBP4	1.03405	3.81879	3.69303	0.0211466
SASH1	1.55279	4.28626	2.76036	0.0211696
EIF3B	9.70733	16.6328	1.71342	0.0212239
FAM53A	0.22169	1.06072	4.78472	0.021226
ARID4A	3.34567	7.96583	2.38093	0.0212359
SLC28A3	1.55435	4.43046	2.85036	0.02125
FOXD2-AS1	0.580989	2.13731	3.67874	0.0212783
LPIN1	3.84875	0.183232	0.0476082	0.0213053
HOXC11	0.581422	2.3183	3.98729	0.0213192
STARD13	1.55869	4.31769	2.77007	0.0214736
SEMA4G	6.77364	12.603	1.86059	0.0214991
GNAI1	0.583329	2.19457	3.76214	0.0214998
STRA6	0.223235	1.92845	8.63863	0.0215012
ZNF438	0.584051	2.22387	3.80767	0.0215684
RP11-390F4.3	1.56057	4.2399	2.71689	0.021571
TNRC6B	11.2486	18.293	1.62626	0.0215788
MARS	8.97593	3.97325	0.442656	0.0215869
USP40	4.67836	9.72031	2.07772	0.0216013
TMEM181	6.0661	11.2615	1.85646	0.0216182
FXYD3	73.2547	56.8956	0.776682	0.0216562
VIL1	19.9681	11.9118	0.596541	0.0217186
SGOL1	3.82838	0.848928	0.221746	0.0217436
TPBG	2.73237	6.21321	2.27393	0.021761
ATRX	12.8123	20.088	1.56786	0.021854
GTF2H3	1.04565	3.68559	3.5247	0.0219145
KLHL17	0.588375	2.23542	3.79932	0.0219818
SDAD1	3.36859	7.56027	2.24434	0.021997
TMED3	22.476	32.925	1.46489	0.0219995
CNOT8	3.81581	0.888741	0.23291	0.0220187
HNRNPAB	15.9928	8.94217	0.559138	0.0220672
ACSL3	7.5252	13.8168	1.83606	0.0220962
SLC27A1	2.14071	5.27699	2.46506	0.0221921
ARAP1	3.80565	0.862768	0.226707	0.0222435
SCIN	3.37791	7.18728	2.12773	0.0223121
MGST3	26.2454	16.4588	0.627111	0.022314
DROSHA	4.70425	9.02502	1.91848	0.0223218
TALDO1	21.197	12.9643	0.611612	0.0223406
TUBGCP6	4.70572	9.03364	1.91972	0.0223632
KIAA1715	2.74959	6.28723	2.28661	0.0224152
JMJD4	1.57803	4.02718	2.55203	0.0224896
BEX5	0.228758	1.10674	4.83802	0.0224969
MAN1A1	3.79427	0.401189	0.105735	0.0224981
CYP2S1	15.9571	8.03973	0.503834	0.0225004
RPL32	83.6912	102.161	1.22069	0.022539
ATP9B	5.40262	10.1285	1.87475	0.0225786
TBCC	5.68942	1.35459	0.238089	0.0226187
TJP1	9.0313	15.9358	1.76451	0.0226439
BAG4	3.78669	0.460231	0.121539	0.0226694
METTL3	5.68451	1.20374	0.211759	0.0227132
ZBTB20	3.39119	7.02864	2.07262	0.0227662
C5orf51	4.04726	8.00756	1.97852	0.0228006
H2AFY	18.5708	10.9112	0.587547	0.0228155
SMKR1	0.230538	1.20275	5.21714	0.0228218
PHF3	8.29921	14.3176	1.72518	0.0229089
ZNF227	1.06036	3.92213	3.69889	0.0229132
TRIP12	8.88864	3.49922	0.393673	0.0229563
HSBP1	17.2421	9.39864	0.5451	0.023023
PPP2R5D	4.0551	8.88208	2.19035	0.0230463
FOXP1	16.8586	25.6963	1.52422	0.0231272
EIF3E	18.4744	27.8135	1.50551	0.0231316
TMEM176A	7.32604	2.09676	0.286206	0.0231395
FTH1	46.5625	33.5406	0.720334	0.02325
H2AFZ	26.1486	16.5484	0.632859	0.0232681
RP4-717I23.3	6.1342	11.4302	1.86336	0.0232834
ATP6V1A	4.06455	8.24747	2.02912	0.0233445
TMEM125	7.31363	2.85263	0.390042	0.0233597
AMPD2	5.43266	10.5443	1.94091	0.0233787
L3MBTL1	1.0678	3.47184	3.25139	0.0234289
NDUFAB1	13.1662	6.31953	0.479981	0.0234727
TCOF1	3.41189	7.37481	2.16151	0.0234872
DMKN	4.74528	9.61934	2.02714	0.0234987
ANKZF1	6.14275	11.7989	1.92078	0.023499
PI3	3.75008	0.834431	0.22251	0.0235147
COLCA1	6.14378	11.7788	1.9172	0.0235251
G3BP2	7.30317	2.87127	0.393155	0.023547
TRAF6	1.06962	3.12795	2.92435	0.0235564
PERM1	0.234559	1.43254	6.10738	0.0235628
VAPA	13.7027	21.4369	1.56443	0.0235768
DUSP2	0.234692	1.2904	5.49827	0.0235874
PER3	1.59869	4.44604	2.78106	0.0236085
PGK1	22.3497	13.2137	0.591225	0.0236487
PAQR7	1.0711	3.06286	2.85955	0.0236598
C16orf45	1.07131	3.06476	2.86077	0.0236745
OBSL1	2.17387	5.78836	2.6627	0.0236848
EME2	1.60012	4.15641	2.59757	0.0236872
CCDC149	2.1741	5.1435	2.36581	0.0236956
PPIL2	3.41878	7.06762	2.06729	0.0237309
PIGF	3.73946	0.646221	0.172811	0.0237656
ATP1A1-AS1	0.606851	2.06774	3.40732	0.0237968
PJA2	4.75753	9.67208	2.033	0.0238589
ENOPH1	3.73503	0.160751	0.0430386	0.0238712
EIF2AK4	4.08224	8.16498	2.00012	0.0239104
RBM41	3.73175	0.638204	0.17102	0.0239497
MAGED1	17.7225	26.4434	1.49208	0.0239521
S100A11	55.759	41.5248	0.744719	0.0239585
MCM3AP	8.35052	14.0012	1.67669	0.0240044
RP11-204C16.4	0.237066	1.30076	5.48691	0.0240298
HEXA	6.88376	12.8482	1.86645	0.0240572
DEDD2	3.72557	0.813224	0.218282	0.0240982
PTGER4	3.72519	0.362168	0.0972214	0.0241073
OLFML3	3.71821	0.104758	0.0281744	0.0242761
TMPRSS4	37.042	49.0608	1.32446	0.0242879
MFSD3	3.7151	0.318388	0.0857008	0.0243517
CNBP	31.9168	43.0524	1.3489	0.0243987
GNG7	0.239036	1.60656	6.72098	0.0243994
HMGN2	32.1598	21.9647	0.682984	0.0244163
CASP10	2.80046	6.07428	2.16903	0.024427
COX6A1	40.5289	28.9144	0.713426	0.0244532
NLRC5	3.71094	0.828674	0.223306	0.0244533
ABCA2	2.19047	5.33335	2.4348	0.0244571
C14orf2	23.5362	14.1108	0.599537	0.0244708
DDX41	7.25208	2.81884	0.388693	0.0244815
INTS10	6.1821	11.5679	1.8712	0.0245097
PLOD3	7.24762	2.82893	0.390326	0.0245648
HSDL2	4.10404	8.89433	2.16721	0.0246213
EFHC1	4.78335	9.8725	2.06393	0.0246303
USP3	9.13092	15.9428	1.74603	0.0246858
IQGAP1	19.7056	11.929	0.605361	0.0247059
TINF2	2.80736	6.52344	2.32369	0.0247091
TDP1	1.61936	4.741	2.9277	0.0247638
PGPEP1	4.10837	8.49314	2.06728	0.0247643
BMP7	1.08704	3.35454	3.08594	0.0247943
ZNF691	1.62047	4.19623	2.58952	0.0248266
VTCN1	0.617284	2.25817	3.65823	0.0248564
ZNF548	0.617512	2.36686	3.83289	0.0248799
CKAP5	8.77327	3.75218	0.427684	0.0248918
FREM2	0.618266	2.30142	3.72238	0.0249574
RBX1	8.76938	3.02779	0.345268	0.0249595
C7orf73	7.22594	2.75516	0.381288	0.0249733
SLC23A2	1.08968	3.28627	3.01582	0.0249853
KAT6B	4.79542	9.4964	1.98031	0.0249972
CDC42	22.2278	13.4734	0.606152	0.0250194
METTL7B	10.2393	4.61929	0.451134	0.0250331
OTULIN	2.20285	5.45917	2.47823	0.0250437
ANKLE2	4.11936	8.67102	2.10494	0.0251297
DYNC1H1	16.9939	25.0479	1.47393	0.0251391
TGFBRAP1	2.20488	5.20332	2.35991	0.0251406
HCFC1	11.4491	18.4523	1.61167	0.0251796
RPL3P4	12.2279	19.884	1.62611	0.0252
WDR55	3.45961	7.23164	2.0903	0.0252103
MED8	5.49982	10.3045	1.87362	0.0252417
TMEM42	1.62811	4.35549	2.67518	0.0252635
CPEB3	1.09372	3.27672	2.99595	0.0252792
PRC1	3.67755	0.980654	0.26666	0.0252837
PRRC2B	9.91794	16.9443	1.70845	0.0252972
FBXL8	1.62922	4.04526	2.48295	0.0253271
ESF1	2.20935	5.97255	2.70331	0.0253554
PNRC1	7.66922	13.1043	1.70868	0.0253565
MCAT	2.82393	6.90018	2.44346	0.0253957
DCAF4L1	0.244409	1.8718	7.65849	0.0254193
MED29	5.50644	10.2782	1.86658	0.0254311
FZR1	2.21131	5.66467	2.56168	0.0254498
LAPTM4B	4.81238	9.89431	2.05601	0.0255193
AC108676.1	0.244962	1.0775	4.39862	0.0255251
SGK2	3.66778	0.807861	0.220259	0.0255319
RAB10	18.3465	10.8106	0.589246	0.0255479
LLGL2	29.472	40.3931	1.37056	0.0255526
MFSD6	8.72722	3.93854	0.451294	0.0257063
NOTCH2	4.82038	9.58097	1.98759	0.0257682
TFF3	218.326	247.481	1.13354	0.0258251
KIAA0319L	11.4839	18.2197	1.58654	0.0258473
CYFIP2	2.21961	5.35221	2.41133	0.0258527
FAM134A	5.52118	10.0699	1.82387	0.0258563
ZNF32	3.65343	0.867447	0.237433	0.0259008
ANO7	5.52946	1.55042	0.280393	0.0259077
PRELID1	11.6086	5.00534	0.431176	0.0259328
TFE3	2.22259	5.83519	2.6254	0.0259981
RAB11FIP1	13.8473	21.458	1.54962	0.0260323
GIGYF1	2.83944	6.34724	2.23539	0.0260496
EMILIN3	0.247949	1.03566	4.1769	0.0261005
FNDC3B	4.83116	9.93735	2.05693	0.0261062
SLC9A3	0.248091	1.18116	4.761	0.026128
SLC26A5	0.248123	1.31121	5.28453	0.0261341
RPLP1	155.842	180.523	1.15837	0.0261356
LINC00574	0.248166	1.58744	6.39669	0.0261425
GNAS	35.5023	47.8091	1.34665	0.0261456
HOXA11-AS	2.84208	6.47179	2.27714	0.026162
RP1-122P22.2	0.248439	1.2011	4.83457	0.0261954
UNC50	4.15084	8.27641	1.99391	0.0261975
MPHOSPH8	6.97113	12.8203	1.83906	0.0262415
RPL21P32	0.248705	1.83844	7.39205	0.0262469
CFAP97	3.48788	7.20609	2.06604	0.0262716
RNF169	1.10746	3.45307	3.11801	0.0262951
TPX2	3.6365	0.709188	0.19502	0.0263432
PPRC1	3.49044	7.37847	2.11391	0.0263692
TRABD	7.1538	2.9095	0.406707	0.0263796
TMEM14C	8.4584	14.2325	1.68265	0.0264344
ELAC2	5.50551	1.56546	0.284345	0.0264383
FBXO31	2.84936	6.31031	2.21464	0.0264741
COIL	3.49348	7.67003	2.19553	0.0264855
PRKACB	8.4614	14.2371	1.6826	0.0265045
SCG2	3.62107	0.124776	0.0344582	0.0267527
MYO1A	7.13467	2.93808	0.411803	0.0267651
FNBP4	9.98882	16.2707	1.62889	0.0267922
FDFT1	23.3337	14.5835	0.624995	0.0267954
TGFBI	5.4892	1.47167	0.268103	0.0268056
TRIM65	1.11428	3.46757	3.11194	0.0268082
SLC7A6	1.11446	3.04917	2.73601	0.0268217
ODC1	11.5533	5.70974	0.49421	0.0268299
PAX4	3.61782	0.104758	0.0289562	0.0268399
UBB	79.1809	62.8852	0.794197	0.026917
CD46	16.2985	24.1971	1.48462	0.026923
TFRC	12.932	6.72996	0.520412	0.0269306
ZNF655	3.50535	7.28812	2.07914	0.0269428
DNAJC18	0.637146	2.9023	4.55515	0.0269428
SARAF	16.9387	9.52489	0.562314	0.0269574
CPPED1	1.11678	3.80617	3.40817	0.0269976
CBLC	6.27425	11.9773	1.90896	0.0270013
DPF2	4.1767	8.25954	1.97753	0.0270984
IGF2BP2	2.24511	5.60884	2.49825	0.0271161
LRRC14	4.17885	8.19054	1.96	0.0271742
FKBP10	0.639904	2.14053	3.34507	0.0272397
OS9	7.74664	13.9421	1.79976	0.0272497
THUMPD3-AS1	4.86818	9.53037	1.95769	0.0272916
CARS	10.1056	4.89285	0.484171	0.0273123
PRPF6	8.63979	3.4399	0.398147	0.0273222
COL18A1	0.640686	2.31755	3.61729	0.0273243
GEMIN4	4.18454	8.27255	1.97693	0.0273759
RWDD3	0.641584	2.43532	3.7958	0.0274214
MUC5B	53.9726	68.344	1.26627	0.0274422
ARPC1A	15.5882	8.44002	0.541436	0.0274558
CUL4A	5.46015	1.41614	0.25936	0.0274724
MPV17	7.0197	12.8813	1.83502	0.027517
QRICH1	6.29368	11.147	1.77115	0.0275492
SNRPA	5.5794	10.1055	1.81122	0.0275861
CSTA	3.58991	0.174317	0.0485576	0.0275996
DDX28	1.66773	4.57983	2.74615	0.0276059
CREG1	6.29629	11.6869	1.85615	0.0276233
UNG	2.87581	6.97063	2.42388	0.0276287
CYLD	2.25654	5.91499	2.62126	0.0276959
LRRC3	0.256263	1.01132	3.9464	0.0277294
PRDX3	24.5012	15.5741	0.635647	0.0277351
FERMT3	3.58387	0.550076	0.153487	0.0277667
AGL	5.44714	1.43956	0.264279	0.027776
KATNAL2	0.256665	1.30359	5.07895	0.0278092
PLOD1	4.88413	9.46365	1.93763	0.0278139
MPG	4.88699	9.85454	2.01648	0.0279085
BBS5	0.25722	1.30289	5.06528	0.0279195
ZNF343	1.12887	3.15538	2.79517	0.0279255
FLII	8.52108	14.6883	1.72376	0.0279278
ARL4A	7.07847	2.87927	0.406765	0.0279283
H1FX	2.88309	6.07992	2.10882	0.0279525
DOCK6	4.20156	8.20811	1.95358	0.0279849
SNTB1	0.647065	2.53783	3.92207	0.0280187
OLMALINC	1.13041	3.42927	3.03367	0.0280449
ADGRG2	0.647386	2.99684	4.62914	0.028054
SH3PXD2A	11.4798	5.33628	0.464842	0.0280663
LONRF1	0.647686	2.4714	3.81573	0.0280869
TRABD2A	4.89313	9.20462	1.88113	0.0281117
PMM1	7.04266	12.1056	1.7189	0.0281353
CUTC	1.13191	3.9019	3.44718	0.0281619
KIAA0753	2.26601	5.10016	2.25073	0.0281818
DCUN1D1	5.42983	1.63885	0.301824	0.0281851
MT1E	26.3043	36.8347	1.40033	0.0282109
LSAMP	0.258746	1.34201	5.18662	0.0282236
AFG3L1P	3.56676	0.919656	0.257841	0.0282459
TMEM186	2.26726	5.20739	2.29678	0.0282464
ZNF774	0.649459	2.22649	3.42822	0.0282818
SMARCA1	1.67921	4.44927	2.64962	0.0283098
POLDIP2	10.0641	16.9618	1.68538	0.0284513
C16orf13	9.29957	15.6441	1.68224	0.0284527
HTT	4.9049	9.33127	1.90244	0.0285048
TSSC1	3.55752	0.431131	0.121189	0.0285081
HSF1	7.05708	12.6256	1.78906	0.0285289
ZNF706	20.6793	12.5289	0.605865	0.0285398
IL1R1	1.13823	3.15956	2.77585	0.0286574
CDK13	3.55046	0.814229	0.229331	0.0287102
RASSF4	3.54968	0.59188	0.166742	0.0287326
RAC2	1.13979	3.94696	3.46288	0.0287802
PANK3	10.0233	4.7693	0.475823	0.0288111
HINFP	2.28096	5.50697	2.41433	0.0289608
GLB1	8.56432	14.8307	1.73168	0.0289936
KLHDC9	1.14305	3.66225	3.20392	0.0290383
IMPDH1	4.23179	8.30893	1.96346	0.0290896
HLA-A	91.1285	73.6401	0.808092	0.0290949
P2RY1	0.263329	1.40223	5.32501	0.0291451
FAM221A	2.90957	6.19506	2.1292	0.0291513
NBR1	7.82064	13.8025	1.76488	0.0291548
RPL37A	97.4109	116.576	1.19674	0.02918
TRAPPC3	7.02025	2.39876	0.341692	0.0291839
MDM1	0.657657	2.51084	3.81785	0.0291925
ZNF107	0.657684	2.19713	3.34071	0.0291956
EFNA4	2.28544	5.47921	2.39744	0.0291973
RHOG	5.3856	1.16226	0.215809	0.0292571
PSKH1	3.53136	0.964824	0.273216	0.0292639
TNRC18	3.56361	7.60921	2.13525	0.0292665
CTIF	1.1461	3.40701	2.97271	0.0292804
ZNF362	1.14611	3.8386	3.34925	0.0292815
RP11-462G2.1	0.264395	1.42284	5.38149	0.0293612
FAM90A1	0.264495	1.6379	6.19258	0.0293814
PARP16	1.14746	3.8759	3.37781	0.0293893
GLIPR1	0.659636	2.16055	3.27536	0.0294148
MLK4	4.93479	9.71449	1.96857	0.0295202
P3H3	1.69862	4.12525	2.42858	0.0295257
PTGS1	0.26529	1.32357	4.98914	0.029543
PXK	1.1508	3.80191	3.3037	0.0296574
VDAC1	25.5792	16.5289	0.646184	0.0296646
TPT1-AS1	1.70087	4.21729	2.47949	0.0296687
GTF2IRD1	1.1512	3.44232	2.99019	0.0296893
RARS2	2.92197	6.18448	2.11655	0.0297244
MIR22HG	3.51506	0.251873	0.0716552	0.0297446
CCDC15	0.266406	1.24691	4.68049	0.0297703
FZD3	4.25044	8.62242	2.02859	0.0297867
SH2D4A	5.65038	10.6971	1.89316	0.0298055
NLRP7	0.26663	1.0352	3.88254	0.0298162
DDX50P1	0.266633	1.00613	3.77348	0.0298168
SSPN	0.6641	2.1772	3.27842	0.0299191
HERPUD2	2.92735	6.08809	2.07973	0.0299754
CUTA	20.5749	29.5459	1.43602	0.0299793
NIN	1.15503	3.0391	2.63119	0.029998
FUK	2.93035	6.94375	2.36959	0.0301163
ZNF592	3.50243	0.488659	0.13952	0.0301227
PI4K2A	3.50169	0.437547	0.124953	0.0301452
TMEM62	2.93126	6.82101	2.32699	0.0301586
SEC31A	27.2963	37.2425	1.36438	0.0302118
SLC16A11	0.26878	1.20262	4.47438	0.0302565
LHFPL3	0.268786	1.17401	4.36783	0.0302578
MVK	3.49657	0.376142	0.107575	0.0302997
FIBP	6.38874	11.3542	1.77722	0.0303465
GCLM	1.16047	3.45873	2.98044	0.0304404
MKKS	5.33843	1.57082	0.294247	0.0304437
NME3	7.12568	12.6226	1.77142	0.0304564
CDCA7L	1.71336	4.74517	2.76952	0.0304697
ATP2A2	8.48179	3.79835	0.447824	0.0304866
TSC2	4.96273	9.70356	1.95529	0.030492
UBA7	7.12895	12.6421	1.77335	0.0305506
BRD3	4.27069	8.32225	1.94869	0.0305562
NDUFA4	37.5222	26.1612	0.697219	0.0306129
PDE4A	0.670242	2.32578	3.47006	0.0306206
EIF1	44.6055	57.5465	1.29012	0.0306208
LARS	12.5021	19.5245	1.56169	0.0306289
C1orf233	0.670856	2.4166	3.60225	0.0306912
DENND4B	3.59794	7.30896	2.03143	0.0306987
TBC1D13	1.71826	4.83486	2.8138	0.0307885
LINC01011	0.671715	2.13544	3.17909	0.03079
RNF186	3.4789	0.104758	0.0301125	0.03084
DCTN5	3.60135	7.60744	2.11238	0.0308435
SLC35F6	6.94236	2.72551	0.392591	0.0309475
ZBTB5	1.72092	4.58213	2.66261	0.0309617
AKR1A1	26.6999	17.6561	0.661278	0.0309862
INPP5J	1.16734	3.92149	3.35935	0.0310037
URB1	1.72159	4.48596	2.6057	0.0310059
ORMDL1	7.14777	12.0684	1.68842	0.0310965
ACAA2	8.45087	3.11549	0.368659	0.0311447
GBA	4.28595	8.58218	2.0024	0.031145
FBLN2	0.273436	1.72898	6.32317	0.031219
DDX60L	3.46407	0.886892	0.256026	0.0313007
TMEM161B	2.32446	5.33191	2.29383	0.0313075
TIGD6	0.676593	2.80988	4.15298	0.031355
TUSC1	0.676732	2.36117	3.48907	0.0313712
LPPR2	1.17182	3.1252	2.66697	0.0313747
CCNB2	3.45997	0.200641	0.0579892	0.0314294
CA9	8.65909	14.0525	1.62286	0.0314341
ZBTB11	1.72915	4.8724	2.81781	0.0315026
NPEPPS	6.42702	11.2145	1.74489	0.0315289
IVD	9.42832	15.1719	1.60919	0.0316034
TBC1D20	4.29779	8.3548	1.94398	0.0316074
C12orf65	2.96208	6.38325	2.15499	0.0316301
NSDHL	3.45286	0.267738	0.0775409	0.0316535
EMP1	3.4519	0.104758	0.0303481	0.0316841
OR7E14P	0.680031	2.5001	3.67645	0.0317563
CHD1L	5.28588	1.90727	0.360823	0.0318204
HMGCL	6.90489	2.97778	0.431256	0.0318315
RXRB	2.33429	5.12103	2.19383	0.0318546
SHC2	2.33431	5.76587	2.47006	0.0318554
SNF8	4.30479	8.63772	2.00654	0.0318832
USP42	2.33781	5.56968	2.38244	0.0320519
PRIM2	1.18036	3.91511	3.31688	0.0320889
FAM188A	1.74056	4.56792	2.62439	0.0322626
UBE2H	7.18804	12.6136	1.75481	0.0322888
BAHD1	1.18356	3.37443	2.85108	0.0323591
NOXA1	2.97707	6.63325	2.22811	0.032363
CAPN7	2.34374	5.46049	2.32982	0.0323863
AMBP	0.68552	2.44752	3.5703	0.0324027
MAPKAPK5-AS1	3.42731	0.957143	0.279269	0.0324727
SMC6	2.9798	6.58627	2.21031	0.0324977
HNRNPA1	51.8397	65.6986	1.26734	0.0325365
ENPP7P4	0.279749	1.14253	4.08413	0.0325432
LSM4	16.5703	9.32228	0.562591	0.0325528
PDCD4-AS1	0.279834	1.39957	5.00143	0.0325611
WTIP	0.279908	1.33979	4.78653	0.0325769
FAF1	2.98176	6.02905	2.02198	0.0325946
VPS13A	9.47011	15.4602	1.63253	0.0326792
TGIF1	6.46743	11.9532	1.84822	0.0328123
ZRANB2	7.20561	12.1618	1.68782	0.0328191
EIF3K	20.3781	12.4523	0.611064	0.0328198
FAM60A	6.86292	2.53179	0.368909	0.0328499
LIMS1	3.41413	0.910694	0.266743	0.0329037
FUNDC2	3.64877	7.11013	1.94864	0.0329056
FBLN5	0.281764	1.34052	4.7576	0.0329703
ELL2	5.24169	1.49673	0.285545	0.0330244
CIITA	0.690962	2.05528	2.97452	0.0330503
GGCT	6.85344	2.74159	0.400031	0.0330842
RANBP6	1.75351	4.903	2.79611	0.0331385
FHL2	18.2841	26.8045	1.466	0.0331725
ST20	0.692091	2.26062	3.26637	0.0331855
ITGB4	25.8061	35.1426	1.36179	0.0331978
RELB	0.692213	2.91742	4.21463	0.0332001
UQCR10	26.5295	17.8376	0.672367	0.0332187
IGHA2	3.40457	0.104758	0.03077	0.0332199
WDR1	13.9078	7.98981	0.574484	0.0332534
MGAT4A	5.23261	1.95542	0.373699	0.033277
PACRGL	1.19471	3.76879	3.15457	0.0333101
CORO2A	9.79769	4.72032	0.481778	0.0333154
DHX36	5.04119	9.69943	1.92404	0.0333419
NOL6	3.65909	7.50929	2.05223	0.0333668
RP11-379B18.5	0.693767	2.59491	3.74032	0.0333866
ZFP36	9.49842	15.191	1.59932	0.0334229
PRR34	0.694106	2.12573	3.06255	0.0334274
ARL1	8.34664	3.62951	0.434847	0.033462
UNC5A	0.284152	1.07925	3.79816	0.0334795
ZNF181	1.75856	4.30975	2.45072	0.0334845
MGMT	4.34491	8.81069	2.02782	0.0334949
ABO	1.75939	4.93977	2.80767	0.0335409
FUT3	9.78543	4.0723	0.41616	0.0335781
NOP14	2.36499	5.05667	2.13814	0.0336021
MYO9A	3.66468	7.01053	1.913	0.033618
NFKBIA	12.6426	19.1653	1.51593	0.0337297
C11orf54	4.35121	8.17667	1.87917	0.0337531
TARBP2	3.00553	6.65265	2.21347	0.0337849
SAP30BP	6.49736	11.7682	1.81123	0.0337868
SBDS	11.1712	5.11278	0.457677	0.0338515
RCBTB2	1.20263	3.62072	3.01067	0.0339961
SF3A1	6.50389	11.1101	1.70823	0.034002
RPL6	68.0827	83.9126	1.23251	0.0340687
C10orf10	3.37934	0.974205	0.288283	0.0340687
GAS8	2.37328	5.30361	2.23472	0.0340846
METTL2B	1.20383	3.06783	2.54839	0.034101
MYBBP1A	3.6764	7.19786	1.95786	0.0341495
SIRT2	3.67684	7.8584	2.13727	0.0341698
JDP2	1.20544	3.55851	2.95204	0.0342414
FAXDC2	1.20656	3.2518	2.69511	0.034339
CHRD	0.28818	1.63789	5.68356	0.0343454
IDUA	1.20749	3.56361	2.95125	0.034421
ANKRD10	14.2755	21.1181	1.47932	0.0344559
HNRNPH2	6.51799	11.7248	1.79884	0.0344704
MED19	3.0191	6.77188	2.24301	0.0344776
ABCG1	1.20938	3.7125	3.06975	0.0345868
ZNF507	3.36409	0.616276	0.183193	0.0345922
CYGB	0.289321	1.23634	4.27325	0.0345922
ZNF333	1.20945	3.30344	2.73136	0.0345927
HINT2	7.26441	12.4848	1.71862	0.0346395
FNDC4	0.289761	1.52283	5.25547	0.0346876
MFSD7	0.290153	1.46858	5.06142	0.0347726
ARHGAP24	1.21235	3.37854	2.78678	0.0348483
SEC61G	8.28684	3.95151	0.476841	0.0348632
TRIM47	3.02659	6.9	2.2798	0.0348635
PRKAB1	5.79982	10.6686	1.83947	0.0348896
TSPAN7	3.35439	0.328839	0.0980322	0.0349292
ITLN2	3.35384	0.104758	0.0312353	0.0349484
LINC01515	0.706901	2.37194	3.35541	0.0349855
ACTL6A	5.17266	1.68044	0.324871	0.0349934
CCDC88C	8.02802	13.6784	1.70383	0.0350108
APLF	0.291293	1.03342	3.54771	0.0350206
BMPR1B	0.291296	1.37823	4.73139	0.035021
PRAF2	1.21437	3.74075	3.0804	0.0350276
HPS1	13.8109	7.62215	0.551894	0.0350605
CTSC	13.8067	7.13698	0.516922	0.0351412
FOXK2	3.03222	6.42345	2.1184	0.035156
BTNL3	3.34619	0.744535	0.222502	0.0352168
SLC39A13	3.03465	6.2698	2.06607	0.0352823
AC021218.2	3.34223	0.26738	0.0800005	0.0353567
PPAP2A	3.03639	6.33343	2.08584	0.0353734
FBXO44	0.710095	2.67692	3.7698	0.0353803
DDX19A	3.70308	7.32204	1.97729	0.0353805
TMEM254	3.03854	6.69979	2.20494	0.0354858
RPS14	128.667	149.313	1.16045	0.0354864
CFAP46	0.710961	2.90622	4.08773	0.0354877
ADGRE5	6.75752	2.28778	0.338553	0.0355451
LAD1	26.8061	36.8474	1.37459	0.0355703
TNFAIP1	3.70719	7.42705	2.00342	0.0355728
IRF2BP2	20.0703	28.8279	1.43635	0.0356111
OR7E91P	0.294038	1.48053	5.03516	0.0356199
RPF1	3.33435	0.675052	0.202454	0.0356362
[truncated: 35,372 more rows]

## Sheet: Gastric cluster 2
GENEID	mean.ncl	mean.cl	fc	pv
MUC5AC	876.032	1561.73	1.78273	0
MUC6	526.472	43.5823	0.0827819	4.28497e-166
LIPF	324.577	86.2438	0.265711	3.28817e-56
GHRL	69.5834	2.42437	0.0348412	1.43667e-27
CHGA	52.0812	1.48469	0.0285073	1.2453e-21
ALDH3A1	53.6968	121.764	2.26761	8.88178e-16
TFF2	103.349	190.924	1.84737	7.54952e-15
LCN2	31.8863	80.4178	2.52201	2.4114e-13
HDC	25.9625	0.920886	0.0354698	5.26938e-12
APOA1	24.9932	1.29676	0.0518845	3.61424e-10
SERPINA1	25.5856	2.80025	0.109446	2.72172e-09
ACSL1	24.8855	2.23644	0.0898692	5.19852e-09
IFI27	47.396	91.506	1.93067	6.10965e-09
GSN	26.5011	60.3086	2.27571	6.88407e-09
C10orf10	23.1083	2.0485	0.0886478	2.66894e-08
LTF	16.269	0.920886	0.0566038	8.57721e-08
MUC4	19.7156	46.7772	2.3726	1.26936e-07
CA9	48.0422	87.9352	1.83037	1.49347e-07
TTR	15.6227	0.920886	0.0589452	1.63716e-07
HLA-DRB1	26.8242	55.2344	2.05913	5.79698e-07
HLA-DRA	32.5864	63.3156	1.943	7.4259e-07
TM4SF4	14.0072	0.920886	0.0657439	8.24015e-07
IRF1	8.78342	25.5405	2.90781	1.91159e-06
AKR7A3	20.2541	42.0789	2.07755	7.27798e-06
CA2	84.2314	126.838	1.50583	8.3566e-06
ANKRD36C	31.1324	57.4896	1.84662	1.06935e-05
TFF1	101.949	146.383	1.43585	1.60181e-05
OLFM4	13.3071	1.29676	0.0974488	2.37529e-05
SST	10.4529	0.920886	0.0880989	2.88347e-05
FAM83H-AS1	1.51327	8.43832	5.57622	2.96583e-05
HEPACAM2	10.1297	0.920886	0.0909091	3.98357e-05
GKN1	80.1925	47.9049	0.597374	4.13611e-05
GC	12.5531	1.29676	0.103302	4.78316e-05
CLU	57.0357	30.4268	0.53347	6.25265e-05
PGC	467.072	550.07	1.1777	7.87955e-05
HLA-DMA	9.75277	23.8491	2.44536	8.2913e-05
PPIC	2.59033	10.1297	3.9106	8.39051e-05
DEGS2	10.4529	24.4129	2.33552	9.25995e-05
ERN2	25.9087	46.9652	1.81272	0.000123528
PVRL2	7.06013	18.3989	2.60603	0.000144281
REG1A	27.7397	11.2574	0.405822	0.000268915
PSCA	112.397	150.33	1.3375	0.000297022
TSKU	5.7138	15.0161	2.62804	0.000302492
MUC1	81.8081	114.434	1.39881	0.000304998
DPCR1	241.644	296.544	1.2272	0.000306767
ANXA10	42.5492	66.1346	1.55431	0.000319256
VSIG2	72.2761	102.218	1.41428	0.000384549
SLC29A2	2.64418	9.00213	3.40451	0.000427294
MYD88	7.76021	18.7748	2.41937	0.000454762
SGSM3	15.3535	29.2992	1.90831	0.000601883
MAOB	7.27554	0.920886	0.126573	0.00069191
SUPT6H	5.6061	14.8281	2.645	0.000723138
SCGN	7.16783	0.920886	0.128475	0.000770606
NEUROD1	7.16783	0.920886	0.128475	0.000770606
REG4	11.5299	2.42437	0.210268	0.000775979
EPB41L1	6.89857	16.3316	2.36739	0.000819741
UBA7	7.5448	17.0834	2.26426	0.000843039
ID1	33.0711	52.2274	1.57924	0.000852567
PTPRN	7.00627	0.920886	0.131437	0.000905745
TFF3	9.32195	1.67263	0.179429	0.000922556
PYCR1	4.58289	12.9488	2.82546	0.000946574
ALG3	4.63674	12.385	2.67105	0.00104959
TBC1D30	1.99795	7.12277	3.56505	0.00108934
SNHG11	3.02115	9.56594	3.16632	0.00116033
ORM1	4.69059	12.0091	2.56025	0.00116181
FUT9	11.0452	2.42437	0.219495	0.00116504
JUP	13.8995	26.2922	1.8916	0.00118159
ARHGEF39	3.07501	9.00213	2.92752	0.00132025
SHKBP1	3.12886	9.56594	3.05733	0.00149766
VTN	6.46774	0.920886	0.142381	0.00155209
QSOX1	34.8483	53.7309	1.54185	0.00156853
GALE	28.5475	45.0858	1.57933	0.00160125
BCAS1	24.6701	40.9512	1.65996	0.00161035
SMIM24	24.0238	39.6357	1.64985	0.00175975
RUVBL2	5.55224	13.3247	2.39987	0.00183365
PDZK1IP1	4.95986	12.5729	2.53493	0.00188371
SOX21-AS1	4.36748	11.0694	2.53451	0.00188975
NLRC5	6.25233	14.4523	2.3115	0.00206435
OSBPL7	15.9459	28.5475	1.79027	0.00208346
HLA-DRB5	2.75189	8.06245	2.92979	0.0021699
PGD	9.59122	19.1507	1.99669	0.00218187
GKN2	51.5965	32.3062	0.626131	0.00232068
AKR1B10	45.3496	65.9467	1.45419	0.00233901
TAP1	7.65251	16.1437	2.1096	0.00239751
ATP9B	5.12142	12.197	2.38157	0.00247142
CTSE	74.2148	99.3993	1.33935	0.00248467
MS4A8	10.0759	2.98818	0.296567	0.00260055
TSPAN15	11.153	21.4059	1.9193	0.00264565
B3GNT6	3.39812	9.56594	2.81507	0.00269723
FMOD	16.5921	6.93484	0.41796	0.00270679
PLEC	15.515	27.2319	1.75519	0.00272312
BCS1L	3.99051	10.3177	2.58556	0.00278865
CPE	5.82151	0.920886	0.158187	0.00296215
MGAT1	3.45198	9.00213	2.60782	0.00301051
LDLR	5.87536	13.3247	2.26789	0.00302412
TESC	24.0777	38.3201	1.59152	0.00313444
AP4B1	2.91345	8.25039	2.83183	0.0031497
LDHD	4.69059	11.6332	2.48012	0.00333513
SMUG1	4.09821	10.1297	2.47175	0.00339777
POR	5.98307	13.1367	2.19565	0.00353923
RASSF1	2.9673	8.43832	2.84377	0.00354408
MMAB	2.9673	8.81419	2.97044	0.00354408
SLC9A1	15.8382	27.044	1.70752	0.00358644
PCSK1N	5.6061	0.920886	0.164265	0.00367426
WARS	8.67572	17.0834	1.9691	0.003692
CCM2	3.55968	9.00213	2.52891	0.00372378
MDN1	3.02115	8.43832	2.79308	0.00397617
GCC2	12.8224	4.30373	0.335642	0.00424511
ACO1	7.4371	15.9558	2.14543	0.00426088
TPM2	4.85215	11.8212	2.43627	0.00433623
RHBDF1	1.51327	5.43135	3.58915	0.0046455
INTS5	1.51327	5.05548	3.34077	0.0046455
NBEAL1	20.0925	9.75387	0.485447	0.004727
APOA4	5.33683	0.920886	0.172553	0.00480976
SNAP25	5.28298	0.920886	0.174312	0.00507591
MUC5B	32.9096	48.8445	1.48421	0.00515892
SMIM7	5.6061	12.385	2.2092	0.00518666
B3GNT7	17.8307	29.2992	1.64319	0.00523646
DERL3	1.56712	5.05548	3.22596	0.00547938
A4GNT	5.17527	0.920886	0.17794	0.0056532
EPHA2	2.64418	7.12277	2.69375	0.00587513
SCG5	5.12142	0.920886	0.179811	0.00596602
P3H2	3.82895	9.00213	2.35107	0.00609795
EPHB3	8.99883	2.23644	0.248525	0.00623495
SMURF2	1.62097	5.43135	3.35067	0.00641766
ERBB2	12.1223	21.9697	1.81234	0.00676719
ACO2	3.29042	8.43832	2.56451	0.00678744
TP53I13	13.684	5.24341	0.383177	0.00683179
NR2F6	8.56801	16.1437	1.88418	0.00711396
CAPN8	46.1574	63.1277	1.36766	0.00738319
SLC5A5	10.4529	3.55199	0.33981	0.00739794
IMPA1	1.67483	5.24341	3.13072	0.00746738
LAMB3	12.984	22.9094	1.76444	0.00751208
SDF2L1	4.58289	10.8815	2.37437	0.00757468
CYP4F12	5.22912	11.0694	2.11688	0.00761484
UROD	5.28298	11.2574	2.13087	0.00820986
SLC52A2	4.63674	10.1297	2.18467	0.00821468
PSMB9	7.32939	14.0764	1.92054	0.0084651
ZDHHC12	8.02948	15.392	1.91693	0.00849548
CHGB	4.74445	0.920886	0.194098	0.00869795
DDX54	2.26721	6.37103	2.81007	0.00870205
MVB12A	2.26721	6.37103	2.81007	0.00870205
TRIAP1	1.244	4.49167	3.61065	0.00894971
2008-09-01	3.45198	8.06245	2.3356	0.00908598
ZNF791	10.1297	3.92786	0.387755	0.00939278
FPGS	5.39068	11.0694	2.05344	0.00950843
CFLAR	11.6376	4.30373	0.369812	0.00976905
SGSH	6.09077	12.5729	2.06426	0.009893
RNPEPL1	8.89113	16.3316	1.83685	0.00995919
POLM	3.50583	8.62626	2.46055	0.00996972
PPRC1	3.50583	8.25039	2.35333	0.00996972

## Sheet: OSG cluster 6
GENEID	mean.ncl	mean.cl	fc	pv
SLC25A5	100.539	217.055	2.15892	0
HSPA5	81.0151	222.284	2.74373	0
LIMA1	26.3063	91.6383	3.48351	0
ACTB	334.982	629.51	1.87923	0
HSP90AA1	127.451	279.59	2.1937	0
CEACAM6	46.6888	271.18	5.80824	0
EZR	56.3189	143.2	2.54265	0
XBP1	46.5264	123.249	2.64902	0
PSME2	28.5437	95.5357	3.347	0
OLFM4	248.789	512.102	2.05838	0
CA2	14.7484	73.35	4.97341	0
CEACAM5	89.028	317.783	3.56947	0
AGR2	292.881	661.765	2.2595	0
PFN1	93.4944	222.763	2.38263	0
ANXA10	31.4084	122.435	3.89816	0
KRT18	190.347	402.121	2.11256	0
TPI1	86.1426	186.229	2.16187	0
REG1A	39.9828	102.584	2.5657	0
CDC20	9.08836	44.3221	4.8768	0
TSPAN1	57.1564	149.593	2.61725	0
CENPF	10.2998	59.3643	5.76364	0
MUC5B	74.6359	181.012	2.42527	0
EPCAM	62.0081	144.03	2.32277	0
CYSTM1	56.3484	132.088	2.34413	0
PLBD1	14.9467	62.293	4.16767	0
TSPAN8	64.114	173.141	2.70052	0
LGALS3	70.7819	170.601	2.41024	0
H3F3B	106.637	208.526	1.95548	0
CCNB1	6.86564	45.0454	6.56099	0
REG4	385.969	920.901	2.38595	0
GOLM1	34.7172	119.901	3.45366	0
TMBIM6	77.534	171.095	2.20671	0
GCNT3	13.0697	61.1053	4.67534	0
TSPAN3	67.5456	193.619	2.86649	0
SOD1	47.4045	116.993	2.46797	0
ATP1B1	38.1612	102.855	2.69527	0
CALM2	89.9145	206.408	2.29561	0
HSPD1	35.6379	95.1649	2.67033	0
MKI67	19.5804	93.3965	4.76989	0
PDIA4	46.5173	115.948	2.49257	0
TFF1	183.62	329.478	1.79434	0
PIGR	233.299	465.593	1.99569	0
H2AFZ	47.228	135.769	2.87475	0
PTTG1	9.89845	53.0089	5.35527	0
HSP90B1	94.3024	208.352	2.2094	0
B2M	283.043	448.705	1.58529	0
PDIA3	74.0131	177.137	2.39333	0
CDK2AP2	24.7647	80.9863	3.27023	0
KRT8	214.346	598.92	2.79418	0
ARL6IP1	26.2036	110.545	4.21872	0
KRT19	186.427	478.721	2.56787	0
LGALS4	137.542	255.764	1.85953	0
BSG	84.7139	173.521	2.04832	0
CFL1	121.14	263.868	2.17821	0
AGR3	24.4201	81.5822	3.34078	0
CYC1	51.5591	126.024	2.44427	0
CLDN7	41.7833	106.857	2.5574	0
ANXA2	165.605	384.974	2.32465	0
ACTG1	226.883	414.463	1.82677	0
DMBT1	101.856	285.779	2.80571	0
TUBB4B	91.9181	191.852	2.08721	0
PLA2G2A	15.0254	64.0733	4.26434	0
CTSE	32.0669	136.917	4.26972	0
ANXA4	26.4036	95.7688	3.62711	0
S100A10	101.513	205.403	2.02341	0
MT-CO2	2426.43	798.471	0.329073	0
MT-CYB	3277.35	1184.87	0.361532	0
MT-CO1	7067.39	1677.97	0.237425	0
HMGN2	40.8772	127.29	3.11396	0
MT-ND4	4205.51	1291.73	0.307151	0
MT-ND1	2086.38	555.359	0.266183	0
MT-CO3	2401.3	748.694	0.311787	0
TMSB4X	148.598	282.454	1.90079	0
MT-RNR2	13126.2	2005.21	0.152764	0
MT-RNR1	4868.38	672.721	0.138182	0
MUC5AC	600.975	958.677	1.5952	0
C12orf75	6.98141	39.5231	5.66118	0
MT-ND2	1743.6	508.589	0.29169	5.32111e-269
MT-ATP6	1821.2	558.999	0.306939	1.62192e-266
MT-ND5	2295.25	981.969	0.427827	1.99135e-213
KRT13	486.457	0.733625	0.0015081	2.54608e-212
S100A9	349.41	0.468715	0.00134145	1.21208e-152
SPRR3	318.718	0.178901	0.000561315	2.76346e-139
KRT5	297.266	0.178901	0.000601822	5.97689e-130
MUC2	288.059	3.61285	0.012542	2.45148e-119
KRT6A	258.259	0.224488	0.000869237	5.58394e-113
MT-ND4L	758.429	252.429	0.332832	7.31713e-102
S100A8	161.951	0.178901	0.00110466	4.25782e-71
KRT4	147.088	0.263318	0.0017902	1.23172e-64
MT-ND3	327.607	88.7317	0.270848	7.24673e-56
MT-ND6	448.514	168.152	0.37491	2.52483e-52
RP5-857K21.6	264.32	60.3092	0.228167	4.65706e-52
SPRR1B	109.349	0.178901	0.00163606	3.1174e-48
CNFN	104.369	0.178901	0.00171412	4.54928e-46
MT-ATP8	288.191	103.627	0.359578	2.16109e-36
SPINK5	93.429	4.68311	0.0501248	8.5841e-35
KRT15	88.1173	3.99259	0.0453099	6.20878e-34
SPRR2A	74.5943	0.178901	0.00239832	3.94823e-33
TRIM29	79.3299	2.23777	0.0282084	1.1168e-31
RHCG	69.4147	0.178901	0.00257728	7.02908e-31
SPRR2E	64.4208	0.178901	0.00277707	1.03907e-28
AQP3	78.239	5.1695	0.0660732	2.69168e-27
MUC21	60.5542	0.178901	0.0029544	4.97222e-27
MAL	58.623	0.178901	0.00305172	3.43226e-26
PPL	68.4546	4.93683	0.0721184	1.78624e-24
TGM3	49.032	1.63663	0.0333788	2.52193e-20
GBP6	44.975	0.178901	0.00397779	2.91597e-20
SPRR2D	43.629	0.178901	0.00410051	1.12082e-19
ANXA1	89.5283	20.0561	0.224019	7.46045e-19
S100A2	43.8112	1.13532	0.0259138	4.18685e-18
ADH7	39.5927	0.222953	0.00563116	6.35226e-18
CRABP2	43.3844	1.04323	0.0240462	6.35528e-18
ECM1	46.4896	2.3753	0.0510931	7.23471e-18
LYPD3	39.3543	0.224488	0.0057043	8.06338e-18
IL1RN	83.5703	19.598	0.234509	1.75417e-17
LY6D	37.8993	0.458034	0.0120856	3.45579e-17
SPRR1A	37.4881	0.178901	0.00477221	5.2141e-17
ITLN1	56.6879	7.40416	0.130613	1.0125e-16
CSTA	36.0848	0.862968	0.023915	2.12208e-16
GMDS	44.3435	108.493	2.44665	2.22045e-16
SPTBN1	55.542	126.977	2.28614	2.22045e-16
MUC13	23.8165	73.5957	3.09012	2.22045e-16
HSPB1	74.208	16.4077	0.221104	3.00081e-16
MUC17	24.1506	73.055	3.02498	3.33067e-16
AQP1	35.3597	0.66369	0.0187697	4.38277e-16
MYL12B	53.8521	122.581	2.27626	4.44089e-16
CLIC1	57.0791	127.512	2.23395	4.44089e-16
PERP	99.992	31.7199	0.317225	6.45284e-16
LDHA	77.3944	157.138	2.03035	6.66134e-16
DSP	168.761	76.1663	0.451326	8.90147e-16
SERPINB6	32.8792	87.1495	2.6506	1.33227e-15
SLC25A3	59.9237	130.739	2.18175	1.44329e-15
HMGCS2	41.4689	101.792	2.45466	1.77636e-15
TMEM45B	11.8275	47.9258	4.05208	2.44249e-15
GSTP1	168.42	277.338	1.64671	6.99441e-15
LYNX1	32.0335	0.914704	0.0285546	1.22073e-14
TSTA3	51.3288	114.658	2.2338	1.5099e-14
PTMA	163.768	269.365	1.6448	1.89848e-14
MYL12A	47.1476	107.58	2.28177	2.37588e-14
CENPE	3.01859	23.3805	7.74549	2.93099e-14
RAN	55.8544	120.341	2.15455	3.06422e-14
PRR13	13.217	48.5094	3.67023	3.4861e-14
DSC3	30.9358	0.390465	0.0126218	3.65968e-14
TPM1	26.7229	73.3294	2.74406	4.4742e-14
ARF1	86.2204	162.013	1.87905	1.17462e-13
KLK8	29.6764	0.178901	0.00602839	1.28962e-13
ATP5G3	61.8704	127.41	2.0593	1.34448e-13
FTL	186.428	294.558	1.58001	1.35669e-13
CEP55	2.94281	22.0414	7.48992	1.40332e-13
LRRC59	17.8663	56.4545	3.15983	1.42997e-13
CAP1	17.3413	55.2722	3.18732	1.44329e-13
HSP90AB1	124.998	214.961	1.71972	1.74749e-13
GPA33	8.68978	37.7419	4.34325	1.98286e-13
CASP4	6.18465	31.1369	5.03454	2.01617e-13
CIB1	26.7493	71.9024	2.68801	3.59712e-13
SYNGR2	78.4206	149.786	1.91003	4.54858e-13
HN1	22.884	64.1201	2.80196	4.96048e-13
MLEC	52.3514	111.515	2.13012	5.63882e-13
DSG3	39.8481	4.49003	0.112679	5.73466e-13
ARPC1B	12.3089	44.881	3.64622	5.8753e-13
UBB	83.011	155.821	1.87711	5.97855e-13
KRT6C	28.1147	0.178901	0.00636326	6.14965e-13
CTTN	47.4674	103.774	2.18622	9.37028e-13
HKDC1	3.97253	24.6467	6.20427	1.35425e-12
TOP2A	8.94243	36.6431	4.09767	1.97664e-12
CDH17	15.8899	50.8572	3.20061	2.09299e-12
TNFRSF12A	1.16005	14.6725	12.6482	2.39397e-12
KRT7	26.1139	68.8858	2.6379	2.44282e-12
A2M	26.5907	0.178901	0.00672796	2.8237e-12
MISP	10.5014	39.3888	3.75083	3.18878e-12
GAPDH	265.408	384.961	1.45045	3.39395e-12
IFITM3	62.4815	123.302	1.97341	4.49063e-12
SPINK7	25.9862	0.243072	0.00935387	5.16878e-12
MYL6	109.28	187.422	1.71507	5.21627e-12
NANS	16.8571	51.8877	3.07809	5.34572e-12
SLC28A2	11.677	41.9324	3.59101	5.5469e-12
VMP1	52.3602	108.541	2.07296	5.55955e-12
S100P	72.603	137.677	1.89631	5.65026e-12
ETHE1	27.2381	69.2572	2.54266	5.75473e-12
HOPX	25.7139	0.851184	0.0331021	6.78689e-12
EIF5A	49.1667	103.117	2.0973	6.84364e-12
B3GNT7	6.6764	30.1165	4.51088	7.01805e-12
DDOST	33.5416	79.9886	2.38476	7.10776e-12
FABP1	2.60988	19.8921	7.62184	7.40774e-12
COX4I1	94.0889	166.956	1.77445	7.70406e-12
KPNA2	12.8131	43.0609	3.36069	7.76845e-12
IQGAP2	12.3325	42.3332	3.43266	8.28448e-12
ATP5B	146.147	234.153	1.60217	8.55005e-12
ASPH	61.8279	121.295	1.96181	9.40581e-12
CALML3	25.3598	0.178901	0.00705453	9.67183e-12
CAPN5	12.5919	42.9817	3.41343	1.57712e-11
NDUFAB1	16.3406	49.4739	3.02767	1.77057e-11
TFRC	22.0843	59.3464	2.68726	2.11277e-11
PSMB8	22.1923	59.7758	2.69353	2.54842e-11
GHITM	25.8588	65.001	2.51369	2.97251e-11
DBI	32.6797	76.753	2.34865	2.98699e-11
HEPACAM2	24.219	0.377701	0.0155952	3.0269e-11
CALML4	8.44511	33.6595	3.98568	3.05221e-11
HMGB1	54.1016	108.508	2.00564	3.55362e-11
KRT20	8.04933	32.1008	3.98801	3.72353e-11
P4HB	89.6797	157.509	1.75635	4.57151e-11
SLURP1	23.7696	0.402208	0.0169211	4.74472e-11
YBX1	36.9519	82.4295	2.23073	5.19441e-11
MUC1	48.3173	99.5558	2.06046	5.3939e-11
CALM1	63.781	121.027	1.89754	6.12272e-11
EMP1	36.7811	5.67326	0.154244	6.84169e-11
RAB10	59.7389	17.1192	0.286568	6.92042e-11
TMED2	35.2623	79.0488	2.24174	7.21716e-11
SNHG3	15.3972	46.8496	3.04273	7.4974e-11
DNAJC3	16.4977	48.0399	2.91192	7.5032e-11
TMEM54	24.6326	62.9492	2.55552	7.52702e-11
MYDGF	21.6892	57.2376	2.63899	8.06014e-11
CYCS	24.7485	62.8906	2.54118	9.03662e-11
LEFTY1	24.8203	62.5662	2.52077	1.01117e-10
PGC	31.5687	3.16791	0.10035	1.12267e-10
PSMB10	5.32989	25.4401	4.7731	1.17041e-10
PRR15L	23.7467	60.3586	2.54177	1.2546e-10
ATP5G1	40.9945	87.355	2.1309	1.28698e-10
PLS1	8.45956	32.531	3.84547	1.29414e-10
GPX2	47.8486	97.5023	2.03772	1.41951e-10
HLA-C	68.4331	126.456	1.84788	1.59579e-10
YWHAH	16.3292	47.593	2.91459	1.61934e-10
SNRPG	19.1856	52.4526	2.73396	1.66472e-10
COX7B	34.8043	77.0105	2.21267	2.11116e-10
SERPINB1	41.45	87.9497	2.12182	2.17841e-10
BIRC5	5.11146	24.1216	4.71912	2.49296e-10
SDCBP	21.2451	55.704	2.62197	2.795e-10
PSME1	33.758	75.6078	2.2397	2.91899e-10
VCP	39.1925	83.1107	2.12057	3.54664e-10
ERLIN2	3.63493	20.1099	5.53242	3.63712e-10
VPS29	12.3765	39.6404	3.20287	3.7189e-10
CLINT1	22.7645	57.263	2.51545	4.68408e-10
SDF2L1	21.5633	55.4592	2.57192	4.71571e-10
CCNB2	4.0762	21.1793	5.19584	4.876e-10
DSG2	13.6448	41.7054	3.05652	5.72415e-10
TIMP1	26.5983	63.4599	2.38587	5.74618e-10
RPN1	38.9556	82.1477	2.10875	5.85225e-10
DEFA5	21.1038	0.795226	0.0376817	6.82546e-10
AKR7A3	8.08426	30.0203	3.71342	6.84227e-10
CD55	16.5429	46.1167	2.7877	7.20361e-10
CRCT1	21.0464	0.178901	0.00850032	7.2285e-10
TM4SF20	1.76515	14.8394	8.40686	7.39273e-10
AKR1B10	44.6041	90.7057	2.03357	7.44694e-10
ANP32E	10.0853	34.5972	3.43046	7.50042e-10
ARPC5	16.6164	46.7553	2.8138	8.26242e-10
PKM	77.0929	135.144	1.75299	8.69144e-10
TSPO	71.3562	127.018	1.78005	1.00943e-09
KLK13	20.6844	0.178901	0.0086491	1.03825e-09
S100A6	176.414	261.48	1.4822	1.05589e-09
KDELR2	41.5094	85.3842	2.05699	1.05676e-09
TMPRSS2	9.76346	33.1843	3.39883	1.19034e-09
CXCL1	2.79341	17.4017	6.22956	1.19966e-09
UBE2C	3.91651	20.9884	5.35896	1.33514e-09
CASC5	2.48634	16.414	6.60169	1.43668e-09
TMPRSS11E	20.3319	0.178901	0.00879903	1.47702e-09
CDR2L	2.16683	15.9449	7.35861	1.47915e-09
DEGS2	10.3624	34.4029	3.31996	1.48378e-09
OAS1	9.85734	33.2843	3.3766	1.50585e-09
PARK7	27.3408	63.633	2.3274	1.62352e-09
AKR1C3	22.3635	55.0963	2.46367	1.66674e-09
CDKN3	3.23412	18.571	5.74222	1.86742e-09
RPL36AL	35.9637	76.1506	2.11743	1.91928e-09
STRA13	18.8461	49.5884	2.63122	1.94785e-09
TUBA1B	27.476	63.9066	2.32591	1.95152e-09
DNPH1	18.8829	49.5479	2.62396	2.07212e-09
CHCHD2	49.1062	95.2625	1.93993	2.11456e-09
KRT6B	19.9674	0.335702	0.0168125	2.12665e-09
HDAC1	15.5221	43.6697	2.81339	2.60735e-09
CKS2	7.61612	28.738	3.77331	2.76138e-09
LSM4	19.7001	50.7414	2.5757	2.97969e-09
ST14	34.3384	73.485	2.14002	2.9859e-09
PPP1R1B	28.4791	64.7653	2.27413	3.15859e-09
COTL1	19.139	49.8524	2.60476	3.17022e-09
AHCY	18.5493	48.6614	2.62336	3.20141e-09
PPP1CA	21.73	53.1525	2.44604	4.11602e-09
PSMB1	33.3375	71.6869	2.15034	4.41472e-09
ARPC3	29.3934	65.1566	2.21671	4.45172e-09
FUCA2	10.836	34.8319	3.21447	4.49564e-09
C14orf2	26.2028	60.8716	2.3231	4.64906e-09
AKR1C2	22.2997	1.80042	0.0807377	4.80954e-09
KRTCAP3	9.82384	32.5089	3.30918	4.84824e-09
VSIG1	8.80777	30.9512	3.51407	4.87531e-09
TPH1	18.9758	0.243072	0.0128096	5.73336e-09
PHB	17.1269	45.5965	2.66227	5.79989e-09
HMOX2	6.92557	26.5422	3.83249	5.87366e-09
PTP4A2	15.9668	43.5748	2.72909	5.87853e-09
SMAGP	8.91122	30.7699	3.45294	6.34115e-09
DSTN	33.6623	71.2821	2.11757	6.46325e-09
MRPL37	13.1971	38.0411	2.88253	6.73284e-09
PRDX3	23.9636	56.2275	2.34637	7.015e-09
FDFT1	24.6125	57.0257	2.31694	7.18197e-09
GUK1	49.7307	94.3467	1.89715	7.5298e-09
UQCRQ	65.7371	116.523	1.77256	7.59332e-09
POMP	19.0939	48.7037	2.55074	7.79874e-09
ARF4	27.2377	61.623	2.26241	7.83546e-09
TXN	64.369	114.641	1.781	8.30171e-09
CRELD2	17.9461	46.0346	2.56516	8.49624e-09
AURKAIP1	21.0129	51.6601	2.4585	8.9445e-09
GALNT7	25.4472	58.3715	2.29383	9.41123e-09
ETNK1	28.036	62.8786	2.24278	9.50178e-09
PRSS27	18.4491	0.178901	0.00969702	9.70936e-09
PLA2G16	8.08747	28.2818	3.49699	1.00396e-08
IRAK1	7.11199	26.038	3.66115	1.00731e-08
NAPRT	17.4764	45.9478	2.62913	1.04755e-08
SLC44A4	30.1521	65.5384	2.17359	1.14316e-08
ECH1	28.1842	62.2697	2.20938	1.14669e-08
PRDX2	29.5066	64.6352	2.19053	1.16277e-08
YWHAE	34.1742	71.1667	2.08247	1.16305e-08
MPDU1	9.74268	31.0106	3.18296	1.36619e-08
RP5-857K21.11	45.4405	13.7949	0.303582	1.43839e-08
PSMG3	13.0872	37.7264	2.88269	1.62962e-08
PDIA6	25.8941	58.6242	2.264	1.70264e-08
CLCA2	17.8733	0.178901	0.0100094	1.72697e-08
ABLIM3	17.7485	0.272264	0.0153401	1.95659e-08
SET	38.1095	76.0495	1.99555	2.04808e-08
CYSRT1	17.6652	0.178901	0.0101273	2.12646e-08
CPS1	26.0849	58.307	2.23528	2.18148e-08
DEFA6	17.5809	0.447933	0.0254784	2.31363e-08
PCBP1	33.4389	69.9895	2.09306	2.32875e-08
CLTB	84.589	39.9144	0.471863	2.38308e-08
VILL	9.51109	30.6056	3.21789	2.69058e-08
LIPF	17.3625	0.515176	0.0296718	2.87844e-08
DAP	18.126	45.6856	2.52044	2.99588e-08
MRPS35	11.1726	33.3776	2.98745	3.01072e-08
SPINK4	81.301	37.9583	0.466886	3.01731e-08
PPIB	37.105	74.1908	1.99948	3.03736e-08
CLDN18	31.6683	66.7659	2.10828	3.10888e-08
COMMD7	4.28996	19.1287	4.45894	3.1442e-08
LAMTOR4	21.2677	50.8649	2.39165	3.23728e-08
UQCRH	36.5158	73.0307	1.99998	3.37641e-08
ECT2	4.31159	19.1765	4.44767	3.40686e-08
HSPE1	22.5677	52.5223	2.32732	3.4104e-08
NUSAP1	6.59155	24.3472	3.6937	3.51677e-08
DAGLB	1.1365	10.8551	9.55127	3.62481e-08
DLGAP5	0.887256	9.09609	10.2519	3.7286e-08
HSD17B2	6.62168	24.7524	3.73809	3.83024e-08
PRELID1	15.3047	40.6332	2.65495	3.9757e-08
MMP1	0.309508	6.97139	22.5241	4.11969e-08
CNDP2	20.1842	48.1161	2.38385	4.12385e-08
CA12	24.9177	3.25537	0.130645	4.38873e-08
SH3BGRL3	94.2282	150.883	1.60125	4.48003e-08
SELENBP1	21.5423	50.8906	2.36236	4.77367e-08
ENG	19.8488	1.07797	0.0543093	4.99301e-08
MIR205HG	16.8016	0.178901	0.0106479	5.04384e-08
ALDOA	159.859	231.711	1.44947	5.12822e-08
MTND2P28	16.761	0.867583	0.0517622	5.25317e-08
ADGRF1	1.18051	10.3545	8.77118	5.28938e-08
YWHAB	54.8694	98.4324	1.79394	5.3844e-08
RPL8	206.006	286.04	1.3885	5.57333e-08
IDH1	23.0128	52.0631	2.26236	6.23768e-08
VWF	16.5521	0.358631	0.0216669	6.47371e-08
ATP10B	4.94384	20.0088	4.04722	6.73933e-08
ATP5L	30.3269	63.576	2.09636	6.75228e-08
NFE2L2	41.4887	12.2404	0.295029	7.21255e-08
CYBA	29.0459	61.6887	2.12384	7.26457e-08
MCU	6.86453	24.53	3.57344	7.48411e-08
ANXA2P2	12.1919	34.0678	2.7943	7.57459e-08
HSPH1	9.99078	30.7989	3.08273	7.8168e-08
HEPH	8.9343	28.8851	3.23305	8.03037e-08
RHOA	42.3094	80.3055	1.89806	8.14642e-08
IFI27	39.4859	76.6508	1.94122	8.21843e-08
S100A16	79.6238	130.149	1.63455	8.30326e-08
SPARC	16.2942	0.367507	0.0225544	8.37818e-08
CDC42	23.9072	53.1885	2.22479	8.64336e-08
MPC2	9.50284	29.855	3.14169	8.72653e-08
COX7A2	44.5451	83.3441	1.87101	8.866e-08
GSDMC	16.2364	0.178901	0.0110185	8.87664e-08
SLC38A2	42.8635	13.2258	0.308557	9.06555e-08
2011-09-01	4.60567	19.3522	4.20181	9.66613e-08
CCT3	34.076	68.8711	2.0211	9.76267e-08
SEPW1	24.0334	53.9457	2.24461	1.01632e-07
AHNAK2	16.0984	0.534182	0.0331824	1.01909e-07
GPI	45.4211	84.7194	1.8652	1.02143e-07
TMEM147	18.9415	45.4273	2.39829	1.03158e-07
ALDH3A1	45.9208	15.3225	0.333673	1.08318e-07
KLF6	12.9582	35.3659	2.72922	1.08853e-07
PARP9	8.57031	27.1152	3.16385	1.1667e-07
ADD3	13.5981	36.6033	2.6918	1.20994e-07
PDZD8	9.65584	29.3886	3.04361	1.21754e-07
ATP6V0B	32.2472	65.7708	2.03958	1.25388e-07
FABP5	48.8364	17.808	0.364647	1.33649e-07
TMED10	36.5139	71.9293	1.96992	1.40032e-07
SPARCL1	15.7342	0.178901	0.0113702	1.46688e-07
PIGH	3.03857	15.8546	5.21779	1.46778e-07
EIF4G1	33.7753	67.6655	2.0034	1.4688e-07
SRI	19.8518	46.3619	2.3354	1.54564e-07
PABPC4	9.23127	28.8653	3.12691	1.56152e-07
CLCA4	15.6679	0.178901	0.0114183	1.5674e-07
CANX	52.4916	93.8217	1.78737	1.56944e-07
SNX5	18.6103	44.6715	2.40036	1.58131e-07
C1QBP	35.9367	70.2733	1.95547	1.58323e-07
PRDX4	14.3696	37.8013	2.63064	1.65627e-07
LYZ	201.992	278.398	1.37826	1.6746e-07
ANPEP	15.5945	39.3103	2.52078	1.72998e-07
SNRPD2	38.207	73.9405	1.93526	1.85253e-07
PSMB5	21.2645	48.6528	2.28798	1.86685e-07
PSMA4	18.7661	44.6212	2.37775	1.97994e-07
SLIRP	16.3238	40.2978	2.46866	2.09406e-07
CXCL3	9.93152	29.4129	2.96157	2.17757e-07
PRCP	15.3102	0.374666	0.0244716	2.24143e-07
SERF2	120.279	179.298	1.49068	2.2673e-07
FOS	96.2978	149.407	1.55151	2.47035e-07
RPS3	197.928	272.924	1.37891	2.50516e-07
FBP1	10.009	29.1231	2.90969	2.55346e-07
MYO5B	6.8641	23.1176	3.36791	2.76073e-07
CLRN3	5.40027	20.2154	3.74341	2.80021e-07
LGALS3BP	119.086	177.94	1.49421	2.82896e-07
RPL27	55.4798	96.515	1.73964	2.86249e-07
PGD	52.3083	20.358	0.389193	2.93974e-07
BID	5.89764	21.8381	3.70285	2.94542e-07
CCT2	24.2572	52.1211	2.14868	3.04714e-07
OTUB1	16.5885	40.0068	2.41173	3.13881e-07
ATP5J	18.4842	43.9052	2.37528	3.24797e-07
PKP1	14.9332	0.178901	0.0119801	3.26805e-07
EIF2S1	8.49591	26.0245	3.06318	3.28001e-07
UBE2J1	11.2839	31.6234	2.80253	3.43494e-07
COL17A1	3.66547	16.7484	4.56925	3.50335e-07
PSMD8	22.4232	49.1277	2.19093	3.62485e-07
ODC1	14.249	36.4495	2.55805	3.65317e-07
ATPIF1	42.5371	78.305	1.84086	3.70411e-07
SUMO1	8.01931	25.4871	3.17822	3.70879e-07
NACA	68.7644	113.993	1.65773	3.76092e-07
NPM1	80.4987	128.199	1.59257	3.96163e-07
PPP4C	18.0081	42.6076	2.36603	4.04213e-07
COPS6	20.567	46.899	2.28031	4.08919e-07
LAD1	39.7727	74.112	1.86339	4.12106e-07
HES6	50.2022	19.2422	0.383293	4.20334e-07
APRT	26.5516	55.1939	2.07874	4.28399e-07
TMPRSS3	4.61838	18.7886	4.06822	4.4307e-07
NQO1	46.4217	83.807	1.80534	4.54891e-07
NCBP2	12.6013	33.4969	2.65822	4.58077e-07
PSMA5	18.119	42.9328	2.36949	4.73068e-07
KPNB1	9.76817	28.472	2.91477	4.82313e-07
GRPEL1	7.09447	23.3194	3.28698	4.9023e-07
SLC37A1	12.6596	33.8682	2.6753	5.06864e-07
MRPL51	15.6731	38.708	2.46972	5.07984e-07
CENPW	3.77222	16.1565	4.28303	5.16665e-07
CCND2	10.942	30.3636	2.77495	5.2825e-07
DTYMK	8.19135	25.1843	3.07451	5.47018e-07
RALA	7.66214	24.7857	3.23482	5.48387e-07
YWHAZ	144.37	206.748	1.43207	5.59183e-07
AKR1A1	31.6311	62.4318	1.97375	5.77576e-07
COPZ1	18.2687	42.1881	2.30931	5.83398e-07
UQCR10	28.8805	58.6114	2.02944	5.87828e-07
GFPT1	23.4808	50.4351	2.14793	5.92695e-07
HM13	29.5846	59.829	2.0223	5.97816e-07
PREB	10.4402	29.3589	2.81209	5.99933e-07
NEUROG3	14.3117	0.334907	0.0234009	6.08462e-07
GLUL	35.1066	10.9671	0.312395	6.10988e-07
TST	14.5734	36.5292	2.50657	6.15556e-07
TMEM167A	8.26101	25.4726	3.08347	6.38142e-07
SDHA	21.5657	47.639	2.20902	6.41052e-07
SDHB	17.7109	41.1473	2.32328	6.48521e-07
H2AFY	22.8948	49.0592	2.14281	6.50709e-07
ZDHHC12	11.6322	31.7764	2.73176	6.51479e-07
TJP3	5.70659	20.9881	3.67787	6.68585e-07
GALE	24.953	52.3866	2.09941	6.95803e-07
RTFDC1	9.95689	28.6815	2.88057	7.01912e-07
ENO1	144.14	205.178	1.42346	7.31757e-07
ASPM	3.88495	16.5997	4.27281	7.67381e-07
SLC25A39	21.7143	47.0467	2.16662	7.72226e-07
RPL7	109.802	163.62	1.49014	8.29626e-07
C4BPB	1.56779	10.9692	6.99663	8.43507e-07
SLC39A7	6.29372	21.5493	3.42394	8.4721e-07
PBK	2.27767	12.0474	5.28934	8.70665e-07
IDH2	45.7648	81.886	1.78928	8.91905e-07
KIAA0101	5.32517	19.2068	3.6068	8.96304e-07
UBE2N	11.8132	31.0862	2.63148	8.98257e-07
DYNLT1	21.8397	47.5137	2.17556	9.02108e-07
RHOC	16.1188	38.7385	2.40332	9.88344e-07
TMEM171	3.11054	14.6975	4.72508	1.04098e-06
KLK10	16.6347	1.92145	0.115509	1.05115e-06
ACAT2	6.39856	21.6161	3.37827	1.10392e-06
SSR2	37.3087	69.8784	1.87298	1.15045e-06
CLEC14A	13.6056	0.178901	0.0131491	1.23286e-06
TMED3	25.5001	52.656	2.06494	1.29405e-06
EIF2S2	10.2766	28.6167	2.78464	1.29475e-06
BCCIP	8.60147	25.6236	2.97898	1.32049e-06
VDAC1	34.596	65.7044	1.89919	1.32568e-06
IDI1	5.96525	20.2244	3.39037	1.32987e-06
DST	33.1881	63.7679	1.92141	1.34438e-06
MRPL16	8.61427	25.3082	2.93794	1.35598e-06
TMEM164	5.97641	20.1457	3.37086	1.36868e-06
TUFM	40.4194	73.4395	1.81694	1.38587e-06
MARVELD2	4.067	16.6475	4.09331	1.41091e-06
ENTPD7	2.3828	12.3636	5.18869	1.42152e-06
RDH11	12.6785	32.4547	2.55982	1.42697e-06
HSPB8	13.4409	0.178901	0.0133102	1.45354e-06
SBSN	13.438	0.178901	0.0133131	1.45784e-06
THSD4	20.8939	3.92695	0.187947	1.48276e-06
ATP5F1	28.3812	56.9977	2.00829	1.49197e-06
SDCBP2	14.5339	35.9583	2.4741	1.49584e-06
PLVAP	13.3709	0.178901	0.0133799	1.55906e-06
PSMB6	28.4325	56.009	1.9699	1.57359e-06
RAB27B	7.61288	23.3096	3.06186	1.63163e-06
ATP5O	31.9847	61.5147	1.92325	1.65083e-06
SST	13.3064	0.61884	0.046507	1.6629e-06
NDUFA4	52.5531	89.2166	1.69765	1.66961e-06
TCN1	0.342777	5.78239	16.8692	1.68074e-06
JMJD1C	20.7242	3.94148	0.190187	1.71662e-06
AP3D1	21.0467	45.1608	2.14574	1.72603e-06
TM9SF3	40.6792	73.0947	1.79686	1.72951e-06
COX6B1	51.9039	88.4567	1.70424	1.80683e-06
TROAP	2.06037	11.1143	5.39431	1.84493e-06
CXCL16	6.61071	21.7692	3.29302	1.85276e-06
SFT2D1	7.13631	22.7417	3.18675	1.85431e-06
SNX17	12.8519	32.1315	2.50013	1.89308e-06
AP2B1	12.2522	31.8512	2.59964	1.8989e-06
SNX3	14.6926	35.0767	2.38738	1.89958e-06
KLK12	13.12	0.361836	0.027579	2.00365e-06
HADH	9.36909	26.4602	2.82421	2.00868e-06
ERAL1	6.64624	21.7078	3.26618	2.01605e-06
CDC123	9.37672	26.2398	2.7984	2.03851e-06
CORO1B	10.5258	28.0335	2.66331	2.0465e-06
EFCAB14	17.2774	39.9249	2.31081	2.06983e-06
ADH5	11.7077	30.0153	2.56373	2.07146e-06
TPM3	45.3496	79.7043	1.75755	2.10406e-06
NOP16	12.3183	31.5938	2.56479	2.11801e-06
CSRP1	20.5534	44.2175	2.15135	2.12092e-06
PHB2	33.6992	63.2976	1.87831	2.17773e-06
ATG16L1	4.20754	16.595	3.9441	2.2056e-06
DIEXF	2.48447	12.212	4.91534	2.22941e-06
GLO1	8.89118	25.1908	2.83323	2.37446e-06
COA3	18.7055	41.7324	2.23102	2.47309e-06
FLAD1	12.428	31.7284	2.55298	2.53323e-06
GPRC5A	29.6069	57.0613	1.92729	2.54883e-06
C14orf1	8.37176	24.8545	2.96886	2.56452e-06
SH3KBP1	2.51735	12.8937	5.12193	2.5665e-06
HNRNPC	57.8044	95.1969	1.64688	2.69479e-06
EIF4E2	11.868	30.058	2.5327	2.71039e-06
TPD52	42.7309	75.5788	1.76871	2.78869e-06
KIF4A	2.95403	13.8953	4.70386	2.85786e-06
ACKR1	12.756	0.283435	0.0222197	2.88341e-06
CTNNA1	34.7618	64.0369	1.84216	2.98389e-06
FAM3B	16.286	37.0715	2.27628	3.0657e-06
DAZAP2	42.8924	75.6341	1.76335	3.17456e-06
BTG2	29.3996	8.86405	0.301502	3.18914e-06
COPS8	5.81277	19.8693	3.41822	3.27246e-06
KIAA1324	68.2603	34.7683	0.509349	3.41159e-06
RRBP1	40.0272	71.2463	1.77995	3.4269e-06
CASP10	2.59045	12.6177	4.87084	3.48257e-06
EBP	19.6386	42.2079	2.14923	3.49931e-06
ELF3	52.0538	87.69	1.6846	3.50103e-06
COX6A1	56.6489	93.9969	1.65929	3.50262e-06
AUP1	21.6424	45.3068	2.09343	3.51155e-06
SS18L2	3.44378	14.0197	4.07103	3.52132e-06
GSKIP	7.97738	23.4424	2.93861	3.55303e-06
PHGR1	10.843	28.1783	2.59876	3.5807e-06
OSTC	19.6741	42.3362	2.15187	3.65487e-06
CA9	7.44599	22.3988	3.00817	3.6789e-06
MICAL1	15.2993	1.32091	0.0863376	3.69386e-06
RPL23A	71.5661	112.876	1.57723	3.71309e-06
CES2	32.1571	60.5377	1.88256	3.81857e-06
NUTF2	13.3064	32.4618	2.43957	3.8622e-06
SH3RF1	4.39418	16.0765	3.6586	3.87796e-06
ANXA5	30.7718	58.5079	1.90135	3.9728e-06
RAD21	13.3275	32.766	2.45853	3.98821e-06
CHP1	51.4898	86.7071	1.68397	4.03396e-06
UQCRC1	67.7747	107.211	1.58187	4.06832e-06
HSPA9	30.0909	57.7766	1.92007	4.08699e-06
PON2	10.3317	27.9793	2.70809	4.0972e-06
RTN3	12.7386	31.2651	2.45436	4.15074e-06
HIGD1A	17.185	38.3389	2.23096	4.32105e-06
DTX3L	4.44441	16.3151	3.67092	4.49011e-06
HNF4G	3.07745	13.8128	4.4884	4.525e-06
MDH1	22.5516	46.0467	2.04184	4.58225e-06
SPINT2	66.4199	105.241	1.58448	4.65283e-06
MTHFS	2.26253	11.7051	5.17344	4.71863e-06
CORO2A	9.26422	25.7502	2.77954	4.85588e-06
SLC25A29	12.225	0.636382	0.0520557	4.90384e-06
COPB2	21.2787	44.5182	2.09215	5.02578e-06
TMPRSS4	41.9824	73.1729	1.74294	5.02648e-06
PARP10	14.9699	1.85753	0.124084	5.03113e-06
SPRYD4	2.288	11.424	4.99299	5.27345e-06
ASS1	17.34	38.9536	2.24646	5.28643e-06
MCCC2	16.0519	36.2629	2.2591	5.33177e-06
SLC25A11	11.6833	29.1598	2.49584	5.36763e-06
HNRNPK	47.3348	80.7407	1.70574	5.4042e-06
TXN2	12.9161	31.3803	2.42954	5.45794e-06
ASRGL1	3.57527	14.0876	3.9403	5.47142e-06
GADD45GIP1	15.437	35.0559	2.2709	5.52221e-06
MRPS7	11.7088	29.2209	2.49563	5.59298e-06
GGCT	9.34307	25.0956	2.68601	5.61779e-06
PAQR8	2.71104	12.2548	4.52035	5.6347e-06
ITLN2	12.0648	0.178901	0.0148284	5.75611e-06
CADPS	19.3039	3.48685	0.18063	5.80639e-06
ITGB4	23.4532	47.9055	2.0426	5.8291e-06
LGALS7B	12.0515	0.178901	0.0148448	5.83332e-06
DDAH1	8.79619	24.6184	2.79875	5.9119e-06
PHLDA2	14.8572	34.9436	2.35196	5.97724e-06
SF3A3	7.68231	22.0454	2.86963	6.04134e-06
POLR1C	9.96817	26.3185	2.64025	6.06809e-06
C1GALT1C1	5.55072	18.0751	3.25635	6.09572e-06
ZNF706	22.134	45.6523	2.06254	6.14833e-06
GSS	11.7725	29.1606	2.477	6.19507e-06
DOK4	8.82257	24.7476	2.80503	6.2146e-06
BANF1	14.892	34.3525	2.30678	6.27449e-06
GALNT3	9.98778	26.1861	2.62181	6.2811e-06
POP5	7.70445	22.2561	2.88873	6.32157e-06
HNRNPA1	73.2651	113.073	1.54334	6.33483e-06
RANGAP1	10.5885	27.965	2.64107	6.38593e-06
NDUFA12	12.4066	30.8106	2.48341	6.42459e-06
HMGCR	8.84333	24.2693	2.74436	6.46278e-06
RPS15	107.442	155.926	1.45125	6.52047e-06
LMAN2	35.6724	64.398	1.80526	6.6281e-06
HABP2	3.63689	14.1881	3.90116	6.67942e-06
ANXA3	5.07968	17.058	3.35809	6.68111e-06
HNRNPF	29.2287	55.9127	1.91294	6.97258e-06
APEH	13.1008	31.4116	2.39768	7.20997e-06
COX8A	35.7718	64.7094	1.80895	7.21282e-06
WDR34	11.8734	29.7063	2.50192	7.27006e-06
TPM4	25.7486	50.9328	1.97808	7.31416e-06
SLMO2	10.0842	26.0913	2.58733	7.43112e-06
FDPS	14.3853	33.0949	2.30061	7.51011e-06
STARD10	49.3165	82.6486	1.67588	7.54552e-06
SRPR	11.3168	28.6584	2.53238	7.8921e-06
MYO5C	14.4259	33.0452	2.29068	7.95156e-06
CACYBP	10.143	26.8882	2.65091	8.22317e-06
ADGRG7	1.62732	9.63459	5.92053	8.25356e-06
TMEM70	3.24943	13.287	4.08903	8.27249e-06
NUDT5	11.9645	29.188	2.43955	8.38536e-06
LRRFIP1	33.0288	60.5426	1.83303	8.3948e-06
IGFBP7	11.6722	0.218189	0.018693	8.52354e-06
MRPL14	17.7253	38.0752	2.14807	8.61284e-06
MRPL42	8.42743	23.9764	2.84505	8.67503e-06
SLC17A9	7.31679	21.3594	2.91923	8.89293e-06
MAL2	23.8497	47.0524	1.97287	8.89787e-06
CD164	43.4806	74.2997	1.7088	8.96243e-06
SARAF	17.7627	38.3325	2.15803	9.0218e-06
GCHFR	5.71214	18.6281	3.26114	9.03888e-06
FLNB	21.8079	44.7302	2.0511	9.1275e-06
B3GNT3	8.46191	23.5198	2.77949	9.26212e-06
SLC30A7	6.788	20.2835	2.98814	9.26328e-06
NDUFA6	16.4888	36.5652	2.21757	9.48222e-06
HPS1	11.4424	28.7657	2.51397	9.64704e-06
TMBIM1	15.2064	34.6551	2.27899	9.65527e-06
TMEM234	0.991728	7.93601	8.0022	9.65887e-06
SRA1	10.8556	27.1974	2.50538	9.95823e-06
RACGAP1	2.87657	12.326	4.28497	1.04657e-05
SLC35A4	13.3802	31.3144	2.34035	1.08555e-05
ALDH1B1	2.06439	10.55	5.11044	1.11055e-05
NDUFS8	25.4618	49.7062	1.95218	1.11063e-05
MAD2L1	3.34954	13.8026	4.12074	1.15402e-05
C14orf119	9.16948	24.7804	2.70249	1.17464e-05
PPAP2C	12.8109	30.3163	2.36645	1.18186e-05
MRPL24	7.45942	21.9353	2.94061	1.1894e-05
TMEM258	26.953	51.6305	1.91558	1.20031e-05
SRP9	22.7638	45.8314	2.01334	1.21965e-05
RIC8A	6.92591	20.975	3.02848	1.24185e-05
PTDSS1	9.20739	24.0759	2.61485	1.25652e-05
MYO1A	3.38356	13.0427	3.85474	1.28855e-05
PARP14	9.23913	24.6767	2.67089	1.329e-05
TXNDC17	27.0766	51.9406	1.91828	1.35175e-05
SSR3	17.4309	37.8799	2.17314	1.35447e-05
FOXQ1	4.85113	16.5614	3.41392	1.36387e-05
SF3B2	13.5482	31.4047	2.31801	1.3791e-05
CCT5	29.9733	55.5516	1.85337	1.38972e-05
MFSD8	1.04465	7.03072	6.7302	1.39759e-05
CAPZA1	32.9019	59.8632	1.81944	1.41589e-05
METTL7B	3.89037	14.6371	3.76238	1.45276e-05
MUC3A	30.7607	56.7274	1.84415	1.47138e-05
RER1	20.1951	41.841	2.07184	1.47868e-05
ONECUT2	12.3419	29.6299	2.40075	1.48759e-05
SOX4	73.3645	40.1136	0.546771	1.48893e-05
LAMC2	3.90425	14.1359	3.62064	1.513e-05
MRPL50	4.39655	15.1478	3.44538	1.53765e-05
FAHD1	9.32371	24.2956	2.60578	1.54104e-05
RPN2	37.4387	65.6479	1.75348	1.54514e-05
ALDH2	28.6605	53.9127	1.88108	1.5616e-05
SKA2	4.91591	16.6772	3.3925	1.60921e-05
GATM	9.36233	24.4554	2.61211	1.64767e-05
RPL18A	101.985	146.105	1.4326	1.65137e-05
POLR2L	23.0598	45.2983	1.96438	1.66256e-05
FXYD3	79.064	118.601	1.50006	1.69495e-05
ATP5C1	28.0485	52.1524	1.85936	1.72227e-05
ATP1A1	69.4298	106.794	1.53815	1.72773e-05
CAPN2	17.6384	37.8002	2.14306	1.74129e-05
CLU	23.5914	6.08661	0.258001	1.79166e-05
TGFBI	10.9274	0.304878	0.0279002	1.79521e-05
PI4K2A	15.8665	2.20726	0.139114	1.83458e-05
KLC4	4.96863	16.5028	3.32139	1.83719e-05
ERLIN1	2.60628	11.2751	4.32614	1.88482e-05
RPA3	6.03172	18.973	3.14553	1.88751e-05
CHCHD1	5.51004	17.1419	3.11102	1.93504e-05
CMBL	11.276	27.8904	2.47343	1.9376e-05
PREP	7.15399	20.2203	2.82643	1.98061e-05
ABHD11	9.47161	24.1048	2.54495	1.98663e-05
PIGA	0.315051	4.83758	15.3549	1.9912e-05
NDUFB3	17.0926	36.3096	2.12428	2.01471e-05
SAP18	21.8563	43.3402	1.98296	2.01958e-05
ZKSCAN1	55.1459	27.1507	0.492343	2.05262e-05
WFDC2	49.5445	23.3807	0.471913	2.05641e-05
ARFGEF2	7.17478	20.2103	2.81685	2.0645e-05
MANBAL	6.07751	18.5631	3.0544	2.08813e-05
TFF2	17.7785	3.24355	0.182442	2.11453e-05
CEBPG	7.75514	21.93	2.8278	2.1197e-05
EPT1	6.09052	18.736	3.07625	2.14854e-05
PIM3	10.7309	26.4608	2.46584	2.15854e-05
PSMD2	18.4945	38.6976	2.09239	2.16235e-05
ARL6IP5	16.4899	35.0481	2.12542	2.17241e-05
NCL	63.4664	98.1495	1.54648	2.20176e-05
SLC39A14	13.2481	30.3412	2.29022	2.20774e-05
MANF	8.35393	22.174	2.65433	2.20778e-05
NDUFV1	34.9586	61.6112	1.7624	2.29762e-05
PAX4	10.6798	0.178901	0.0167513	2.2996e-05
CSNK2A2	6.67972	19.274	2.88546	2.34527e-05
DAD1	29.8425	54.3196	1.82021	2.35882e-05
PSMD4	21.3361	42.0272	1.96977	2.4238e-05
EBNA1BP2	11.4236	27.5515	2.41181	2.42494e-05
TRPM2	3.59595	13.2018	3.67128	2.48708e-05
RPLP0	246.368	312.281	1.26754	2.48712e-05
OCIAD2	24.8703	47.8054	1.92219	2.49123e-05
ECHS1	21.3749	42.7328	1.99921	2.52492e-05
EIF3K	27.7504	51.0722	1.84041	2.5356e-05
MBD2	2.69267	11.2972	4.19553	2.57736e-05
UBL5	24.9136	47.3952	1.90239	2.59782e-05
KIF9	2.27298	10.2411	4.5056	2.65252e-05
GNPNAT1	3.62305	13.4489	3.71204	2.69495e-05
RP11-366L20.2	0.335984	4.16771	12.4045	2.6995e-05
MTUS1	23.5699	45.8317	1.9445	2.78655e-05
YIF1A	12.7872	29.3614	2.29616	2.82334e-05
GSPT1	11.5363	27.0423	2.34411	2.86931e-05
CSTB	126.003	83.0745	0.659304	2.88539e-05
NDUFS6	14.7439	32.0399	2.17309	2.89925e-05
WDR25	1.16117	7.34038	6.32152	2.94033e-05
CCT8	20.8276	41.1402	1.97527	2.94538e-05
TMEM97	9.70857	24.6543	2.53944	2.94718e-05
COX6C	32.3048	57.3067	1.77394	2.95537e-05
COMMD2	2.73613	11.4821	4.19648	3.00257e-05
TK1	13.473	30.577	2.26951	3.0046e-05
JAGN1	8.53047	22.0662	2.58674	3.02574e-05
LDLR	7.94875	21.5198	2.70731	3.04114e-05
PNP	14.1337	31.1901	2.20678	3.06075e-05
DLL1	10.3783	0.494102	0.047609	3.10882e-05
SLC6A20	1.90793	9.49947	4.97895	3.15072e-05
DDX39A	17.4768	36.6455	2.09681	3.17745e-05
TM7SF3	8.56074	22.4893	2.62702	3.19058e-05
TCEB2	34.6318	60.4597	1.74579	3.20972e-05
GBA	2.75905	11.9113	4.31716	3.25048e-05
MGST3	28.0269	51.4912	1.83721	3.2535e-05
FAM25A	10.3324	0.178901	0.0173146	3.25492e-05
LMNA	53.0764	84.8679	1.59898	3.31255e-05
ACTR2	13.5557	30.2906	2.23452	3.35838e-05
SSR1	28.7984	52.1085	1.80942	3.38548e-05
PPA1	34.7157	60.2374	1.73516	3.43064e-05
SGPP2	3.71104	13.387	3.60736	3.47895e-05
HPDL	1.54645	8.68317	5.6149	3.50186e-05
PSMG2	7.44778	20.1233	2.70191	3.5032e-05
ETFA	15.5584	33.4229	2.14822	3.52948e-05
ARHGAP11A	1.55142	8.74409	5.63619	3.58862e-05
EMC7	8.04149	21.1303	2.62766	3.59849e-05
MGST1	18.2724	37.0833	2.02948	3.63544e-05
CTD-2228K2.7	10.2052	0.662277	0.0648963	3.6967e-05
ALDH1A1	23.8775	45.0057	1.88486	3.76583e-05
SNRPD1	12.3587	28.588	2.31318	3.77957e-05
RAB1A	29.6569	53.4955	1.80381	3.78391e-05
DUOX1	10.1712	0.178901	0.0175889	3.82422e-05
MT1X	25.9658	8.24157	0.317402	3.82918e-05
EPS8L3	11.7393	27.0069	2.30056	3.85917e-05
B4GALT1	13.028	29.8858	2.29396	3.93288e-05
UGT8	5.29168	16.1605	3.05396	3.97438e-05
FAM120A	19.7267	39.3225	1.99336	3.97962e-05
PMPCA	9.90067	24.0805	2.43221	4.01381e-05
IGFBP2	25.8973	8.76501	0.338452	4.01889e-05
MRPL35	8.12375	21.0423	2.59022	4.16769e-05
MRPL18	12.432	28.4779	2.29069	4.18576e-05
IWS1	8.71833	22.2179	2.54842	4.18627e-05
LYPD5	10.0668	0.178901	0.0177714	4.24514e-05
TM9SF2	31.2701	55.81	1.78477	4.26359e-05
MGST2	21.1856	41.7919	1.97265	4.27697e-05
ARHGAP1	21.888	42.4969	1.94156	4.28273e-05
IFITM1	16.3942	34.7223	2.11797	4.32645e-05
PSMD1	13.1033	29.2435	2.23177	4.35276e-05
HGD	4.80746	15.9374	3.31514	4.39488e-05
FRMD6	12.6308	1.54328	0.122184	4.45508e-05
ETFB	19.1562	38.4771	2.0086	4.52522e-05
TMEM106C	13.7824	30.1919	2.19062	4.52855e-05
TMEM9B	8.1721	21.3568	2.61337	4.53859e-05
CCT7	28.4659	51.2176	1.79926	4.78477e-05
BUD31	4.8435	15.6908	3.23956	4.79084e-05
RHBDL2	2.87543	11.1139	3.86513	4.80253e-05
OST4	28.4727	51.7456	1.81738	4.81281e-05
NOP10	14.5002	31.9789	2.20541	4.90229e-05
TMPO	8.81258	22.5353	2.55718	4.90708e-05
TC2N	11.2784	26.7085	2.3681	4.93214e-05
GMPPA	7.64077	20.2205	2.64639	5.00531e-05
CDV3	10.6684	25.9392	2.43141	5.05607e-05
FXYD5	8.23689	21.8526	2.65301	5.08187e-05
KRT78	9.88609	0.22403	0.0226611	5.08615e-05
LDHB	21.3716	41.7661	1.95428	5.16707e-05
MTPN	16.6978	3.54583	0.212353	5.22255e-05
AIF1L	12.4555	1.05495	0.0846972	5.24016e-05
DNM2	15.2225	32.7477	2.15127	5.27798e-05
GBP1	1.63234	8.00333	4.90298	5.27886e-05
NOP2	5.4198	16.0189	2.95563	5.30179e-05
RAB3B	16.672	3.73388	0.223961	5.33571e-05
PDXDC1	31.5787	55.9246	1.77096	5.48834e-05
NDUFB2	18.6557	37.7227	2.02205	5.5496e-05
RPP30	2.9241	11.1319	3.80695	5.6208e-05
SLC35F6	10.7449	25.9233	2.41262	5.66469e-05
ITM2B	71.751	41.9583	0.584776	5.67252e-05
SUCLG2	10.1235	24.8217	2.45189	5.67664e-05
CMTM6	7.713	20.913	2.7114	5.70076e-05
EIF6	22.8964	43.137	1.88401	5.76204e-05
MRPL23	14.6338	31.9997	2.1867	5.79119e-05
TM4SF1	21.4866	41.8065	1.94571	5.79854e-05
EPHA2	8.31617	21.0385	2.52983	5.82523e-05
HMGN1	29.4648	52.6884	1.78818	5.99222e-05
MRPS12	11.4231	26.9957	2.36327	6.06949e-05
PTRF	9.70891	0.561695	0.0578536	6.07216e-05
PLLP	7.16806	19.625	2.73784	6.09826e-05
PSMD14	9.55972	23.8527	2.49512	6.15916e-05
CD74	133.898	180.729	1.34975	6.20899e-05
PPIC	8.35904	21.3277	2.55146	6.26624e-05
WASL	6.6108	18.7643	2.83843	6.28391e-05
OMA1	2.07598	9.35478	4.50619	6.30703e-05
ACSL3	9.57541	23.9532	2.50153	6.31271e-05
IQGAP3	2.96234	11.1184	3.75325	6.34559e-05
PLEKHB1	12.2325	1.73511	0.141844	6.44093e-05
CKMT1B	10.8326	25.0034	2.30816	6.4433e-05
SPAG5	2.96776	11.4743	3.86631	6.45469e-05
MIEN1	12.1074	27.1795	2.24486	6.46957e-05
CGN	6.62714	18.2206	2.74939	6.48637e-05
SEC61B	17.4251	35.1411	2.01669	6.48903e-05
GALNT1	7.78599	20.1793	2.59175	6.48963e-05
MRFAP1	28.0899	50.5846	1.80081	6.4997e-05
HEXB	10.8455	25.6188	2.36217	6.56498e-05
CDC42EP1	8.99533	22.8055	2.53526	6.62842e-05
CHP2	4.4625	14.0698	3.1529	6.72244e-05
TRIM14	5.53027	16.2852	2.94473	6.74577e-05
SIRT5	3.46086	12.9987	3.75593	6.79871e-05
SERPINB5	16.7897	34.5426	2.05737	6.83867e-05
TAX1BP1	16.1121	33.6609	2.08917	6.8434e-05
DNMT1	6.65819	18.7131	2.81054	6.88705e-05
YIPF1	2.0992	9.45251	4.50291	6.90447e-05
HNRNPD	20.2593	39.4817	1.94882	6.94277e-05
UBE2D3	27.4349	49.9693	1.82138	6.94874e-05
LAMTOR2	9.64119	23.7075	2.45898	6.99429e-05
PSMA3	17.4945	35.7899	2.04578	7.00807e-05
CCT6A	34.8901	59.7849	1.71352	7.01554e-05
POLR2K	9.03086	22.3877	2.47903	7.01977e-05
UBE2L3	12.8219	28.2524	2.20344	7.08704e-05
SPDL1	0.974774	6.81522	6.99159	7.11324e-05
PTPN11	4.48656	14.8904	3.31889	7.128e-05
PTGES3	26.7486	48.317	1.80633	7.2248e-05
HNRNPH2	9.67236	23.6059	2.44055	7.33962e-05
MRPL22	9.06362	22.7643	2.51161	7.39876e-05
MVP	29.7482	52.6176	1.76877	7.57688e-05
MLF2	22.4895	42.0622	1.8703	7.72463e-05
VSTM5	0.217027	3.80187	17.518	7.77501e-05
UBE2D2	8.49293	21.0939	2.4837	7.84196e-05
LINC01559	0.423705	4.24716	10.0239	8.00869e-05
PSMB7	17.6198	35.5635	2.01838	8.04232e-05
MRPL41	12.2972	27.2678	2.21739	8.35896e-05
CALR	57.0027	87.3154	1.53178	8.39722e-05
ACAA2	9.14346	22.5334	2.46443	8.39966e-05
GPX1	28.4119	50.3895	1.77354	8.52934e-05
RPS6	190.548	244.635	1.28385	8.60092e-05
WWC1	2.15747	9.98597	4.62855	8.61909e-05
RPL5	150.395	198.367	1.31897	8.76693e-05
WDR55	4.57372	14.1807	3.10047	8.78144e-05
PRC1	6.78891	18.3256	2.69934	8.825e-05
INSIG1	6.22312	17.0042	2.73243	8.92593e-05
KYNU	1.36665	7.74007	5.66353	9.04454e-05
PSMD9	5.12494	15.4994	3.02431	9.12584e-05
RPP25	3.56749	12.6319	3.54082	9.1546e-05
KDELR3	10.4453	24.1161	2.30879	9.17156e-05
FZD5	4.59773	14.3617	3.12366	9.292e-05
DCPS	2.62146	10.7472	4.09972	9.30882e-05
USMG5	18.4482	36.0862	1.95608	9.31148e-05
SNX2	5.68771	16.1251	2.83508	9.39945e-05
CSRP2	9.26417	0.414554	0.0447481	9.47332e-05
RIMBP2	9.24889	0.356582	0.038554	9.61919e-05
CCNK	5.15029	15.9113	3.08941	9.64757e-05
PCMT1	8.01754	20.211	2.52084	9.6743e-05
BTF3	53.2705	82.152	1.54217	9.75774e-05
RQCD1	15.0767	31.2756	2.07443	9.87731e-05
LRRC14	2.1957	9.72571	4.42942	9.92981e-05
TMEM208	17.125	34.4488	2.01161	9.93182e-05
TINAG	1.03077	6.00668	5.82738	0.000100209
UBA52	56.5777	86.3252	1.52578	0.000104029
SLCO2A1	9.16782	0.299698	0.0326902	0.000104315
LAMA3	5.74382	16.1608	2.8136	0.000105457
CDH5	9.14791	0.178901	0.0195565	0.000106414
TARS	11.8306	26.6437	2.25209	0.00010649
HNRNPA2B1	64.7347	96.4759	1.49033	0.000108796
SLC35C1	11.2036	25.9993	2.32063	0.000109044
LYPD6B	2.22418	9.98986	4.49147	0.000110124
MRPL49	4.67119	14.0574	3.00939	0.000110185
SYT2	1.04727	6.93708	6.62399	0.000110411
GNG5	21.4378	40.9939	1.91222	0.000110584
AGMAT	1.40828	7.22931	5.13343	0.000110877
KIF20B	4.67666	14.6374	3.12987	0.000111575
UBE2D4	2.67783	10.4426	3.89965	0.000111826
MECOM	17.2397	34.993	2.02979	0.00011249
AK6	13.8668	29.8351	2.15155	0.000115533
PRODH	1.8166	8.17414	4.49969	0.000117445
SH3BGRL2	9.9865	23.7522	2.37843	0.000117701
SERPINB3	9.04085	0.976586	0.108019	0.000118439
DCTN3	11.2666	25.3421	2.24932	0.000118897
SGK2	3.1738	11.3756	3.58423	0.000119886
PDCD2	7.54832	19.6981	2.6096	0.000120333
NEDD8	18.6953	36.1482	1.93354	0.000120401
NR1H3	3.17695	11.2157	3.53032	0.000120976
BUB1B	3.17769	11.1144	3.49763	0.000121232
PPIA	121.12	163.287	1.34814	0.000121412
BUB3	18.0132	35.1351	1.95052	0.000122456
CHGA	8.98028	0.439057	0.0488913	0.000125835
ABCC5	8.97878	0.692634	0.0771411	0.000126024
MUC6	722.395	822.746	1.13891	0.000127135
RPSA	93.2119	130.677	1.40194	0.000127337
BLVRB	19.4629	37.9839	1.9516	0.000128549
SLC12A7	6.9964	18.2697	2.6113	0.000128963
KIF14	1.07584	6.11356	5.68257	0.000130068
ATP5D	26.7096	47.8693	1.79222	0.000130882
SPICE1	13.6105	2.69149	0.19775	0.000131571
ABHD3	7.60164	19.4962	2.56473	0.000131821
GSN	86.2262	54.3787	0.630651	0.000131906
KLK11	11.453	1.75093	0.15288	0.000132176
CDC25B	7.60526	19.6199	2.57979	0.000132633
TIGAR	1.08019	6.9722	6.45461	0.00013329
BAIAP2	15.5503	3.70376	0.238179	0.000134755
PHKB	9.45666	22.3876	2.36739	0.000135925
PPIF	8.84241	21.6514	2.44859	0.00013735
FTH1	45.1311	71.5225	1.58477	0.00013771
METTL5	5.31722	15.8377	2.97857	0.000137838
CASP7	5.32181	15.4239	2.89825	0.000139164
CRYBB2P1	2.29051	9.20835	4.02022	0.000139261
AHCYL1	11.3848	25.3774	2.22906	0.000139547
VCL	8.8597	21.305	2.40471	0.000141083
UQCR11	23.8648	43.7155	1.8318	0.000141106
MDH2	41.271	66.351	1.60769	0.000142598
HACD3	12.0566	26.5871	2.2052	0.000143445
NIT1	4.25498	13.5826	3.19217	0.000143603
PDE4C	5.34235	15.6412	2.92777	0.000145244
FUT3	10.7785	24.7443	2.29572	0.000147027
CTBP2	11.4278	25.6618	2.24556	0.000147822
FAM118B	2.76805	10.7562	3.88583	0.00014848
GSDMB	7.07675	18.5711	2.62424	0.000148699
RBM27	5.91831	16.4155	2.77368	0.000149308
RTN4	22.4822	41.2519	1.83487	0.000150018
ENPP4	0.770244	5.98262	7.76717	0.000150569
RPL3	275.693	337.285	1.22341	0.000154289
MRPL20	13.4434	28.9772	2.1555	0.000155433
TRAPPC3	4.83287	14.9283	3.08891	0.000158285
NEB	1.89331	8.59232	4.53825	0.000159255
ZWINT	10.8424	24.679	2.27614	0.000160528
PSMB9	10.2028	23.9684	2.3492	0.000160713
CAPG	18.2769	35.4379	1.93894	0.000160805
ARIH2	5.95671	16.7349	2.80942	0.00016086
ACSL5	10.2046	23.3018	2.28345	0.000161127
NDUFS2	22.5769	41.3672	1.83228	0.00016351
VIL1	21.8638	40.5514	1.85472	0.000164977
GNG4	8.70259	0.178901	0.0205572	0.000166116
SEMA4G	4.85523	14.2236	2.92954	0.000166193
SMC4	7.74776	19.3678	2.49979	0.000168399
OAZ1	59.8789	89.0683	1.48747	0.000168778
PLAC8	7.1535	18.1394	2.53574	0.000169981
YES1	3.29896	11.9349	3.61778	0.000170313
DIAPH1	10.8881	24.4362	2.24429	0.000170834
ADORA2B	0.790561	5.87848	7.43583	0.000173033
POLR2E	14.8967	30.3168	2.03514	0.000175469
NDUFC1	16.2811	32.162	1.97542	0.000177673
CKMT1A	9.01765	21.2693	2.35863	0.000179579
NCLN	10.2983	23.7566	2.30685	0.000183771
TMEM50A	13.5849	28.4279	2.0926	0.000184261
ACOX1	5.46113	15.5822	2.8533	0.000185131
STXBP5	1.93591	8.36657	4.32179	0.000187384
CECR5	6.03686	16.4514	2.72517	0.000187513
DNAJA4	7.21747	18.1318	2.51222	0.000189713
CD63	60.1004	89.1805	1.48386	0.000189779
MLN	8.55275	0.662358	0.0774438	0.000192968
ZFHX3	8.54295	0.823601	0.0964071	0.000194869
EIF3I	25.7231	45.6764	1.77569	0.000197287
GTF3C6	9.71372	22.5593	2.32242	0.000198039
AURKA	1.15488	6.38897	5.53214	0.0001996
GPX3	8.51678	0.665565	0.0781475	0.000200037
ZNF174	1.95342	8.33107	4.26485	0.000200095
LSM5	6.65978	17.4377	2.61837	0.000201966
TIMM10B	3.87333	12.6775	3.27303	0.00020202
RPL13A	201.506	253.631	1.25868	0.000204773
MYBL2	3.3673	11.7248	3.48196	0.000204794
NDUFA1	31.0192	52.1746	1.68201	0.000205111
PSMD10	10.379	23.7341	2.28674	0.000205492
KCNE3	13.6794	28.1926	2.06094	0.000206071
TTLL6	0.817553	5.74834	7.03116	0.000206879
ITPK1	6.67791	17.8203	2.66855	0.00020857
CTNNB1	31.0489	52.9048	1.70392	0.000209707
OXLD1	5.52486	15.0634	2.72648	0.000210218
CNIH4	8.49985	20.7975	2.4468	0.000210442
RPS13	85.1575	119.853	1.40743	0.000212526
HMGB3	4.97102	14.1808	2.85269	0.00021287
THBD	8.42545	0.691833	0.0821123	0.000219168
CPNE7	8.42467	0.234728	0.027862	0.000219338
ORMDL2	8.53137	20.532	2.40665	0.000220872
SHFM1	20.744	38.1859	1.84082	0.000222128
FHL2	18.6055	35.7487	1.92141	0.000223477
DSC2	32.465	14.3504	0.442026	0.00022367
CCDC6	6.13195	16.185	2.63945	0.000224055
SURF4	25.1367	44.0486	1.75236	0.000224179
NDUFV2	4.45172	13.4492	3.02113	0.00022599
MAP3K5	2.43858	9.96356	4.0858	0.000228375
FUT4	3.92393	12.9025	3.28816	0.000228426
NSUN2	7.33334	18.8155	2.56574	0.000230609
EDEM3	13.7787	28.094	2.03894	0.000231416
COQ3	3.41578	11.9689	3.50401	0.000232716
RHPN2	3.93833	12.6624	3.21516	0.000236458
SNRPD3	15.8612	31.9504	2.01437	0.00023815
NOS2	8.33722	0.399043	0.0478629	0.000239383
HLA-DRB1	17.9759	34.3954	1.91342	0.000241571
DDC	6.17607	16.5545	2.68043	0.000243017
TACSTD2	51.5765	28.2279	0.547302	0.000243138
SNU13	26.7358	46.3457	1.73347	0.000245736
TMED7	5.60948	15.6431	2.78869	0.000248052
MS4A8	16.6177	4.1197	0.247911	0.000248528
AIM1	15.9041	31.1159	1.95647	0.00024931
DDX21	13.861	28.3604	2.04606	0.000254507
MRPL2	5.62335	15.851	2.81878	0.000254785
CXCL17	3.45199	11.1396	3.227	0.000255623
ZC3H8	1.20542	6.26171	5.19464	0.000257932
PNKD	13.1994	27.258	2.0651	0.000259167
DDX5	131.889	173.436	1.31501	0.000260629
STMN1	33.6455	55.6117	1.65287	0.000261501
CLTA	18.0645	34.2472	1.89583	0.000263784
RPL7L1	10.5642	23.5805	2.23212	0.000264126
NDUFS5	30.6111	51.1934	1.67238	0.000266396
SLC9A3R1	26.8383	46.2331	1.72266	0.000266656
SLFN11	2.48772	9.08528	3.65206	0.000266877
CES1	8.22494	0.225533	0.0274207	0.00026783
PSMA7	35.9981	58.5586	1.62671	0.000268009
MST1R	13.9117	28.6389	2.05862	0.000269716
SRP14	69.0118	99.0563	1.43535	0.000270386
ACOT11	3.4775	11.0319	3.17238	0.00027289
MYD88	16.6889	32.5746	1.95187	0.000273101
JUP	76.8974	48.725	0.633636	0.00027324
COPE	32.9426	54.3544	1.64997	0.000273902
GDI2	32.9455	54.9123	1.66676	0.000274461
EIF4G2	62.4651	91.6988	1.468	0.000276443
TRAF5	19.8843	6.65773	0.334824	0.000277034
MTDH	28.3999	48.3101	1.70107	0.000279122
ARRDC1	10.606	23.3124	2.19803	0.000279264
LRPAP1	18.1231	34.3165	1.89352	0.000279468
CDCA3	2.99055	10.7238	3.5859	0.00028471
EIF2B1	6.26439	16.0955	2.56937	0.000285196
TP63	8.15493	0.178901	0.0219378	0.000287255
TKFC	5.68715	15.2254	2.67716	0.000287826
USP14	6.28067	16.7906	2.67338	0.000293626
MRPL15	8.7211	20.2187	2.31837	0.000293801
ANK1	0.562214	4.0028	7.1197	0.000293926
TMEM120A	4.03071	12.7326	3.1589	0.000293965
IL18	6.28463	16.0638	2.55604	0.000295708
MRPL55	14.0019	28.543	2.0385	0.000298816
DYNLL1	44.8165	69.2854	1.54598	0.000299192
PRELID2	1.6345	7.39306	4.52314	0.000299726
TMCO1	12.6581	26.4314	2.0881	0.000303233
SRP72	12.6582	26.7461	2.11295	0.000303257
RAP2B	8.74398	20.4447	2.33814	0.000303881
KIF5B	25.5138	44.495	1.74395	0.000305531
ATP8B1	25.517	44.632	1.74911	0.000306306
PROS1	8.08416	0.380878	0.0471141	0.000308321
CLN5	1.64202	7.01089	4.26968	0.000308908
VMAC	0.882203	5.10383	5.78532	0.000309285
TIMM10	11.3451	24.2032	2.13336	0.000311043
MTCH1	12.0098	25.1334	2.09274	0.000311292
NUDT16L1	5.15685	14.7176	2.85399	0.000311449
RPL4	152.533	196.685	1.28946	0.000311499
SPATS2L	12.0121	25.4474	2.11848	0.000312168
HOOK1	21.3312	7.56541	0.354664	0.000313876
ATP5G2	48.1044	73.738	1.53287	0.000315884
NME1	17.5382	33.6912	1.92101	0.000316021
SLC9A2	3.03383	10.4481	3.44387	0.00032079
MRPL54	7.53665	18.7206	2.48394	0.000321184
CFI	14.0694	28.5275	2.02763	0.000322344
PEPD	6.33601	16.2727	2.56829	0.000323919
MOGAT2	2.5559	9.44593	3.69574	0.000329174
RPL6	89.5752	123.57	1.37951	0.000330099
TMEM179B	8.80322	20.4681	2.32507	0.000331398
SNRPA	6.9517	17.9407	2.58077	0.000333827
DLG3	4.08773	12.6108	3.08504	0.000335099
SPC24	2.10027	8.58209	4.08618	0.000337572
MRPL13	9.45728	21.1676	2.23823	0.000339596
TIA1	21.2072	7.88778	0.371939	0.000341941
GPRC5C	9.46703	21.3531	2.25552	0.000344241
VIM	7.96788	0.219997	0.0276104	0.000346342
KRT16	7.96436	0.856213	0.107506	0.000347563
COX7C	58.8225	86.6722	1.47345	0.000348062
SMURF1	1.26849	6.81868	5.37544	0.000349167
MAP2K2	9.48193	21.0047	2.21523	0.000351444
BRI3BP	13.4632	27.5558	2.04675	0.000351845
VIMP	14.8444	29.4445	1.98354	0.000354187
TBC1D23	2.11526	8.10308	3.83078	0.000355163
PTGES2	7.60159	18.7959	2.47262	0.000355995
CHMP2A	22.7381	40.618	1.78634	0.000357673
PSMC2	10.796	23.4086	2.16827	0.000357983
TSPYL1	10.798	23.1667	2.14547	0.000358897
HINT2	6.99717	17.1379	2.44927	0.000359966
MRPL3	12.8126	26.1636	2.04202	0.000363879
TRIM5	5.81313	15.9602	2.74554	0.000364072
PTGS1	7.91588	0.178901	0.0226003	0.000364829
KIAA0040	3.08331	10.8683	3.52486	0.000366676
KIAA1524	0.590382	4.03935	6.84193	0.000366732
FAM46A	16.9827	32.5534	1.91686	0.000367818
PLP2	16.1041	4.94884	0.307304	0.000369499
ABHD14B	12.1546	25.8199	2.12428	0.000371103
CALM3	8.25232	19.6827	2.38512	0.000372251
AFTPH	5.24924	14.3066	2.72547	0.000373594
RPS26	33.3875	54.6016	1.63539	0.000373664
MRPS26	10.8321	23.4099	2.16115	0.000374989
PAFAH1B3	7.02573	17.9422	2.55378	0.000377273
DCXR	19.1529	35.7495	1.86653	0.000377432
SLC52A3	2.13441	8.22446	3.85327	0.000378739
SERPINA1	126.935	166.889	1.31475	0.000382541
PSMB2	15.6207	30.1172	1.92804	0.000385409
DUSP4	7.04491	17.7672	2.52199	0.0003893
HEBP2	9.55783	21.7803	2.27879	0.00039023
DDX23	8.28841	19.0373	2.29685	0.00039283
EIF3E	27.3411	46.0582	1.68458	0.000394414
PUF60	19.2032	35.6871	1.8584	0.000395475
ARFIP1	4.71277	13.3421	2.83106	0.000395693
RAB11FIP5	1.70543	7.73046	4.53284	0.000395839
A2ML1	7.82882	0.222953	0.0284785	0.000398017
GDPD3	2.15098	8.20119	3.81277	0.000400162
STEAP1	2.15175	8.32915	3.87087	0.00040119
IFNGR2	8.94413	20.6165	2.30503	0.000405767
UBE2E3	6.46834	16.2627	2.5142	0.000407536
FAAP100	7.80121	0.403468	0.0517186	0.00040916
NDUFB8	13.6005	27.2769	2.00558	0.000410816
TPBG	7.78575	0.759378	0.0975343	0.000415535
PANK4	1.71823	7.51989	4.37652	0.00041559
PF4	0.607954	4.09487	6.73548	0.000418575
SELE	7.77721	0.178901	0.0230033	0.0004191
HDLBP	47.816	72.3099	1.51225	0.000422935
SYNPO2	7.76693	0.261092	0.0336159	0.000423432
SPINK1	68.325	97.5102	1.42715	0.000427262
ZYX	3.65955	11.6759	3.19054	0.000427281
PRR14L	6.4991	16.8824	2.59765	0.00042945
PBXIP1	10.1647	1.58858	0.156284	0.000429783
GDA	1.72749	7.94897	4.60145	0.000430367
MRPL48	4.75392	13.7244	2.88696	0.000430496
TMEM246	4.75466	13.9256	2.92882	0.000431149
DHRS1	9.63139	21.0918	2.1899	0.000431339
NDUFS7	23.7151	41.1696	1.73601	0.000435614
PSPC1	3.66819	11.2879	3.07724	0.000436139
CXCL2	10.2936	22.5079	2.1866	0.000437195
DNAJC22	2.65313	9.63167	3.6303	0.000438622
TMEM126A	2.65324	9.81019	3.69743	0.000438766
AP1M2	10.9633	23.9584	2.18533	0.000442798
MSLN	10.3141	22.2688	2.15906	0.000449026
COX5B	48.7495	73.1264	1.50004	0.000453921
EEF2	84.421	116.281	1.37739	0.000454193
TBRG4	10.3246	22.3902	2.16862	0.000455171
TSFM	5.3565	14.9967	2.79971	0.000458817
PARP1	18.653	34.3505	1.84155	0.00046366
RPL14	62.7034	90.9707	1.45081	0.000466221
SLC25A1	13.7187	27.1165	1.97661	0.000468377
CTDSPL	6.5563	16.033	2.44543	0.000472896
RETSAT	10.3598	22.3604	2.15838	0.000476316
COX14	14.4296	28.0195	1.9418	0.000477919
YIPF2	15.7614	4.85728	0.308175	0.000480488
IFI44	2.20846	8.3392	3.77602	0.000482361
GSTO1	14.4419	28.7825	1.99298	0.000484239
MICAL2	3.71702	11.3801	3.06161	0.000489177
PHGDH	10.0132	1.99033	0.198771	0.000493334
SCEL	7.60942	0.234728	0.030847	0.000495668
C4orf33	3.72388	11.0196	2.95917	0.000497041
COMMD5	2.70553	9.66223	3.57129	0.00050915
PLSCR1	6.60421	16.277	2.46464	0.000512149
DGUOK	7.84246	18.0574	2.30252	0.000515347
HLA-DRB5	4.84801	13.5452	2.79396	0.000519987
GOLGA4	26.1937	44.1954	1.68726	0.000521214
NUDC	15.9185	30.221	1.89848	0.000522539
TUSC2	4.85196	13.8074	2.84574	0.000524072
DPAGT1	12.4516	25.085	2.0146	0.000526127
SETD2	10.4469	22.9025	2.19229	0.000532377
PCCA	1.78916	7.52527	4.20604	0.000540037
TMEM205	21.0168	37.0777	1.7642	0.000542881
TPX2	6.63993	16.988	2.55846	0.000543206
GADD45A	7.50701	0.67264	0.0896017	0.000549124
PITX1	20.511	7.8342	0.38195	0.000550798
RAB25	17.411	32.8154	1.88476	0.000558019
PRR15	2.73885	9.52933	3.47933	0.000558684
TMSB4XP8	4.88977	13.5932	2.77994	0.000564499
ZC3H15	9.83879	21.5788	2.19324	0.000568235
RASD1	7.47277	0.2778	0.037175	0.00056825
ILF2	19.6109	35.8528	1.82821	0.00057235
EML4	21.0848	37.7622	1.79097	0.000575429
TUBB6	7.45633	0.420703	0.0564223	0.000577671
NCAPD2	6.68413	16.7163	2.50089	0.000583862
GIMAP7	7.44336	0.178901	0.024035	0.000585211
TNS1	7.43189	0.351612	0.0473112	0.000591963
CLASP1	2.27485	8.12453	3.57145	0.000594036
RBMX	23.3549	40.1647	1.71975	0.000595676
NDC1	6.09295	15.1389	2.48466	0.000597766
PSMD6	12.5665	25.5205	2.03084	0.000599856
RBBP7	16.7732	31.2246	1.86158	0.00060169
LPAR6	7.41543	0.776649	0.104734	0.00060179
FUT8	5.5032	14.4525	2.6262	0.000601889
LAMTOR1	8.58533	19.6385	2.28745	0.00060312
SHC1	7.95075	18.4015	2.31443	0.000605059
DNAJC15	10.5515	22.8975	2.17006	0.000607332
GMNN	8.6008	19.616	2.28071	0.000616339
ATP2C1	6.71909	16.9049	2.51595	0.000617846
NMUR2	4.93669	13.7265	2.7805	0.000618336
OAT	29.2777	13.7236	0.46874	0.000620271
RARRES2	0.665602	4.16383	6.25574	0.000628004
SYS1	2.78208	9.32032	3.35013	0.000628845
HSPA8	98.0689	131.37	1.33956	0.000631675
CD34	7.36692	0.243072	0.032995	0.0006317
SLC35B3	1.8334	7.41467	4.04421	0.000631841
OGFOD3	3.29659	10.0788	3.05734	0.000632448
FXN	2.78699	9.05861	3.25032	0.000637253
SEC16A	12.6222	25.1936	1.99597	0.000638783
PCBD1	11.2635	23.2153	2.06111	0.000639685
GJB1	4.9571	13.0455	2.63168	0.00064308
ZNF331	7.34863	0.745598	0.101461	0.000643366
CNBP	44.5561	67.2709	1.5098	0.000650718
PDCD10	4.3967	12.4116	2.82294	0.000653391
SLC35A3	8.00933	18.7685	2.34333	0.000658982
SHC2	7.31925	0.379833	0.0518951	0.000662545
COMMD6	9.30338	20.3985	2.19259	0.000664551
ATF4	31.9088	51.3336	1.60876	0.000665298
METTL12	1.41718	6.90686	4.87365	0.000667841
FAM220A	1.85182	7.60287	4.10562	0.000673591
DANCR	23.5221	40.1741	1.70793	0.000680638
DAP3	6.17246	15.8812	2.57291	0.000683941
ITGB1	7.40407	17.2933	2.33564	0.000684252
ZNF165	0.679156	4.28407	6.30793	0.000686933
CD24P4	3.33108	10.6437	3.19528	0.000687654
GOLGA5	4.4246	12.9022	2.91601	0.000691747
CAMK2G	5.00107	13.3591	2.67126	0.00069923
MITF	0.682259	4.00426	5.86911	0.000700989
RPS14	155.267	196.075	1.26282	0.000708088
SLC22A18	10.6761	22.1199	2.07191	0.000708332
MTCH2	14.1078	27.4037	1.94245	0.000711049
SERPINB8	3.88338	11.6866	3.00939	0.000712377
ERGIC3	25.8601	43.1993	1.6705	0.00071869
PLEKHJ1	16.9618	31.7481	1.87174	0.000720211
CDH3	8.71532	19.5952	2.24836	0.000722203
RPL19	150.928	191.538	1.26907	0.000727097
GPNMB	7.22243	0.178901	0.0247702	0.000729908
HMGCL	5.61537	14.3757	2.56006	0.00073545
SMC2	6.83195	16.0144	2.34405	0.00073937
DPY30	8.7401	19.1674	2.19304	0.000747069
C1orf174	5.04116	13.5478	2.68744	0.000754005
CAPNS1	38.4059	59.6825	1.554	0.000755049
TMX2	12.7753	25.6794	2.01008	0.000757202
CEP41	1.88775	7.30804	3.87129	0.000761418
PRDX5	44.0332	66.4807	1.50979	0.00076273
ATP5I	27.4735	45.5828	1.65916	0.00076532
BBS4	2.3609	8.71845	3.69285	0.000769369
MCM9	2.85853	9.57357	3.34912	0.000770679
ZNF782	1.052	5.62616	5.34804	0.000770942
UQCRFS1	18.4857	33.4113	1.80742	0.000771097
NDUFB10	35.2783	55.1853	1.56428	0.000774892
NAT1	1.8941	7.79515	4.11548	0.000777856
PSENEN	8.13041	18.7584	2.30719	0.000783668
MBOAT1	6.25775	15.3626	2.45498	0.000787943
TESC	9.43321	20.238	2.1454	0.000788149
IVL	7.14471	0.178901	0.0250397	0.000788902
CRYZ	4.49081	12.5822	2.80177	0.000790389
LIPH	8.1477	18.7445	2.30059	0.000803028
MRPL52	10.7815	22.4358	2.08095	0.000804922
SNHG15	8.15033	18.8798	2.31644	0.000806011
DHCR7	6.27163	15.2877	2.43759	0.000806073
MMP15	4.50292	12.0795	2.6826	0.000809646
RAD23A	11.4635	23.4569	2.04623	0.000809771
PIGT	22.9973	39.5707	1.72067	0.000814089
MOB1A	11.4719	23.7803	2.07291	0.000817775
ICT1	5.08516	13.3263	2.62063	0.00081822
PUSL1	2.88218	9.2284	3.20188	0.000819524
TIMM13	21.5093	37.8608	1.7602	0.000820325
PPP2R5D	5.09258	13.4889	2.64872	0.000829507
CDC73	5.68634	14.7012	2.58536	0.000832331
RP11-67K19.3	0.178901	2.97572	16.6333	0.000834973
GRN	69.0574	44.662	0.646738	0.000839095
ARHGAP18	6.91779	16.7703	2.42422	0.000844972
IGHM	9.41544	1.05105	0.111631	0.000848211
PLEKHA5	6.30404	15.8474	2.51385	0.000849814
SYVN1	11.5123	23.1635	2.01207	0.000856768
SLC44A3	2.90257	9.89989	3.41073	0.000863663
TCF7L2	7.5622	17.3537	2.2948	0.000865369
ATOX1	3.97633	11.6741	2.93591	0.000870438
HYAL1	3.98173	11.6906	2.93606	0.000880463
UBE3A	6.94795	16.1652	2.32662	0.000885006
ELAC2	10.8616	22.8247	2.10142	0.00088567
ZNF750	7.02579	0.178901	0.0254635	0.000888528
SAPCD2	2.919	9.0869	3.11302	0.000900621
SLC35D1	6.35222	15.5461	2.44734	0.000918551
CCDC124	9.55718	20.4	2.13452	0.000924199
CRKL	6.979	16.0628	2.30159	0.000927895
UBE2V2	5.75086	14.9596	2.60129	0.00092955
AURKB	3.45978	10.4197	3.01167	0.000930292
C8orf31	0.186137	2.25168	12.0969	0.000935393
ATP6V0D1	15.8013	29.5023	1.86709	0.000936697
LASP1	10.2347	21.2318	2.07449	0.000936733
DCTPP1	6.98561	16.3227	2.33661	0.000937246
SLC3A2	35.4727	18.7226	0.527803	0.00093836
RMDN3	3.46439	10.5214	3.03702	0.000940142
CHCHD7	6.37295	15.2006	2.38517	0.000949539
MYH14	10.9219	22.5067	2.0607	0.000951056
FAM20B	2.43561	8.79396	3.61058	0.000953793
LEO1	5.17476	13.0372	2.51938	0.00096336
SQRDL	10.2605	21.4586	2.09138	0.000966631
APLNR	6.94109	0.219997	0.0316948	0.000967061
DDIT4	5.17947	13.0588	2.52126	0.000971556
XRCC6	42.046	63.0047	1.49847	0.000971973
FAM136A	13.0071	25.6083	1.9688	0.000972837
HERPUD1	26.2756	43.7189	1.66386	0.000975489
SPRED2	8.28865	18.2916	2.20683	0.000976744
ZNF267	1.10232	5.00475	4.54018	0.000978223
NFAT5	11.2464	2.76459	0.245819	0.00098514
TCEANC	0.42688	3.19509	7.48474	0.000985751
EXOSC8	7.02013	16.1429	2.29952	0.000987423
PAFAH2	4.03694	11.651	2.88609	0.000988477
TSC22D3	6.91648	0.715156	0.103399	0.00099116
PKP4	6.40224	15.7746	2.46392	0.000994849
KRT8P36	1.97224	7.44301	3.77389	0.00100446
POLR3DP1	0.191978	2.77761	14.4684	0.00102181
DENND1B	1.52646	6.46665	4.23636	0.0010231
AK2	19.5553	34.7567	1.77735	0.00103114
GNG12	10.3173	21.7697	2.11001	0.00103543
FAM96A	10.3192	21.8122	2.11374	0.00103779
MGA	5.21674	13.9457	2.67326	0.00103847
SEPHS2	16.6373	30.5125	1.83398	0.00104348
TOPORS	5.22172	13.3897	2.56423	0.0010477
S100A11	97.742	129.334	1.32322	0.00105089
PLIN3	8.34319	18.0734	2.16625	0.00105211
RNASEH2B	1.98727	7.8483	3.94929	0.00105354
ZNF394	1.11874	5.97049	5.3368	0.00105434
SRSF7	35.7771	55.5675	1.55316	0.00105454
RUVBL2	15.9268	29.6579	1.86214	0.00105542
NDUFB6	9.00549	19.9245	2.21248	0.0010631
IFI35	3.52009	10.9305	3.10517	0.00106621
FAM96B	13.8031	26.0892	1.8901	0.00107287
GTF2A2	6.45066	15.321	2.37511	0.00107374
GANC	3.52477	10.8124	3.06756	0.00107741
HNRNPR	21.8556	37.6685	1.72352	0.00108376
GLMP	1.99813	7.53268	3.76987	0.00109019
FAM64A	0.754597	4.30552	5.70573	0.00109354
KCNK5	1.99929	7.02552	3.514	0.00109418
CRIP1	4.6588	12.1026	2.5978	0.00109487
INF2	11.0477	22.5242	2.03881	0.00110098
TRIM31	4.66327	12.3778	2.65431	0.00110415
SDR16C5	3.53589	10.7946	3.05287	0.0011044
CLPP	7.10792	16.7636	2.35844	0.00112542
ALDH3B2	6.78592	0.178901	0.0263636	0.0011294
SUFU	1.55508	6.04767	3.88898	0.00113703
TNFRSF11A	8.40393	18.8768	2.24619	0.00114183
MOXD1	6.77179	0.178901	0.0264186	0.00114548
ITM2C	7.1201	16.754	2.35306	0.0011458
MCEE	2.50259	8.64623	3.45491	0.00114818
ZNF17	0.199984	2.39177	11.9598	0.0011482
NDC80	1.5579	6.38385	4.09774	0.00114876
MZT2B	8.41099	18.0713	2.14853	0.00115266
HOXA11	1.14037	5.21688	4.57471	0.00116147
ACOT7	11.1003	22.5667	2.03298	0.0011694
CTSS	16.0368	29.3522	1.8303	0.00116999
SUPT16H	12.4859	24.5008	1.96227	0.00117411
NLRP2	2.02267	7.42566	3.67122	0.00117675
AKR7L	2.02324	7.69107	3.80136	0.00117884
POLR2C	5.28971	13.8173	2.61211	0.00118071
OGFRL1	6.73987	0.309464	0.0459154	0.00118263
HIVEP3	6.73938	0.854691	0.12682	0.00118321
TPT1	115.516	149.774	1.29657	0.00118545
MIR22HG	3.03004	9.2823	3.06342	0.00118593
NDUFC2	11.1158	22.0514	1.98379	0.0011903
NDUFA13	16.7831	30.0811	1.79234	0.00119223
PVR	3.0391	9.28012	3.05358	0.00121211
MAN2B2	4.13763	11.8583	2.86595	0.00121384
PADI3	0.204053	2.64447	12.9598	0.00121604
CDK7	2.52493	8.3659	3.31332	0.0012197
EIF2B2	3.04222	9.30061	3.05718	0.00122126
COA1	5.91514	14.8908	2.51741	0.00122135
USP10	7.81206	17.3149	2.21643	0.00123464
GMEB1	1.57837	6.56608	4.16004	0.00123688
SAFB2	7.81512	17.7343	2.26923	0.00123989
CORO1C	7.81569	17.9958	2.30252	0.00124086
ATP6V1F	18.3	32.407	1.77087	0.00124689
ALG1	3.59272	10.9592	3.05039	0.00125117
GM2A	8.97762	1.29714	0.144486	0.00125894
GALK2	4.15634	11.4599	2.75721	0.00126005
HBEGF	3.59882	10.7949	2.99955	0.00126786
ZBED4	6.66775	0.842714	0.126387	0.00127108
FUT10	2.04855	7.5131	3.66751	0.00127391
SHTN1	3.6012	10.7798	2.99339	0.0012744
CPNE3	11.8732	23.5972	1.98743	0.0012839
ELOVL1	19.0768	33.9589	1.78011	0.00128644
HSD17B11	5.34372	13.7253	2.56849	0.00129621
CLCA1	6.64478	0.677904	0.10202	0.00130061
SNX1	9.1646	19.4545	2.12279	0.00130273
UBE2S	1.5937	6.37828	4.00219	0.00130626
RAB26	10.908	2.72376	0.249703	0.00130709
MLXIPL	6.63836	0.263876	0.0397503	0.00130899
PRSS3	25.9178	42.0103	1.6209	0.00130918
ASNA1	5.35456	13.9898	2.6127	0.00132048
ZNHIT1	15.4461	28.243	1.82848	0.00132362
HINT1	31.3931	49.6669	1.5821	0.00132368
PPP1R16A	6.58912	15.6721	2.37848	0.00132916
KMT2E	10.5292	21.2356	2.01682	0.00133028
HEG1	6.62104	0.269159	0.040652	0.00133186
SSU72	21.3649	36.0716	1.68836	0.00133258
ALDH18A1	11.9096	23.154	1.94414	0.00133576
PVRL2	8.52315	18.1608	2.13076	0.00133699
MUL1	3.08052	9.11889	2.96018	0.00133797
OXSR1	5.97408	14.0287	2.34826	0.00134325
PLK2	8.90401	1.783	0.200247	0.00134512
TEX264	8.52797	18.8278	2.20777	0.00134545
CHD6	12.6808	3.07671	0.242628	0.00134926
PCBP2	22.8989	38.5695	1.68434	0.00135278
UHMK1	5.98041	14.8813	2.48835	0.00135694
CKS1B	4.19469	11.5544	2.75452	0.00135936
NDUFB4	27.5205	44.73	1.62533	0.00135961
RAB7A	18.4016	32.7886	1.78183	0.0013601
ARPC1A	25.2027	41.9779	1.66561	0.00136154
LINC00483	1.17705	5.12691	4.35574	0.00136191
UBASH3B	0.466527	3.4793	7.45789	0.00136298
KIFC1	1.17732	5.19534	4.41284	0.00136351
COL15A1	6.59375	0.977407	0.148232	0.00136871
RPS19BP1	9.87616	20.3308	2.05857	0.00137049
FBXO28	3.63705	10.7928	2.96746	0.0013765
PPP1CC	16.2231	29.0228	1.78898	0.00138873
TRIM15	2.0787	7.29283	3.50837	0.00139495
TRIM22	10.8271	2.06541	0.190762	0.00139812
ABCC3	35.451	54.8458	1.54709	0.00139933
COPG1	25.2503	41.318	1.63634	0.00140868
TMEM98	7.91193	17.2595	2.18145	0.00141582
GTF3C5	7.91455	17.8695	2.2578	0.00142084
ABHD2	10.5904	21.9822	2.07567	0.00142772
CAPZA2	11.9716	23.309	1.94702	0.00142809
WNK1	14.0892	26.2009	1.85964	0.0014283
CCDC85C	1.18869	5.88435	4.95026	0.00143078
LMNB2	8.5756	18.6276	2.17217	0.00143144
SEL1L	9.24152	19.5307	2.11336	0.00143418
PRRG3	6.54059	0.318354	0.0486736	0.00144344
NDUFA2	14.1009	26.5793	1.88493	0.00144483
ZNF189	2.09133	7.34679	3.51297	0.00144835
MCC	6.53271	0.475604	0.0728035	0.00145486
NUP214	7.93649	17.9283	2.25897	0.00146365
RPL29	105.663	137.821	1.30435	0.00146456
CKAP5	11.303	22.5575	1.9957	0.00146859
ATP7B	7.93937	17.6085	2.21787	0.00146936
ATP5E	23.7819	39.6132	1.66569	0.00147907
ATG5	3.6733	10.6627	2.90275	0.00148645
TSPAN7	10.7533	2.36407	0.219847	0.00148673
C9orf64	0.809947	4.2423	5.23775	0.00148905
ADAR	20.7539	35.0334	1.68804	0.00149079
MRPS15	10.6358	21.1015	1.98401	0.00150391
GSTA4	12.541	3.46327	0.276156	0.00150513
ADSL	4.83262	12.5111	2.58889	0.0015072
JUNB	16.3169	29.6722	1.81849	0.00151178
TRIM69	2.10859	7.23502	3.43122	0.00152384
LINC00649	1.20378	5.06965	4.21143	0.0015239
SNRPA1	9.2913	19.4104	2.08909	0.00152514
GLUD1	9.29252	19.0153	2.04631	0.00152743
CYB5A	18.5408	32.151	1.73407	0.00152956
CHKA	4.84275	12.4333	2.56741	0.00153475
PLEK2	13.4558	25.3387	1.8831	0.0015448
FMO4	0.8174	4.08881	5.00222	0.00154939
ITGA6	25.402	41.7654	1.64418	0.00156854
PFDN1	10.6816	21.3268	1.9966	0.00158427
HACD2	4.86284	12.6154	2.59425	0.00159057
ARHGAP27	10.0027	20.1404	2.0135	0.00159269
FLNA	6.44167	0.545158	0.0846299	0.00159353
UFC1	15.6502	28.0192	1.79034	0.00159927
CLDN1	6.08769	14.3495	2.35713	0.00160714
ELOVL6	7.35736	16.3432	2.22135	0.00160981
GOLGB1	46.2484	67.4906	1.45931	0.00161036
MTMR14	4.28248	11.8627	2.77006	0.00161121
GNPAT	4.87314	12.1176	2.48661	0.00161986
PLOD1	7.36378	16.8506	2.28831	0.0016243
NEDD9	6.09811	14.4185	2.36442	0.00163337
KIAA1522	12.0988	23.8852	1.97418	0.00163488
ITGA3	6.09929	14.6104	2.39543	0.00163634
NUP37	2.63971	8.35316	3.16442	0.00164596
HYOU1	13.5204	25.2147	1.86494	0.00164712
MARS	12.8109	24.1921	1.8884	0.0016482
PAFAH1B2	12.1073	23.9533	1.97842	0.00164966
NLRC5	3.17185	9.99156	3.15007	0.00165323
GLRX	3.72491	10.9972	2.95234	0.00165529
ARRDC1-AS1	1.66332	6.73781	4.05081	0.00166052
CASP8	4.30161	11.1158	2.58411	0.00167088
STAT3	14.9741	27.0895	1.80909	0.00167394
YTHDC2	4.30338	11.363	2.64048	0.00167649
PDZK1IP1	5.49819	13.1688	2.39511	0.00167975
ACSS2	10.7383	21.0811	1.96317	0.0016889
EIF3M	26.2909	42.451	1.61466	0.00169782
CD59	20.1678	34.1128	1.69144	0.00170135
CMPK1	21.6816	36.2569	1.67224	0.00170223
RBX1	9.38476	19.9306	2.12372	0.00170919
COX5A	28.6465	45.986	1.60529	0.00171234
WDR37	2.65618	8.57527	3.22842	0.00171585
TIMM8B	10.7556	21.6091	2.0091	0.00172192
CNTNAP2	1.23378	5.17608	4.1953	0.00172264
ADGRL4	6.35914	0.178901	0.0281329	0.00173063
RNF25	2.15371	7.241	3.36211	0.00173605
LMAN1	15.0141	27.9655	1.86262	0.0017375
ZNF558	0.499277	3.15938	6.32792	0.00174245
RNF34	4.91608	12.5256	2.54789	0.00174676
RPL15	137.106	172.916	1.26119	0.0017501
ST6GAL1	6.34632	0.630434	0.0993386	0.00175297
PRMT9	1.68005	6.69702	3.98621	0.0017558
ARHGAP44	1.68007	6.69805	3.98676	0.00175595
GGT6	3.19866	9.31214	2.91126	0.00175637
SPCS2	10.0928	20.7278	2.05373	0.00176892
SUPT4H1	2.66894	8.94424	3.35123	0.00177162
ELP5	6.15157	14.044	2.28299	0.00177362
NMT1	6.78562	15.3485	2.26191	0.00177805
BAG5	6.15441	14.3302	2.32844	0.00178135
SPC25	0.502606	3.7366	7.43445	0.00178472
CHD7	31.5223	16.1143	0.511202	0.00178476
BROX	9.42715	19.2967	2.04693	0.00179867
SEL1L3	20.9952	35.2293	1.67797	0.00179935
FAAP24	0.503803	3.29992	6.55002	0.00180009
CDS1	6.16219	14.9654	2.42858	0.00180265
PGM3	6.16305	14.0965	2.28727	0.00180501
AP2S1	9.43391	19.6127	2.07896	0.0018133
GALM	6.16907	14.6988	2.38265	0.00182167
ABHD17C	8.76623	18.2046	2.07667	0.00182388
HAGH	5.54982	13.5182	2.43579	0.00182728
CTSV	1.24859	5.36234	4.2947	0.00182776
TBXAS1	1.24881	5.99398	4.79976	0.00182931
STYK1	1.24925	5.14817	4.12102	0.00183251
IK	13.64	25.8203	1.89298	0.00185224
MICU1	4.95048	12.8422	2.59414	0.00185423
TDRD3	1.69865	6.58412	3.8761	0.00186666
SHOC2	2.69208	8.16627	3.03344	0.00187644
NAE1	6.82313	15.8099	2.31711	0.00187674
SLC27A3	6.27502	0.941779	0.150084	0.00188252
CCNA2	3.23052	9.13713	2.82838	0.00188565
PRPF6	10.1537	20.0873	1.97831	0.00189743
GLB1L2	3.23397	9.11767	2.81934	0.0019001
SOX15	6.26359	0.178901	0.0285621	0.00190415
SHARPIN	6.20021	14.2653	2.30077	0.00190982
TXNRD1	7.4818	16.4516	2.19888	0.00191063
SLC7A7	1.70581	6.01204	3.52444	0.00191079
SLC25A15	0.858106	4.17174	4.86156	0.00191106
SLC50A1	11.5477	22.2579	1.92748	0.00191477
RP5-1033H22.2	0.859385	4.49576	5.23137	0.00192333
CDK1	3.79887	10.6736	2.80969	0.00192423
PNPO	2.19121	7.37904	3.36757	0.00192963
CRLS1	8.81339	18.6928	2.12096	0.00193389
TIMP4	0.240588	2.25565	9.37559	0.00193988
S100A14	71.6637	48.9311	0.682787	0.00194069
MRPL36	8.15521	17.5842	2.15619	0.00195345
ARL1	10.8703	21.2104	1.95122	0.00195535
USP7	10.1822	20.0043	1.96462	0.00196015
PPP1R12B	8.83296	18.0198	2.04007	0.00198114
TSPAN13	18.8601	32.8001	1.73913	0.00198907
TATDN3	0.866247	4.02065	4.64146	0.0019902
UPP1	2.71664	8.76828	3.22762	0.00199302
RANBP1	12.2902	23.7037	1.92868	0.00199415
SLC30A6	2.20312	7.19107	3.26405	0.00199452
GPATCH4	7.51519	16.7602	2.23017	0.00199893
ACE2	0.520362	3.56274	6.84666	0.00202218
CKAP2	2.72482	8.58247	3.14974	0.00203312
HUWE1	23.4599	38.6525	1.6476	0.00204343
HPGD	9.53476	19.2007	2.01375	0.00204385
USH2A	0.522575	3.24603	6.21159	0.00205324
TIGD6	0.245874	2.16779	8.81665	0.0020625
PCYT2	7.53926	16.1305	2.13953	0.00206469
DNPEP	15.2039	27.797	1.82828	0.0020679
TBC1D1	2.21665	7.04615	3.17873	0.00207036
POLE3	12.3292	23.1289	1.87595	0.0020752
APOBEC1	0.874781	4.15659	4.75158	0.0020757
COPS7A	8.20344	17.8194	2.17219	0.00207822
TNFSF15	1.73221	6.14382	3.5468	0.00208039
CARD11	1.28229	5.12014	3.99297	0.00208485
PSD3	13.7973	4.33025	0.313848	0.00209488
TBL1XR1	14.4909	26.5842	1.83454	0.0020959
RPS2P5	35.3415	53.5054	1.51395	0.00209613
GSTO2	8.21038	17.1486	2.08866	0.00209671
TNK2	2.73781	8.73776	3.19151	0.00209812
IFT88	0.877246	4.25116	4.84603	0.00210089
DAPL1	6.165	0.178901	0.0290188	0.00210146
NMU	7.557	16.1294	2.13436	0.0021143
VAMP8	22.7432	37.5167	1.64958	0.00212287
PAICS	10.9467	21.6995	1.9823	0.00212515
TXNDC12	10.2545	20.355	1.98499	0.00212699
SPCS1	22.748	37.7718	1.66044	0.00213031
ZUFSP	1.73998	6.96599	4.0035	0.00213241
ABHD10	3.28679	9.07513	2.76109	0.00213264
MRPS23	3.85067	10.6476	2.76513	0.00213296
XRCC4	2.74525	8.25177	3.00584	0.00213605
MRPL27	12.3605	23.957	1.93819	0.00214212
MTHFR	3.85325	10.2512	2.66039	0.00214384
WDR73	5.03714	12.6094	2.50328	0.00214936
CIRH1A	3.85465	10.8458	2.81369	0.00214971
SPINT1	15.9813	28.5837	1.78857	0.00215186
TET2	18.4551	7.46251	0.40436	0.00215798
SLC39A8	3.29226	9.96086	3.02554	0.00215799
NUP188	8.36231	1.89362	0.226447	0.00218576
SLC27A4	3.29865	9.25414	2.80543	0.00218789
HSD17B10	13.8153	25.3915	1.83793	0.00219204
CBR1	25.6477	12.7958	0.498907	0.0021936
RAB1B	16.7471	29.1466	1.7404	0.00220372
GMPR2	9.59962	19.4103	2.02199	0.00220482
DSG1	6.11672	0.178901	0.0292479	0.00220541
NCAPH	1.29863	5.01187	3.85936	0.00221893
TMEM187	1.29964	5.99865	4.61562	0.00222745
SULT1C2	33.8467	51.2913	1.5154	0.00223858
HSPA2	8.32548	1.92669	0.231421	0.00225884
SCCPDH	2.76866	8.06941	2.91455	0.00225911
TMEM139	2.24901	7.99793	3.55621	0.00226081
TPM3P9	0.53712	3.84854	7.16514	0.00226554
XRCC5	30.675	47.8851	1.56104	0.00227378
TMEM50B	8.27608	17.7125	2.1402	0.00227875
ALDH3B1	3.31945	9.05587	2.72813	0.00228753
SLC35F2	3.32017	9.87933	2.97555	0.00229105
H2AFV	16.0573	28.1708	1.75439	0.00229962
U2AF1	12.433	23.0992	1.85789	0.00230426
SURF6	7.62278	16.4328	2.15575	0.00230704
PDSS1	2.77878	8.81354	3.17172	0.00231401
CHMP1A	7.62852	16.0642	2.10581	0.00232452
PLAUR	7.62894	16.099	2.11025	0.0023258
ARHGDIB	5.70314	13.5578	2.37726	0.00233001
PARPBP	1.31163	5.26791	4.01632	0.00233013
UBE2T	2.78173	8.8247	3.17238	0.00233019
COX17	6.97699	15.115	2.16641	0.00233081
LINC00493	7.63172	16.0768	2.10657	0.00233431
LAMP1	5.08675	12.444	2.44636	0.00233499
KCTD14	2.78504	8.29705	2.97915	0.00234846
ZFAND6	11.0405	21.373	1.93587	0.00235095
DEK	14.6169	26.0803	1.78426	0.00235371
TRPM4	16.0884	28.838	1.79248	0.00236237
ARV1	3.9038	10.1621	2.60314	0.00236576
ANKS1A	2.26698	7.04268	3.10664	0.0023724
NABP1	8.26414	1.25728	0.152137	0.00238594
MORF4L2	28.3739	44.0217	1.55148	0.0023862
ESAM	6.03194	0.224488	0.0372166	0.00240056
MOK	6.02846	0.529444	0.0878241	0.00240892
ERO1A	32.2773	17.8099	0.551779	0.00240911
RPS27L	33.9791	51.9443	1.52871	0.0024169
CLPTM1	8.32311	17.7229	2.12936	0.00241701
MAST4	8.24655	1.71285	0.207706	0.00242368
RPL36	94.08	122.007	1.29684	0.00243256
SNUPN	1.32335	5.15475	3.89522	0.00243402
RNF43	15.1962	5.95857	0.392109	0.00243561
MIF	11.7783	22.2305	1.88741	0.00243623
SNRPC	16.125	28.5393	1.76988	0.00243835
PDSS2	2.27744	7.67363	3.36941	0.00243928
NICN1	0.54837	3.14768	5.74006	0.00243975
SCO1	3.92117	10.2496	2.6139	0.00244618
ETV4	0.549412	3.1747	5.77836	0.00245634
TMEM79	6.00522	0.751753	0.125183	0.00246556
PSMB4	31.6081	48.4477	1.53276	0.00246814
URB2	1.32738	5.36182	4.03939	0.00247053
CNST	2.28259	7.54967	3.30751	0.00247275
PKP2	9.01648	18.9326	2.09978	0.00247371
PHKG2	6.37578	14.1291	2.21606	0.00247598
CD2BP2	7.02106	15.3451	2.18558	0.00247655
TIMP3	5.99994	0.306221	0.0510373	0.00247862
DNTTIP1	5.74351	13.9821	2.43442	0.00247982
CHD8	4.51881	11.2475	2.48904	0.0024852
BNIP1	1.78923	6.22891	3.48134	0.0024862
ST6GALNAC4	5.1311	12.6023	2.45607	0.00251189
KDM1B	1.333	5.34744	4.0116	0.00252202
XIST	5.98186	0.268848	0.044944	0.00252385
HNF1A	1.79442	6.25838	3.48768	0.002526
ANP32B	12.5258	23.4867	1.87507	0.00252698
LSM1	3.36891	9.27331	2.75262	0.0025392
MDK	38.7227	22.0366	0.569089	0.00253931
AKT1	6.39342	14.1408	2.21178	0.00253981
MRPS18C	6.39838	14.1906	2.21784	0.00255801
NPM3	1.79877	6.03838	3.35695	0.00255967
SPG7	13.5221	4.17267	0.308582	0.00256195
TMEM92	0.91946	4.26259	4.63597	0.00256765
C3orf33	0.266369	2.30306	8.64614	0.00258295
SLC27A2	2.2999	7.13301	3.10144	0.00258794
MYOF	9.05883	18.3185	2.02217	0.00260089
TMEM204	5.95094	0.178901	0.0300627	0.00260311
CAT	5.7763	13.8534	2.39831	0.00260727
RPS3A	79.5059	105.45	1.32632	0.00260812
MAGOH	0.923551	4.71984	5.11053	0.00261656
SNRPB2	6.41444	14.4459	2.2521	0.00261764
TOP1	8.38843	17.9418	2.13888	0.00262064
HOXB6	3.95774	10.3143	2.60612	0.0026227
AC053503.4	0.267958	2.23546	8.34257	0.00262637
SLC52A2	17.7049	30.1248	1.7015	0.00263007
DUS4L	0.924877	4.18083	4.52042	0.00263255
BDKRB2	5.93948	0.865389	0.145701	0.00263311
CACFD1	3.95993	10.4322	2.63443	0.00263361
SLC5A1	3.9607	10.963	2.76794	0.00263743
URM1	3.38824	9.11173	2.68922	0.00264338
EPRS	14.0199	25.4129	1.81263	0.00265487
POP7	7.73123	16.8296	2.17683	0.00265672
INTS9	1.81219	6.63933	3.66372	0.00266577
LIPE	0.2694	2.0439	7.58685	0.00266615
MORF4L1	12.5812	23.3968	1.85966	0.00266841
TIMM17A	7.07811	15.7211	2.22109	0.00267633
PAPOLG	2.3149	7.1258	3.07824	0.00269104
TIMM50	9.08991	18.8215	2.0706	0.00269767
CLDN3	18.4892	31.4619	1.70163	0.0026986
C19orf70	14.7689	26.0276	1.76233	0.00270041
NDUFB11	14.7701	26.7283	1.80962	0.00270339
COQ9	10.4725	20.2229	1.93104	0.00270547
CDC42SE1	10.0277	2.38431	0.237772	0.00270662
C8orf33	3.97554	10.4666	2.63276	0.00271225
NEU1	2.32005	7.02253	3.02689	0.00272718
RPS16	99.689	128.302	1.28702	0.0027347
TUBB	81.3715	107.846	1.32536	0.00273818
TMLHE	1.35614	5.05801	3.72972	0.00274291
PSMG1	4.57729	11.9344	2.6073	0.00275236
TOMM5	5.82017	13.1684	2.26255	0.00278613
PEX1	3.41507	9.41364	2.7565	0.00279356
KIF20A	1.8292	6.48286	3.54409	0.00280516
FANCG	1.36309	5.31201	3.89704	0.00281203
PAPSS1	9.98075	2.85558	0.286109	0.00281285
SDF4	20.8279	34.9782	1.67939	0.0028181
EDEM2	3.99813	10.6986	2.6759	0.00282945
MGAT4A	6.46921	14.8764	2.29957	0.00282977
AP2A2	6.47486	14.8803	2.29817	0.00285246
ZNF660	0.276402	2.96792	10.7377	0.00286464
TPMT	5.8418	13.8269	2.36689	0.00287796
POLE4	2.87328	8.82935	3.07292	0.00287933
LPCAT4	7.795	16.8136	2.15698	0.00288218
UGT1A7	5.84709	0.307242	0.0525462	0.00288798
COPB1	11.2376	21.6688	1.92824	0.00289143
GOLGA8A	14.9477	5.22161	0.349324	0.0028944
PLGRKT	2.87702	8.07629	2.80717	0.00290376
LRRFIP2	4.01269	10.0283	2.49914	0.00290716
RPP40	2.34707	7.22402	3.07789	0.00292308
MESDC2	9.84822	19.4727	1.97728	0.0029243
CNOT1	19.4561	8.62843	0.443483	0.00292677
HAAO	1.37633	5.99459	4.3555	0.0029472
GOLIM4	12.6837	23.5916	1.85999	0.0029479
AIMP2	5.23126	12.4705	2.38385	0.00295196
CTSC	21.664	35.988	1.66119	0.0029598
AIMP1	6.50146	14.7489	2.26856	0.00296115
NTN4	5.81948	0.178901	0.0307418	0.00296884
RGS2	0.953242	4.03501	4.23294	0.00299196
FIP1L1	3.44921	9.65508	2.79922	0.00299451
DNMBP	5.24091	12.9111	2.46352	0.00299747
C15orf40	1.38191	5.64687	4.08629	0.00300563
NDUFB1	7.83065	16.422	2.09715	0.00301499
RPS6KA1	9.18603	18.3056	1.99277	0.00301627
SSRP1	12.7077	23.0053	1.81034	0.00301678
PTRH2	5.24757	12.796	2.43847	0.0030292
MINOS1	10.5784	20.0716	1.89742	0.00303077
ARCN1	15.6442	27.6751	1.76903	0.00304714
GBP3	5.25254	12.2433	2.33093	0.0030531
GLOD4	12.0052	22.2961	1.85721	0.00306182
UBXN8	2.36545	7.5611	3.19647	0.00306244
PARVA	5.25526	12.9889	2.4716	0.0030662
ZC3H7A	4.04186	10.688	2.64432	0.00306795
IL20RB	5.78529	0.308489	0.0533231	0.00307211
MSMO1	6.52965	14.14	2.16551	0.00308011
CXADR	9.89632	19.1954	1.93965	0.00308406
KLF3	30.384	46.7421	1.53838	0.0030891
PPP1R36	0.586187	3.55744	6.06877	0.00309256
SRD5A3	6.53846	14.2543	2.18007	0.00311804
GLB1	10.613	20.7956	1.95945	0.00314387
TF	5.76185	0.222953	0.0386947	0.00314496
HLA-DPA1	13.2395	4.46976	0.337607	0.00314569
FKBP2	12.0345	22.9768	1.90924	0.00315192
RRM1	9.91737	19.1167	1.9276	0.00315621
MRE11A	1.87101	6.91276	3.69467	0.00317129
SRRM1	19.4568	32.3098	1.66059	0.00317173
HIST1H2BK	4.66062	11.042	2.36922	0.00317285
CSRNP2	5.75155	0.218189	0.0379357	0.00317752
RPL32	95.7647	123.095	1.28539	0.00317763
NCCRP1	5.74631	0.178901	0.0311332	0.00319421
ALG3	11.3383	21.8527	1.92732	0.00320578
PSME3	16.4536	28.8414	1.75289	0.00321843
ABLIM1	41.032	59.7347	1.45581	0.00322182
ARPC2	53.5476	74.0567	1.38301	0.00322731
SELP	5.73446	0.178901	0.0311976	0.00323228
WSB1	13.5057	24.1489	1.78805	0.00323285
TNK1	1.87812	6.49968	3.46074	0.00323705
CD81	10.6448	20.8174	1.95564	0.00325112
LRRC66	2.92893	8.09831	2.76493	0.0032601
BLOC1S1	5.92639	13.4077	2.26237	0.00326122
HMGN3	10.6499	20.4296	1.91829	0.00326856
LEMD3	1.88198	6.6988	3.55945	0.00327317
TMSB10	117.06	147.247	1.25788	0.00327391
RPL13	187.279	225.311	1.20308	0.00327682
LYPD2	5.72013	0.178901	0.0312757	0.00327893
CNNM3	2.39311	7.63	3.18832	0.00328186
FAM102A	7.90434	1.74964	0.221351	0.00328644
MRPS11	10.6553	20.0704	1.88361	0.00328719
TMOD3	8.57686	17.9783	2.09614	0.00328982
SUB1	17.9872	30.4933	1.69527	0.00329581
MAT2A	22.5905	36.0262	1.59475	0.00329622
MAPKAP1	4.68457	11.6146	2.47932	0.00330284
LINC00501	0.291198	2.76214	9.48543	0.00331328
HPS4	7.89132	1.0708	0.135693	0.00332462
INADL	19.2476	8.6278	0.448254	0.00332769
MED15	9.97067	19.1436	1.91999	0.00334527
SEC61G	10.6738	20.2679	1.89885	0.00335131
TAP2	0.979545	4.80401	4.90433	0.00335568
CENPM	4.09268	10.4225	2.54662	0.00336504
TTC27	1.89348	6.86434	3.62525	0.00338263
SCNN1A	17.2677	29.1335	1.68716	0.00338959
ARPC4	12.8323	23.5181	1.83272	0.00339655
EDC3	5.68338	0.77198	0.135831	0.0034017
APOL2	4.70264	11.6722	2.48204	0.00340376
KDELR1	12.1133	22.6483	1.8697	0.00340456
SCPEP1	5.67748	0.601062	0.105868	0.0034218
RTCB	11.4037	21.6268	1.89647	0.00342477
ZC3HC1	0.984861	4.04519	4.10737	0.00343288
POC1B	4.70876	11.4114	2.42344	0.0034385
NOTCH1	9.73289	2.39517	0.24609	0.00344456
TRMT2A	4.10595	10.008	2.43744	0.00344634
CCNC	9.30471	18.6591	2.00534	0.0034523
MCL1	14.3109	25.2095	1.76155	0.00345394
JOSD1	3.52093	9.72069	2.76083	0.00345405
CAV2	5.66611	0.868001	0.153192	0.00346094
TRIM33	11.4615	3.88801	0.339224	0.00346375
SSBP1	18.0528	30.0908	1.66682	0.00346946
SCG5	11.4592	3.29171	0.287255	0.00346983
RCC1	7.27476	15.3548	2.11069	0.00347009
RGS16	7.84232	1.50967	0.192503	0.00347235
NFX1	7.84087	1.88001	0.239771	0.00347681
ZWILCH	1.90348	6.94156	3.64677	0.00348003
LINC00852	0.29645	2.27388	7.67038	0.00348228
NEIL1	5.65955	0.573926	0.101408	0.00348372
POLDIP2	11.4268	21.7685	1.90505	0.00350489
KEAP1	19.1566	8.69655	0.453971	0.00351855
RPRD1A	4.11832	10.0467	2.43951	0.00352346
GEMIN5	1.4297	5.30703	3.71197	0.00354199
GARS	10.0245	19.2658	1.92187	0.00354578
SSBP2	5.63913	0.24344	0.0431698	0.0035556
TMEM214	13.6125	24.0447	1.76637	0.00356443
TMEM261	7.29562	15.0682	2.06537	0.00356459
MSN	5.63102	0.178901	0.0317707	0.00358457
UBFD1	2.43008	7.646	3.1464	0.00359389
EMC3	9.34154	18.7433	2.00645	0.00359783
CD177	0.300297	2.06525	6.87736	0.00360935
SEC14L1	2.43351	7.65756	3.14671	0.00362398
NUDCD2	5.36654	12.2951	2.29106	0.00364406
BCL10	6.65273	14.5434	2.18607	0.00364624
KIAA0368	6.65449	14.5872	2.19208	0.00365494
PCSK9	2.98177	8.04606	2.69841	0.00365719
MAPK1IP1L	8.67156	17.3818	2.00446	0.00367625
ZFP36L2	29.076	44.576	1.53309	0.00367985
CMTM4	8.67258	17.8671	2.06019	0.00368061
HIBADH	4.14378	10.7428	2.59253	0.00368658
NRBF2	2.98679	8.45167	2.82968	0.00369675
HSBP1	21.9812	35.3276	1.60717	0.00370397
ZNF22	1.44427	5.74889	3.98049	0.00371867
ASL	11.487	21.6463	1.88442	0.00372156
AGK	3.56125	9.73641	2.73399	0.00373597
EIF2B4	8.00809	16.7445	2.09095	0.00375375
ROMO1	21.2271	34.6146	1.63068	0.00376077
LENG8	11.3473	3.20019	0.282023	0.00377856
ITPR2	12.9818	4.65132	0.358295	0.00378839
RPS19	136.342	168.912	1.23888	0.00378982
RPL10A	97.1985	124.126	1.27704	0.00379439
ELAC1	5.56513	0.908296	0.163212	0.00382871
SND1	15.1731	26.7833	1.76518	0.0038403
EIF4A3	18.1842	30.2553	1.66382	0.00384066
LITAF	6.04007	13.756	2.27746	0.00384101
PLCD3	3.5767	9.31082	2.60319	0.00384869
DDX24	10.1022	19.5476	1.93499	0.00385244
KDM5A	10.1063	19.4424	1.9238	0.00386924
HMMR	1.45696	5.4785	3.76022	0.00387797
PIGK	3.00931	8.35866	2.7776	0.00387858
TAGLN2	52.2825	72.2486	1.38189	0.00388158
SNRPE	11.5367	21.578	1.87038	0.00390903
LHFPL3-AS2	0.62714	3.11674	4.96977	0.00392377
C8orf4	10.1258	19.5935	1.935	0.00395006
F2RL1	6.06143	13.983	2.30688	0.00395874
FUBP1	9.43298	18.1776	1.92702	0.00398123
LRRC26	11.2778	3.77536	0.33476	0.00398333
RANBP2	31.259	17.1452	0.54849	0.00398464
HSD17B12	10.1345	19.9653	1.97004	0.00398645
HID1	19.7664	32.3609	1.63717	0.00399229
VDAC3	25.2305	39.7384	1.57502	0.00399466
DPY19L3	7.6796	1.3652	0.17777	0.00401077
PDIA3P1	3.59846	9.50752	2.64211	0.00401204
KXD1	7.39199	15.3982	2.08309	0.00402902
EXOSC7	4.19468	10.5946	2.52571	0.00403084
FGD5-AS1	6.73057	14.945	2.22047	0.00404632
FAHD2A	3.60294	9.32417	2.58793	0.00404634
TCTA	7.39843	15.1471	2.04734	0.00406176
SRSF3	39.0357	56.6576	1.45143	0.00410199
BAZ1B	10.1637	19.1456	1.88373	0.00411074
ANKRD36C	9.5142	2.15288	0.226281	0.00411517
SFN	20.3269	9.94191	0.489102	0.00412391
AP2M1	22.1427	35.8108	1.61727	0.00414048
LGALS9	10.1732	19.6233	1.92891	0.00415213
DHRS4-AS1	3.04211	8.13455	2.67398	0.00415591
PDLIM1	26.0855	40.5257	1.55357	0.00415635
C5	0.6377	3.77344	5.91727	0.00416031
IFI6	15.9377	6.25042	0.392179	0.00417137
RBAK	5.47848	0.735244	0.134206	0.00417528
BTC	1.03256	4.66808	4.52088	0.00418358
SPAG7	11.607	21.3224	1.83702	0.00418739
KLHDC3	3.62172	9.78049	2.70051	0.00419259
SGSM3	11.6095	21.4493	1.84757	0.00419731
ZSWIM5	0.639511	3.7145	5.80834	0.0042018
ITPA	11.6129	21.9396	1.88924	0.00421133
NDRG3	4.22048	10.3985	2.46382	0.00421487
RAG1	0.317824	2.2076	6.94598	0.00422393
POLD2	14.5419	25.1882	1.73211	0.00422436
PRKCI	4.22326	10.3205	2.44373	0.00423505
CLDN5	5.46174	0.22403	0.0410181	0.00424577
IDH3G	10.9113	20.4313	1.87249	0.00427463
LETM2	0.319225	2.52208	7.90063	0.00427562
JTB	29.3333	44.0538	1.50184	0.00428564
SERINC3	11.6416	21.6718	1.86158	0.00433019
ZER1	3.06365	8.51948	2.78083	0.00434623
CS	31.7824	47.6125	1.49808	0.00435092
METAP2	10.2233	19.2133	1.87937	0.00437437
C21orf33	9.52092	18.6379	1.95757	0.00438125
CRADD	3.07094	8.66109	2.82033	0.00441221
NRP1	7.56848	1.78004	0.235191	0.0044248
MVD	4.24907	10.5776	2.48938	0.00442649
STXBP6	2.51813	7.31894	2.9065	0.00442954
BCAR1	6.14309	13.4642	2.19176	0.00443629
RPS27A	84.5088	109.965	1.30123	0.00443672
ZNF121	6.80335	14.6254	2.14974	0.00445205
KLC1	11.1307	3.00154	0.269664	0.00445309
GALNT5	7.47272	15.3551	2.05482	0.00445522
PLK1	3.07733	8.83765	2.87186	0.00447062
TRABD	9.54187	18.5215	1.94108	0.00448128
SEPSECS	3.07873	8.46383	2.74913	0.00448344
PABPC1	175.054	141.315	0.807261	0.00449163
SPATA20	12.7438	4.89816	0.384355	0.00449278
IMP4	14.6151	25.3166	1.73222	0.00449704
FOCAD	4.25883	10.6092	2.49111	0.0045006
LYPLAL1	1.99916	6.16927	3.08593	0.00452341
ADGRE5	4.26197	10.406	2.44159	0.00452472
PSMC6	10.2574	19.9219	1.9422	0.00453156
RNH1	57.2207	38.4503	0.671965	0.00453612
MEF2A	5.39438	0.842708	0.15622	0.00454161
ACKR4	1.05437	4.21215	3.99494	0.0045631
STXBP1	5.3864	0.721456	0.13394	0.004578
GSTK1	38.4281	55.4964	1.44416	0.00457851
LRRC23	0.655426	3.98625	6.08192	0.00457863
INO80C	2.00393	6.83144	3.40901	0.00458102
SCD	13.1626	23.0908	1.75427	0.00460203
RSRC1	4.27454	10.9303	2.55706	0.00462204
TM4SF5	4.27587	10.2925	2.40712	0.00463246
CREB3L2	8.1869	16.4639	2.01101	0.00464296
SH3BP4	4.897	11.6648	2.38203	0.00465446
NOP58	15.4037	26.8565	1.74351	0.00465516
SLC45A4	2.54151	7.82658	3.0795	0.00467462
BSPRY	2.54231	7.85707	3.09052	0.00468319
PFN2	5.36275	0.742607	0.138475	0.00468755
TTC9C	3.10061	8.3442	2.69115	0.00468855
TMBIM4	6.18732	13.8033	2.2309	0.00471373
BUB1	2.5454	7.89695	3.10243	0.00471642
CEP89	1.51835	5.2642	3.46705	0.00472047
TMA7	22.3434	35.9572	1.6093	0.00474314
GPATCH1	1.52218	5.10053	3.35081	0.00477709
ERP29	20.8002	33.4995	1.61053	0.0048053
NHS	2.02241	6.9089	3.41618	0.00480911
CCDC51	3.69586	9.99927	2.70554	0.0048112
LIMS2	5.3362	0.282359	0.052914	0.00481371
SNX15	0.333525	2.34075	7.01821	0.00482519
ALKBH2	3.11623	8.8744	2.8478	0.00483937
VDAC2	18.491	30.3684	1.64233	0.00484064
NARS	23.1605	36.9881	1.59704	0.00484254
TXNDC9	3.7	9.36022	2.52979	0.00484776
SLC35D2	3.7025	9.30826	2.51405	0.00486992
ADGRL2	5.32357	0.178901	0.0336055	0.00487487
PARP4	7.54858	15.3405	2.03223	0.00488856
PRKD2	7.4545	1.21677	0.163226	0.00489305
ARHGAP32	13.9748	24.3584	1.74302	0.00491059
C1GALT1	13.2372	23.0383	1.74042	0.00491866
TRMT112	22.3981	35.0018	1.56272	0.00491951
LMLN	1.07438	4.50897	4.1968	0.00493226
TRNAU1AP	12.6128	4.91934	0.390029	0.00493283
RNF6	2.56598	7.17666	2.79685	0.00494217
NDUFA5	9.6361	18.9522	1.96679	0.00495475
NAA38	11.784	21.464	1.82146	0.00496135
NR2F6	8.93787	17.9269	2.00573	0.0049686
CMAS	6.2266	13.283	2.13326	0.00497176
RBP4	1.07697	4.33008	4.02061	0.0049815
ALOX12-AS1	1.53599	5.45681	3.55264	0.00498556
HDGFRP2	1.07738	4.20748	3.90529	0.00498931
PRSS21	1.53677	5.67221	3.69099	0.00499757
SRPRB	17.7687	29.9944	1.68805	0.00500301
TBC1D7	2.57239	7.61383	2.95983	0.00501415
CSAD	5.29418	0.383728	0.0724812	0.0050203
HDHD3	17.7736	29.6748	1.6696	0.00502163
FAAH	6.8979	14.1065	2.04504	0.005028
IFI27L1	1.53963	5.78694	3.75865	0.00504167
RORC	2.57511	7.83309	3.04184	0.00504493
UBA5	3.72207	9.85519	2.64777	0.00504631
BMPR2	9.26172	2.78751	0.300971	0.00504808
SIL1	9.65433	18.1742	1.88249	0.00505093
MYEOV2	8.95771	17.336	1.93532	0.00507816
TRIM28	21.674	34.3977	1.58705	0.00512163
PRUNE	2.58222	7.83604	3.03461	0.00512607
PSMC3	19.3408	31.3828	1.62262	0.00512819
SLC25A20	4.96067	11.0329	2.22407	0.00513575
RRP9	4.33764	10.4436	2.40766	0.0051361
FAM127B	7.39835	1.75887	0.237738	0.00514129
C1orf43	19.3499	31.0379	1.60403	0.00516183
EFHD2	14.0333	24.7628	1.76458	0.00516292
FBXW5	11.8263	21.6001	1.82645	0.00516319
PIN1	4.96486	11.8007	2.37684	0.00516877
HMGB1P5	3.73591	9.45842	2.53176	0.00517398
PLOD3	8.28101	16.2552	1.96295	0.00517608
BACE2	27.2461	41.3673	1.51828	0.00518574
GGT5	5.26141	0.224488	0.042667	0.00518755
OAS3	8.28361	16.6239	2.00685	0.00519149
SLC35B1	10.3911	19.2939	1.85678	0.00519325
[truncated: 35,372 more rows]

## Sheet: Barrett's cluster 8
GENEID	mean.ncl	mean.cl	fc	pv
LTF	1.49867	27.1655	18.1264	0
CEACAM6	94.3001	363.18	3.85133	0
CA2	23.1074	74.2802	3.21457	0
CEACAM5	78.5173	178.744	2.27649	0
ANXA10	27.3693	123.972	4.52961	0
NMUR2	7.73822	40.9982	5.29814	0
REG4	591.88	911.013	1.53919	0
KRT7	36.4536	100.894	2.76774	0
TFF1	186.124	338.865	1.82064	0
MUC17	26.5971	81.9664	3.08178	0
CTSE	48.1398	149.784	3.11145	0
AKR1B10	30.5277	97.0041	3.17757	0
MUC6	1390.79	266.906	0.19191	1.04681e-303
MUC2	642.765	12.0731	0.0187832	4.06677e-256
ITLN1	89.8608	1.67762	0.0186691	8.07888e-38
OLFM4	185.937	66.2159	0.356121	2.71443e-24
HES6	49.0003	0.637463	0.0130094	5.1505e-22
SPINK4	83.741	13.0981	0.156412	7.79781e-22
CLCA1	48.4736	0.312226	0.00644116	8.72487e-22
IGFBP7	0.198537	10.506	52.917	4.44089e-16
CHGA	80.9432	20.8397	0.257461	5.41363e-16
PGC	32.5823	0.883623	0.0271197	7.01952e-15
LIPF	32.0481	0.888376	0.0277201	1.19795e-14
MUC5AC	680.54	886.658	1.30288	1.63203e-14
COL17A1	9.39365	38.2344	4.07024	4.61187e-13
LYZ	273.107	168.141	0.615659	4.62955e-12
TFF3	319.9	208.437	0.65157	1.3771e-11
JCHAIN	24.9041	0.224631	0.00901983	1.52163e-11
GDPD3	3.08727	20.2291	6.55242	1.97768e-11
ST6GALNAC1	81.9223	30.2405	0.369137	3.84483e-11
FABP1	9.7023	35.6761	3.67707	7.44488e-11
SOX4	61.1395	18.7762	0.307105	8.63947e-11
CYP4B1	0.354052	8.71211	24.6069	1.75174e-10
KLK1	24.2233	1.21419	0.0501248	7.58693e-10
REG1A	42.0468	9.47261	0.225287	7.77928e-10
TACSTD2	5.54075	24.385	4.40103	1.2418e-09
KPNA2	8.04658	29.5372	3.67078	2.38531e-09
IGHM	19.7737	0.223288	0.0112921	2.5772e-09
SLC22A18	21.9794	53.8215	2.44873	5.95838e-09
WFDC2	48.0956	14.1043	0.293255	7.2822e-09
HEPACAM2	28.9838	4.40064	0.151831	8.72675e-09
C1orf110	0.565887	8.17621	14.4485	9.86292e-09
CDH17	32.0565	68.4136	2.13416	1.02449e-08
VSIG1	7.84159	27.1338	3.46024	1.93824e-08
GCNT3	18.1233	45.4987	2.5105	2.9738e-08
SULT1B1	24.4809	55.3909	2.26261	3.36678e-08
ADH4	2.40677	14.0058	5.81934	4.25931e-08
MUC3A	46.7162	86.1466	1.84404	8.89315e-08
FMOD	35.359	9.46839	0.267778	1.38275e-07
PRSS3	35.18	69.9109	1.98724	1.48503e-07
CDC20	6.64212	23.5352	3.54333	1.54584e-07
ZG16	15.4587	0.257842	0.0166794	1.93023e-07
TPH1	15.3603	0.382009	0.0248699	2.12989e-07
ARHGEF10	18.0978	1.90191	0.105091	2.63199e-07
MUC4	46.1245	16.4163	0.355912	2.79137e-07
CD59	15.3062	38.7582	2.53219	2.86279e-07
PEG10	0.615311	7.50388	12.1953	2.95385e-07
IGHA1	17.6399	1.03993	0.058953	4.06124e-07
EPHB3	19.8837	2.96993	0.149365	5.04864e-07
MUC13	27.0206	55.5593	2.05618	7.22754e-07
HPCAL1	34.4802	10.2384	0.296936	9.58783e-07
GSE1	20.8548	3.39677	0.162877	1.53158e-06
PLA2G16	8.19053	24.1247	2.94544	1.75941e-06
IL1RN	11.0641	29.5024	2.6665	1.88589e-06
PNP	14.1256	34.6166	2.45063	2.05039e-06
F5	12.3405	31.7061	2.56928	2.19309e-06
TTR	5.7019	19.6197	3.44091	2.4682e-06
DPCR1	31.2345	9.75308	0.312253	2.92387e-06
PHGR1	39.9268	71.0672	1.77994	3.13984e-06
MUC5B	71.5015	112.031	1.56683	3.54614e-06
CLIC3	0.863151	7.727	8.95208	3.56032e-06
CDH3	7.48482	22.7422	3.03844	3.99362e-06
LRRC26	19.718	3.29121	0.166914	4.07092e-06
C9orf24	0.406673	5.20651	12.8027	4.43846e-06
TFF2	59.234	28.7323	0.485065	4.85908e-06
RAP1GAP	17.0349	2.18311	0.128155	6.51074e-06
ADGRE5	8.85582	24.8127	2.80186	6.60948e-06
AKR1C3	38.6677	68.4066	1.76909	6.89248e-06
AKR1C1	8.93822	24.0366	2.6892	7.70786e-06
PLA2G2A	7.81874	22.81	2.91735	7.95791e-06
B3GNT6	14.4745	1.7716	0.122394	7.99515e-06
CES2	45.7226	77.9278	1.70436	8.75199e-06
C4BPB	0.989451	7.97924	8.06432	9.50017e-06
NDRG3	4.73061	16.2103	3.42669	9.93893e-06
KLK12	11.1421	0.296822	0.0266397	1.44765e-05
CORO2A	13.6101	31.0827	2.2838	1.50245e-05
ETS2	25.4462	7.37513	0.289832	1.64669e-05
HSPB1	9.99208	25.7009	2.57213	1.74182e-05
PI3	1.08974	7.49813	6.88068	1.88331e-05
IFI27	40.765	69.7583	1.71123	1.97692e-05
CDCA7	25.0252	7.29109	0.29135	2.24509e-05
AOC1	44.9622	74.8576	1.6649	2.6163e-05
SERPINA1	116.357	75.3909	0.647928	2.71388e-05
AGPAT2	30.8186	55.3749	1.7968	2.9105e-05
SDCBP2	12.1753	28.3012	2.32449	2.91096e-05
CDHR5	14.8015	32.2228	2.177	3.11712e-05
CCDC78	0.178567	3.32032	18.5942	3.67375e-05
PLBD1	17.6489	36.5376	2.07024	3.86892e-05
DPCD	4.24551	14.2967	3.36749	3.88307e-05
MUC12	22.5586	6.09489	0.270181	3.89668e-05
TFPI	4.25615	14.9499	3.51254	3.99241e-05
TRIM31	5.83742	17.9518	3.0753	4.03247e-05
COLGALT1	7.53432	20.1539	2.67494	4.11507e-05
LGR5	10.0825	0.163387	0.0162051	4.17746e-05
RARB	0.906771	6.14732	6.77935	4.54616e-05
HPGD	12.5165	28.7404	2.2962	4.69746e-05
SLC16A1	10.0175	24.4235	2.43809	4.8167e-05
BTG2	36.3758	15.5679	0.427975	5.18784e-05
MISP	23.6297	44.8568	1.89832	5.86293e-05
SPPL2A	6.58828	18.2894	2.77606	6.01041e-05
C1orf194	0.400974	4.60652	11.4883	6.1935e-05
ABCC3	43.1841	70.0958	1.62318	6.41583e-05
AKR7A3	20.2258	39.0371	1.93007	6.69881e-05
TFRC	16.821	34.8403	2.07124	7.07584e-05
SLC38A11	14.2042	2.77258	0.195194	7.86106e-05
DIEXF	3.03776	11.0451	3.63594	8.01174e-05
DNAH3	0.688677	5.28667	7.67656	8.24065e-05
SLPI	11.0603	25.7596	2.32901	8.922e-05
FUCA1	10.4784	24.519	2.33996	9.61378e-05
GLYCTK	11.1568	25.6369	2.29787	0.000102121
RRP9	4.15095	13.2827	3.19992	0.00011162
SLC7A11	1.82396	8.57511	4.70138	0.000120983
SULT1C2	41.0592	66.1518	1.61113	0.000123607
CARS	4.74517	14.5875	3.07418	0.000130275
RALB	7.01342	18.0812	2.57808	0.000132865
SERPINA6	1.44894	7.52531	5.19368	0.00013435
CAPN2	20.9918	39.2623	1.87037	0.000142631
HBEGF	1.87067	8.83163	4.7211	0.00014577
EFTUD2	10.1385	23.5118	2.31906	0.00014656
LDLRAD1	0.258349	3.73577	14.4602	0.000151083
PIFO	0.489776	4.06442	8.29853	0.000156516
SPDEF	27.0674	10.5425	0.389489	0.000157105
SULT1A1	8.93538	21.2136	2.37411	0.0001584
P3H2	1.11491	6.43715	5.77372	0.000161414
CFAP126	0.270075	3.57437	13.2347	0.000178768
ERRFI1	2.36401	9.75875	4.12805	0.000178847
TM4SF1	7.79358	19.0264	2.44129	0.000181469
DAP3	8.4211	20.5135	2.43597	0.000186134
TMEM45B	22.0277	40.6228	1.84417	0.000191357
IFNGR1	7.22358	18.7718	2.59868	0.000191597
PLEKHB1	11.0265	1.08466	0.0983681	0.00019546
CMBL	22.0634	40.2961	1.82637	0.000197649
PADI2	4.39945	13.1292	2.98428	0.00020082
RNASE1	47.9342	25.4698	0.531349	0.000203656
RAB26	18.592	5.88973	0.316789	0.000208279
SEC24A	3.90037	12.0505	3.08958	0.000215715
DNAJA4	5.56824	15.5976	2.80118	0.000228838
NEURL1	10.8324	1.29927	0.119943	0.000233509
NIT1	5.0235	14.5982	2.90598	0.000237415
POLR3K	3.44306	11.894	3.45448	0.000249737
TM4SF4	4.49711	13.423	2.9848	0.000249841
ADH1A	0.850259	5.71232	6.71833	0.000254629
CAPG	25.3535	44.6902	1.76269	0.00026773
NEUROG3	8.20949	0.140362	0.0170976	0.000271926
PRSS1	8.20622	0.186829	0.0227667	0.000272815
ANXA1	5.66984	15.4842	2.73097	0.000278402
AIM1	20.2763	37.5763	1.85321	0.000280473
SGK2	4.01437	12.9686	3.23053	0.000282915
CENPV	8.70564	20.0109	2.29861	0.000286984
C12orf75	16.7425	32.7363	1.95527	0.000288275
CETN2	4.56529	13.4653	2.94951	0.000289856
MRPL37	16.8235	32.8406	1.95207	0.000313063
ZBBX	0.127503	2.69736	21.1553	0.000314049
DLL1	8.05663	0.21914	0.0272	0.000316844
MPZL2	6.32436	16.0095	2.53141	0.000317188
SST	8.03799	0.933135	0.116091	0.000322804
FAM69A	1.65749	7.73648	4.66758	0.00032848
AGR3	34.7804	56.4608	1.62335	0.000335184
HGD	8.82963	20.4983	2.32153	0.000344151
HIST1H2AC	5.22009	14.3427	2.74759	0.000352805
IL33	2.11601	8.40544	3.97231	0.000356003
CDHR4	0.133701	2.03527	15.2225	0.000360444
CTSS	17.7292	33.4622	1.8874	0.000380704
TPPP3	11.5097	24.9185	2.165	0.00038185
CYP2S1	23.5644	41.5053	1.76136	0.000384224
OAS1	12.8695	26.86	2.08711	0.000388451
CA1	7.8423	0.499649	0.063712	0.000392587
PCSK1	7.80768	0.140697	0.0180204	0.000406418
DEFA6	7.8038	0.368256	0.0471893	0.000408002
DDX39A	13.5978	27.0807	1.99155	0.000409232
CYP3A5	23.6446	41.7535	1.76588	0.000410539
CLU	34.3167	55.6151	1.62064	0.000413994
HMOX2	11.5769	24.4616	2.11297	0.000414729
FAM3B	12.2554	25.1778	2.05443	0.000418132
PCMT1	7.71607	18.4434	2.39026	0.000425177
C2orf72	5.90179	15.5652	2.63737	0.000427463
KIAA1671	5.91707	15.7033	2.6539	0.000439323
MANSC1	7.1226	17.2721	2.42498	0.00044126
PLCL1	0.143931	2.87242	19.9569	0.000446259
SIL1	10.3783	22.5044	2.16841	0.000487452
CHMP2B	9.0756	20.3302	2.24009	0.000487597
CD24P4	7.8216	18.0192	2.30378	0.000499209
PRUNE2	9.99534	1.31003	0.131064	0.000501222
TIMP1	58.7496	85.4826	1.45503	0.000505386
RAB15	9.96182	1.65504	0.166138	0.000516729
ITFG3	11.7754	24.4029	2.07236	0.000526842
TMX2	11.8053	24.8218	2.10261	0.000545793
RP1	0.154702	2.46124	15.9095	0.000549704
SMAGP	12.5139	25.242	2.01711	0.00056468
PHLDA2	12.5236	25.0993	2.00416	0.000570948
PQLC3	4.33658	12.2276	2.81963	0.000576647
RAB27B	8.56852	19.5495	2.28154	0.000588732
DEGS2	27.8824	46.1835	1.65637	0.000589909
MUC1	50.9053	75.9709	1.4924	0.000603675
MAP2K4	4.36878	12.3267	2.82153	0.000616659
NUPR1	7.32412	0.841912	0.114951	0.000659185
AFG3L1P	4.40468	12.3323	2.79982	0.000663986
SYN2	0.166114	2.28244	13.7402	0.000674792
SULT1A2	1.85854	7.29225	3.92364	0.00068928
KIAA1161	5.58553	14.5628	2.60723	0.000697438
CDS1	8.70543	19.1522	2.20003	0.000712124
WNK2	16.9023	5.68145	0.336135	0.00072334
TTC37	9.37442	20.5403	2.19111	0.000729533
KCNE3	18.427	33.8866	1.83896	0.000730871
MZB1	7.21718	0.176344	0.024434	0.000733594
AGL	6.83055	16.127	2.36101	0.000737452
KLHL28	2.84622	9.85031	3.46084	0.000746079
SELM	13.382	3.70207	0.276646	0.000775856
LINC01278	11.5113	2.81077	0.244174	0.000788399
CLDN2	7.09581	0.147557	0.0207949	0.000828265
UQCRFS1	24.5402	41.2521	1.681	0.000833984
AP2A2	13.2375	3.02713	0.228679	0.000870015
ESD	8.85377	19.6592	2.22043	0.000870382
BAIAP2L1	12.2155	24.446	2.00122	0.000873678
CC2D1B	2.92224	9.53005	3.26121	0.000907912
JUNB	27.8612	45.8084	1.64416	0.00100603
OR51E1	6.87366	0.136296	0.0198287	0.00103433
RSPH1	3.50693	10.3009	2.93729	0.00103501
RCC1	4.06515	11.326	2.78613	0.00104752
MLXIPL	6.85722	0.97314	0.141915	0.00105148
DYRK4	12.9972	3.21518	0.247374	0.00105182
CXCR4	6.83832	0.160541	0.0234767	0.00107154
AIM1L	0.75244	4.83387	6.42426	0.00107984
RARRES3	4.65485	12.1352	2.607	0.00108645
FAHD1	10.3592	21.7727	2.10178	0.00108809
TIMM10B	8.42577	18.1957	2.15953	0.00117512
MAGED1	30.9325	15.8674	0.512968	0.00118151
GLUL	26.7328	12.4112	0.464267	0.00118286
RASD2	6.72816	0.430788	0.0640275	0.00119634
EPHB2	12.8245	3.95724	0.30857	0.00120498
RP1-60O19.1	0.203475	2.38673	11.7299	0.00120623
PLAC8	14.634	27.9924	1.91283	0.00120907
CYP2C18	9.77375	20.8017	2.12832	0.00120995
GALK2	5.30842	13.6522	2.57181	0.00121935
ARL6IP1	32.8592	51.5738	1.56954	0.001231
PCSK5	4.72676	12.8262	2.71353	0.00124284
ARL14	3.04986	9.02668	2.95971	0.00124362
RHBDL2	4.74265	12.7536	2.68913	0.00127981
TUBA1C	14.6994	27.9477	1.90128	0.00128839
LRRC71	0.208246	2.71467	13.0359	0.00128851
SDR16C5	4.1734	11.1633	2.67488	0.00130317
DNAH10	0.209618	2.31667	11.0518	0.00131282
NCAPG	1.17033	5.5313	4.72628	0.00132325
NCLN	17.6347	31.281	1.77383	0.00132512
CD55	12.6029	24.081	1.91074	0.00132829
GPRIN2	6.61197	0.782852	0.118399	0.00134375
IFI6	14.3864	4.31473	0.299918	0.00135494
SPA17	2.07054	7.41287	3.58017	0.00136115
CCNB1	7.88419	17.4837	2.21756	0.00136282
BTNL3	4.7779	12.4456	2.60482	0.0013651
IRF1	7.90628	17.1455	2.1686	0.00140443
GALM	9.92491	20.3615	2.05155	0.00145204
CLDN3	39.9125	22.5636	0.565328	0.00145468
FAM3D	55.2031	34.0512	0.616836	0.0014784
C12orf49	2.59814	8.28612	3.18925	0.00147941
ZMYND10	0.47762	3.35493	7.02427	0.00148425
RNPEP	15.5703	28.8162	1.85072	0.00148479
KCNK1	4.8253	12.6108	2.61347	0.00148719
FBP1	20.7572	36	1.73434	0.00149327
ZNF697	0.478903	3.24711	6.78032	0.00149874
GNE	6.50005	0.923518	0.142079	0.00150291
WWC2	1.20056	5.02438	4.18504	0.00150351
FERMT3	4.83626	12.0418	2.48989	0.00151669
DOPEY2	10.7237	2.77753	0.25901	0.00152326
LCOR	6.0591	14.0475	2.31842	0.00153648
F3	20.4567	8.98701	0.439319	0.00156302
RLIM	5.48211	13.1137	2.39208	0.00163542
C9orf116	0.491087	3.88407	7.90913	0.00164138
SYPL1	14.9652	27.7579	1.85482	0.00165903
CTSH	15.6968	28.2018	1.79666	0.00166751
SLC25A43	3.18091	9.44412	2.969	0.00168722
MRPS12	13.5613	25.3604	1.87007	0.00171385
TRAF5	12.3673	3.5283	0.285292	0.00172275
SNTN	0.231238	2.47241	10.692	0.00173433
PTRF	0.498948	3.09217	6.19738	0.00173826
CRYZ	7.42215	16.2189	2.18519	0.00176041
DNAJA1	12.1745	23.625	1.94053	0.00176883
ZNF615	0.844968	4.40242	5.21017	0.00178812
ACY3	4.35012	11.904	2.73648	0.00183
CDC27	6.17232	14.2774	2.31313	0.00183017
CDHR3	2.69798	8.63189	3.19939	0.00190366
TMEM190	0.239318	2.23014	9.31873	0.0019111
FLNB	31.2062	48.3166	1.5483	0.0019311
ZBTB7C	11.5711	22.1684	1.91584	0.00196191
LGI4	0.241759	2.11721	8.75754	0.00196661
CTSC	19.6535	33.874	1.72356	0.00205377
NUDT8	8.19595	17.422	2.12569	0.00205763
HOXB13	10.3438	2.87229	0.277683	0.00208634
TMEM208	19.6743	33.7601	1.71595	0.00208764
PROX1	6.16596	0.730073	0.118404	0.00209911
CDK6	12.0964	3.91996	0.324061	0.00212598
NEDD4L	19.9675	8.28889	0.41512	0.00212795
KAT6B	8.37516	1.80566	0.215597	0.00216032
MTURN	10.2976	2.57008	0.24958	0.00216725
DSP	56.862	79.1488	1.39194	0.00217027
SELT	13.097	24.612	1.87921	0.00219195
ANO7	10.28	2.93582	0.285586	0.00219905
AQP5	6.11429	0.649894	0.106291	0.00221043
KIAA0556	2.24555	7.10515	3.16409	0.0022396
RDH12	0.25335	2.32356	9.17135	0.00224391
SLC6A8	3.87688	10.5402	2.71874	0.00224495
LAMC2	6.3167	14.8558	2.35182	0.00227107
TGFBI	13.6729	4.6272	0.338421	0.00229386
RNF43	11.9939	3.60122	0.300255	0.00230127
PDLIM4	1.30984	5.82391	4.44628	0.00231443
NFKBIA	20.57	34.6505	1.68452	0.00232138
PTTG1	9.65107	19.0054	1.96925	0.002339
MCM7	18.3278	7.84731	0.428165	0.00234188
FUCA2	13.1733	24.1469	1.83301	0.00236085
PSMD2	14.6417	26.1528	1.78618	0.00240616
WDR66	0.547719	3.40233	6.21182	0.00242934
F2RL1	6.36632	14.1608	2.22432	0.00244157
DNAH5	0.550699	3.0139	5.47286	0.00247683
ARSB	5.9897	0.648689	0.108301	0.00250375
FAM132A	0.553108	3.18706	5.76209	0.0025157
MYH14	19.923	33.9591	1.70452	0.00253163
CD44	43.8301	26.4632	0.603769	0.0025516
SLC35A2	7.04428	15.5228	2.20361	0.00255552
SLC10A3	2.29935	7.42887	3.23085	0.00258394
UBE2J2	6.41766	14.0504	2.18933	0.002629
EMP1	0.560545	3.23065	5.76342	0.00263833
FOXA3	10.0494	2.20364	0.219281	0.00265816
AURKA	2.83868	8.42774	2.96889	0.00266059
AADAC	1.81528	6.34006	3.4926	0.00269048
ACBD5	5.79892	13.5305	2.33329	0.00269758
CHD9	22.4631	10.9308	0.486611	0.00270838
CASP3	7.10413	15.256	2.14749	0.00277095
NFKB1	4.58251	11.5258	2.51518	0.00277672
SLC28A2	14.8056	26.885	1.81587	0.00278865
HOXA11-AS	5.86699	0.19527	0.0332828	0.00283067
SLC35D1	7.80283	16.1425	2.0688	0.00290998
CALML4	15.5921	27.9499	1.79257	0.00291205
NPDC1	42.2155	25.5226	0.604579	0.00296492
HIPK2	25.0963	12.1803	0.48534	0.00297781
TAP1	9.86672	19.3647	1.96263	0.00298369
CCRL2	1.85995	6.35595	3.41727	0.00307084
CBFA2T2	14.8512	5.32645	0.358655	0.003093
CKS2	10.5997	20.2886	1.91407	0.00309866
EZH1	3.46972	9.31364	2.68426	0.00312012
XRCC4	2.37316	7.84866	3.30726	0.00312205
AMHR2	5.75332	0.136303	0.0236912	0.00317147
CDHR2	4.66118	11.8578	2.54396	0.00317516
FGFRL1	5.74948	0.746497	0.129837	0.00318366
MRPL39	4.6632	11.955	2.56369	0.00318599
ANG	14.2279	25.5223	1.79382	0.00320576
HSPH1	8.55858	17.7541	2.07442	0.00321813
ANKRD46	2.92331	8.56579	2.93017	0.0032195
ZG16B	11.5449	3.55911	0.308285	0.00324914
CRIP2	15.0119	26.4987	1.76518	0.00334271
SELENBP1	52.7995	73.2037	1.38645	0.00335797
SBDS	15.0273	26.9104	1.79078	0.0033875
RBBP4	14.6956	5.99128	0.407693	0.0034431
STXBP1	7.84895	1.97374	0.251466	0.00345133
PLLP	10.0018	19.5096	1.9506	0.0034588
ATRX	20.6172	9.97047	0.4836	0.00347184
TEX261	6.61882	14.8017	2.2363	0.00348146
BOK	2.96045	8.67517	2.93036	0.00349215
GAB2	2.96199	8.55231	2.88735	0.00350385
BCS1L	6.63028	14.3774	2.16845	0.00353614
OLFML3	5.63472	0.522153	0.0926671	0.00357086
PDIA2	13.0561	4.65847	0.356804	0.00358993
MCU	13.6248	24.59	1.8048	0.00360246
SMOC2	5.60702	0.118999	0.0212231	0.00367117
TREX1	7.77638	1.57401	0.202409	0.00368067
SLC38A2	20.5025	9.83464	0.479679	0.00371586
FAM177B	7.75657	1.73016	0.223058	0.00374587
MYRF	19.6829	32.3235	1.64221	0.0037523
SI	12.9922	4.65795	0.358518	0.00375884
TMTC2	1.00815	4.37566	4.34029	0.00378593
LAMP2	9.39023	18.5471	1.97515	0.00379656
PYCR1	16.0785	6.53648	0.406535	0.00380217
B3GNT3	15.1723	26.3249	1.73507	0.00383526
WDR12	4.7824	11.9026	2.48884	0.00387852
IFT22	3.59639	9.1468	2.54333	0.00399568
C22orf29	7.68303	1.07181	0.139504	0.00399787
TMEM38B	1.02258	4.55882	4.45815	0.00401749
PRKCD	8.75426	17.5894	2.00923	0.00404236
SYNE2	37.6839	22.428	0.595161	0.00406049
DHCR24	19.7945	32.3747	1.63554	0.0040722
RASD1	14.4478	5.21128	0.360697	0.00408022
PEX11A	2.48708	7.96264	3.2016	0.00411899
CCDC170	0.317172	2.81575	8.87766	0.00419995
GPRIN3	14.3989	5.96592	0.41433	0.00421861
LRG1	5.47215	12.2835	2.24473	0.00427016
C10orf10	5.45438	0.989178	0.181355	0.00427658
LRRC23	1.03829	4.13065	3.97832	0.00428081
SLC9A1	8.11873	16.9008	2.08171	0.00428423
PDE4C	7.44879	15.5329	2.08529	0.00432397
CDKN3	3.63954	9.54403	2.62232	0.00433457
FHAD1	0.646157	3.60225	5.57488	0.00435639
ATP2B1	11.6596	21.7791	1.86792	0.00440392
TRIM7	2.51965	7.87139	3.12401	0.00444461
CLDN18	44.2043	62.8418	1.42162	0.00448343
SRD5A3	5.50576	12.1957	2.21507	0.00448696
GPR137B	1.50245	5.33099	3.54821	0.00449008
KLK11	7.54003	1.50692	0.199856	0.00453657
TM4SF20	2.53583	7.87541	3.10565	0.00461363
DMPK	7.5175	1.52842	0.203315	0.0046277
RNF128	21.5383	34.598	1.60635	0.00466694
MRPL13	9.5801	18.1769	1.89736	0.00466703
PATZ1	7.49608	1.58243	0.2111	0.00471605
2008-09-01	5.54455	12.4385	2.24337	0.00474809
SMIM12	9.599	18.1143	1.88711	0.00476197
GRB7	2.55232	7.00841	2.7459	0.00479085
CXADR	11.7658	21.955	1.86599	0.0048749
LPAR5	4.31075	10.356	2.40238	0.00491099
CCDC14	12.6125	4.76509	0.377808	0.00493225
PXMP4	2.56614	7.60457	2.96343	0.00494337
WNK4	10.9671	3.53643	0.322459	0.00503698
CKAP4	19.9838	9.63248	0.482015	0.0050381
RNF24	5.29002	0.854015	0.161439	0.00504062
EMC7	8.2632	16.8169	2.03516	0.00506998
APP	25.4662	13.4103	0.526591	0.00507423
PBLD	8.963	17.6461	1.96877	0.00510601
FAM200B	4.33536	10.5134	2.42503	0.00511597
TTYH3	9.24392	2.81458	0.304479	0.00511996
EHD2	0.677409	3.73837	5.51862	0.0051354
SLC4A11	1.08676	4.05825	3.73427	0.00517062
LRRC46	0.343873	2.54969	7.41463	0.0052481
URB2	1.55497	5.10952	3.28593	0.00528255
ITGB6	4.98242	11.2168	2.25129	0.00530791
ERN2	47.0452	30.6817	0.652175	0.005321
MYO1C	16.3268	27.5388	1.68672	0.00532637
AGXT	9.19236	2.08402	0.226712	0.0053373
CASP4	11.8667	21.7319	1.83134	0.00535944
PPCS	12.6084	22.1508	1.75683	0.00540954
JADE1	5.20688	0.645799	0.124028	0.00547768
ELP3	2.61279	7.60962	2.91245	0.0054858
ITPR2	12.44	4.93299	0.396544	0.0055748
TRMT2A	7.3002	1.37955	0.188974	0.00560434
SLC22A23	12.4197	4.6391	0.373527	0.00565531
TGFB3	5.17288	0.500305	0.0967168	0.0056671
CENPN	1.11138	4.63936	4.17441	0.00566941
SLC39A14	17.9428	29.7682	1.65906	0.00569355
IGHA2	5.15262	0.163393	0.0317107	0.0057831
XAF1	7.26356	1.64638	0.226663	0.00578784
FOXA2	9.09028	2.6761	0.294391	0.00579427
FAM46C	9.06812	2.12984	0.234871	0.00589837
FAF1	3.81013	9.27675	2.43476	0.00590169
UNC13B	10.7512	3.51771	0.327193	0.00592346
KBTBD8	0.35991	2.15378	5.98422	0.00594649
SLC35A4	11.99	21.6508	1.80574	0.00600567
MOGS	5.11253	0.903815	0.176784	0.00601967
EPB41L4A-AS1	7.20236	1.57826	0.219131	0.00610759
HEXB	12.7476	22.1331	1.73626	0.00612407
AC021218.2	3.83537	9.85391	2.56922	0.00616679
TRIM28	22.3879	11.5989	0.518086	0.00618471
OMG	0.366636	2.78164	7.58691	0.00625513
ACOX1	7.75844	15.673	2.02012	0.00626701
SLC7A1	6.40287	13.0642	2.04036	0.00627184
MLN	10.5978	19.8099	1.86925	0.00636891
TM7SF3	12.0611	21.4555	1.7789	0.00640636
GSS	13.5482	23.7956	1.75637	0.00643774
PPAPDC1B	22.286	11.6127	0.521075	0.00653547
MAP3K19	0.118999	1.71101	14.3784	0.00654283
ONECUT2	18.1343	29.889	1.6482	0.00654701
NTS	2.69566	7.48647	2.77724	0.00655963
CAPN8	48.4403	66.4693	1.37219	0.00660441
GCNT1	7.80915	15.4505	1.97851	0.0066436
TMCO3	7.12621	14.2727	2.00285	0.00666789
SLC35A3	14.3404	24.0931	1.68009	0.00667009
TRUB2	7.12862	14.4871	2.03224	0.00668725
AC016735.2	0.731371	3.72459	5.09262	0.00669021
ASCL2	5.00547	0.446052	0.089113	0.00669997
GCG	4.99319	0.118999	0.0238322	0.00678278
PPP2R1B	5.79986	12.6033	2.17303	0.00678629
RFX6	4.97574	0.694167	0.13951	0.00690219
DEFA5	4.97376	0.451342	0.0907445	0.00691583
AK4	3.30063	8.42155	2.5515	0.0069185
IMMT	13.6366	23.3549	1.71267	0.00693481
TPMT	8.54834	16.9699	1.98517	0.00696578
TUBB2A	3.90834	9.08635	2.32486	0.00698551
POLD3	6.49411	13.4111	2.06512	0.00704507
ERO1A	9.26656	17.4412	1.88217	0.00705172
LMO4	6.50318	13.267	2.04008	0.00712583
WDR49	0.125018	1.17457	9.39525	0.00719283
CRADD	4.55043	10.9521	2.40684	0.00720875
KRTCAP3	15.967	26.3834	1.65237	0.0072675
ENTPD8	4.91265	0.803485	0.163554	0.00735169
WDR44	1.67282	5.32473	3.18308	0.00742654
AGAP3	8.76422	2.8467	0.32481	0.00752273
DARS	9.33078	17.3973	1.86451	0.00753171
NDFIP1	7.23616	14.5171	2.00618	0.00759857
FBXL15	8.63042	16.6024	1.9237	0.00760638
APBB1IP	0.128746	1.4376	11.1662	0.00760949
SPRR1A	0.128774	1.22456	9.50941	0.00761269
BHLHE41	3.96138	9.20704	2.3242	0.00763167
PLXNB2	32.8327	47.5196	1.44733	0.00763849
EBP	16.8033	27.5677	1.64061	0.0076497
SH3PXD2A	16.426	7.36507	0.448379	0.00772586
HDAC6	8.72553	2.00546	0.229838	0.00775827
TM6SF2	2.21738	6.4366	2.90279	0.00776808
PQLC2L	0.397559	2.25865	5.68129	0.00779584
RAMP1	4.85075	0.118999	0.024532	0.00782113
PLS3	4.61198	10.2014	2.21194	0.00791615
HMGCS2	70.8737	51.9826	0.733454	0.0081853
EFNB1	8.71116	16.4714	1.89084	0.00828189
FAM174B	10.291	3.94645	0.383484	0.00834122
AKR7A2	24.029	36.4812	1.51822	0.00834559
CFD	1.71735	5.53455	3.22273	0.00837985
MTX2	4.65201	10.2958	2.21319	0.00840432
M1AP	1.22526	4.5706	3.7303	0.00842209
RNFT1	1.22569	4.15281	3.38813	0.00843397
DUSP3	5.96861	12.4628	2.08805	0.00847659
GABBR1	2.82124	7.05556	2.50088	0.00848057
SYT8	8.02868	15.2114	1.89464	0.00848933
LYPLA2	10.1728	18.9329	1.86113	0.00849486
CTD-2026K11.6	0.136799	1.13331	8.28453	0.0085457
MBOAT1	10.9224	19.1074	1.74938	0.00865082
PCSK7	17.75	28.1735	1.58724	0.00865509
PLEC	31.4259	45.0325	1.43297	0.00865834
PPME1	7.34966	14.1065	1.91934	0.00866494
TUBA1B	18.5357	29.6001	1.59693	0.00868381
OGT	21.7549	11.3698	0.522632	0.00868637
GIMAP2	1.73448	5.61869	3.23942	0.00876897
TAF6	1.73449	5.13409	2.96	0.00876921
RPUSD3	6.67279	13.7838	2.06568	0.00877801
WDR41	2.84251	7.24764	2.54973	0.00884367
NOP16	11.6904	20.0684	1.71666	0.00888942
NUP205	3.44576	8.24702	2.39338	0.00898857
KLK3	4.71035	0.683905	0.145192	0.00900016
KRT81	4.70711	0.118999	0.0252806	0.00902939
ORM1	19.3901	30.754	1.58607	0.00909838
POLE	4.69742	0.166881	0.0355261	0.00911727
NUAK2	4.6967	0.678589	0.144482	0.0091239
CPM	1.75287	5.47583	3.12393	0.00920088
OAZ2	8.50467	2.30544	0.271079	0.00924603
TIPRL	2.86609	7.5745	2.6428	0.00925944
SPINK1	34.5299	21.0315	0.609082	0.0092688
TIA1	14.6625	6.92341	0.472184	0.00943585
TRIM4	10.1223	3.59077	0.354737	0.00944539
SPAG17	0.144423	1.91107	13.2325	0.00947707
CPHL1P	0.145585	1.56513	10.7506	0.00962287
DPP9	5.40195	11.5174	2.13209	0.00965394
MAP2K5	2.31472	6.43771	2.7812	0.00966765
MACC1	5.40607	11.6389	2.15293	0.00970725
FKBP11	18.8346	9.35082	0.496471	0.00970921
SLC27A1	4.63337	0.703442	0.151821	0.00972041
KRT18P46	0.146717	1.12266	7.65184	0.00976586
PPRC1	6.66414	1.79146	0.268821	0.009776
SDCCAG8	11.6359	4.97484	0.427544	0.00978253
LPCAT4	12.556	21.1364	1.68337	0.00984518
ANXA3	7.46889	14.9082	1.99604	0.00990951
C6orf141	2.90203	7.52444	2.59282	0.00992109
DCAF13	7.47337	14.9485	2.00024	0.00995889
FAM168A	6.64146	1.28847	0.194004	0.00997068
