# Supplementary material for: Single cell RNA-seq reveals profound transcriptional similarity between Barrett’s oesophagus and oesophageal submucosal glands
Source: Nat Commun. 2018 Oct 15;9:4261. doi: 10.1038/s41467-018-06796-9 (PMC6189174; doi:10.1038/s41467-018-06796-9)
Supplement: Supplementary file 7 — Dataset 5 [file 41467_2018_6796_MOESM7_ESM.txt]

"ptK_Barrett's" "ptK_Duodenum" "ptK_Gastric" "ptK_Oesophagus" "ptL_Barrett's" "ptL_Duodenum" "ptL_Gastric" "ptL_Oesophagus" "ptM_Barrett's" "ptM_Duodenum" "ptM_Gastric" "ptM_Oesophagus" "ptN_Barrett's" "ptN_Duodenum" "ptN_Gastric" "ptN_Oesophagus" "ptO_Barrett's" "ptO_Duodenum" "ptO_Gastric" "ptO_Oesophagus" "ptP_Barrett's" "ptP_Duodenum" "ptP_Gastric" "ptP_Oesophagus" "ptQ_Barrett's" "ptQ_Gastric" "ptQ_Oesophagus" "ptA_Barrett's" "ptA_Duodenum" "ptA_Gastric" "ptA_Oesophagus" "ptB_Barrett's" "ptB_Duodenum" "ptB_Gastric" "ptB_Oesophagus" "ptC_Barrett's" "ptC_Duodenum" "ptC_Gastric" "ptC_Oesophagus" "ptD_Barrett's" "ptD_Duodenum" "ptD_Gastric" "ptD_Oesophagus" "ptI_Duodenum" "ptJ_Duodenum" "ptI_Gastric" "ptJ_Gastric" "ptI_Barrett's" "ptJ_Barrett's" "ptI_Oesophagus" "ptJ_Oesophagus"
"ENSG00000000003" 1572 1922 1813 8855 1890 516 1911 12320 1539 2185 1971 7462 1472 1643 2037 8001 1044 1696 660 7403 1581 1512 78 33459 852 1010 12088 170 175 519 838 1108 290 937 6792 1003 534 451 6001 779 774 925 5504 457 725 1345 1053 914 3104 4948 4235
"ENSG00000000005" 1 4 6 2 1 9 0 2 3 8 7 18 3 8 1 4 6 7 1 7 0 0 4 4 23 15 10 1 3 0 0 2 0 2 0 7 1 1 0 12 3 1 0 1 1 3 2 3 14 0 0
"ENSG00000000419" 2039 1374 1299 2618 2050 416 1295 2454 1899 1409 1118 1435 1288 920 1272 1463 1292 893 593 1559 1196 698 115 2545 998 873 1724 188 183 390 1012 868 288 559 1174 1092 429 332 1043 830 518 624 986 231 608 526 638 326 2202 850 969
"ENSG00000000457" 738 1141 759 1459 1667 1027 932 1595 1703 1822 1534 2098 1477 820 900 1081 1362 1538 1171 1139 1594 1159 275 1345 1631 1304 2154 568 424 725 1089 1229 773 821 939 790 817 586 1037 1218 1033 886 1027 512 677 699 553 574 1601 714 1043
"ENSG00000000460" 382 456 205 472 650 234 275 480 613 481 433 512 494 322 204 377 314 417 490 335 445 242 73 443 552 354 462 119 134 166 746 463 163 255 472 461 310 159 309 336 287 236 401 119 173 149 143 291 626 201 357
"ENSG00000000938" 195 120 16 159 248 96 58 175 180 180 126 83 31 61 28 99 96 110 46 214 197 156 10 190 615 45 199 16 69 21 328 66 84 24 142 92 43 31 81 89 107 119 82 53 94 17 25 64 233 77 137
"ENSG00000000971" 4756 1989 1097 667 4995 515 1473 1265 4239 12088 2672 251 1378 1495 1658 968 29 1075 604 836 2754 1033 203 2255 360 810 1317 264 1043 257 6054 3323 315 1127 2112 3736 1073 426 327 3603 1493 2196 943 1490 1937 856 1646 3130 7146 912 1174
"ENSG00000001036" 4102 2862 1654 795 3936 1068 2066 1053 5822 5026 2660 826 3170 2517 2046 724 3227 2239 1038 778 2100 2068 197 792 2946 1372 942 596 544 899 746 4440 887 1491 747 3881 1445 752 598 2777 2018 1667 586 874 1978 1280 1501 1065 6078 497 508
"ENSG00000001084" 4138 4818 2220 3832 6113 2972 2554 3728 5305 9095 3571 5038 3432 3805 2026 3453 3257 5412 3314 2509 2909 4059 675 4589 3077 3065 3919 801 1267 938 2567 1996 1962 1792 2013 2089 1994 1100 1818 1743 3198 2047 3072 1649 3624 1451 1285 1683 5288 1199 3863
"ENSG00000001167" 2313 1064 516 846 1360 689 803 1148 1826 1316 1477 1463 1648 817 764 942 1601 1307 1764 907 1047 1193 451 951 1851 1386 1613 569 520 662 1130 1285 595 778 881 948 681 553 712 881 667 894 669 439 721 956 476 844 1778 578 1017
"ENSG00000001460" 537 364 198 576 558 286 216 547 757 660 533 735 373 294 220 377 867 485 423 514 390 363 90 542 799 290 689 253 69 124 339 258 196 135 272 489 134 72 264 443 266 190 253 149 310 151 127 205 589 191 259
"ENSG00000001461" 3922 2690 3262 4979 4083 1361 3536 5553 4294 4426 5369 5305 3537 2076 3624 3247 3336 2644 3088 3726 3115 2837 588 4439 5012 3912 5274 813 586 1837 2004 1861 1280 2206 2560 1831 1324 1085 2981 2203 1818 2956 2666 792 1566 3230 1860 1716 3908 1559 2330
"ENSG00000001497" 1545 744 436 1187 888 304 471 1381 1338 1134 1046 1428 565 404 547 1123 547 577 710 1302 682 668 239 1059 699 866 1145 167 358 364 951 507 237 335 907 634 408 254 875 534 413 504 857 215 311 440 332 422 1282 499 748
"ENSG00000001561" 2338 2932 5318 375 4560 1485 5049 112 5298 4914 5455 59 3682 2740 6701 529 5964 2945 2692 102 3111 2296 416 2912 3127 4154 640 881 610 4090 149 2200 938 2692 326 1841 1272 1626 22 3911 1856 4706 171 694 1349 4289 1732 964 4999 222 523
"ENSG00000001617" 1591 614 479 4144 1620 442 678 6770 691 1490 1368 8397 1412 468 486 5851 128 659 978 5166 1085 860 502 5149 1775 989 9964 147 457 348 4847 741 425 449 4265 435 524 381 5091 816 851 1126 4683 399 608 347 422 759 2413 2586 4263
"ENSG00000001626" 3283 14880 251 258 1497 8208 133 279 14773 21760 1699 540 763 10442 445 317 6943 14279 348 130 8717 14796 147 254 1532 239 580 2300 3423 203 8 10610 7205 137 101 10180 9745 84 113 20104 8090 547 131 4593 7635 100 71 910 10558 109 128
"ENSG00000001629" 6343 4942 3796 4027 5440 2644 3256 4895 6497 7599 6001 5822 4413 3737 3524 3744 4651 4446 3523 3508 3999 3904 791 5264 5414 3339 5667 1577 1451 1913 2542 3094 1794 2184 2825 3015 2127 1274 2157 2614 2556 2341 2042 1160 2273 2305 1710 1662 4945 1992 2306
"ENSG00000001630" 586 393 333 524 631 157 354 566 1333 726 564 512 678 244 313 530 1512 302 430 407 554 216 31 651 276 170 627 95 27 107 307 397 111 242 356 602 136 110 217 539 142 194 306 301 660 359 495 329 2188 715 574
"ENSG00000001631" 4170 2508 2049 2403 3233 2201 2167 2951 3797 3124 3909 3635 2658 1730 2431 2114 2804 3241 3513 2539 2459 2092 801 2452 3136 2795 3432 1221 1141 1703 2052 2313 1691 1754 1860 1959 1672 1199 1490 1788 1715 1662 1570 774 1086 1721 1048 1267 2897 1262 1428
"ENSG00000002016" 1065 746 358 314 745 951 459 466 1147 894 862 739 607 503 393 317 1104 1131 1356 433 773 754 556 440 868 787 529 582 474 435 586 491 674 268 339 644 476 278 305 772 714 329 333 231 307 276 242 296 584 213 240
"ENSG00000002079" 52 10 12 8 41 15 15 27 14 15 32 29 39 4 13 10 45 26 75 14 19 31 8 10 39 21 34 8 11 1 17 2 7 4 0 6 0 0 8 0 0 3 4 0 1 3 3 2 9 4 5
"ENSG00000002330" 744 454 779 1019 2215 251 992 1220 1171 725 959 788 1444 438 730 638 1099 444 643 619 927 524 103 1003 748 357 885 307 132 361 746 715 181 780 885 1218 384 415 987 754 450 751 905 169 370 369 575 371 1549 429 492
"ENSG00000002549" 3531 6332 1988 2892 4163 2038 1749 3527 5807 8578 5441 2642 2619 3370 1773 2517 3585 3796 1325 1990 3406 2958 316 2708 3491 1556 2499 883 914 886 9120 1989 1258 1077 2311 3034 1669 579 1397 2643 2849 3680 1361 2183 2643 1646 1057 893 6363 1212 1634
"ENSG00000002586" 2805 4179 1284 6782 2545 1365 1491 6327 4773 5768 2362 7395 2230 2552 1729 4879 2586 2942 1082 4614 1570 3086 214 6779 1517 1993 9903 0 0 0 0 0 0 0 0 0 0 0 0 0 1 0 0 0 0 0 0 0 0 0 0
"ENSG00000002587" 1633 170 125 2039 649 137 213 1024 968 286 455 535 507 169 144 1666 1057 143 334 1053 1439 257 90 2788 2177 173 3066 168 81 54 377 387 49 146 770 278 79 71 342 267 69 153 365 45 83 74 84 266 1097 375 535
"ENSG00000002726" 5930 11695 104 65 4287 8980 563 315 28536 35575 3233 335 3140 10409 213 380 23145 21329 137 145 4954 19800 54 577 17735 105 521 3394 3481 54 66 6392 4542 332 272 10727 6220 51 429 15208 15144 257 175 3937 9175 36 104 652 13163 37 249
"ENSG00000002745" 10 83 11 8 21 36 2 45 73 69 33 30 8 53 21 4 42 134 20 184 8 90 2 22 18 22 13 1 4 0 7 14 0 0 3 7 2 0 16 4 0 0 1 1 1 0 1 0 8 5 3
"ENSG00000002746" 89 30 249 12 54 24 199 66 97 72 326 73 91 12 277 17 4 34 78 71 2 26 192 6 31 280 17 7 42 143 26 44 19 104 18 33 25 46 19 30 13 118 29 12 14 251 32 57 79 15 4
"ENSG00000002822" 1781 530 605 799 827 618 670 1099 1464 999 946 1027 565 471 761 871 1509 666 882 863 1246 546 841 1061 1393 870 1144 851 576 405 902 624 419 410 747 896 357 268 686 917 554 545 651 207 310 291 285 325 1065 384 541
"ENSG00000002834" 10205 16380 6237 5180 18456 7741 7965 5996 25276 32052 16190 6768 16273 11677 7167 4541 27068 18581 9187 5139 12543 17592 1583 8744 25878 8603 9523 6599 3627 5207 4102 8909 6575 6176 4294 16123 6639 2934 3588 18616 13255 8795 3761 5479 10599 5912 4708 5829 22678 2835 4661
"ENSG00000002919" 829 571 427 1772 1124 323 570 1672 963 672 698 1229 781 449 441 1310 1193 605 554 823 792 654 102 1710 1046 460 2145 287 172 239 855 602 207 331 1046 743 226 216 895 593 331 366 912 222 399 337 392 355 1803 696 1245
"ENSG00000002933" 1626 2423 195 28 595 1405 134 38 2503 7374 726 10 222 1185 181 23 241 2294 107 58 568 3654 66 56 170 220 48 135 622 47 153 653 569 70 64 453 832 73 25 1064 1904 282 13 416 949 132 276 401 2371 12 55
"ENSG00000003056" 3829 2007 1607 3345 3548 585 1775 3313 5007 3449 3004 3342 2566 1424 1696 2677 2351 1254 1162 2946 2754 1581 200 3450 2147 1493 2893 399 510 791 2249 2158 562 1436 2805 2500 928 568 2062 1826 1162 1754 2239 641 1424 1472 1462 1391 5345 1961 2220
"ENSG00000003096" 1038 470 90 329 127 175 120 550 1420 1472 366 268 115 260 209 268 720 395 93 316 70 255 24 339 52 99 347 103 137 79 233 260 120 66 221 262 185 76 205 215 208 71 209 106 267 94 103 111 357 179 203
"ENSG00000003137" 226 255 26 131 26 93 30 198 156 177 28 61 14 99 67 224 7 169 41 64 18 55 8 137 160 68 751 10 958 9 224 41 41 67 133 57 467 29 173 75 423 96 79 180 429 61 51 71 165 67 12
"ENSG00000003147" 4287 1580 1837 755 4166 1073 2152 923 4305 1527 2822 1389 3684 1288 2518 912 5206 1494 3297 450 3384 1353 1001 1127 4551 3042 994 1844 616 1166 170 2306 760 1564 679 1855 630 1237 528 1594 530 1553 616 418 720 1099 1007 989 2639 409 343
"ENSG00000003249" 978 26 195 1322 644 32 241 1508 438 60 262 1453 190 60 111 1058 300 28 157 906 220 62 22 1195 457 151 1980 62 4 73 199 121 13 133 547 268 14 52 840 109 9 127 562 17 7 74 62 124 335 421 339
"ENSG00000003393" 2883 2064 1365 1402 3008 1763 1537 1474 4371 3422 3474 1822 2617 2281 1553 1017 3273 3104 2921 1582 3019 2162 1029 1345 3815 2235 1504 949 900 1112 1109 1933 1598 1416 867 2756 1528 998 1002 2017 1757 1530 949 785 1141 1307 1012 1123 2109 575 706
"ENSG00000003400" 3965 4551 784 3539 3775 4076 1169 5611 4808 7640 2807 4000 2597 3495 1011 2255 9404 6419 1630 4916 3308 4619 418 5681 8653 1432 5621 1527 1413 677 2873 3790 2746 1071 2631 5375 2040 489 2068 4758 5302 2190 2353 1501 3011 580 684 1071 8241 1621 1758
"ENSG00000003402" 9240 9176 4128 11049 8786 9094 4852 16002 11304 16105 12596 17256 7163 7674 5422 10652 10949 13041 8904 16277 7591 10537 2664 21997 16278 8787 19832 4488 7106 4567 11850 6911 7487 4586 8940 8064 7349 3420 8805 8180 10017 6760 12524 5033 5984 5002 3527 5858 11474 5623 8846
"ENSG00000003436" 2533 10283 391 395 1296 5243 458 463 9009 18499 2138 589 799 6397 561 479 8370 10840 409 475 4136 6547 406 739 8725 613 916 1860 2854 214 186 3689 5025 419 437 3304 4813 290 300 3068 6280 674 296 2700 5062 334 514 954 4506 372 344
"ENSG00000003509" 968 783 559 577 1016 631 631 548 1369 1366 1069 831 828 675 702 455 701 1012 987 570 573 673 215 481 779 1047 724 338 330 504 541 580 484 419 409 701 563 359 390 500 661 560 384 273 395 550 307 388 797 255 349
"ENSG00000003756" 8760 4994 2945 4165 6407 4795 3499 5109 8228 7279 9115 8551 6161 4234 4170 3731 6142 6621 8140 4365 4963 4755 2295 4987 6622 6771 7628 4033 3668 4018 4866 4897 4647 3342 5210 4918 4598 3076 5555 6078 5350 4425 5823 2615 2967 3936 2890 4205 7168 3351 4443
"ENSG00000003987" 426 307 182 111 278 288 222 147 261 427 340 392 324 328 269 120 268 579 346 228 167 373 58 133 261 297 298 8 12 38 8 26 12 23 7 10 7 22 4 16 9 13 6 3 25 38 65 15 76 10 4
"ENSG00000003989" 341 656 3012 4492 742 102 1945 9496 624 645 1746 4897 1080 404 2832 3543 116 311 797 7201 124 440 100 1921 54 1706 4501 112 164 502 1779 688 98 1274 2092 499 361 682 2066 524 189 771 3332 229 408 1286 2034 582 872 3223 3847
"ENSG00000004059" 2158 2037 1254 6519 3085 638 1570 6757 3588 3117 2204 4705 2227 1504 1484 4133 2490 1287 895 4171 1752 1604 144 5928 2184 1011 6243 356 279 470 1169 915 331 570 2673 1852 583 289 2928 1207 770 916 2460 481 1217 929 1010 880 4251 2644 2513
"ENSG00000004139" 677 273 127 82 282 305 194 142 369 477 444 161 220 299 169 68 231 288 367 78 303 444 132 107 418 341 153 316 298 437 147 692 387 541 322 726 571 398 310 1005 649 641 323 288 430 446 512 579 938 254 280
"ENSG00000004142" 3543 3194 2982 6087 3793 1047 3338 6929 6436 5264 4421 5380 2883 2471 3219 5189 3811 2595 2238 3816 2652 2811 306 6671 2699 2937 6696 577 438 1356 2332 1927 721 1618 3027 3309 1150 814 3303 2591 1607 2479 3096 830 1992 2216 1890 1337 5869 2272 2887
"ENSG00000004399" 2903 976 445 292 1197 475 571 302 2134 1892 2025 583 925 525 665 232 334 583 1329 776 1206 652 788 264 1031 1842 399 404 1538 583 1119 1552 336 686 260 1463 906 563 226 1044 751 1195 272 683 646 685 597 1697 2253 223 312
"ENSG00000004455" 5740 6762 2791 6011 7552 2549 3561 5823 8558 9125 5603 5046 5779 4966 3689 4253 5314 6250 3557 4345 4666 5643 935 5867 5477 3506 5475 1167 1526 2161 4203 2958 2517 2027 3544 4803 3044 1353 3019 3794 3932 3178 3221 1287 2777 1993 1576 1599 5948 2063 2772
"ENSG00000004468" 247 682 57 635 495 266 58 639 88 1412 460 441 49 402 67 321 47 474 26 313 311 614 21 263 155 80 404 8 186 17 310 153 178 53 406 87 383 26 252 176 359 232 194 505 423 46 117 229 635 265 324
"ENSG00000004478" 3611 1881 2883 5687 3193 606 3230 7194 3780 4157 4927 8018 2734 1530 3465 5464 2303 1897 2137 6013 2281 2202 525 7093 2316 4101 6548 447 561 2117 4652 2213 754 1961 4971 1818 978 1161 5224 1973 1539 2607 4173 710 1932 3271 2473 1491 4591 3134 3474
"ENSG00000004487" 4340 3611 1519 3141 2834 1412 1797 4400 5382 5976 3352 4454 2228 2281 1871 3050 2550 2924 1590 3263 2996 2782 459 3191 2759 1988 3985 602 777 804 3803 1912 713 1029 2228 2331 1296 625 1992 2040 1414 1497 2119 722 1752 1141 1204 1096 4857 1627 2124
"ENSG00000004534" 5648 4022 1657 1752 3116 5321 1894 2098 5985 6600 6319 4626 2671 3911 2319 2115 4318 7516 7619 2365 2839 3560 3729 2071 4169 5299 2988 2601 3815 2472 2358 2950 6579 2257 2534 2802 3283 1633 1948 4593 6161 3257 3056 2165 2367 2176 1436 2393 4145 1458 2088
"ENSG00000004660" 335 139 91 373 217 195 151 509 170 313 211 530 141 125 89 339 114 219 226 322 162 110 112 382 374 232 348 87 325 75 289 168 111 89 217 177 176 64 298 182 175 155 263 139 136 66 122 153 461 137 276
"ENSG00000004700" 1962 1274 770 2178 1691 533 1027 2706 1487 1515 1234 1656 972 861 850 1434 807 832 580 1488 1312 819 102 2296 903 647 1400 214 441 388 1445 1222 246 641 1624 1559 550 373 3527 840 631 713 1596 383 682 531 696 617 2769 1047 1112
"ENSG00000004766" 2546 1676 1537 3135 3297 1037 1589 3191 3419 2343 2381 3369 2709 1376 1895 2898 2271 1954 1882 2584 2030 1285 318 3176 1749 1506 3127 749 585 1067 1697 2217 819 1407 2092 2074 1075 895 1831 1525 1059 1256 1620 454 841 1012 835 835 2634 1352 1291
"ENSG00000004776" 34 7 4 0 17 3 6 0 55 7 20 8 8 9 9 0 0 11 10 4 11 16 2 1 21 25 2 2 12 0 0 11 5 6 0 22 15 7 0 10 5 8 2 8 15 13 30 137 33 4 1
"ENSG00000004777" 248 106 39 39 84 162 103 65 188 151 306 152 53 78 60 59 150 228 471 91 110 131 293 87 270 272 233 151 277 191 207 87 81 79 124 231 141 139 149 134 146 173 129 88 50 105 71 125 91 35 89
"ENSG00000004779" 1969 2931 3142 2999 3037 572 3055 2513 3467 3138 2240 1274 2175 2520 3539 1499 1838 2183 1028 1233 1954 1811 115 2398 1804 1533 1786 246 289 1167 1154 1176 399 1075 1340 2745 836 562 1183 1336 1260 1584 1050 455 1223 1519 1021 450 2988 775 934
"ENSG00000004799" 5730 18426 960 81 2664 18042 1701 72 15942 55712 8810 170 1604 6119 1930 66 3374 24811 1633 122 1521 11980 402 59 1407 3101 319 1168 3649 1004 218 2263 8964 2074 83 1847 6123 1028 78 2342 8408 1639 38 5784 9011 1150 848 1305 1952 58 28
"ENSG00000004809" 0 2 0 0 0 1 0 0 0 5 0 0 1 1 2 0 2 7 2 1 4 8 0 0 3 5 0 1 5 1 1 0 0 0 0 3 0 1 0 3 1 2 0 3 0 2 1 3 1 3 0
"ENSG00000004838" 77 29 21 47 34 11 20 54 120 13 48 45 27 16 6 18 30 22 50 32 39 28 29 31 50 45 29 11 11 9 11 15 9 9 19 20 10 9 22 14 21 17 14 7 7 10 10 11 22 17 10
"ENSG00000004846" 0 14 2 0 0 10 1 0 6 5 0 1 0 0 0 2 2 4 0 0 0 6 0 0 2 11 0 8 20 0 2 0 9 0 0 2 6 0 21 1 0 0 0 0 5 8 0 4 0 1 1
"ENSG00000004848" 13 25 22 4 75 30 48 2 144 42 59 4 64 36 73 0 462 37 28 0 80 35 10 1 21 40 0 30 3 12 0 68 9 18 0 131 19 22 0 138 9 30 0 11 15 35 110 42 399 0 0
"ENSG00000004864" 3080 3545 1711 2084 3546 1773 1658 2328 4794 6711 2936 2259 2545 2855 2039 2101 4055 3252 1625 1786 1910 2760 352 2101 2391 2344 2155 788 630 1277 1174 2217 1001 1335 1288 2290 1298 627 941 2472 2311 1157 1220 776 2055 1295 667 855 3948 881 1065
"ENSG00000004866" 1008 695 1039 508 999 388 1073 646 1429 1125 1330 770 979 512 1194 539 1047 644 810 545 854 627 141 491 951 1117 770 349 227 531 639 933 389 727 423 782 425 396 430 793 585 760 438 201 457 696 723 427 1313 263 345
"ENSG00000004897" 4866 3807 2100 4286 6048 1779 3341 5311 5511 4916 3657 4385 4102 2701 2744 3756 3821 3175 2652 3188 3903 3087 479 4183 3410 2261 4731 1214 1280 1233 3528 3635 1276 1793 2879 4197 1828 1163 2321 2963 1972 1951 2314 1299 2212 1837 1602 1724 7069 2089 2517
"ENSG00000004939" 2 0 4 2 6 1 2 6 29 2 3 2 2 5 3 4 0 0 0 0 0 2 5 4 2 4 8 0 7 0 0 5 5 0 1 0 1 0 2 1 4 2 5 1 1 5 4 0 18 1 12
"ENSG00000004948" 10 6 6 4 8 6 0 0 62 43 22 0 10 4 4 0 2 4 0 0 0 2 2 0 12 8 0 3 3 0 0 11 3 4 3 13 3 0 2 5 3 1 1 4 8 4 6 3 15 0 0
"ENSG00000004961" 911 883 434 787 981 426 461 874 1354 1501 733 926 714 803 570 632 1033 875 343 538 670 1101 56 759 879 575 977 187 167 242 540 550 240 290 474 675 336 169 387 614 528 507 357 247 600 435 314 206 1449 372 533
"ENSG00000004975" 716 772 344 1259 799 373 437 1852 1288 1101 1056 2090 648 615 505 847 755 843 750 1308 549 759 314 1636 475 544 1971 304 465 293 1829 537 435 326 1127 588 426 220 1213 711 580 509 1672 263 457 332 388 408 1224 743 1006
"ENSG00000005001" 474 41 86 6301 516 33 148 5583 758 21 246 1904 399 43 91 4846 874 29 320 7295 925 21 155 25189 1358 173 14197 998 21 175 3620 894 26 133 8769 971 35 100 3956 663 43 307 4113 28 7 48 62 257 1993 2130 4992
"ENSG00000005007" 6555 2889 1585 4114 4468 2257 2406 5573 7484 5291 4990 5422 3900 2195 1997 3729 7254 3796 3867 4186 4749 3586 1296 5590 8927 3388 6886 2374 1342 1370 3461 3075 1513 1876 3401 3570 1762 1170 2830 3908 2562 2664 2852 1258 2071 1594 1591 2101 6252 1847 3348
"ENSG00000005020" 4549 2516 425 3993 2659 1037 469 5529 4143 3788 1095 4157 2037 2039 505 3674 4428 2721 645 2951 3041 1806 189 4464 3546 235 5442 1158 941 285 1450 2663 957 564 2344 2714 1119 243 2644 1995 1385 525 2371 880 1312 334 281 795 4699 2188 2170
"ENSG00000005022" 5933 18673 12950 10471 13080 7958 12372 11082 20646 34036 17757 9774 10486 19836 14678 8022 13868 21082 6245 7783 6980 23650 809 8624 8093 10924 10594 1914 2520 6674 6176 6198 4460 6166 6301 13594 7967 3487 5397 10910 11223 11634 5692 4528 10939 10725 5078 3460 15206 4232 7343
"ENSG00000005059" 923 712 191 718 733 203 169 831 520 648 338 671 426 361 181 350 445 399 215 729 583 407 21 575 579 123 536 55 90 22 1168 315 31 52 468 395 98 17 250 165 109 140 246 109 182 24 76 121 1178 228 473
"ENSG00000005073" 483 0 0 0 0 0 0 0 491 0 58 0 0 0 0 0 334 0 0 0 31 0 0 2 13 0 0 56 2 2 2 291 0 1 0 274 1 1 0 241 0 0 0 2 0 3 0 3 455 0 0
"ENSG00000005075" 533 552 352 765 716 189 389 705 943 801 469 555 506 349 404 451 514 333 172 563 397 526 19 760 517 267 741 75 77 129 242 223 95 176 348 471 193 84 387 343 254 257 330 89 184 151 166 119 506 184 264
"ENSG00000005100" 2061 784 514 561 989 649 648 916 1342 1069 1087 1108 848 595 664 748 993 918 899 757 694 695 278 636 678 904 968 291 301 391 978 730 327 430 495 526 421 326 339 520 432 465 421 312 509 492 363 501 1297 379 565
"ENSG00000005102" 318 46 14 30 198 20 57 14 287 44 78 67 26 40 25 14 6 12 42 134 178 38 6 10 70 85 54 21 42 11 62 152 11 17 11 171 20 13 18 96 26 47 5 35 22 15 32 63 252 19 13
"ENSG00000005108" 385 222 95 73 238 135 83 69 359 254 202 91 125 122 173 50 61 180 132 86 321 110 36 43 53 213 102 177 351 67 34 397 53 105 48 314 207 78 65 168 82 111 71 105 122 63 103 141 203 50 20
"ENSG00000005156" 1971 1159 529 1225 1473 674 886 1478 2545 1809 1670 2030 1106 775 727 1500 1545 1074 1192 1293 1246 985 385 1322 1964 1483 2228 433 417 497 994 896 386 580 956 1015 609 390 918 1156 661 784 1081 345 625 640 583 640 1760 669 976
"ENSG00000005175" 860 1089 528 1494 1170 556 643 1476 1687 1630 889 1646 875 904 650 1139 877 916 701 1146 882 839 205 1366 969 686 1442 241 327 312 1014 895 433 480 860 777 594 286 745 645 494 576 753 252 519 386 308 393 1328 592 745
"ENSG00000005187" 1190 679 2325 169 1074 175 2521 343 1810 669 1845 412 908 215 1514 203 675 359 612 67 1095 252 85 94 352 1267 227 269 132 505 40 1186 145 1516 180 789 403 597 163 534 255 1029 194 175 324 1496 2101 479 1445 158 85
"ENSG00000005189" 413 411 249 250 422 310 293 282 257 435 777 373 441 331 195 235 226 676 825 210 319 350 71 275 274 277 281 91 97 218 264 241 346 257 222 231 262 172 176 190 258 239 204 71 142 184 146 124 293 91 96
"ENSG00000005194" 1504 1185 840 2277 1559 523 876 2398 1809 1522 1149 1653 1037 905 857 1744 1595 1167 919 1569 1178 898 100 2246 1467 729 2038 318 219 504 1331 939 385 548 1290 1268 460 255 1292 1133 714 898 1229 303 607 570 420 492 2241 937 1000
"ENSG00000005206" 3688 2289 874 727 2775 2754 1519 915 5241 3599 3712 1241 2344 2036 1001 669 3536 2970 3183 692 2542 3039 1986 1088 3761 1464 1196 2304 1492 1045 1063 1457 1871 1005 936 2265 1823 1115 886 3104 2864 1629 868 777 1101 637 685 833 2560 405 719
"ENSG00000005238" 1387 709 364 1590 1547 386 447 3212 2341 1357 909 1934 878 888 360 2329 3600 655 540 3012 1134 727 232 3507 2441 570 4898 749 220 202 951 792 365 269 1777 1644 282 179 913 1712 623 460 1289 272 423 246 233 482 2815 950 1251
"ENSG00000005243" 73 71 78 289 126 14 109 185 115 93 85 87 62 36 83 133 5 27 48 88 42 20 14 142 43 61 240 19 44 21 89 99 12 54 120 119 33 23 112 66 32 61 127 20 37 40 70 55 230 57 101
"ENSG00000005249" 915 832 282 157 818 124 226 173 1973 1456 852 69 412 468 541 92 23 390 209 109 446 469 75 131 199 182 189 79 495 70 85 895 123 287 69 1314 474 259 69 719 260 399 74 380 455 214 512 720 1800 84 90
"ENSG00000005302" 1377 1006 567 1746 1654 568 657 2050 2243 1798 1507 2120 1125 641 668 1517 2035 869 677 1385 1306 899 283 1914 1345 745 2224 483 527 356 946 859 381 401 1240 1065 581 289 1035 962 644 658 1068 422 526 372 418 599 1829 818 1004
"ENSG00000005339" 3955 3797 1434 2705 3219 3469 2002 4136 7430 7227 6454 7098 3900 3322 2273 3951 4995 5099 4829 4883 3137 5020 1939 3399 8054 5750 9181 2184 2510 1894 3091 3001 2912 1895 2732 2712 2782 1418 2192 3456 3459 2555 2647 1749 2153 2001 1191 2649 3341 1654 3523
"ENSG00000005379" 1143 413 498 342 615 511 564 310 331 521 1601 462 283 201 533 175 152 393 1540 185 356 429 1213 222 213 1106 502 378 500 823 255 341 286 516 371 212 258 545 252 379 288 777 375 311 138 542 447 467 310 206 198
"ENSG00000005381" 0 2 2 1 1 0 2 2 9 13 5 0 0 0 2 0 0 0 2 0 0 0 0 0 6 6 2 1 8 1 4 0 3 0 0 1 0 2 3 0 3 0 0 0 6 5 1 3 3 2 0
"ENSG00000005421" 20 18 17 0 31 25 18 0 41 15 24 2 32 7 25 0 37 37 27 0 21 31 4 2 0 45 4 4 4 0 0 23 2 4 1 16 1 1 2 23 1 4 1 0 4 1 3 3 36 0 2
"ENSG00000005436" 1618 981 969 1101 1447 593 1181 1491 1335 1618 1423 1392 1012 760 1168 1106 810 1260 1314 1136 1116 840 285 1053 636 1482 1348 205 409 571 671 953 431 645 690 747 558 454 584 658 534 687 666 204 369 559 479 397 1102 398 483
"ENSG00000005448" 290 135 86 59 165 59 95 128 243 204 257 156 90 84 115 42 73 89 101 115 194 80 34 119 248 102 78 36 34 37 121 127 20 62 57 120 41 36 69 116 35 82 38 27 33 48 73 95 158 39 45
"ENSG00000005469" 1330 5273 583 4082 1405 3234 629 6164 2484 5465 915 5555 851 4610 610 3482 1191 5835 574 3980 1560 3384 111 4264 538 443 4969 391 1029 321 1678 1093 2059 357 3111 1340 2175 269 3571 1785 2862 477 3230 933 2214 374 301 501 1553 1930 1821
"ENSG00000005471" 95 157 9 54 81 139 21 60 143 162 64 114 46 120 29 53 48 186 29 50 90 108 10 53 48 91 106 12 106 5 28 69 29 17 63 87 39 6 21 74 31 29 12 27 61 14 19 47 136 20 23
"ENSG00000005483" 10397 5483 3241 4075 7908 4588 4063 5677 11420 9424 9474 9030 7348 4480 4298 5429 9747 7976 7320 6269 6356 5870 2353 5704 9471 7129 10561 3107 3375 2713 3881 5590 3563 3790 3603 5627 4159 2585 3423 5898 4530 3649 3623 2526 3445 3061 2415 3864 5664 2539 3383
"ENSG00000005486" 2042 1688 1170 1549 1531 832 1382 1621 2043 2799 1893 1440 1205 1044 1299 1164 1487 1319 782 1407 957 1555 162 1608 1349 1292 1856 272 334 584 902 768 447 670 827 1125 619 287 701 962 1066 944 836 372 702 792 571 486 1698 527 904
"ENSG00000005513" 102 28 4 8 64 6 4 0 35 26 44 14 10 30 7 2 10 18 22 0 70 6 12 2 2 27 0 77 20 17 6 55 12 21 2 20 29 11 0 26 14 37 9 38 6 6 11 51 87 5 1
"ENSG00000005700" 15469 7851 5278 8232 20001 3646 7923 9398 20661 10255 10318 7319 12417 6777 6008 6991 20151 7982 8715 5687 12635 5991 1372 8978 13110 5403 8796 5158 1503 2544 4769 10625 2524 5026 4874 8931 2588 2216 3310 7229 3971 4468 3692 2654 4587 3158 3217 3650 17650 3320 4027
"ENSG00000005801" 1587 1535 1036 824 2321 1494 1183 843 2971 1960 1821 1327 1922 1282 1227 719 2154 2100 2192 900 1596 1256 482 743 2347 1587 990 1040 743 971 1034 1448 1096 800 656 1491 1035 700 548 1566 1330 990 521 442 731 771 514 722 1750 439 445
"ENSG00000005810" 10375 6207 3567 17111 7332 4575 4584 25425 14938 12107 13305 43385 6874 4948 4832 24532 6923 7340 7822 23072 5262 5599 2660 15144 5822 8232 37620 2654 4210 3936 14109 7467 3874 5049 18520 4761 5016 3199 17736 5758 4827 5715 16537 3523 3967 4473 2895 5497 9152 12644 16172
"ENSG00000005812" 4120 4349 2673 6205 3992 2048 2842 8110 5880 7888 4043 6772 3188 3694 3350 4294 3285 3435 1800 4529 1914 3565 274 7536 1344 1971 7730 798 991 994 2093 2296 1088 1561 3433 2545 1824 957 3080 2029 2358 1495 3414 1300 2616 1705 1600 1234 4669 2798 3322
"ENSG00000005844" 482 857 258 300 386 1011 126 291 319 2002 2043 272 73 483 162 113 185 602 439 406 657 1135 713 447 942 759 1222 74 611 97 1243 181 352 211 435 245 448 151 104 354 624 613 126 821 454 199 244 320 677 170 416
"ENSG00000005882" 906 1364 397 305 858 618 565 486 1979 3066 1349 702 896 1048 666 301 767 1106 590 357 882 1380 367 455 795 759 598 480 759 619 337 385 719 503 318 534 977 340 445 1348 1745 861 437 461 1072 591 639 461 928 257 315
"ENSG00000005884" 7363 6053 1645 1890 8713 4283 3335 3489 13801 11760 6004 3092 5518 5320 1724 1968 15535 7428 4939 3081 7631 7266 1522 2609 19821 2789 2304 4102 1989 1157 6125 5467 3392 2054 2648 7836 2934 1385 1833 9939 6575 2772 1898 1842 3386 1220 1428 2284 12396 903 1657
"ENSG00000005889" 3817 3678 1927 2932 3286 2019 2082 3430 6948 7978 5404 5705 3078 2542 2248 2488 4960 5225 3787 4189 3819 4828 801 4463 2617 2412 3980 956 1107 1189 2054 2315 1509 1576 2011 3435 2727 1507 2621 3105 2893 2666 2716 1740 2440 2631 1846 1948 5135 2091 2662
"ENSG00000005893" 9496 7446 6450 17404 8547 3178 8292 23655 8215 12689 8542 17394 6356 6415 7057 17820 6444 5775 2377 14303 5050 5865 457 19250 3985 6011 23856 1064 1466 2484 6220 5064 1675 4944 11626 3695 2988 2010 9521 3986 3849 4695 10303 2096 4454 4856 4606 2498 10605 8491 9908
"ENSG00000005961" 64 14 1 9 8 13 5 13 38 14 23 16 6 5 6 18 2 11 17 8 32 7 0 21 15 28 37 4 21 8 34 11 9 1 16 17 13 3 36 13 14 10 28 5 4 7 3 8 14 10 23
"ENSG00000005981" 5 26 24 12 20 26 50 3 0 65 18 9 28 18 51 0 3 25 24 0 4 47 3 0 11 30 6 2 11 22 2 3 31 23 3 2 6 8 5 10 17 16 8 3 13 42 20 11 7 6 2
"ENSG00000006007" 5131 3503 3550 4172 4746 1394 4325 4189 6136 4948 5063 2888 4406 2636 4035 2375 4917 3475 1959 2805 3562 3047 224 4195 5552 2946 3667 908 579 1389 2125 2394 702 1947 2114 5397 1479 908 1583 2761 1664 2402 1797 954 1416 2126 2087 1070 6580 1383 2239
"ENSG00000006015" 796 327 384 456 589 193 500 499 986 708 739 601 324 287 359 268 407 357 422 268 540 533 196 512 921 411 524 143 105 231 357 233 138 164 315 444 216 143 280 313 317 337 298 156 221 263 318 250 773 216 318
"ENSG00000006016" 106 21 6 40 56 11 5 76 137 22 28 56 18 16 12 14 9 14 17 270 17 9 7 64 23 13 21 2 4 2 35 31 0 4 38 66 0 0 27 19 3 11 30 1 0 3 4 34 167 7 7
"ENSG00000006025" 3649 2543 1269 76 5627 2719 2558 109 3228 3285 5559 219 3717 1703 1275 63 3533 2890 6089 141 1937 2621 3351 150 6301 2660 182 2694 1393 1087 223 1527 2831 1672 103 3084 1594 1518 65 3745 4114 2939 116 883 1296 625 962 1264 2515 86 67
"ENSG00000006042" 4016 3230 1946 504 5377 1641 2671 543 5648 4985 3207 296 3924 2874 2465 335 2632 3125 1258 316 2584 3339 174 396 2349 1719 503 646 577 609 328 1663 975 1300 305 2118 1482 640 290 2438 2016 1752 291 755 1706 891 1719 1186 3249 233 296
"ENSG00000006047" 20 578 55 66 49 630 68 68 199 907 165 123 12 636 36 64 75 951 91 48 16 469 84 132 28 121 161 29 231 35 22 51 837 26 126 728 607 52 105 149 891 77 162 295 616 55 32 57 204 30 147
"ENSG00000006059" 1 0 0 231 0 0 0 173 0 0 0 111 0 0 0 114 0 0 1 78 0 2 0 150 1 2 144 2 1 0 6 1 1 0 52 1 0 0 73 0 1 0 103 0 1 0 0 1 16 20 25
"ENSG00000006062" 994 664 217 529 489 793 276 576 815 874 708 626 275 611 275 562 870 1081 717 472 534 936 362 518 1402 636 946 540 536 312 521 534 663 226 661 688 699 245 504 612 775 424 594 230 339 214 216 333 777 339 489
"ENSG00000006071" 2 93 186 6 381 95 244 10 248 165 431 3 467 149 572 2 239 136 345 0 47 173 188 2 2 1062 0 29 68 318 1 134 133 413 9 47 85 172 3 83 98 250 1 55 69 281 416 315 160 15 0
"ENSG00000006116" 0 0 0 0 1 2 0 0 0 0 0 0 0 0 0 0 0 0 0 0 0 0 0 0 2 1 0 0 3 0 1 0 0 0 0 0 0 0 0 0 0 0 0 3 0 2 0 1 0 0 0
"ENSG00000006118" 730 145 1900 443 438 56 1950 831 441 204 3590 1160 493 79 1295 683 164 53 1479 522 517 81 345 889 436 1771 1248 58 93 1560 2143 412 27 892 747 250 90 481 1031 225 90 1964 837 71 85 1577 1022 452 1062 386 818
"ENSG00000006125" 16007 6349 3152 1782 14174 2664 4702 2662 17126 9120 8263 3733 10066 4885 4107 1684 14700 6686 5255 1538 11443 6826 893 1640 18696 4679 3023 2938 1423 1976 2737 9388 1902 3566 1236 10901 2920 1703 1141 8500 3202 4512 1087 2200 4187 3413 2629 5162 14533 992 1516
"ENSG00000006128" 0 167 4 0 0 2 0 0 6 12 3 0 0 14 8 0 0 12 12 2 2 36 5 0 12 2 0 0 129 1 0 0 6 0 0 1 21 0 0 0 0 0 0 42 13 0 2 1 3 1 0
"ENSG00000006194" 1221 1069 890 1048 1555 701 1060 975 2177 1772 1677 1374 1316 875 1194 753 1274 1165 1234 745 1324 1028 394 1011 1486 1478 1344 530 568 578 668 920 560 731 708 891 687 519 626 956 701 739 633 435 623 799 839 682 1796 519 674
"ENSG00000006210" 541 264 103 534 169 50 84 818 601 537 925 882 138 80 125 612 67 45 184 323 238 114 74 301 824 116 710 65 195 96 443 182 42 192 227 191 136 108 347 243 113 563 547 136 130 220 184 246 586 289 373
"ENSG00000006282" 3720 1548 2066 872 5152 1029 3093 1034 5221 1890 4383 1054 3515 864 2535 504 3207 1215 3405 595 2462 982 1380 881 3398 3637 1361 1523 527 1014 423 1391 803 1654 618 2126 516 935 413 1954 740 1731 448 374 478 1562 1108 1344 2439 392 288
"ENSG00000006283" 31 5 0 87 2 11 4 105 52 16 12 92 6 2 2 73 3 4 14 38 11 4 3 97 10 42 299 6 24 13 2 11 19 1 3 14 1 8 20 8 7 6 63 6 4 14 10 19 24 61 51
"ENSG00000006327" 294 816 158 185 216 491 85 164 317 2506 195 165 58 1479 73 227 279 591 38 190 732 1243 10 384 685 180 218 38 212 139 340 250 199 80 166 467 224 13 235 425 612 123 113 290 522 64 40 85 709 56 70
"ENSG00000006377" 2 4 4 0 0 0 0 2 28 0 9 0 0 0 0 0 15 2 0 0 1 0 0 0 0 2 0 6 11 0 2 4 3 0 5 0 0 0 8 3 0 0 0 2 2 4 1 1 2 0 2
"ENSG00000006432" 2051 893 787 9071 1495 609 872 15036 2241 1481 1752 15508 1639 784 829 11900 2073 1200 1488 13288 1284 1001 458 18264 3011 1546 28672 687 317 655 4901 1296 543 620 6168 1139 526 383 10356 1244 764 888 9538 351 515 1031 485 1287 2848 4504 7245
"ENSG00000006451" 2470 2538 1023 10317 5693 1148 1532 9445 5919 3929 2435 8193 4746 2325 1250 6439 8264 2787 1636 4865 3025 3103 182 10040 3575 1026 13072 1117 399 346 2477 2657 708 975 3564 3518 902 572 3660 2978 1434 1123 5152 874 1720 653 659 1421 6067 2815 4607
"ENSG00000006453" 5408 2227 2539 2108 5575 1948 3215 2419 7350 2999 7420 3680 5400 2248 2685 2090 8347 2973 5257 2261 4503 2650 2195 2613 13399 4610 4993 3701 1121 2999 1669 3078 1930 2702 1700 5025 1708 2164 1861 4486 1859 3769 1748 1001 1396 3134 1859 1859 7236 1234 1471
"ENSG00000006459" 7063 5913 2757 6541 8109 3748 4385 6414 12084 9784 7242 6269 6725 5459 3717 6093 11353 7084 5823 5455 4066 6427 1400 7634 6592 4734 11598 2691 2200 2360 4156 5453 3414 3271 4152 6095 3961 2249 2878 5860 4426 3220 2712 1987 3364 2724 1809 2026 6405 2232 3677
"ENSG00000006468" 648 204 315 235 556 75 258 179 513 375 438 90 250 188 283 108 339 205 86 197 688 294 57 301 368 189 162 75 69 105 162 392 48 289 72 255 87 51 102 322 98 188 120 68 106 165 265 196 558 79 68
"ENSG00000006530" 1695 837 904 1069 2196 370 1310 1254 1678 1116 2190 1806 1995 613 1228 1011 1240 828 1778 948 1295 653 245 935 1767 1618 1431 250 257 475 620 636 285 509 684 601 372 335 621 507 390 658 514 220 329 649 441 423 1279 524 489
"ENSG00000006534" 3410 2372 998 1405 3928 756 1943 1197 5953 4553 1836 2376 1887 1518 837 1574 5808 1910 1141 1805 2819 2774 335 2613 3778 636 2324 1183 370 407 187 1512 824 855 419 2716 1060 352 449 2508 1703 651 954 535 1148 550 573 823 2920 286 979
"ENSG00000006555" 2000 1700 593 14464 3795 1193 1165 16487 8099 3948 2583 18141 3369 1281 607 13599 7306 2255 2016 19293 2952 2458 396 30294 6493 681 34380 1508 429 226 3349 1458 919 634 9205 2204 786 435 6590 2552 1678 781 7819 718 1354 292 462 1405 9187 8015 12815
"ENSG00000006576" 1581 1012 680 2875 1261 530 574 3596 1348 1313 987 3257 971 712 929 2017 699 798 770 1877 1016 668 198 2788 679 598 3409 330 358 344 1649 935 316 424 1452 785 551 304 1442 650 416 497 2839 326 342 399 320 525 1769 1058 1544
"ENSG00000006606" 0 8 0 10 2 0 0 6 8 12 2 10 2 2 0 20 5 2 0 6 4 2 0 14 8 0 22 0 4 0 6 4 0 0 8 12 1 0 11 0 0 0 9 3 5 0 2 3 19 13 4
"ENSG00000006607" 7270 4603 1969 3450 8092 3487 3115 3800 12062 5966 6965 4733 6454 3222 2122 3926 11817 6306 5886 4770 6005 5069 1309 4784 6275 3787 5487 3734 1808 1572 3283 4602 3280 2549 2648 7592 2882 1988 2210 6093 3919 2617 2099 1791 3243 1691 1502 2347 8403 1747 3415
"ENSG00000006611" 1532 8166 1115 20 5779 4674 1318 48 13486 14102 3175 111 4058 6260 1099 17 11643 7410 1959 24 4953 8899 974 124 6004 1342 76 3943 1599 741 11 3288 3346 1164 13 8549 3695 578 13 7293 5914 1519 11 1407 3313 337 476 761 6590 19 8
"ENSG00000006625" 1570 1497 709 4585 1995 352 822 4362 2201 1787 898 2956 1084 1134 721 2505 1157 964 406 3629 1222 972 38 4500 1342 415 2973 134 134 177 1337 1055 256 321 1855 1590 434 167 2014 855 503 504 1783 212 763 408 377 502 3089 1618 1929
"ENSG00000006634" 1223 906 520 974 1020 186 510 1098 994 835 585 805 652 593 318 709 597 598 530 661 740 450 58 876 705 342 677 101 138 199 919 677 154 305 613 786 294 198 393 409 268 288 477 111 267 151 207 247 1002 264 388
"ENSG00000006638" 54 44 13 6 15 14 8 8 40 88 64 11 14 20 15 3 1 22 22 8 16 51 47 2 14 21 6 3 35 14 7 10 9 15 4 31 34 19 5 13 30 15 4 17 17 20 21 31 27 0 6
"ENSG00000006652" 4273 3820 1921 3606 2065 3250 2418 5234 4428 5715 3231 6008 1664 4054 2084 1932 3401 4488 3286 6156 1510 3646 666 5043 3172 3353 5945 1361 1424 1637 1822 2066 3039 1500 3317 1843 2605 1274 11873 2747 4055 1578 6637 1947 2732 1815 1378 1090 2291 2310 1336
"ENSG00000006659" 0 0 0 0 0 0 0 0 0 0 2 0 0 0 0 0 0 0 0 0 0 0 0 0 1 2 0 2 0 0 0 0 0 0 0 0 0 0 0 0 0 0 0 0 0 0 0 0 0 0 0
"ENSG00000006695" 682 1381 939 1042 933 542 822 995 2301 2807 1588 1121 879 1067 1141 832 909 1360 881 1003 459 1016 184 860 767 1317 1483 208 291 603 711 523 507 448 656 931 643 283 541 759 682 850 525 292 782 708 379 326 1301 400 561
"ENSG00000006704" 1164 1081 296 2036 788 950 414 2732 863 2311 844 3054 532 934 334 2193 801 943 769 1934 678 1411 375 2827 1139 668 4490 472 427 362 1912 563 665 273 1506 668 562 192 1827 775 721 421 1994 208 385 260 156 483 756 637 1302
"ENSG00000006712" 1311 798 477 1843 1008 314 575 2559 1664 1643 1240 1938 615 517 548 1812 1256 600 519 2435 713 705 221 4324 1160 782 3184 272 255 177 1166 536 275 337 1497 813 311 193 1278 728 447 528 1682 222 471 329 448 361 1905 729 1438
"ENSG00000006715" 5162 4286 2829 5143 6802 2477 3308 6956 5774 5733 4504 6095 4640 3281 3293 3847 5383 4189 3260 3630 4772 3138 857 5622 4030 3218 6000 1603 1351 1814 1984 3008 1582 2149 2907 2939 1885 1303 3025 2886 2341 2627 3136 1119 1985 2301 1650 1596 4713 2084 2603
"ENSG00000006740" 724 1424 449 92 531 1330 448 89 759 2104 814 153 628 1141 429 65 917 1951 592 47 538 1586 202 43 803 610 86 295 588 310 24 689 895 352 59 803 970 229 59 1150 1132 381 27 392 770 294 320 261 879 42 30
"ENSG00000006744" 1653 1817 1047 2317 2180 1008 1322 2766 3129 2947 2226 2792 1840 1274 1286 2472 2007 1625 1678 2607 1067 1654 391 2187 1315 1855 3382 449 605 863 2058 1366 675 850 1727 1580 927 651 1423 1360 1111 1232 1422 504 1205 939 876 932 3668 1183 2016
"ENSG00000006747" 3566 4146 729 3515 6430 3609 1454 1741 6028 7635 2382 5222 6259 5062 879 4193 7013 7592 2083 246 2647 3599 696 5242 4403 1076 11267 1673 1157 145 40 1737 2355 1092 1330 2781 2254 1004 1033 3609 3217 661 2306 1507 3704 193 800 742 4311 2902 886
"ENSG00000006756" 5777 3321 4144 1659 3805 1610 5101 2775 6390 6921 9441 3092 3562 2232 4852 1540 4737 4552 6091 1658 6063 5286 1263 2940 3050 5776 3162 820 907 3455 799 3244 1489 3598 1672 4003 3195 2939 1806 4761 3182 6942 2124 1349 2935 7282 5049 3277 5971 1852 1329
"ENSG00000006757" 646 412 771 801 681 101 807 723 1456 1020 1220 1100 621 271 846 419 645 586 573 598 737 685 80 1050 247 525 638 62 47 259 244 234 80 273 291 369 247 307 615 419 333 586 495 140 313 807 592 310 786 485 553
"ENSG00000006788" 0 1 18 41 35 0 18 30 28 3 70 54 8 0 9 27 0 4 45 19 5 0 34 16 6 27 0 1 15 8 0 1 6 26 15 20 1 12 37 3 1 57 26 1 0 17 10 15 4 2 11
"ENSG00000006831" 8026 5254 3415 10080 11118 3142 6264 10956 8893 8297 7118 12455 11723 5278 4587 10674 9449 5755 6426 6243 5709 7221 751 16076 7263 4996 22325 1244 997 2118 2378 3992 2461 4006 5301 3958 2061 2477 5417 3999 3476 4270 8147 2189 5368 3504 2981 2792 7756 3991 5376
"ENSG00000006837" 19 13 36 28 26 17 32 16 23 18 43 24 27 18 16 15 23 16 38 18 42 22 15 25 27 33 20 14 15 28 27 28 19 40 24 27 29 23 27 16 29 30 28 4 3 13 12 10 11 7 7
"ENSG00000007001" 9 9 10 1 5 6 2 4 6 19 4 16 2 3 0 2 1 12 12 3 10 10 0 1 672 6 16 2 6 0 3 1 2 0 0 3 0 3 1 3 3 0 1 2 0 0 0 0 2 0 0
"ENSG00000007038" 24 5 2 34 25 14 0 46 461 4 59 7 36 12 14 76 1 12 4 44 64 6 6 34 274 12 25 1 2 7 106 15 1 10 40 2 1 2 3 123 5 27 11 3 11 10 16 2 7 1 31
"ENSG00000007047" 1203 368 447 688 781 329 477 1062 1004 679 1156 1313 536 264 504 749 859 360 862 958 554 420 412 1030 1050 836 1532 306 303 359 984 331 232 381 524 393 250 245 705 466 291 474 572 145 179 364 270 396 698 318 565
"ENSG00000007062" 10687 3864 840 22 6451 372 1178 24 14676 1175 4112 90 4696 863 1651 15 16406 2630 2399 70 12820 540 1067 268 6792 1993 126 3761 1121 865 34 9205 856 1835 56 5884 1085 832 9 9797 3719 2376 16 1166 392 915 1759 2840 18870 58 14
"ENSG00000007080" 510 221 171 657 903 117 320 790 1082 438 429 862 418 139 214 438 464 209 318 675 386 267 143 805 674 412 1011 116 83 110 356 217 51 123 355 348 101 87 362 239 138 195 410 64 129 126 179 200 845 245 548
"ENSG00000007129" 32 74 25 13 28 50 6 15 23 140 59 9 9 33 18 2 12 45 27 43 30 78 12 8 19 28 18 4 17 4 26 26 28 11 41 2 13 2 6 26 51 15 3 23 24 10 11 17 66 12 18
"ENSG00000007168" 5194 7503 3850 9288 10305 4702 4785 11420 10996 12007 8395 11289 9028 6170 4750 9829 9814 9143 5858 7817 4030 8244 952 9901 3823 5469 12386 2349 2558 2823 6999 5793 4304 4160 6664 5930 4364 2522 6239 6353 6070 4601 6536 3387 5502 4750 3261 4202 10343 4894 6978
"ENSG00000007171" 18 527 2 12 24 579 14 10 75 3812 59 6 11 420 10 0 513 1287 19 133 711 1542 0 2 621 32 7 37 444 1 932 1401 306 1 3 2267 468 11 5 165 1361 7 2 1215 1605 13 1 9 4830 9 16
"ENSG00000007174" 9 17 27 47 28 18 10 50 207 12 45 165 6 13 28 44 226 10 21 39 14 17 0 56 12 38 73 12 32 9 19 20 25 3 16 2 3 3 19 35 5 9 16 16 1 7 7 14 8 11 7
"ENSG00000007202" 10354 6076 3903 7835 9225 3356 5507 10066 15526 11508 9820 11602 7442 4514 5294 8651 9969 6723 6939 8856 6787 6489 1522 7908 12122 7917 11097 3614 2521 4191 8629 8675 3638 4964 8452 8634 4199 2847 6693 9091 5659 7267 6969 3083 6191 6316 4881 6123 18161 6060 8687
"ENSG00000007216" 164 10191 14 19 22 8880 34 14 170 26608 337 85 47 8917 17 22 265 13828 42 22 51 15890 34 19 3115 28 57 47 2327 13 2 60 4214 9 4 19 3349 4 6 1953 14182 23 7 2104 6075 12 3 4 178 12 0
"ENSG00000007237" 744 784 182 6836 643 231 202 8271 1082 1922 932 6954 319 482 262 4608 50 373 165 8126 288 545 43 6884 367 318 10166 72 470 94 766 430 89 146 4915 577 253 115 3877 497 371 345 3193 383 560 166 320 985 2367 2824 3742
"ENSG00000007255" 726 283 220 355 420 52 325 319 283 338 309 418 334 137 296 233 249 171 182 155 269 193 24 235 424 230 273 51 33 83 60 137 38 139 177 205 117 67 202 179 95 163 196 30 92 141 156 85 248 98 105
"ENSG00000007264" 39 275 30 110 47 140 22 46 50 378 273 35 8 155 41 38 22 208 47 153 119 213 37 39 185 104 147 7 64 10 55 12 78 12 29 20 73 14 134 24 102 50 33 108 146 23 32 15 114 50 24
"ENSG00000007306" 241 18 12 13746 343 26 42 9598 1574 16 168 6012 74 22 20 953 590 27 39 8032 2045 46 20 40700 6686 32 60710 673 8 6 774 317 19 54 9458 490 1 3 785 233 1 45 2618 7 4 8 13 474 2147 5267 10099
"ENSG00000007312" 84 95 14 16 70 21 25 14 59 114 31 10 18 148 18 6 26 30 8 21 74 41 6 24 24 21 21 9 21 3 11 29 11 10 5 28 22 4 13 31 26 30 15 30 39 7 14 14 144 22 7
"ENSG00000007314" 12 6 22 4 18 6 12 4 22 28 130 2 14 7 38 0 0 8 110 0 0 4 74 2 7 93 0 1 45 48 0 4 7 54 1 3 4 22 0 4 5 95 0 17 11 41 27 28 18 0 0
"ENSG00000007341" 1452 756 577 708 889 527 640 780 1076 909 962 1121 796 633 711 571 875 907 846 781 703 576 244 709 864 803 904 345 445 547 812 902 545 565 616 799 674 396 549 686 657 544 601 216 318 398 304 379 799 349 376
"ENSG00000007350" 2 4 0 0 2 1 0 0 0 14 0 0 0 4 4 0 0 0 0 0 0 12 8 0 3 4 0 0 8 0 1 0 1 1 0 2 6 1 0 2 0 0 0 1 3 3 0 2 2 0 0
"ENSG00000007372" 152 291 170 78 220 142 139 112 232 325 232 100 201 224 264 89 269 291 109 101 244 278 16 110 120 173 134 287 45 23 0 50 85 47 3 162 139 9 2 123 76 27 0 39 78 43 171 64 110 15 3
"ENSG00000007376" 608 391 267 565 486 168 378 646 1048 909 618 644 375 290 212 376 475 376 388 488 442 420 95 624 670 389 712 131 98 155 500 308 150 146 388 390 216 103 351 419 336 271 338 148 224 165 220 169 844 237 337
"ENSG00000007384" 553 198 172 1076 909 204 235 1430 1901 695 726 1417 479 197 142 1106 1490 240 509 1043 699 238 370 1752 1628 353 2313 620 319 176 1163 485 144 160 1050 797 159 110 1030 904 350 392 945 173 172 143 123 342 1430 412 817
"ENSG00000007392" 1767 1895 866 966 1865 2350 1173 1278 2729 2997 3194 2304 1366 1594 1143 925 1846 2696 3051 1197 1563 1801 1518 1350 1526 2916 1743 1049 1713 1612 1317 1544 1926 1164 1261 1258 1689 1057 1131 1713 2159 1459 1480 1027 1136 1402 890 1367 2211 869 1061
"ENSG00000007402" 201 127 182 22 194 78 321 27 249 168 476 90 284 90 394 29 189 113 344 36 82 108 93 27 63 650 38 51 63 167 10 292 54 230 12 54 96 153 0 161 59 236 15 50 37 279 386 259 79 18 4
"ENSG00000007516" 175 309 126 149 221 275 288 162 465 781 379 413 210 181 238 90 214 349 299 101 169 341 183 176 100 598 207 120 328 199 60 152 214 169 168 152 330 158 217 231 335 305 156 142 151 157 332 226 204 106 197
"ENSG00000007520" 404 491 527 849 832 196 500 1068 913 800 678 1009 551 333 379 630 682 435 347 705 550 532 72 992 569 330 835 149 104 207 538 376 127 274 564 734 252 142 645 433 308 372 595 153 319 302 399 283 1219 407 644
"ENSG00000007541" 721 664 503 800 1450 460 681 992 1558 1155 1628 1180 864 557 575 585 1466 683 1245 614 1044 759 422 1060 1212 860 1185 412 309 498 685 676 332 485 645 1029 370 358 586 980 540 803 604 302 354 416 410 526 1289 322 510
"ENSG00000007545" 681 404 209 527 516 474 294 700 985 658 716 867 432 404 285 487 801 685 668 511 609 550 286 649 653 643 1109 554 401 347 641 413 406 266 585 385 427 237 409 463 409 380 436 308 370 363 220 518 842 355 646
"ENSG00000007866" 1015 792 325 1573 725 699 293 2017 1736 1360 967 2245 643 732 373 1705 1262 913 519 2112 668 832 257 2722 1159 766 3775 564 543 299 1307 648 597 305 1444 930 533 251 1153 1135 795 542 1438 202 393 264 262 359 1203 634 1312
"ENSG00000007908" 662 10 2 37 70 2 9 60 48 6 34 11 24 14 26 33 2 0 0 769 227 4 0 24 40 5 12 2 12 2 28 158 3 11 32 10 4 0 11 28 4 24 33 13 0 14 15 19 174 43 4
"ENSG00000007923" 1963 1406 834 1080 1250 804 941 1344 3544 2314 1897 1559 1181 1069 1183 1334 1882 1452 1545 1279 964 1118 555 1108 1838 2012 1722 724 752 1298 2190 1406 979 994 1422 2277 1000 608 1128 1757 1338 1697 1159 625 1242 1394 786 962 2991 833 1368
"ENSG00000007933" 177 79 36 79 311 54 54 66 511 535 153 97 73 84 41 40 501 74 86 70 84 85 19 94 678 97 300 20 51 13 42 267 20 26 27 157 42 7 33 171 80 86 40 34 58 21 31 100 221 16 72
"ENSG00000007944" 1886 834 638 1673 1452 536 1070 2392 1200 1645 1254 2166 926 922 1178 1476 589 1042 605 1119 1119 1247 138 1630 894 1395 2905 339 390 443 640 767 315 548 880 539 852 366 1274 565 790 751 1056 328 402 647 435 551 1423 918 1129
"ENSG00000007952" 19 13 4 22 22 6 19 50 15 10 11 34 19 11 15 35 63 20 5 29 20 15 0 29 31 6 19 1 0 0 3 56 3 2 3 854 0 0 1 311 0 0 1 0 0 1 0 0 144 1 1
"ENSG00000007968" 778 685 41 1281 560 219 150 1879 1753 912 350 1520 364 371 51 1286 497 566 347 889 382 404 16 1264 1135 80 1887 297 141 25 1719 347 200 96 1048 898 292 33 836 609 416 133 1197 239 470 62 67 376 1643 680 1294
"ENSG00000008018" 3523 3760 2475 6262 4684 991 2405 5047 4874 4938 2857 3908 2779 2820 2224 3622 3016 2586 1063 3145 3225 2778 196 5600 2884 1673 4397 550 614 555 2882 1792 674 1059 2838 3240 1137 510 2307 2035 1719 1504 2576 966 1973 1234 1587 1010 6435 2073 2510
"ENSG00000008056" 39 25 10 0 19 12 11 9 11 9 20 10 25 8 16 10 11 16 33 6 13 21 22 5 9 15 14 1 5 4 5 1 2 2 0 4 4 5 4 1 0 4 0 3 3 6 9 5 5 2 1
"ENSG00000008083" 1498 1495 695 4018 2414 1391 1127 5686 2286 2834 2373 6808 1966 1158 749 4230 1504 2081 2185 4293 1354 1742 951 5670 1947 1863 8880 532 905 521 3272 829 1066 775 3082 769 946 647 3276 819 1481 897 3811 548 829 500 486 784 1725 1672 2628
"ENSG00000008086" 1077 214 272 2205 635 123 331 2282 937 409 754 3027 608 149 374 1686 772 229 574 2466 509 218 114 3611 1226 564 5045 250 131 171 703 416 123 307 1134 318 158 181 1180 267 152 272 1891 93 138 309 238 357 765 848 1695
"ENSG00000008118" 113 10 16 6 56 15 21 9 31 33 32 10 35 12 4 0 139 24 62 6 20 30 4 6 81 13 7 4 13 0 1 1 1 1 0 0 2 0 1 0 1 6 0 1 1 4 0 0 1 0 0
"ENSG00000008128" 137 96 34 33 41 66 33 11 186 136 112 64 66 53 18 28 148 112 129 36 84 131 52 51 142 76 60 34 27 18 24 38 57 25 23 38 38 22 29 80 66 35 41 148 191 95 82 145 389 72 146
"ENSG00000008130" 5618 2366 1376 1256 5580 1296 2319 1613 8366 4013 3948 1828 4621 1797 1482 1052 6803 2312 3606 1010 3908 2560 1058 1895 6794 2312 1363 1939 681 695 1360 1886 1121 1321 1011 2932 1032 903 752 2807 1774 1770 801 724 1578 811 1244 1139 5638 559 987
"ENSG00000008196" 2 0 0 1018 0 2 2 848 2 0 0 589 0 0 0 472 0 2 0 195 1 0 2 377 5 5 1088 4 6 0 7 11 1 0 114 0 0 0 320 1 3 0 429 0 2 3 0 9 5 232 313
"ENSG00000008197" 0 0 0 0 0 1 0 0 0 0 0 0 0 0 0 0 0 0 0 0 0 0 0 0 2 5 0 0 0 0 0 0 1 0 0 0 0 0 0 0 0 0 0 1 0 3 0 0 0 0 0
"ENSG00000008226" 333 235 32 51 159 262 58 60 185 183 152 76 95 80 50 41 164 254 167 53 115 307 33 125 283 157 83 40 71 42 21 57 35 29 5 44 38 28 4 36 26 26 6 28 11 25 15 54 76 9 9
"ENSG00000008256" 1859 1799 493 1154 1031 1378 639 1498 1662 3167 1309 1605 1008 1492 667 1059 1280 2095 900 1052 840 2110 269 1170 1048 678 1803 243 613 387 575 675 842 425 689 1034 1032 348 741 809 1481 585 791 579 1049 415 456 666 1414 530 613
"ENSG00000008277" 1635 485 135 137 367 383 154 181 1237 570 414 396 228 391 212 112 877 595 214 208 799 487 58 112 628 274 151 86 154 52 95 384 54 42 60 291 142 55 88 288 65 99 76 108 63 77 107 131 131 66 31
"ENSG00000008282" 6609 3806 3493 12360 9426 1197 4748 17393 9556 4404 4586 10688 7041 2776 3970 13099 7302 3533 2058 10463 5429 3197 219 13589 4972 2468 14520 1172 565 1302 7087 5424 819 2719 8273 4687 1501 1359 6594 3420 1608 2513 6164 975 2143 2577 2055 2571 8183 5728 7659
"ENSG00000008283" 5396 3192 2948 6008 7070 1211 3668 6341 7229 4254 3735 4673 4907 1885 2973 4097 5921 2688 3220 3808 4719 2654 470 5784 4789 3887 7435 1179 491 1242 1806 4272 923 2511 3224 3555 1236 865 3037 3314 1614 2729 2641 862 1422 1865 2510 2080 8428 2301 2608
"ENSG00000008294" 10385 11038 4196 8495 6395 6642 4140 10972 10085 15433 7293 11090 4987 9889 5006 7542 7699 11290 4126 6804 7800 8921 1617 9618 8539 5639 11105 2127 3874 2295 4800 5422 4199 2870 4799 6362 5643 1922 5332 5795 6635 3363 5127 4061 6128 3198 2886 3083 7917 3417 5251
"ENSG00000008300" 3349 95 109 79 183 151 163 84 844 260 317 217 169 117 251 30 2111 192 331 104 2053 234 170 135 3421 398 120 1022 108 121 149 988 104 88 116 407 98 102 52 1817 115 133 56 73 53 120 207 220 1103 32 46
"ENSG00000008311" 994 204 643 670 636 226 791 1742 970 618 1356 1958 381 122 516 892 650 568 922 2152 592 235 433 962 334 765 1214 264 324 459 747 720 143 476 1727 695 263 394 941 626 207 596 1443 191 88 573 291 446 603 651 677
"ENSG00000008323" 2117 2683 341 3704 1629 1988 618 4241 6120 6577 1397 3982 1481 3133 352 2397 4993 3430 906 2200 1135 3257 308 5392 2309 519 7707 972 826 184 853 898 1656 283 1540 2513 989 196 2783 3199 2472 363 2295 847 1758 189 237 377 2662 1328 1344
"ENSG00000008324" 775 762 389 787 1052 245 497 572 1007 939 524 430 638 586 484 296 656 571 168 278 602 532 28 497 346 195 358 110 85 70 349 358 132 218 310 544 246 91 292 356 354 219 273 105 249 133 173 112 766 161 200
"ENSG00000008382" 290 252 148 318 233 239 160 436 678 551 323 459 218 268 162 249 376 373 257 206 206 370 142 443 280 305 513 219 149 207 209 310 324 174 236 506 245 109 220 738 477 290 259 126 248 232 149 168 443 133 207
"ENSG00000008394" 1984 3309 1015 2942 2304 735 1634 2507 2921 3190 1967 3744 3049 1914 1756 4152 1678 2949 854 3672 1934 2200 133 1080 1044 912 3100 440 390 780 3036 1581 794 976 2702 2307 997 406 1405 1080 908 782 1423 505 1407 500 709 641 3019 1558 2671
"ENSG00000008405" 904 1096 601 1102 1336 896 902 1493 1131 2009 1475 1272 715 888 934 951 1195 1575 1126 870 683 1054 234 2521 808 1262 1710 290 479 683 483 854 739 694 666 829 733 517 620 774 927 641 866 471 609 795 315 453 893 454 394
"ENSG00000008438" 20 11 2 4 4 0 1 4 19 8 10 23 10 5 8 2 5 13 30 3 7 13 15 1 18 14 10 0 0 0 0 0 0 0 0 0 0 0 0 0 0 0 0 0 0 0 0 0 0 0 0
"ENSG00000008441" 3346 1026 1308 3132 1670 329 1680 5115 2384 2208 4002 6509 1653 654 1462 3972 1178 900 2442 3508 1124 1145 528 2642 1843 3633 8088 325 516 894 2317 1038 291 1331 2086 950 688 742 2255 1093 531 1947 2612 469 612 1579 1265 1887 1758 1702 2887
"ENSG00000008513" 1249 619 4280 2527 1332 428 3113 2987 1325 1642 9055 3996 1106 329 3339 4399 132 481 3326 1961 1638 605 872 2656 4895 5360 7247 146 452 2350 3319 658 211 1924 2509 561 317 1153 1511 538 375 2831 930 421 413 3946 1587 1042 2464 1615 2154
"ENSG00000008516" 87 48 4 38 28 66 4 24 113 147 120 34 12 48 12 19 50 96 33 127 65 144 15 60 396 33 75 2 46 5 178 56 44 11 280 37 13 0 10 47 50 32 6 42 40 7 11 59 158 18 105
"ENSG00000008517" 732 4321 148 202 287 2355 134 141 2224 6880 1322 73 206 3150 76 69 3680 4367 132 207 2033 3161 93 273 2262 147 320 550 838 40 655 509 1607 87 171 1925 1099 48 44 1864 2861 612 37 2746 2708 48 148 130 2358 78 160
"ENSG00000008710" 3018 1374 946 1621 1721 1556 1331 1927 3113 2407 3656 3320 1268 746 1174 1393 1739 1788 3621 1731 1923 1591 2382 1581 2679 2691 3223 1481 2380 1777 2380 1442 924 1302 1933 2069 1393 1148 1775 1989 1466 1742 2043 874 990 1360 1329 1827 2823 1187 2037
"ENSG00000008735" 929 92 52 151 81 32 76 278 128 107 123 128 94 50 118 40 99 34 62 86 75 76 22 90 108 103 174 22 27 46 64 67 22 44 182 64 27 38 45 69 35 49 75 24 48 63 124 59 160 60 120
"ENSG00000008838" 3340 1900 753 1932 2372 1079 1095 2266 3390 3340 2361 2512 1936 1456 999 2107 2228 1825 1869 1714 1705 2024 652 2091 3022 1751 2721 755 791 774 1811 1308 958 786 1565 1685 982 520 1491 1660 1388 1255 1249 632 1101 804 742 1054 2691 817 1409
"ENSG00000008853" 765 1178 469 119 1196 998 592 109 634 4469 1003 138 691 943 359 102 452 1308 681 107 547 1666 217 95 836 756 205 184 561 383 139 396 752 503 103 531 760 305 89 465 1437 658 118 490 1176 431 495 474 1366 72 63
"ENSG00000008869" 5470 3570 2257 4279 5864 2806 2967 5449 7081 6992 5905 7584 4538 2609 2675 4775 4553 3862 4413 4619 3127 2891 1111 5188 4666 4079 7594 1909 1499 1830 2875 3108 1984 2449 3376 3721 2152 1676 3028 3155 2712 2428 3237 1254 2037 2241 1609 1852 4638 2512 3171
"ENSG00000008952" 11710 7365 10972 4010 10607 2182 11394 4609 8606 9448 10003 3442 8011 5181 11708 3637 5997 4991 4791 2918 7184 5033 952 4572 4814 8625 4394 1266 1408 3290 2329 6628 1600 6464 2575 5212 2951 3337 2089 4460 2865 5570 1955 1683 2810 6286 5713 2875 7940 1574 2105
"ENSG00000008988" 22092 18791 18205 38310 19341 3331 16916 29024 26864 19985 13382 19776 14262 13505 20565 17041 11251 10299 4861 21133 16742 12236 722 26400 7785 6509 20884 1378 1813 3025 9414 10831 1833 5900 15515 17928 5201 2854 15082 7576 4744 6496 13817 2588 6301 5217 7600 4904 23155 9441 10441
"ENSG00000009307" 36094 32481 21141 44107 31904 10979 22473 50414 45164 59386 30554 49823 23704 23824 21975 34805 25349 26585 11624 38334 24539 27398 1759 46840 21908 17507 55183 4663 7060 6618 17982 17354 7467 12108 22936 21116 14744 6600 24362 16851 14583 13241 22494 8067 15473 12197 10942 9845 35256 17121 20499
"ENSG00000009335" 11955 5249 4037 7176 7828 2929 4301 7720 10087 8080 6780 7297 6007 4162 4717 6254 6688 5158 5116 6357 6620 4890 1162 6652 8266 5670 7964 1725 1593 2569 5649 4526 2107 2907 4481 4968 2566 1941 3437 4248 3170 3988 3519 1608 3208 3703 2459 2896 9347 3206 4644
"ENSG00000009413" 6805 3777 2648 1861 4196 3629 3103 2521 6753 5703 5972 3764 4528 2987 4035 1869 2789 5451 4638 2552 3685 3468 1236 1661 3948 6584 3037 1447 2235 2518 2278 4028 2201 2619 1517 2861 2752 1948 1254 2969 2192 2935 1351 1551 1995 3113 2441 3256 4014 1170 1207
"ENSG00000009694" 160 65 59 28 105 56 56 106 225 119 326 288 113 61 125 26 11 100 147 37 101 48 168 60 107 281 74 25 211 105 1 47 27 51 18 58 95 74 52 138 41 97 27 31 26 140 97 100 125 40 12
"ENSG00000009709" 0 2 2 0 0 0 0 0 2 1 8 0 0 0 0 0 0 0 0 0 0 2 0 0 3 9 0 2 9 0 0 0 3 0 1 0 0 0 0 0 0 0 0 1 0 4 0 0 0 2 0
"ENSG00000009724" 286 144 93 54 153 98 135 61 150 207 272 244 222 130 128 67 142 192 179 96 104 175 54 47 190 311 136 2 4 0 3 1 0 1 0 4 0 0 2 0 1 0 3 1 2 5 0 1 0 3 0
"ENSG00000009765" 889 5822 334 36 1967 4123 673 33 13510 11870 2019 143 2012 6196 467 25 4435 7158 351 30 4961 9937 85 150 8231 473 94 968 1235 109 14 1974 2422 396 21 1652 2871 90 8 3329 3725 425 14 857 2797 246 360 254 1796 12 13
"ENSG00000009780" 1639 805 706 1424 1593 450 820 1411 1783 1216 1063 1240 955 583 730 814 1454 664 715 711 1026 671 191 1069 1012 678 1003 157 193 290 487 685 350 419 577 811 320 242 576 879 513 526 680 201 390 320 468 392 1415 477 643
"ENSG00000009790" 530 809 249 639 458 501 256 592 430 1283 1032 820 231 374 278 473 343 573 348 509 501 757 285 540 573 601 856 23 290 48 495 131 194 112 171 117 283 77 56 160 341 283 42 394 299 118 142 220 384 119 175
"ENSG00000009830" 598 439 265 426 631 458 391 591 902 765 750 667 521 379 341 395 708 612 743 475 551 528 230 446 709 707 655 275 310 312 556 446 372 286 428 438 341 222 334 518 432 371 365 279 325 370 303 388 830 277 445
"ENSG00000009844" 2760 3640 1403 6105 3964 1311 1674 5551 5465 5057 2068 4812 2748 2886 1663 3961 4271 3409 1002 3587 2711 2917 142 6407 2532 1155 6042 763 623 471 1889 2243 860 962 2721 3431 1369 452 2522 2461 1733 984 2243 808 1918 824 841 766 4849 2225 2558
"ENSG00000009950" 74 1648 17 4 37 2142 43 3 248 2587 200 83 47 2249 83 7 252 1698 67 4 114 1705 30 7 100 157 8 262 1259 39 12 121 1908 26 5 239 1363 42 8 1422 2518 32 6 451 659 23 65 54 140 4 3
"ENSG00000009954" 7022 4234 2220 4086 4738 2609 2636 5494 7882 7567 5458 6178 3835 2906 2631 4177 5030 4683 4233 4704 3877 3766 1511 4095 7179 4483 6162 1457 1809 1474 4187 3777 1830 2294 3115 4068 2260 1361 2487 3716 2800 2763 2813 1690 2843 2445 2114 2991 6401 2249 3275
"ENSG00000010017" 1805 1797 1536 18210 2370 1013 1792 24690 3146 3004 2561 24160 2024 1670 1867 23661 2267 1811 1653 21284 1642 1524 272 31803 1288 1888 49029 706 648 882 6050 2046 857 1153 12668 1540 1004 700 14937 1405 1142 1351 19506 561 941 1057 796 1188 3464 9127 11424
"ENSG00000010030" 270 556 67 136 278 279 81 105 228 794 710 108 173 225 38 59 677 714 158 156 276 780 72 70 828 51 86 124 120 15 595 156 190 56 123 323 215 31 83 197 253 148 35 144 231 17 48 55 464 39 104
"ENSG00000010072" 1259 681 483 1478 1084 305 599 1493 1307 919 805 1974 870 552 460 1065 961 717 513 1013 791 611 156 1894 1039 653 1477 252 192 248 723 584 261 339 775 538 360 185 683 558 345 443 985 205 334 372 311 320 1078 531 758
"ENSG00000010165" 1327 1155 606 1034 1171 607 701 1184 2522 1940 1439 1398 1116 794 764 843 1277 1217 1039 1033 1010 1220 286 979 1441 1099 1390 359 371 483 960 829 487 594 870 920 565 391 616 775 698 671 622 423 824 641 574 548 1937 554 728
"ENSG00000010219" 373 481 200 384 513 125 293 467 666 535 355 431 306 304 271 270 325 273 171 291 418 344 39 404 82 335 369 63 129 113 229 343 120 117 173 324 190 74 230 287 224 225 202 84 219 103 177 130 722 100 146
"ENSG00000010244" 13924 9348 5258 13044 14071 5825 6520 15177 15791 12153 13966 22367 13399 7907 6908 12009 12513 11441 11535 11797 10357 7771 1653 16050 16709 9162 24755 4754 3751 5401 10561 9317 6139 5928 9370 8021 6441 4261 10187 9306 7328 6479 10905 3705 4597 5657 3685 5899 12653 7006 10253
"ENSG00000010256" 4934 9585 8824 6864 7998 2568 8398 7959 15739 17628 12610 7235 6656 7282 10310 6291 9613 9166 5167 5236 4496 7004 858 6900 7307 9092 8199 1204 1140 5762 3861 4155 1778 4292 4442 9239 2934 2103 3821 6163 5042 8113 3738 2451 5990 8872 3821 2538 12019 3210 3596
"ENSG00000010270" 1155 1412 953 566 1727 533 987 523 1531 1766 1122 388 1170 1119 896 362 920 984 416 335 1157 1107 83 694 836 581 607 193 282 290 400 753 299 469 375 1008 452 214 331 629 497 460 223 297 591 429 456 358 1355 225 233
"ENSG00000010278" 7259 2386 964 35110 4873 199 1192 41771 14404 4074 2616 24968 3059 1427 1175 30339 8142 1267 479 17343 2935 1140 93 55320 3029 553 45748 1040 304 180 7035 3066 105 805 20138 7411 571 231 18275 4368 731 717 17543 523 1094 387 966 1705 13846 10784 13705
"ENSG00000010282" 2 0 0 0 1 0 0 7 0 0 0 1 2 0 0 0 3 2 0 0 0 0 1 0 8 4 0 1 12 0 0 1 2 0 3 0 2 0 3 1 4 0 0 1 0 5 0 4 0 1 0
"ENSG00000010292" 3482 3242 726 2690 2148 960 1146 3961 5150 4864 2551 3743 1860 1386 793 2159 2148 2956 1814 2539 2362 2595 431 2567 3420 1210 4461 634 658 601 3442 2131 669 906 2793 2955 1263 488 1895 1856 1495 1094 2212 886 1939 823 859 1388 5052 1454 2685
"ENSG00000010295" 319 202 39 51 252 283 67 40 315 406 400 73 79 154 76 33 82 247 185 86 165 232 209 89 175 348 107 67 428 57 283 150 129 55 92 174 173 65 37 241 196 150 38 147 121 67 96 173 446 38 53
"ENSG00000010310" 452 57 373 34 1006 105 523 54 863 145 1239 196 786 80 430 40 1373 128 1571 62 472 119 755 75 2201 696 138 874 79 283 209 258 76 391 82 388 63 392 74 794 70 610 90 47 36 212 234 272 773 47 93
"ENSG00000010318" 296 277 94 204 136 229 180 293 412 474 233 344 107 208 146 128 182 335 191 201 174 277 90 130 175 200 262 93 118 103 226 140 220 106 175 176 202 46 183 195 196 85 143 71 115 104 64 83 226 90 89
"ENSG00000010319" 470 336 154 72 225 110 110 78 355 739 225 53 98 205 195 36 15 183 124 117 165 187 26 35 51 157 41 143 446 63 41 168 65 87 60 323 233 189 74 194 189 144 60 144 278 135 191 199 345 42 27
"ENSG00000010322" 5037 1951 1620 2305 3152 2148 2042 3710 4358 3191 4807 4295 2676 1454 2054 2309 2793 2102 3964 2945 2633 2179 2347 3176 2763 3977 4129 1582 2015 1915 3186 1924 1482 1563 3138 2125 1546 1253 3618 2723 1917 2239 3058 883 1025 1656 1445 1770 3647 1532 2115
"ENSG00000010327" 3944 2942 370 428 3177 3546 1028 333 5057 14839 5741 291 1646 2726 1218 273 253 3737 1036 1064 2168 3545 1549 520 2057 3311 565 477 5414 419 4916 2172 1497 679 3002 2671 1935 280 346 3634 4663 2893 254 1955 3444 492 1837 2867 9187 239 653
"ENSG00000010361" 230 166 131 179 237 70 182 283 128 245 256 250 185 100 150 115 105 132 236 155 199 183 65 311 177 244 239 58 50 91 199 57 77 103 171 45 97 108 172 89 140 178 158 58 65 113 114 119 250 124 132
"ENSG00000010379" 3 202 1 0 1 208 0 6 25 291 21 4 6 78 1 2 17 261 2 0 13 227 3 2 14 4 3 11 116 3 23 13 170 2 0 2 55 1 4 38 328 3 2 17 37 10 1 4 8 2 1
"ENSG00000010404" 3704 3486 1371 3527 2503 2050 1410 4210 3672 6523 2732 3684 1898 2378 1998 3439 3272 4032 1255 3660 1733 3712 300 4338 3232 1494 5240 681 1141 717 1800 1665 1256 1173 2084 1688 1367 596 2062 2010 2381 1238 2085 1072 1736 1040 874 1230 2123 1163 2640
"ENSG00000010438" 3181 3270 88 4759 1932 919 247 5854 6549 5753 982 4245 1007 1713 105 3723 5340 3107 345 5008 1834 2510 52 6059 3907 199 8485 1254 412 13 1008 1541 601 111 3410 4522 1318 71 4160 3398 1824 250 4326 556 1457 31 79 252 4814 1719 1787
"ENSG00000010539" 557 514 270 508 549 321 357 436 838 647 515 491 402 361 275 398 662 528 329 350 544 488 108 447 613 399 533 187 186 183 413 368 279 232 368 623 256 137 250 579 388 290 303 179 317 218 233 258 818 215 329
"ENSG00000010610" 671 561 81 271 394 196 111 348 673 1391 493 189 146 340 94 249 75 187 68 386 252 645 91 351 198 127 449 17 199 9 598 201 76 83 403 232 170 41 116 330 317 350 104 181 383 67 124 293 955 135 360
"ENSG00000010626" 161 76 111 130 221 39 132 118 191 75 136 113 150 48 158 63 187 103 165 174 205 85 79 159 94 115 130 46 56 72 85 146 50 107 120 146 57 81 98 150 72 131 100 33 38 78 84 72 161 70 66
"ENSG00000010671" 257 274 48 89 247 124 67 85 239 536 209 82 54 135 74 63 36 153 26 169 236 130 20 100 83 120 141 6 117 27 130 116 50 32 90 84 76 12 55 151 103 109 54 111 117 31 47 132 293 39 65
"ENSG00000010704" 711 464 594 292 1031 293 534 417 1306 636 1043 455 1227 254 794 297 1039 542 799 225 616 400 193 330 538 692 511 363 105 339 398 692 146 457 278 857 234 257 188 491 254 488 215 115 221 426 363 300 1228 135 247
"ENSG00000010803" 2363 1523 1128 453 1351 908 1059 539 1315 2598 2137 562 1186 1050 1357 432 654 1617 1461 515 1130 1508 402 419 1189 1623 591 405 598 839 426 854 816 814 315 774 823 519 242 997 892 983 319 445 538 702 549 684 1183 193 181
"ENSG00000010810" 1902 1313 733 224 980 731 557 216 1159 2448 2304 324 567 710 743 147 328 1011 993 354 924 1342 361 232 674 1267 402 308 657 683 867 879 438 629 242 586 758 373 139 695 661 993 128 799 655 535 620 586 1000 141 218
"ENSG00000010818" 2569 1829 702 3037 909 1096 690 5373 3251 3935 2289 5560 613 1247 784 3304 2485 2071 956 5776 1935 1979 421 4569 3535 1641 8474 761 1106 577 2227 1528 949 824 2963 1540 1200 452 2785 1574 1132 963 2840 1148 1262 951 689 1189 2404 2352 2847
"ENSG00000010932" 39 59 34 93 10 15 14 146 58 199 22 64 8 11 34 38 13 28 8 31 41 23 1 55 29 22 199 2 12 7 7 3 8 7 66 7 18 2 62 16 4 21 73 3 11 19 9 9 56 39 36
"ENSG00000011007" 3804 1684 3755 3722 4011 806 5066 4175 3821 3097 6652 4375 3807 1437 4465 3405 3130 1607 3047 3191 2282 1688 539 3145 2884 4975 4984 787 619 1794 2593 2070 716 2756 2647 1792 933 1384 2307 1932 1093 2864 1926 666 1208 3820 3902 1868 4932 2234 2409
"ENSG00000011009" 2615 2046 977 3429 3489 733 1399 3217 5068 2786 2196 2560 1898 1475 1077 2729 4141 1739 1222 2516 2125 1771 234 4843 2913 1225 4075 711 332 518 1372 1292 460 630 1767 2509 685 301 1674 1992 1070 1101 1565 502 846 546 608 674 3722 1240 1363
"ENSG00000011021" 1340 735 404 304 760 798 486 439 1213 1068 1293 600 663 622 549 317 1006 1023 1211 317 796 676 536 463 1278 1068 607 688 605 591 851 735 878 506 448 649 585 359 354 828 646 603 432 402 425 477 300 510 723 244 349
"ENSG00000011028" 1294 577 173 3071 452 322 202 5441 2023 1572 1476 5451 218 314 257 4048 29 291 333 2547 319 485 358 2522 610 753 3461 74 902 172 2975 585 117 230 2859 1016 360 118 4351 827 320 560 3061 322 343 264 331 946 2006 1782 1613
"ENSG00000011052" 0 0 0 0 0 0 0 0 0 0 0 0 0 0 0 0 0 0 0 0 0 0 0 0 0 0 0 0 0 0 0 0 0 0 0 0 0 0 0 0 0 0 0 0 0 0 0 0 0 0 0
"ENSG00000011083" 67 144 0 0 18 174 2 0 230 108 39 3 3 76 2 0 1005 263 3 10 21 130 4 0 273 2 0 99 72 1 2 96 138 1 3 421 84 1 1 448 180 1 1 24 31 3 0 2 166 2 0
"ENSG00000011105" 889 510 296 865 596 284 338 1232 841 1332 857 1031 276 303 482 832 268 419 334 994 507 270 119 760 616 497 1123 158 300 310 788 449 291 289 629 585 329 154 696 411 428 490 648 220 275 813 347 388 1034 341 613
"ENSG00000011114" 5113 3282 2131 5033 4695 1928 2619 6057 5606 4800 3994 7170 4647 2736 2613 4782 4693 3998 3192 4279 3314 3094 689 5724 4516 2987 7929 1269 1064 1258 2205 3339 1499 1980 3029 2768 1855 1223 2745 2567 1995 2053 3139 1286 2065 1739 1363 2002 4242 2336 3008
"ENSG00000011132" 648 517 333 433 580 381 399 499 629 752 746 509 410 410 334 338 590 536 518 430 550 687 306 465 656 425 518 201 218 224 442 264 281 232 403 337 258 177 364 447 345 351 334 143 233 200 192 245 581 176 271
"ENSG00000011143" 603 343 235 395 429 222 238 518 645 580 434 660 287 151 243 308 364 377 408 377 370 242 100 495 354 419 465 121 167 242 362 269 204 199 457 364 204 148 408 333 256 277 374 85 155 190 167 168 507 196 291
"ENSG00000011198" 1078 1670 667 7662 1654 1146 796 9271 1777 2873 1083 6492 937 1423 707 4719 1461 2426 755 6009 1031 1749 100 15662 1797 568 9991 459 432 301 1368 977 745 525 3532 997 711 278 6917 780 1091 602 6175 611 891 435 308 467 2158 2689 2467
"ENSG00000011201" 58 80 136 222 345 22 139 551 132 118 141 404 517 28 255 148 8 16 97 232 22 35 8 129 10 116 480 16 42 35 256 100 11 123 211 13 24 60 148 40 18 74 217 24 36 59 127 103 163 142 153
"ENSG00000011243" 1602 923 593 800 1024 1075 716 1078 1795 1628 2475 1658 639 805 694 721 1133 1119 1808 1218 882 887 1015 1192 1466 1607 1583 875 962 992 1458 834 1171 689 1105 1190 930 686 1083 1405 1471 1362 1270 478 634 744 660 669 1799 647 944
"ENSG00000011258" 3372 2467 1516 2335 3239 1506 1803 3107 2972 2864 2953 3709 2944 1854 2145 1938 2160 2535 2542 1838 2369 2002 571 2318 2028 2226 3716 933 958 1280 1273 1870 1139 1452 1546 1197 1555 1171 1497 1296 1390 1403 1573 737 1097 1374 1118 1119 1888 1326 1397
"ENSG00000011260" 1745 1173 843 1870 1857 366 882 2169 1597 1304 1005 1692 1007 765 735 1380 840 784 676 1083 1138 752 152 1843 994 630 1679 198 249 291 979 931 222 436 984 861 382 255 891 645 392 530 879 228 572 339 525 436 1932 698 871
"ENSG00000011275" 3786 1653 1061 1601 2129 1130 1262 1899 2696 3142 2614 2366 1607 1237 1376 1783 1542 1783 1796 1673 1533 1443 669 1684 1443 2241 2473 606 1037 973 1563 1365 904 988 1242 1276 1049 669 931 1329 1140 1267 1106 573 918 812 820 986 2168 733 1052
"ENSG00000011295" 2416 4138 2392 3095 3470 2271 2443 3252 4189 6552 3700 3846 3329 3592 2862 2258 3207 4643 2716 1794 1818 3794 426 2742 2392 3147 3179 584 765 1062 1367 1583 1294 999 1251 2479 1831 750 1310 1935 2138 1419 1653 757 1731 1492 1051 970 2880 994 1461
"ENSG00000011304" 7589 5804 2048 7331 6413 2980 2785 9954 11652 9862 6400 8992 5135 3948 2050 7064 8678 5193 4541 7368 5682 5691 1181 7671 8641 3574 10809 2184 1487 1448 6452 4278 1921 2004 5120 5352 2783 1120 4296 5056 3144 3046 4404 1629 3245 1641 1693 2609 10459 2872 6267
"ENSG00000011332" 14 14 0 8 4 11 14 5 14 13 17 8 13 5 14 5 55 15 18 11 2 25 6 7 35 29 13 3 11 0 18 7 7 0 3 0 0 0 4 4 1 11 1 0 0 1 2 6 7 4 1
"ENSG00000011347" 796 173 144 248 148 113 210 519 1074 607 357 665 220 196 284 669 402 163 126 361 218 369 64 323 335 312 201 176 103 76 94 243 120 79 248 201 62 74 419 442 123 114 459 27 91 132 195 97 797 119 335
"ENSG00000011376" 1829 1342 892 1061 1182 510 908 1061 2792 1920 1921 1318 1112 680 1075 1117 1942 1029 1288 1180 1304 908 256 1164 1139 1521 1542 431 318 767 1270 1092 409 645 1055 1226 559 385 719 1129 723 1278 838 368 669 1002 503 536 2134 534 770
"ENSG00000011405" 9365 9764 6487 7658 15959 5785 8138 9121 14665 14707 11107 8537 12359 8412 7161 7917 12483 10170 8703 6197 9144 8264 1659 7686 8755 7318 10270 3519 2923 3508 5238 9434 4329 6236 4704 8035 4754 3685 4643 7173 5970 6004 5046 3309 5819 4710 3491 4370 11721 3389 4469
"ENSG00000011422" 1402 250 256 101 2134 179 480 88 1741 431 1031 100 1048 202 91 71 1993 264 1249 103 923 460 372 141 7090 547 191 779 108 34 695 463 147 280 103 616 88 92 44 574 315 428 42 134 170 52 137 263 1659 34 55
"ENSG00000011426" 3176 1499 309 3241 2073 310 592 3072 2879 1415 737 3499 1550 587 218 2246 1028 1267 1302 2253 1432 582 135 3273 2094 320 2722 283 161 90 3470 1927 173 496 2591 2487 448 128 1633 797 459 392 2077 195 600 170 283 908 3461 1120 2195
"ENSG00000011451" 1805 860 478 845 830 601 626 1182 1819 1502 1541 1444 765 500 537 1054 1080 840 1279 1393 852 1110 671 791 1358 974 1767 357 349 484 886 528 330 342 659 576 444 263 479 680 492 592 513 283 386 446 363 492 1057 397 710
"ENSG00000011454" 5360 1878 2102 3827 3618 1707 2454 5724 5167 3083 4748 8327 3004 1602 2819 4588 2830 2176 3608 3961 2748 2094 1239 4628 3049 3917 7935 1523 1515 2242 2811 2880 1275 2075 2967 2399 1632 1426 2979 2541 1397 2175 3315 894 913 2163 1315 2331 2518 1990 2702
"ENSG00000011465" 8472 4191 2252 1420 9076 680 2498 2627 12904 10765 5917 3127 3540 1873 3367 702 72 694 697 1473 2995 2206 655 360 1627 1094 419 148 1022 357 312 4446 205 1725 461 10993 1304 905 562 6490 1044 2927 1182 1460 3533 1435 3147 5260 17024 594 324
"ENSG00000011478" 397 157 99 102 189 188 150 162 313 284 249 202 171 124 110 111 275 220 231 125 181 107 83 144 246 194 133 49 78 101 109 138 44 99 113 157 93 54 107 149 92 118 99 76 74 101 94 91 285 60 104
"ENSG00000011485" 1854 1172 707 1292 1703 582 1043 1573 2703 1984 1694 1573 1401 912 978 1164 1502 1042 1186 1234 1493 1127 400 1380 1926 1173 1718 458 364 609 1268 1129 458 622 973 1532 541 384 859 1239 836 1033 1074 404 787 690 663 725 2616 623 911
"ENSG00000011523" 3879 1402 1126 1259 1747 1141 1234 1580 1986 2004 2611 2178 1728 1168 1626 836 1442 1980 2011 1327 1552 1600 376 1060 1926 2071 2255 332 661 671 682 854 267 823 665 800 861 548 732 597 419 997 792 458 470 809 736 835 915 505 677
"ENSG00000011566" 5619 3379 5325 2212 8327 2086 5303 2629 8506 5093 8456 2734 5685 3008 6973 2107 7037 3800 5559 2021 4421 2725 1339 2175 6952 6339 2572 2316 1188 4149 1469 3507 1691 3845 1454 3817 1950 2288 1247 3220 2301 4322 1329 958 1675 4848 2006 1912 5028 1079 1017
"ENSG00000011590" 74 66 36 69 63 45 22 120 38 88 114 157 25 40 34 65 39 123 66 175 97 84 14 114 62 43 129 0 12 1 9 1 1 0 2 2 2 0 2 7 1 6 0 1 2 3 0 5 6 1 4
"ENSG00000011600" 209 492 52 180 324 158 77 114 267 1515 231 70 64 274 52 71 48 95 4 223 189 362 8 148 237 34 122 15 85 10 208 75 39 21 167 124 67 23 72 83 173 103 58 84 247 8 35 95 518 34 52
"ENSG00000011638" 1879 477 417 6790 1732 130 547 5529 1310 602 689 4846 1131 295 353 2548 1232 300 429 4427 1634 452 41 7971 1503 234 7324 267 117 105 1587 636 84 392 2813 957 201 153 2440 592 180 312 2884 104 190 136 326 420 1721 1565 2561
"ENSG00000011677" 4 4 0 88 4 3 0 242 4 1 3 169 0 1 2 52 0 6 0 124 0 4 0 87 2 3 194 2 11 0 26 6 1 0 58 0 2 0 69 0 0 0 22 3 0 1 0 14 2 62 54
"ENSG00000012048" 1746 1278 259 1252 1328 352 513 1617 1904 1348 757 1448 950 623 291 975 738 1261 1260 1271 1080 709 205 1426 1508 408 1048 240 261 196 2056 1088 273 320 1011 1240 504 186 705 711 505 424 864 260 592 286 260 639 1664 465 880
"ENSG00000012061" 1312 702 612 1524 873 300 721 1504 1352 1220 1047 1601 704 541 759 1010 670 598 565 1202 1058 611 194 1478 936 846 2139 275 403 456 921 528 234 430 979 756 467 277 1100 611 479 613 1209 281 474 526 618 524 1458 784 1095
"ENSG00000012124" 189 217 32 16 139 119 53 19 173 127 107 28 18 268 34 7 108 93 74 162 306 52 2 14 51 111 10 11 169 31 18 85 42 23 30 37 65 4 13 99 23 31 16 45 49 7 33 69 121 15 27
"ENSG00000012171" 4600 2261 1363 42 3001 2230 2229 78 6342 5981 3738 152 1845 2049 1182 24 4789 3221 3832 80 2928 3085 2579 152 4546 2200 132 1713 813 1399 162 1385 1665 1160 85 1557 1489 1001 84 1692 2217 1542 44 1335 2042 1293 859 1178 2725 77 65
"ENSG00000012174" 1438 812 518 710 998 377 770 832 1217 979 845 961 1201 849 832 851 759 939 678 510 709 1036 77 410 664 795 1005 149 169 449 663 933 334 591 462 518 555 337 351 517 373 564 305 283 433 720 395 499 844 352 649
"ENSG00000012211" 358 153 76 339 261 83 97 474 364 272 302 581 183 109 153 482 299 164 240 554 250 186 70 453 444 170 854 85 77 86 494 182 71 110 462 223 109 49 412 204 95 140 336 44 106 89 75 150 333 189 459
"ENSG00000012223" 318 242 532 8 1741 84 686 34 105 129 1122 0 1433 207 622 62 494 97 380 246 19601 90 141 42 191 2350 46 84 89 282 157 1681 36 638 525 149 66 257 9 3019 37 21349 11 103 46 371 770 3547 4996 59 28
"ENSG00000012232" 2242 1164 1770 1984 1597 510 1500 3240 2570 1909 2261 2264 1104 781 1360 1811 1937 870 1526 2547 1910 1058 379 2180 2377 2338 2316 466 419 861 3436 1798 472 1199 1778 1471 639 574 1745 1414 598 1087 1297 513 627 1483 1065 972 3344 873 1646
"ENSG00000012504" 85 2239 4 9 31 963 32 6 1071 2755 182 8 34 1765 24 2 194 2187 16 5 1333 2070 13 31 44 24 0 97 494 11 4 390 1093 22 2 1027 1125 16 3 1758 1363 19 3 565 767 13 11 24 462 1 1
"ENSG00000012660" 625 1834 257 1886 586 588 222 1603 707 3318 712 1065 171 954 296 1617 107 1106 152 1720 489 954 61 2681 391 186 3075 48 316 84 1456 395 472 168 1246 367 441 76 797 335 818 378 1064 651 921 157 251 249 1390 726 1780
"ENSG00000012779" 427 648 157 707 472 498 142 914 407 1245 480 437 153 374 244 788 143 435 192 531 413 363 26 593 499 199 1662 45 275 150 398 242 180 134 385 520 224 65 315 280 241 284 273 135 316 80 195 304 690 365 270
"ENSG00000012817" 1107 4333 1614 2466 3572 5102 1979 3055 2 0 2 0 3044 4078 2280 2323 15 10 10 6 16 14 5 12 464 4648 4229 2499 3626 2120 2243 2662 4596 1844 2426 3 1 6 3 17 5 8 12 0 0 1 0 0 0 0 0
"ENSG00000012822" 2972 2218 1853 3228 2696 2207 2088 3983 3628 4726 5481 6359 2031 1818 2256 2029 2116 2567 3050 2977 2331 2354 1807 7222 2735 4010 5933 1769 2159 1801 1864 1260 1779 1665 3079 1390 1847 1395 4101 2125 2692 2580 3667 1162 1367 1696 1684 1357 3076 1470 2581
"ENSG00000012963" 1520 1359 1042 1627 2402 433 1387 2106 2237 2103 1671 1538 1704 941 1140 1124 1576 1023 862 1191 1366 1087 78 1506 1486 999 1694 250 183 325 953 813 268 669 812 1198 453 323 776 887 582 722 812 310 689 742 674 624 2201 605 989
"ENSG00000012983" 5297 2607 1521 5715 3783 1671 1948 6200 4294 3399 3743 6615 3154 1859 2073 4799 3029 3076 2698 4606 2934 2106 762 5996 3083 2494 7312 1175 1211 1247 2796 2813 1390 1762 3356 2319 1580 1169 3183 2236 1802 1568 3540 838 1225 1200 914 1390 3556 2220 3200
"ENSG00000013016" 309 236 49 9790 155 163 74 21804 458 409 322 15283 105 140 71 15075 46 161 141 10571 224 197 98 13017 177 145 25751 44 104 41 2420 306 71 55 6296 193 64 51 8280 173 158 144 11409 100 76 83 46 350 1324 3934 6861
"ENSG00000013275" 3073 2421 986 3517 2697 743 1365 3820 6209 4065 2452 3160 1547 1626 1262 2859 2474 1789 902 3278 2000 1833 258 3272 1876 1203 3633 461 428 416 2345 1494 488 656 1904 2642 813 310 1776 2064 1277 1181 1816 599 1510 673 843 648 4573 1311 1724
"ENSG00000013288" 4579 1466 1511 1445 3245 1199 2217 1752 4602 2770 3435 1807 2828 938 1506 1207 4194 1629 2390 1235 1886 1844 609 1353 3683 2944 2672 918 574 1029 938 1909 758 1389 1103 2611 926 763 927 1920 1073 1357 818 482 945 1356 1375 1092 3821 586 1281
"ENSG00000013293" 19 45 18 2 36 11 49 4 9 56 32 0 33 54 31 0 3 56 5 1 4 74 2 1 9 65 0 5 54 6 0 0 10 24 1 5 32 5 0 0 17 2 2 28 24 39 46 22 1 5 0
"ENSG00000013297" 180 26 30 20 93 19 14 20 200 20 52 27 35 16 17 4 8 17 28 80 86 22 10 24 40 31 29 23 29 15 13 86 17 5 7 166 21 18 18 81 17 23 18 17 11 19 33 67 217 15 15
"ENSG00000013306" 4303 3097 2413 7216 3693 891 2398 8035 5074 4220 3332 6446 2519 2177 2725 6084 2966 2353 2136 6416 2760 2113 458 6566 4214 2831 7816 730 559 1251 2852 1669 831 1167 3410 2981 1026 741 4463 2547 1586 2423 3430 624 1616 1605 1419 1272 5325 2444 3385
"ENSG00000013364" 11073 13116 2949 3676 14168 8250 4934 5663 31467 22150 11426 3659 11629 10448 2917 4045 29562 13843 7794 3906 11352 14738 3147 4028 23171 3816 7008 6845 3155 1345 5210 8584 5214 3362 4427 16102 3712 1515 2153 14906 8998 4719 2106 3327 8198 1554 2491 3395 23609 2354 3674
"ENSG00000013374" 2902 4012 1454 1984 3657 2540 1672 2320 4969 7947 4093 2062 2248 2909 1563 1508 5268 3633 1863 1593 3084 3964 474 1624 3686 1846 2266 1071 1411 708 1691 1883 1781 1207 1329 3290 2030 722 1370 3177 3235 1766 1157 1697 2496 963 1215 1054 5038 900 1060
"ENSG00000013375" 5283 3038 2527 2155 6717 1311 3096 2516 5818 5356 4090 2485 4692 2804 3601 2085 7909 2721 3059 1731 5486 2168 485 2423 4071 3786 3086 1816 767 2071 1676 4941 1105 2729 1758 4284 1579 1443 1393 3668 1802 2574 1364 1124 2020 2007 2013 1627 9078 1354 1489
"ENSG00000013392" 565 361 524 165 822 244 572 198 835 580 776 392 586 323 553 173 680 357 567 152 635 290 144 227 582 728 303 155 80 353 96 333 144 258 125 345 150 178 116 411 167 401 113 110 184 317 327 247 557 105 93
"ENSG00000013441" 6869 4836 3800 5479 7527 4942 4391 6216 7575 11629 10874 9871 6826 4818 5802 3967 5581 7565 8549 6017 5569 4282 2351 9102 8112 8472 10509 2858 3526 3810 4068 4504 3461 3879 6318 4096 4555 3732 5732 3552 3961 3275 5082 2845 2684 4370 2967 3835 5902 3906 3818
"ENSG00000013503" 690 690 683 2665 1510 286 864 3074 1480 939 1274 4429 1165 436 923 2556 952 623 1018 2580 769 453 190 2814 879 1337 4217 220 187 486 1199 814 265 635 1538 713 394 368 1666 625 362 646 1675 172 326 620 478 527 1545 1305 1471
"ENSG00000013523" 1867 922 807 451 1002 576 934 625 1182 1046 1665 932 841 600 868 458 549 725 1262 624 812 627 399 452 843 1259 587 265 541 749 630 753 338 661 470 613 615 449 385 587 428 628 354 334 398 791 562 510 911 221 388
"ENSG00000013561" 2017 3247 3584 2463 4440 1637 3875 2639 3212 4049 3395 1880 2866 2494 3830 1689 2927 3346 2204 1631 2500 2477 336 2459 2160 2467 2054 712 767 1754 1434 1816 990 1798 1529 2664 1388 1073 1378 2171 1866 2460 1254 888 1566 2592 1758 1007 3548 964 1069
"ENSG00000013563" 456 366 275 403 598 152 358 590 933 727 518 548 343 313 305 328 629 271 246 498 487 434 59 617 543 313 663 302 216 342 811 631 307 463 906 1550 439 256 755 1000 651 636 718 277 584 449 504 370 1757 618 548
"ENSG00000013573" 1903 1213 452 626 475 385 250 406 1417 1141 1011 768 558 543 376 422 522 708 756 323 870 911 757 718 1210 807 661 689 651 494 1194 920 906 517 816 1150 953 475 710 1094 792 572 706 421 380 472 279 577 1214 402 495
"ENSG00000013583" 759 4641 462 416 433 2973 416 510 619 5543 533 1326 502 4263 392 422 135 4956 451 545 151 6898 67 519 295 238 1287 31 677 190 177 151 1987 178 210 264 2054 123 479 85 2601 165 342 1114 2509 234 188 158 256 257 310
"ENSG00000013588" 22261 2602 557 3591 5181 1627 942 3243 39170 8886 4780 10606 3295 2373 853 1621 43046 2966 950 3400 13646 4190 108 8949 21817 1963 8972 7473 734 788 4229 7466 787 889 590 14328 1051 248 9133 10912 2819 2811 1349 1620 3018 394 572 2640 30469 468 12071
"ENSG00000013619" 103 40 84 22 111 54 141 24 82 113 186 57 43 42 100 26 36 44 102 55 90 57 58 38 26 171 34 16 62 77 74 42 33 40 23 70 57 37 12 34 37 64 19 27 30 113 69 81 42 20 35
"ENSG00000013725" 247 286 177 156 219 318 114 232 102 793 814 72 115 184 91 84 59 194 174 195 188 441 109 299 223 198 393 12 132 35 393 84 72 87 243 88 149 56 25 75 206 232 27 207 116 58 78 91 299 90 226
"ENSG00000013810" 802 521 91 294 411 322 124 451 851 639 382 454 444 253 101 339 493 595 681 361 541 526 209 398 1131 238 576 248 255 101 976 537 211 161 434 540 247 63 283 368 373 174 352 181 279 119 94 340 967 166 487
"ENSG00000014123" 4982 5571 2511 6454 6023 1783 3556 8386 6711 6745 3899 6307 3933 3546 3149 6783 5780 4307 2201 5249 4259 3136 432 8662 2946 2931 8678 1169 898 1203 2883 3673 1216 2168 4168 3792 2116 1055 3383 3360 2460 2015 3994 1119 2096 1650 1591 1241 6168 2756 3540
"ENSG00000014138" 921 744 229 610 774 394 338 644 911 994 775 833 644 437 244 500 486 814 705 511 493 629 216 663 867 441 560 161 255 217 902 465 283 281 477 477 342 163 357 489 444 372 439 201 346 199 151 363 719 243 424
"ENSG00000014164" 811 321 177 455 529 492 281 559 880 682 806 894 456 306 197 599 804 564 713 639 447 655 539 457 1060 541 1081 344 278 238 607 337 292 188 365 529 442 255 339 638 547 399 375 167 252 182 149 247 589 210 465
"ENSG00000014216" 5897 5167 2628 31331 6882 2189 3420 47008 9414 9374 5602 30074 3724 3690 2706 29127 9357 5497 3097 28327 5399 5049 819 45818 9203 3149 50034 1791 1021 1274 12734 4691 1642 1766 20309 9917 1939 867 20731 7413 3696 3392 21013 1474 2957 1701 1700 3088 17473 13021 16773
"ENSG00000014257" 746 87 211 13648 713 40 206 14664 2877 97 587 14115 528 64 299 10815 2425 70 334 10235 538 112 30 9337 2831 302 17743 583 19 184 1107 1077 35 269 7419 1650 22 71 6875 698 42 343 4740 27 50 150 175 463 2540 5344 5405
"ENSG00000014641" 4648 7368 14457 8477 9186 2031 12384 7633 8292 10271 14779 6809 7214 6353 14402 5290 5102 6261 5760 4725 4815 4610 915 8601 4174 9294 6983 869 785 7609 3557 3600 1381 5020 4292 7830 2362 2997 3694 3389 3592 9509 3759 1253 3963 12027 5621 2400 8480 3600 3441
"ENSG00000014824" 7780 7230 6947 8185 10735 2522 7586 9414 11251 8341 7096 7196 7482 5568 7794 5991 7389 5217 3299 5216 7261 5012 582 10260 3858 4525 6905 1796 1115 2824 3323 5746 1603 3572 4383 7599 2569 1958 3960 5260 3117 4160 4128 1430 2805 4549 2863 2356 8830 3147 3045
"ENSG00000014914" 499 3344 156 244 755 4449 219 432 5003 6576 931 501 869 3668 133 229 5048 5726 838 323 1589 4781 493 404 3618 264 359 2314 2120 75 473 1394 4759 246 289 2413 2869 223 296 3791 4816 228 295 1289 2008 76 122 329 2160 134 303
"ENSG00000014919" 3348 3331 1784 2830 3887 1559 2328 4108 5583 5556 3251 3666 2990 2654 1996 2505 3939 3339 1890 2218 3151 3187 258 3343 3884 2151 3607 684 460 862 1342 1957 663 1115 2084 2456 925 600 1785 2333 1122 1707 1959 457 860 1122 909 886 3669 1211 1287
"ENSG00000015133" 5761 2354 1517 1558 3486 2248 1952 2322 7039 4296 4097 3791 2475 1700 1793 1643 7602 3428 3753 2477 4560 2676 2541 1464 6323 4001 2860 2672 1536 1218 2857 2388 1455 1100 1483 2957 1619 1054 1051 3229 1648 1837 1588 989 1366 1354 1134 1587 4584 1079 1636
"ENSG00000015153" 982 1294 876 786 1235 1097 989 1022 1637 1662 1537 1560 1302 1228 1061 932 1330 1848 1517 744 1028 1522 298 731 1490 1479 1513 598 695 912 786 1301 1058 898 573 760 970 719 549 903 1194 806 532 588 636 910 392 576 990 462 453
"ENSG00000015171" 5209 4608 4409 3934 6779 1818 5028 4973 7702 6900 5931 4170 5827 3087 4973 3372 4094 3480 3116 2836 3898 3461 764 3356 3372 4711 4312 1187 1310 1706 1698 3324 1361 2769 2128 3222 1843 1672 1767 2967 2038 2750 1908 1221 2435 3060 2953 2286 5368 1611 1836
"ENSG00000015285" 168 215 46 97 118 148 22 92 139 587 261 75 27 120 51 42 42 118 70 128 150 225 72 77 233 92 146 8 120 14 190 56 30 32 70 49 75 22 39 73 130 109 23 94 116 14 40 60 218 27 50
"ENSG00000015413" 11 4166 38 2 24 1578 72 2 18 15565 210 12 57 3353 162 6 37 4999 22 6 14 5569 24 8 0 56 0 4 1026 25 1 32 1066 24 3 252 1491 14 1 44 3094 59 3 813 1617 100 54 16 15 3 0
"ENSG00000015475" 1149 686 302 353 867 207 433 425 1073 1086 633 534 708 493 514 374 659 525 280 357 679 602 60 551 999 332 432 111 110 143 549 738 106 219 290 960 252 66 122 469 255 350 164 122 359 153 186 210 1300 165 251
"ENSG00000015479" 16561 16028 10293 16650 19491 5626 11372 20333 20023 19382 13874 18785 14464 11642 12429 15511 13449 12549 9278 13758 17337 11567 2267 18214 11906 10089 18371 3196 4159 4822 11118 12134 3753 7488 11476 12250 7088 4034 9941 9228 6558 7435 10137 3961 6981 6240 6614 6210 19711 7761 9239
"ENSG00000015520" 93 4698 26 160 66 6819 34 75 74 11803 237 177 58 3863 19 90 1585 14472 37 162 797 7965 27 182 1664 11 226 151 1623 10 8 726 5070 6 46 207 2455 3 76 1422 5385 12 227 1893 3967 12 5 25 352 57 26
"ENSG00000015532" 4503 722 5674 768 3406 454 6877 1430 1524 1159 11988 1452 3507 485 7556 614 863 725 6052 959 920 742 2337 760 1249 11821 1040 287 270 5828 783 625 234 3370 858 835 384 2133 591 648 461 7650 664 198 287 5037 3860 1580 1178 520 461
"ENSG00000015568" 2 0 0 0 0 0 2 1 1 1 1 0 0 0 0 0 0 0 2 1 0 0 0 3 1 1 0 2 1 2 2 0 0 1 0 1 1 0 1 1 0 1 1 0 0 0 1 0 0 0 0
"ENSG00000015592" 0 4 0 0 0 0 0 2 1 2 2 0 0 0 2 0 0 6 0 0 0 0 0 0 0 8 0 0 15 2 1 1 4 0 0 0 0 3 0 0 1 0 0 6 3 5 0 2 1 2 0
"ENSG00000015676" 4176 2299 1541 5430 3923 1381 1901 6217 4353 3789 3443 5577 2725 1684 1791 4162 3513 2505 2441 4040 2825 2184 754 5749 3600 2406 7155 1099 906 1285 2421 2021 1190 1317 3278 2258 1357 916 3606 2403 1665 1796 3568 830 1286 1309 1285 1708 4048 2297 3055
"ENSG00000016082" 217 208 1128 2 503 77 758 8 155 144 1234 13 458 139 777 0 422 146 869 2 46 142 266 4 191 1142 3 31 78 458 0 243 53 422 11 288 88 348 2 238 80 630 2 51 85 566 897 282 280 15 0
"ENSG00000016391" 2384 1260 760 94 1614 552 1046 91 3955 2198 2172 233 1853 869 1150 65 2522 2180 1494 78 1956 895 326 127 3546 1389 70 953 474 670 49 1282 465 729 39 694 618 526 60 1758 669 835 67 463 561 737 982 847 1597 68 55
"ENSG00000016402" 129 452 922 1007 1440 243 1031 766 3433 248 808 1304 1827 232 1075 870 2535 387 387 767 2042 303 45 1072 1082 731 1199 478 26 237 566 988 139 483 805 1088 171 237 610 891 149 333 399 69 135 289 782 330 1783 278 613
"ENSG00000016490" 156 107392 86 114 128 4224 212 116 286 136514 156 48 193 56482 118 119 8989 21026 128 113 3063 112833 106 134 298 9 32 21 3212 10 7 2921 7367 5 6 941 12635 23 20 3943 11237 13 11 2422 78584 17 5 6 33581 22 3
"ENSG00000016602" 505 193 136 83568 196 150 127 137626 94 30 35 100517 135 135 130 148635 332 231 235 66102 146 139 160 216900 46 13 187393 45 55 40 28295 1008 39 51 106918 79 43 49 54963 89 41 75 76199 27 12 9 14 5726 26338 78856 101036
"ENSG00000016864" 2207 1495 1096 974 1914 550 1228 1112 2464 2159 1852 1421 1430 941 1353 666 1707 1051 1107 1019 1765 1022 289 947 1468 1249 1343 493 306 652 598 1300 395 710 738 1069 621 462 598 1174 635 904 614 391 661 1000 699 643 1931 458 528
"ENSG00000017260" 7854 4055 3069 4478 8350 1926 3654 5949 8284 5552 5641 5971 6776 2822 3691 4669 7703 3686 3479 4406 5349 3574 747 4502 6733 3854 6357 1486 1155 1527 3605 6085 1340 2822 3872 4596 1951 1623 3024 4948 2221 2997 2912 1104 2075 2586 1867 2446 7796 2074 3508
"ENSG00000017427" 525 1144 186 81 459 353 74 24 451 2089 370 16 259 589 259 68 10 241 61 114 384 814 42 89 201 206 97 23 310 17 14 275 91 61 209 640 213 26 38 268 312 143 15 267 587 37 169 394 1200 25 68
"ENSG00000017483" 2174 519 649 366 164 66 663 474 81 712 369 732 123 238 494 255 18 281 227 125 47 311 71 172 45 344 360 12 66 70 38 94 45 216 292 28 165 95 200 69 178 172 353 139 320 283 547 169 500 36 386
"ENSG00000017797" 6916 2625 1762 11710 4727 877 2058 13086 8378 3789 3580 12584 3705 1693 1911 8021 5913 2175 2282 10168 4011 2156 355 14288 5067 2063 14395 1156 563 933 4966 2381 572 1383 5163 3342 861 627 4907 2407 1065 1472 5786 711 1283 1206 1139 1529 6848 3981 5883
"ENSG00000018189" 2740 1764 1571 4243 3611 1432 1955 4863 2071 2492 3469 9157 3081 1558 2124 4288 1476 2302 3469 3629 2029 1662 1284 4374 1585 3137 6208 947 1511 1784 2823 2170 1441 1781 3785 1447 1441 1333 3446 1557 1385 2030 3909 985 948 1767 1058 1848 2692 3055 2676
"ENSG00000018236" 183 307 74 774 143 27 84 8 249 396 118 1288 34 102 171 863 2 60 18 978 22 136 2 1122 2 24 1096 7 123 3 1157 307 19 29 425 308 55 33 692 81 57 46 467 75 109 35 120 389 709 140 583
"ENSG00000018280" 157 36 52 24 158 25 64 59 303 88 122 62 75 31 29 36 165 26 78 42 92 36 26 53 1573 69 149 24 21 43 401 54 16 25 22 71 12 21 27 46 29 32 26 7 13 16 18 25 120 19 17
"ENSG00000018408" 1821 815 1000 2953 1544 208 1025 5544 1890 1640 1784 4326 1242 832 1484 3118 305 402 833 5739 1565 527 280 3770 577 1359 6543 314 1057 601 1070 1735 176 1042 2220 1193 863 867 2365 884 488 1062 2149 681 594 1256 908 1600 2184 1494 2620
"ENSG00000018510" 7010 4225 2002 5119 6598 1156 2401 5768 9741 5385 3067 4829 5167 2742 2357 4697 8426 3280 2067 4259 6024 2872 335 5097 7484 1388 4331 1530 657 680 3703 6327 946 1998 3589 10703 1611 764 2259 5037 1897 1524 2556 1192 2324 1231 1239 1700 9693 2816 2601
"ENSG00000018607" 5 0 0 2 0 0 2 11 0 3 6 5 0 0 3 2 0 4 2 2 0 0 0 0 7 10 0 0 2 4 14 1 0 0 0 1 0 1 1 0 0 0 7 4 0 3 1 2 0 1 3
"ENSG00000018610" 1177 789 536 1297 1377 418 691 1299 1199 1092 851 1358 802 607 571 825 747 712 495 840 933 637 213 1388 817 567 1100 223 230 193 512 470 211 344 667 672 342 226 537 538 365 394 523 225 433 293 398 286 1137 453 559
"ENSG00000018625" 302 134 53 20 72 45 49 26 190 423 78 94 63 72 111 24 2 93 47 14 24 149 35 33 45 126 140 47 334 15 41 68 38 45 9 424 256 58 71 117 92 33 17 83 97 47 115 298 207 7 45
"ENSG00000018699" 1502 815 643 1418 827 244 723 1151 995 1120 1045 1196 754 490 761 1280 372 736 939 1138 709 501 303 999 680 914 1486 174 301 497 822 612 203 599 922 747 410 338 626 389 367 622 844 228 400 548 436 413 1236 607 958
"ENSG00000018869" 57 61 77 44 140 58 84 80 73 87 109 71 111 52 95 43 0 62 71 42 19 87 35 80 30 182 82 4 50 56 61 35 46 72 39 29 59 43 27 25 28 39 32 17 42 57 43 55 58 37 36
"ENSG00000019102" 13375 315 17615 3963 34797 76 20586 1924 12514 73 22283 2087 34025 149 18194 1457 17455 105 13214 2034 11342 221 3223 7458 16675 11040 4509 2924 53 6431 114 3290 78 8487 1067 5122 140 4825 634 6059 45 12463 1224 144 48 8250 8558 4004 10340 823 572
"ENSG00000019144" 2717 1508 754 384 2504 1576 1120 709 4010 3074 3807 754 1632 1229 1020 393 1634 1947 2815 570 1637 1660 2053 485 3097 3383 691 1416 3093 1154 869 1346 1186 1156 647 2088 1590 1160 566 2928 2141 1864 637 926 967 1105 913 1770 2402 399 450
"ENSG00000019169" 2 8 0 101 0 0 0 147 6 51 0 146 2 0 0 44 0 0 0 88 0 26 0 414 5 0 52 0 3 0 61 5 3 0 50 3 2 0 104 0 1 2 76 2 5 0 0 7 11 21 102
"ENSG00000019186" 8 0 6 56 6 4 0 138 40 1 4 26 0 0 2 66 0 1 0 557 6 2 4 280 1 6 43 4 1 0 540 29 6 0 189 1 0 1 41 1 0 1 27 2 1 5 0 8 70 17 128
"ENSG00000019485" 402 205 135 238 134 150 111 311 244 318 293 239 122 118 152 208 126 190 206 207 168 267 88 266 148 241 523 63 136 139 216 145 101 90 190 216 137 73 155 129 148 123 129 67 94 103 82 90 221 93 136
"ENSG00000019505" 68 3261 4230 16 890 290 2829 14 476 3158 4368 91 1149 2689 4344 6 663 1336 2465 6 1452 2621 353 41 5324 4051 57 355 239 2989 4 1907 582 2525 42 1667 959 934 9 1235 911 2302 4 432 2100 4057 1584 761 3886 97 1
"ENSG00000019549" 246 225 64 585 226 56 84 751 743 404 291 945 99 73 127 378 4 76 71 758 139 112 68 509 71 147 622 18 95 29 626 205 13 61 456 416 143 46 342 263 97 151 420 104 117 76 95 140 528 246 331
"ENSG00000019582" 17619 59874 3313 12112 20553 29922 3566 10983 11976 148973 93813 6192 8339 38989 4022 8759 7464 50196 1628 13691 24703 50414 544 10885 31601 4028 12438 934 13536 1741 37824 13099 14125 3040 11629 6368 16516 1282 4292 8744 34311 43835 4314 20303 31903 1373 4894 8403 56185 3718 8325
"ENSG00000019991" 534 236 80 37 331 77 76 10 1397 381 418 16 142 133 126 11 8 129 65 55 215 80 31 8 306 133 29 41 124 46 42 560 27 90 15 929 164 35 20 640 96 179 17 173 187 117 102 232 1367 13 15
"ENSG00000019995" 3223 1946 1664 4194 2925 1288 2020 5421 3135 3212 3075 5479 2621 1623 1906 3806 2101 2188 2330 3773 1949 1700 673 4431 2678 2286 6631 761 837 947 2325 1419 794 1106 2262 1229 916 776 3391 1221 1022 1215 3311 698 958 1332 1047 1144 3038 1742 2858
"ENSG00000020129" 1135 327 348 363 559 136 429 780 1038 427 840 1054 434 109 461 563 810 260 659 820 599 273 184 615 915 618 640 201 134 378 815 473 112 259 455 436 182 179 543 446 170 474 383 175 134 328 232 334 1075 307 509
"ENSG00000020181" 1064 554 221 70 442 176 237 46 1739 1461 1073 158 310 289 379 38 42 235 450 163 347 416 295 64 255 623 156 110 597 123 111 400 71 255 41 1059 442 218 49 775 375 461 38 354 459 285 649 944 1687 57 54
"ENSG00000020219" 4 0 21 0 2 4 6 0 0 0 30 0 6 0 24 0 8 0 42 2 11 1 6 2 8 31 1 0 1 2 0 0 2 1 0 0 0 0 0 0 0 1 1 0 1 2 0 0 0 0 0
"ENSG00000020256" 1162 614 284 589 742 418 420 974 1546 1252 848 1031 710 388 363 522 849 673 663 846 690 630 253 521 950 635 1069 286 175 264 564 448 289 272 471 683 351 242 391 578 365 399 451 168 272 212 156 261 714 200 385
"ENSG00000020426" 927 632 725 939 1031 369 710 847 764 591 713 885 814 596 835 652 482 645 753 546 822 484 205 967 628 697 915 212 213 333 498 635 240 458 455 457 326 296 364 334 278 403 365 194 303 460 403 358 857 347 351
"ENSG00000020577" 1017 651 452 89 566 353 358 116 850 1829 1041 342 300 449 526 52 157 476 478 82 883 548 219 149 684 655 91 176 515 376 100 368 198 293 64 713 407 234 80 560 381 396 106 308 405 496 333 571 464 43 56
"ENSG00000020633" 459 388 74 231 204 331 47 227 249 952 554 187 28 242 71 178 187 315 136 427 294 475 96 268 589 133 679 74 182 16 734 124 112 34 230 336 124 22 100 123 207 172 91 295 248 34 77 234 542 117 300
"ENSG00000020922" 1173 912 668 1225 1346 637 653 1271 1827 1376 1446 1669 1120 568 658 838 666 858 1089 904 1221 606 211 1237 1051 923 1303 421 554 674 1043 890 466 582 852 762 638 459 557 768 635 698 981 285 361 429 362 523 1157 515 820
"ENSG00000021300" 886 544 222 12 399 82 332 24 494 508 695 62 252 215 366 8 141 192 171 20 475 274 36 27 3234 398 71 60 58 79 12 591 56 198 23 164 125 74 13 199 87 369 3 70 128 197 276 164 1367 14 10
"ENSG00000021355" 13316 13768 7501 127263 18288 5919 8100 141349 43889 23140 11885 85471 9374 9914 5047 81623 43495 11763 4614 78999 9073 12118 576 153696 8280 3871 200498 6306 2123 1552 24971 16809 3304 4136 82815 21455 5535 2149 57120 15640 6981 5428 60591 2380 5965 1780 3327 6160 45169 47192 45743
"ENSG00000021461" 6 0 0 1 3 11 2 0 6 20 12 4 1 5 3 2 10 7 2 0 0 10 0 0 23 4 0 1 11 6 0 1 5 6 6 0 6 2 0 6 6 0 4 3 0 5 0 0 5 0 0
"ENSG00000021488" 49 3959 16 22 12 1886 18 18 1440 10250 231 20 17 2812 10 7 394 4725 9 6 113 3767 16 5 22 17 32 200 605 16 13 231 1395 2 3 213 2041 7 11 1255 3552 9 14 1305 2005 5 3 4 452 5 3
"ENSG00000021574" 2533 2574 1246 2858 2552 1209 1255 3873 3246 3384 1655 2552 1971 2234 1360 2452 2609 2203 968 2690 1876 2223 74 3375 1616 799 2842 467 530 405 1412 1683 745 855 1789 2511 1044 405 1404 1444 1454 832 1490 629 1297 590 725 606 2890 1252 1553
"ENSG00000021645" 70 174 27 30 111 91 32 9 137 275 104 45 61 89 62 10 8 203 55 5 26 141 16 12 28 87 40 73 304 15 20 208 61 42 2 90 157 49 3 67 58 33 7 79 51 57 50 145 141 10 15
"ENSG00000021762" 979 394 301 508 532 264 377 870 2846 993 1075 901 308 269 268 525 914 378 564 663 1214 314 320 718 1959 568 785 287 519 328 661 1190 183 346 611 1222 359 253 543 1557 323 443 475 178 205 273 248 371 1918 291 371
"ENSG00000021776" 6009 3770 2043 4470 5071 1905 2536 5303 8032 6569 4678 6865 4376 2705 2452 5256 4536 3564 3160 4799 3765 3029 699 5545 4683 3293 7747 1121 1190 1564 3546 3426 1492 2074 3639 3101 2036 1194 2913 3057 2213 2206 3263 1177 1997 1883 1350 1809 5255 2460 3898
"ENSG00000021826" 2091 79996 97 797 196 22052 280 687 79107 143350 8456 480 284 43373 144 691 10732 61052 151 404 31369 70486 122 963 249 79 361 815 9629 56 56 14929 21476 69 485 16080 28572 55 541 31807 38690 72 669 13332 47372 72 45 84 6624 199 405
"ENSG00000021852" 0 2 0 0 0 4 0 0 0 9 1 0 0 5 0 0 0 0 2 0 6 0 1 0 0 0 0 0 2 0 7 2 2 1 0 0 4 0 2 0 2 20 0 0 2 3 0 0 0 1 0
"ENSG00000022267" 2901 2019 1163 140 2216 375 870 98 4410 6883 2687 167 1771 1202 1880 46 90 822 909 189 568 1263 363 126 437 1235 110 178 1670 217 195 1218 232 684 76 3472 1472 715 86 1434 850 859 124 1107 1448 692 2086 3581 3630 96 75
"ENSG00000022277" 3118 1974 1279 3776 2651 693 1500 3412 3706 3593 2078 3455 1883 1543 1382 2389 2252 1671 865 2151 1744 1653 235 4469 2069 1076 3448 417 384 381 1143 1062 472 709 1735 1852 665 353 1677 1404 1062 911 1806 662 1350 886 1088 819 4280 1592 2267
"ENSG00000022355" 0 58 152 0 33 7 86 0 0 22 99 0 46 30 131 0 0 20 22 0 0 46 2 0 2 40 0 1 20 5 0 0 16 3 0 0 19 7 0 0 7 30 0 3 17 74 80 2 0 2 0
"ENSG00000022556" 1645 317 9 1370 63 0 16 9 2575 781 826 3429 26 107 112 124 3400 494 1025 2059 30 563 67 2423 17 449 1482 3 156 630 1668 406 84 311 1733 1111 410 244 1954 1129 452 651 1360 231 15 473 3 657 16 1809 8
"ENSG00000022567" 4206 635 1369 424 4716 342 1891 507 4410 1203 3571 528 5485 420 1589 851 4597 613 4098 377 2517 590 989 1004 6517 1742 629 1282 250 700 429 2194 281 1370 1152 1894 316 872 225 1401 510 1635 352 262 443 857 829 1591 2942 184 457
"ENSG00000022840" 2551 3983 3694 10893 4722 2545 4117 12564 6636 6322 6117 12783 4447 3358 4407 9458 7022 5218 5143 8977 4268 4794 1134 16985 6115 6045 15824 1759 1290 2707 3560 3275 2206 2658 5609 3669 2084 1710 7167 4002 2760 3421 7241 1550 2679 3968 2197 2550 7128 3849 6694
"ENSG00000022976" 884 709 456 541 611 527 466 609 815 1024 937 755 640 447 504 403 518 708 825 422 546 664 296 449 545 790 783 354 361 334 494 338 395 228 438 374 398 226 327 383 396 373 311 203 143 310 202 308 342 226 174
"ENSG00000023041" 2896 4950 1253 2004 3371 2656 1537 2771 3840 6946 2451 2034 2403 3927 1426 1811 2616 5146 1631 2009 2132 3363 304 3599 2402 1483 2546 679 1060 780 1512 1592 1823 964 1852 2088 2087 580 1301 1857 3020 1103 1320 1300 2518 762 689 837 2724 973 1298
"ENSG00000023171" 5474 9187 2199 52 4467 5807 2586 114 5541 16602 4609 132 3681 5757 2413 42 2375 7818 2852 63 1164 13845 625 71 1765 3165 152 962 2521 1350 333 1561 3730 1238 84 1304 5379 1391 25 2373 11301 1853 34 2434 5237 1965 1738 1520 1576 110 51
"ENSG00000023191" 2477 2623 1379 12476 2928 882 1664 15478 4772 3870 2891 12667 2164 1703 1370 9880 3329 1825 1456 8742 2656 2541 487 13829 3458 1674 14426 669 544 757 4422 1936 540 1036 6962 2994 982 541 7955 2323 1308 1493 6668 638 1459 919 1186 1305 6170 5138 5500
"ENSG00000023228" 11287 16296 13483 11194 14619 7231 15202 17397 20141 28315 18544 13619 12790 13322 17019 10597 12196 16421 10020 9917 8555 13323 2172 13173 4466 17106 13461 2557 2881 10156 5897 7026 5003 10160 8331 15076 7065 5273 7451 9123 11449 12129 6889 4362 10142 17560 6634 5296 14194 6051 6814
"ENSG00000023287" 5634 6413 5519 13749 6381 4983 5449 15316 6823 10943 6806 13483 5006 6330 5447 9376 6165 8112 5242 8900 5073 5479 1034 18196 4734 5311 18187 2037 2186 2654 3348 4122 2723 3436 7027 3678 3325 2367 7484 3323 3953 3191 7042 2592 4133 3916 3006 2585 7492 5224 6280
"ENSG00000023318" 5405 4252 3312 4475 6447 1927 3836 4887 7302 6766 5355 5182 5219 3258 3774 4225 6396 4329 3022 4288 3576 3576 592 4360 4757 4335 6649 1146 887 1605 2775 4140 1321 2421 2524 3085 1656 1334 2046 3079 2312 2570 2527 1153 2327 2359 1766 1406 6483 1843 2687
"ENSG00000023330" 2787 2801 1808 2289 4608 1593 2079 2913 10031 7448 4185 3414 2949 2108 2225 2607 7286 3569 1916 2141 2772 3094 426 4274 7435 3933 5772 1392 687 1100 1901 1755 1258 1204 2010 4748 1078 611 1337 2719 2630 2435 1707 1668 2542 2010 1254 1162 5693 1212 1546
"ENSG00000023445" 4410 3256 4216 929 13619 5601 3242 945 930 12519 29443 839 6076 2895 2976 627 6510 3709 2487 2384 19964 2829 362 2284 26226 2184 771 804 1189 555 4666 3423 1473 1826 958 8870 731 1039 307 3680 1637 16485 567 1599 1805 1224 3002 2132 17222 423 591
"ENSG00000023516" 7571 4390 2964 5030 7372 2900 3910 6731 10561 6071 6509 8923 6555 3348 4303 5935 6338 4363 5687 4746 3588 4048 1262 5017 7557 4794 7627 2098 2115 2862 4242 5547 2378 3709 4288 3792 2860 2338 3169 4044 2575 3309 3115 1653 2608 3557 2328 3347 5603 2795 4056
"ENSG00000023572" 415 400 378 725 449 119 297 652 921 714 385 474 339 401 406 449 574 369 192 433 356 302 13 654 342 253 510 104 65 137 220 292 104 162 280 554 156 62 320 398 184 203 300 76 229 184 162 123 724 190 239
"ENSG00000023608" 249 212 123 451 172 141 163 560 282 342 169 418 139 180 155 183 170 260 206 294 232 240 41 368 149 142 343 29 80 67 201 192 89 68 275 160 119 65 223 116 143 83 179 53 129 90 117 99 284 148 160
"ENSG00000023697" 1466 2921 1317 3798 2343 1500 1355 3958 3301 4880 1525 2882 1595 2240 1187 2322 2858 3815 727 2048 1846 2580 104 4224 1554 815 3027 641 588 457 1393 1271 917 581 1886 2129 1161 329 1749 1793 1848 783 1859 559 1384 529 526 443 2778 1064 1524
"ENSG00000023734" 4212 2368 1820 5107 3314 665 2400 5376 4203 3111 2520 3373 2632 1741 2558 4068 2995 1992 1229 3458 2379 1951 234 4640 1845 1835 4022 424 298 721 2775 2715 413 1271 2735 2567 892 613 2189 1815 1035 1526 2418 677 1497 1714 1257 1150 5370 1810 3774
"ENSG00000023839" 90 8608 51 21 67 9444 55 48 447 19729 429 99 89 6006 40 32 176 9825 106 42 97 5581 67 60 121 78 34 78 2782 54 54 91 8115 31 29 30 5207 41 27 553 8540 54 36 3136 8083 43 20 38 311 23 21
"ENSG00000023892" 1397 493 451 1019 1125 392 449 1377 793 1093 1339 1559 748 339 368 818 562 454 706 986 635 480 672 1002 1156 684 1792 257 318 228 1054 337 169 338 846 445 255 206 751 389 324 466 771 216 235 221 340 298 842 521 566
"ENSG00000023902" 618 605 165 293 516 332 144 203 612 1254 744 204 215 348 226 151 118 424 213 246 350 535 190 299 455 497 291 85 522 86 439 282 192 124 247 400 301 113 101 315 351 356 104 332 357 117 219 424 900 104 216
"ENSG00000023909" 1372 4794 817 2252 1314 2963 704 2181 1005 8216 1024 1732 1215 3878 1036 1081 1109 4751 656 992 1252 4911 72 2436 1167 599 2170 219 722 356 551 966 1132 573 1061 739 1044 249 829 872 2324 581 978 904 2045 567 481 387 2383 1023 1422
"ENSG00000024048" 8161 8070 4328 5386 8206 7094 5415 7180 14608 14848 11039 8325 6870 6417 4977 5373 14057 10216 6900 4569 6919 8029 1992 5273 8882 6556 9557 3871 3462 3323 4298 6093 4749 4181 4565 7096 5162 2810 3844 7032 6970 4776 3584 3623 4858 3881 2951 2882 9660 3445 3933
"ENSG00000024422" 1224 455 92 560 880 108 108 975 1769 1129 766 1085 267 187 205 825 479 171 376 1021 814 394 246 645 705 400 1278 220 434 96 1489 496 61 151 498 910 363 107 499 524 289 328 450 274 362 186 204 819 1045 279 607
"ENSG00000024526" 825 1028 138 1388 958 94 261 1455 1128 718 252 830 703 466 127 669 507 817 351 765 803 406 32 1249 594 124 935 117 52 31 1410 1078 74 242 1045 1669 300 63 619 368 262 133 828 127 432 51 117 282 1689 441 631
"ENSG00000024862" 822 988 1128 1100 896 507 934 925 957 1684 963 861 725 657 837 399 660 919 441 415 647 945 49 1538 445 588 1002 140 216 387 262 451 296 447 390 534 352 232 529 575 612 491 609 225 498 587 522 264 834 241 461
"ENSG00000025039" 382 348 89 6906 219 96 133 8133 159 556 185 6864 138 154 154 5577 60 74 40 4710 180 177 18 6417 14 71 9114 17 82 18 1842 183 35 59 3084 60 130 17 2922 103 59 79 2853 85 151 47 203 316 1535 3717 3494
"ENSG00000025156" 997 609 601 676 885 178 527 473 774 796 826 632 691 378 666 289 282 418 437 350 481 443 142 427 481 441 338 106 140 333 329 323 143 334 296 277 296 235 226 271 254 333 273 125 214 319 336 265 536 180 202
"ENSG00000025293" 2545 1360 1076 1891 2174 845 1294 2244 2065 2327 1901 2790 1723 997 1332 1644 1618 1254 1546 1876 1755 1319 522 1885 2248 1575 3290 406 764 686 1685 1387 490 860 1191 1050 757 597 999 1066 667 1307 1078 564 673 864 812 1094 1832 843 1185
"ENSG00000025423" 107 95 105 16 114 12 46 40 194 106 120 27 50 42 130 31 3 42 62 16 22 22 41 39 17 103 36 8 88 17 24 110 17 44 20 157 86 85 16 67 54 48 16 59 54 35 154 141 210 17 21
"ENSG00000025434" 1332 2455 320 157 1259 1311 499 215 3658 4066 1103 199 1100 1880 483 97 2381 2223 723 135 1348 2277 296 240 1009 646 232 818 702 176 266 633 1196 247 129 1081 1223 210 117 1324 1911 371 131 426 1423 216 271 233 1405 67 102
"ENSG00000025708" 961 979 118 1495 817 598 326 1293 1015 1500 1806 1375 274 697 170 921 1551 908 401 1751 1214 1360 247 1850 1877 266 1596 234 299 39 11165 588 368 102 2474 532 213 84 675 520 513 604 607 915 973 94 165 375 3827 683 3826
"ENSG00000025770" 1483 999 624 1443 1619 482 818 1644 1419 1379 1123 1386 1176 756 728 1054 1241 791 938 889 1162 1086 379 1436 1014 603 1421 331 309 365 984 683 324 421 993 1025 484 294 900 701 576 517 876 225 497 359 443 434 1544 525 792
"ENSG00000025772" 1405 686 411 742 822 145 489 731 1117 1012 730 718 701 416 519 645 579 456 349 594 628 440 81 1113 976 662 704 135 91 201 534 483 134 282 429 497 185 131 362 410 265 415 351 156 332 339 278 309 1383 339 460
"ENSG00000025796" 4943 2565 2428 1602 3624 1448 3270 2001 4556 2986 3854 3550 4168 2030 3170 2619 4298 2962 3319 2230 3201 2374 594 1175 3483 4709 3209 972 857 1669 2349 3914 1201 2825 1370 1922 1564 1455 1006 2229 1440 2065 1048 837 1286 2569 1517 1750 2838 870 1538
"ENSG00000025800" 6459 4156 3296 8345 7300 1387 4099 10131 9815 6948 6566 9637 5988 3031 3484 7873 7381 3449 2983 6883 5779 3665 411 9009 6918 3978 11139 1157 875 1452 4729 3760 1061 2300 4993 4033 1490 1106 4570 3794 2150 3359 4375 1301 2612 2920 2566 2658 10415 3936 5858
"ENSG00000026025" 5441 2940 1316 1821 4088 582 1209 1191 9138 9918 4752 1025 1622 1634 1654 786 356 1061 914 2119 3533 1993 424 1884 1537 1505 1844 1078 3383 977 3033 4659 537 2383 1578 9900 3067 1621 1557 5442 3027 3812 1114 2897 4248 1878 3364 5405 14360 1140 1515
"ENSG00000026036" 342 70 39 63 125 156 50 22 207 127 218 135 84 66 42 36 243 166 383 45 150 116 124 51 723 217 95 40 56 98 122 88 92 39 74 74 69 70 44 108 107 106 52 91 74 98 58 143 283 67 140
"ENSG00000026103" 674 989 106 1237 706 355 94 1613 2025 1661 608 1491 249 668 151 903 1412 843 161 1161 960 658 65 1233 1272 174 1176 312 354 66 960 1338 287 81 1051 1126 461 45 672 763 768 253 636 353 472 89 73 360 1889 643 624
"ENSG00000026297" 1718 840 680 294 2999 598 1642 685 3863 2208 2396 1274 2525 656 1052 371 3873 770 1565 407 2230 903 302 351 4501 1255 567 518 370 489 339 655 285 571 261 867 424 527 264 845 638 982 299 385 666 623 1273 1172 2977 328 380
"ENSG00000026508" 11856 5688 941 17598 3641 1657 1059 24094 18956 6795 4798 43350 1741 2945 1569 23655 7104 3544 833 32994 19439 3351 537 15023 17917 1530 29820 3068 1919 493 24363 13064 1174 1021 20675 6288 3138 590 13825 6723 2067 2372 13712 1970 2346 823 1454 4289 20323 11752 20225
"ENSG00000026559" 11 11 2 255 5 54 0 293 14 77 2 314 1 22 0 214 6 138 0 221 7 132 2 294 6 5 418 1 6 1 115 0 20 1 138 5 45 1 153 2 33 6 258 16 5 9 5 8 18 168 117
"ENSG00000026652" 499 186 132 279 373 173 151 465 649 421 515 842 227 120 174 588 223 279 313 675 567 169 97 838 1373 498 747 109 188 127 947 647 81 111 479 377 137 64 620 246 101 245 300 182 103 133 112 393 1041 239 857
"ENSG00000026751" 628 1053 117 413 738 589 96 483 151 1771 671 578 188 437 77 334 50 544 88 362 515 1254 53 350 591 138 813 19 344 33 536 422 266 166 299 97 514 49 545 375 426 347 590 805 695 54 281 500 1630 246 403
"ENSG00000026950" 2119 2666 807 622 2666 1580 737 799 2975 4365 9133 741 1399 1655 949 423 4647 2541 1502 666 4451 2426 697 647 1624 1286 966 1285 1639 498 2275 1465 1130 795 720 1694 1354 490 428 1738 1881 2293 405 1703 1470 433 931 858 4788 335 625
"ENSG00000027001" 884 772 599 1221 1063 238 771 1810 2372 1251 1103 1193 749 580 674 1029 1044 620 756 1052 571 463 134 1330 856 875 1384 212 148 472 780 816 192 436 872 1081 339 282 760 674 364 658 894 159 418 602 331 350 1499 566 777
"ENSG00000027075" 1132 1531 469 7211 634 1101 450 8537 939 2994 1870 8482 303 952 407 5567 258 1217 659 5141 973 1664 453 10725 955 901 11558 277 1030 342 2676 732 676 384 3383 713 926 300 3291 499 1037 628 4779 1011 823 438 301 622 2051 2823 4112
"ENSG00000027644" 3 0 46 2 32 0 178 1 30 0 274 0 39 0 153 0 33 0 250 2 10 0 159 1 3 407 6 15 6 151 5 17 6 37 2 2 1 87 0 16 1 56 0 4 2 115 100 32 9 6 1
"ENSG00000027697" 5326 7919 1951 4199 4664 6137 2055 3332 8951 12192 3027 3046 2499 5477 1845 2248 8209 8078 1093 3902 5372 6199 198 3647 6998 1206 3674 1284 1248 596 3863 3402 2254 1293 3247 4440 2517 575 1428 3512 4121 1523 1539 1999 4551 1079 1160 887 8873 1410 2366
"ENSG00000027847" 769 599 423 498 845 298 593 567 736 1012 870 503 690 408 465 312 829 481 647 453 838 498 191 478 1245 527 630 192 214 312 413 574 319 306 440 746 376 188 387 680 446 372 330 191 317 287 280 303 1144 231 269
"ENSG00000027869" 310 124 20 48 91 101 27 48 127 191 152 17 19 51 25 23 66 120 58 97 116 176 60 31 131 64 61 21 62 20 142 41 53 26 39 58 67 16 14 35 84 80 17 59 51 13 23 27 91 11 49
"ENSG00000028116" 874 530 563 1421 986 309 714 1535 798 926 1047 1664 733 474 669 1354 463 542 700 1551 652 370 108 1624 851 643 1461 189 272 458 1477 846 269 605 1498 1177 394 416 1053 456 480 679 1152 229 348 435 382 389 1444 726 1167
"ENSG00000028137" 2809 1734 237 193 1270 1066 561 266 2916 4628 1500 166 624 1244 249 93 2653 1148 466 498 1188 2076 160 208 3801 460 410 504 516 115 891 1019 659 322 317 1286 586 147 112 1484 1728 683 105 938 1551 161 214 472 2880 96 182
"ENSG00000028203" 2843 2450 1809 4812 2873 1587 1814 5251 5770 3596 2929 6255 1826 1813 1730 3914 4427 2730 1909 3689 4233 2012 451 4422 3507 1997 5251 1523 1162 982 2878 3101 1194 1130 2700 3388 1391 768 2942 3257 1655 1123 2936 728 1131 1044 1055 1115 5561 1892 2269
"ENSG00000028277" 232 169 28 24 100 115 28 41 111 288 156 40 54 115 29 15 110 133 61 80 110 140 64 49 232 111 74 22 108 31 78 39 71 24 31 60 82 28 23 105 92 73 24 86 55 24 34 91 149 27 28
"ENSG00000028310" 3673 927 625 1004 1465 839 825 1060 2286 1245 1597 1542 1179 635 756 970 1778 1266 1780 1039 1379 1079 943 971 2783 1351 1378 1127 750 658 1318 1110 729 596 1097 1247 626 478 799 1289 953 900 957 395 539 581 451 720 1750 486 829
"ENSG00000028528" 3844 2917 2001 2894 3570 1860 2794 3967 4227 4069 4753 5540 3822 2316 2843 2631 3101 3269 3447 2791 2241 3371 858 3527 5250 3945 5634 1089 1274 1941 2010 2330 1477 1880 2143 2193 1878 1310 1842 2200 2034 2404 1983 1143 1831 3159 1785 2317 3715 1666 2957
"ENSG00000028839" 883 867 1270 779 1147 522 1354 754 966 1259 1719 576 924 888 1540 519 719 946 847 510 686 951 103 629 760 1266 758 135 228 208 402 562 255 367 470 596 355 228 306 518 420 395 339 192 337 239 339 231 1059 294 381
"ENSG00000029153" 3611 576 1594 18257 5334 94 2053 16197 3164 312 2176 13808 4364 478 1436 13495 4418 322 2468 14736 2664 317 215 24043 4093 835 20249 621 81 540 8443 3098 91 1203 9292 2317 160 660 8868 1612 185 1269 8481 128 236 581 844 1319 5532 5441 6498
"ENSG00000029363" 14762 9871 5808 13401 14684 4412 7082 16563 18760 14345 11859 17648 10176 6788 6579 13468 13381 9843 7924 12394 11673 6595 1567 14992 9381 8085 16489 2582 2891 3640 7776 9230 3440 5378 8952 8985 5283 3268 7698 8359 5093 5895 8580 2778 4934 5024 4177 4757 14789 6590 7628
"ENSG00000029364" 10791 9709 5990 8754 10182 3532 7648 9721 15743 16167 9171 8642 8717 7728 7030 7444 11128 8820 4361 6707 7781 7999 467 9232 8898 6062 10106 2056 1451 2538 4453 6457 2293 4560 4954 7135 3637 1955 4148 6636 5318 4367 4041 2841 6146 5321 4659 2969 14727 4240 5271
"ENSG00000029534" 139 88 59 10 214 83 84 15 386 84 218 18 126 65 47 15 148 112 58 169 150 153 25 44 191 44 14 69 21 34 109 607 18 64 63 168 14 27 75 53 12 75 7 15 13 56 128 165 977 105 67
"ENSG00000029559" 0 0 0 0 0 0 0 0 0 0 4 0 0 0 0 0 0 0 0 0 0 0 0 0 3 12 0 0 3 0 0 0 1 0 0 0 0 0 0 0 1 0 0 0 0 3 0 0 0 0 0
"ENSG00000029639" 647 412 301 452 819 355 421 617 810 662 621 835 575 350 396 498 519 531 750 425 526 373 117 355 598 596 639 207 162 311 429 642 190 350 458 411 312 287 355 452 351 319 353 117 193 228 177 231 679 205 262
"ENSG00000029725" 3061 3244 1890 2849 3910 2234 2189 2738 5456 5060 3401 2831 2991 2518 2419 2189 4087 3264 2828 1960 2330 2721 553 2487 1743 2449 2768 1136 1239 1307 1985 3131 1387 1726 1896 2155 1708 965 1248 2340 1787 1839 1529 1205 1759 1500 1158 1465 4040 1059 1628
"ENSG00000029993" 1035 1170 267 1256 871 144 284 1123 1159 1110 416 798 546 655 317 814 627 519 212 747 790 541 10 986 713 235 780 108 79 67 758 688 70 179 710 1227 246 65 456 516 304 390 539 133 491 153 276 251 1875 368 670
"ENSG00000030066" 4203 2543 878 2039 2212 1412 1306 2704 3044 3397 2620 3209 2133 1608 1369 2163 2089 2719 2395 1853 1874 2446 577 1762 2121 1855 3081 687 890 1039 2389 2282 1014 1223 1909 1711 1507 871 1242 1501 1569 1377 1432 816 1692 1164 864 1365 3108 1239 2018
"ENSG00000030110" 1077 2252 357 889 1769 949 480 1056 2733 2729 1063 663 1253 1813 506 1046 4390 2339 549 1068 2354 2488 137 1752 2687 410 871 562 338 200 1348 1048 565 227 800 2532 747 112 565 1954 1361 678 577 466 805 136 248 359 2399 199 291
"ENSG00000030304" 231 196 40 18 167 155 53 6 201 494 211 40 104 109 84 23 40 167 131 12 34 134 60 14 67 153 51 4 102 22 2 84 27 53 6 94 93 19 0 35 51 79 1 89 97 35 58 133 124 6 7
"ENSG00000030419" 1631 717 724 22230 5069 335 1262 27647 2519 575 1745 25202 3841 440 1077 28125 4085 661 1330 17546 2774 662 322 31018 2366 875 41743 1050 173 502 8332 2075 272 1271 17184 1494 306 549 11444 1606 298 1283 13396 224 272 581 566 2077 7219 12681 15724
"ENSG00000030582" 9369 4760 1571 27260 7141 2293 2808 43175 14279 11578 5765 30970 6118 3781 1824 29739 14854 4647 2079 25411 6227 5650 392 27800 10942 2213 51329 2011 1216 836 10152 3948 1511 1649 18429 5457 2024 728 22502 7429 3147 2764 18582 1376 3314 1095 1848 3263 14746 13239 20019
"ENSG00000031003" 2155 1875 1399 1242 3157 1579 1581 1679 2961 2640 2548 2307 2236 1431 1979 1030 2477 2174 2410 1180 2320 1966 644 1115 2566 2147 2099 1109 1159 1210 1542 2579 1133 1432 1206 1742 1489 1014 797 1982 1465 1772 1027 1025 1095 1256 1049 1677 2576 756 894
"ENSG00000031081" 1484 850 298 1707 807 402 360 1922 2129 2142 1540 2360 451 621 342 1221 264 465 620 1598 744 672 330 1322 762 841 1521 265 1061 284 566 698 243 422 810 1002 721 326 1049 909 603 729 1120 521 587 482 269 709 1307 530 605
"ENSG00000031691" 405 333 281 786 408 92 286 501 362 251 321 234 252 215 223 247 166 193 128 215 259 121 18 894 173 115 208 51 36 90 208 247 67 117 392 229 88 89 170 104 82 99 131 41 68 121 105 94 329 181 129
"ENSG00000031698" 3708 3665 2583 6213 4654 1116 3535 6963 6902 6210 4272 6690 3706 2516 3054 6209 3843 2699 1814 6396 3130 2780 560 6487 3388 2963 5660 653 783 797 3694 2064 889 1505 3848 3708 1425 819 4072 2789 1779 1944 3798 851 2123 1490 2189 1304 7460 2944 3615
"ENSG00000031823" 1948 1249 733 1153 1581 696 911 1388 2633 2400 2106 1765 1278 864 930 993 1342 1311 1383 1288 1246 1396 446 1350 2000 1468 1999 524 567 626 1044 849 660 633 967 1033 712 414 797 1131 942 985 828 362 628 576 619 720 1969 541 871
"ENSG00000032219" 2433 1824 990 1637 2934 2145 1292 2077 2785 2470 2638 3287 2692 1649 1426 1724 2883 2852 2810 1889 1816 1902 1015 2730 2822 2300 3389 1392 1265 1035 1326 1840 1559 1476 1421 1572 1547 1059 1224 1721 1450 1074 1408 745 858 962 695 1186 1648 830 1393
"ENSG00000032389" 1373 1030 509 1599 1531 497 559 1433 1825 1114 866 1485 843 552 452 1056 1314 737 683 968 1194 709 186 1537 2195 542 1872 352 255 248 890 852 322 277 818 2096 368 176 817 803 572 409 690 296 434 304 262 338 1769 741 659
"ENSG00000032444" 1464 2265 685 2668 1366 1461 790 3830 2632 3979 1630 2241 957 1841 607 2226 2470 2783 1242 2045 1537 3185 662 5209 2559 850 4664 691 822 449 1299 965 1018 523 1542 1663 1146 337 1326 1941 1939 786 1526 710 1380 482 485 688 2600 1097 1493
"ENSG00000032742" 949 1030 407 387 1260 869 673 542 2020 1509 961 415 707 920 567 244 1196 1348 892 424 828 923 207 436 727 604 460 446 386 369 390 1094 672 402 324 1263 678 284 212 972 758 427 257 249 474 235 243 324 927 150 185
"ENSG00000033011" 1019 597 461 340 1083 218 628 530 1842 857 833 467 924 312 638 408 913 460 574 303 849 567 103 483 843 634 446 219 176 364 504 1059 235 528 449 1299 399 322 379 1042 471 672 395 219 485 504 630 474 2434 292 469
"ENSG00000033030" 1384 1584 867 1793 2149 926 1180 2221 2243 2291 1878 2073 1721 1171 891 1611 1976 1744 1753 1628 1426 1157 421 2121 1502 1120 2574 687 656 520 1477 1050 694 739 1504 1130 780 501 1151 1167 1039 785 1227 479 763 649 617 668 1967 803 1193
"ENSG00000033050" 2041 1048 733 1999 1255 447 879 2248 2522 2202 1333 2447 965 819 759 2086 1028 760 676 2361 1267 864 185 1981 1334 925 1770 310 414 466 2060 981 295 480 1521 1128 483 276 1217 882 600 723 1256 312 630 493 499 547 2302 799 1302
"ENSG00000033100" 3003 1557 875 781 2639 1005 1366 958 3464 2084 2835 1351 2146 985 1029 1020 2945 1371 1994 1096 1984 1532 635 726 3182 1690 1252 839 487 832 1401 1785 884 932 987 1717 891 579 694 2046 1125 1426 761 813 899 828 854 1187 4032 560 889
"ENSG00000033122" 169 100 48 57 79 99 38 69 86 190 144 259 76 104 65 79 78 185 100 107 81 96 48 72 101 124 85 2 164 4 1 2 17 2 9 6 33 26 16 1 21 8 35 16 13 23 30 13 16 60 10
"ENSG00000033170" 7396 4226 4763 405 9217 1886 5232 453 6511 5015 6306 424 7230 1908 4774 199 6352 3864 4794 372 3677 2973 1149 389 4843 6025 687 1755 1144 2818 499 4336 1134 3885 432 4234 2033 2234 243 2609 2072 4850 294 1291 1947 3459 3564 2819 6589 298 204
"ENSG00000033178" 6995 5221 1820 10492 7505 3184 2665 14079 9065 8226 5605 10584 5089 3879 2483 10328 9903 5481 3732 14931 6759 4227 706 19474 9333 2902 16009 2769 1684 1449 14397 5808 2618 2534 10132 5300 2811 1523 6851 4694 3556 2765 7349 1654 2735 1384 1273 2015 11030 5042 7955
"ENSG00000033327" 2329 2694 1103 3291 1209 1114 944 4123 1821 4777 2417 4416 846 2027 1014 2436 937 1865 967 2517 1224 2592 339 2926 1021 1268 4243 318 848 452 449 552 864 601 1518 900 1329 323 2125 1021 1334 760 2051 718 1286 736 805 726 1536 1028 1419
"ENSG00000033627" 4131 4345 976 2602 3106 3858 1341 4001 6437 8469 3523 5052 2992 3853 1399 3418 8097 6408 2825 3443 3034 5308 721 2845 8710 2151 4367 3219 1746 769 2617 2390 3587 1211 2323 3150 2828 830 2251 4764 4495 1213 2204 2231 3532 1192 1154 1512 5486 1836 3049
"ENSG00000033800" 3209 2079 1412 2741 2937 1225 1777 3103 5623 4486 3826 4174 2866 1865 1611 3311 4092 2597 2319 2781 2284 1785 601 3325 6618 2378 7029 1435 1062 935 1662 1828 1307 1310 1880 1962 1352 999 2029 2328 1819 1419 2503 578 1033 960 865 942 2436 1203 1400
"ENSG00000033867" 3399 37588 1205 1408 1519 48335 1286 2550 11217 75594 3622 3104 1256 44266 1221 2017 5561 81451 1347 1928 2849 39712 361 2041 1834 1693 1734 1745 7746 565 3802 3454 34870 843 1825 2309 27326 622 1085 6651 51308 1065 1043 11347 24382 808 939 1241 4843 921 1241
"ENSG00000034053" 150 206 85 36 64 116 23 28 274 502 352 40 48 76 59 10 21 68 82 41 51 195 126 12 30 99 12 12 147 20 58 72 33 36 15 120 74 29 19 68 85 76 14 79 69 40 74 52 130 12 12
"ENSG00000034152" 1567 1657 373 1889 1918 1147 723 2593 3169 2491 1298 3199 1606 1480 533 1791 3591 1900 1279 2241 1180 2875 310 3511 2946 1026 5431 805 501 492 1641 1595 817 553 1989 1637 792 305 1101 1528 1184 787 1496 537 1137 434 334 846 2628 783 1512
"ENSG00000034239" 17 18 10 46 15 11 6 14 22 42 48 43 6 4 9 13 0 6 8 10 4 8 16 34 2 29 24 2 34 1 12 13 4 7 9 10 12 4 12 8 2 4 14 11 3 18 10 19 6 32 6
"ENSG00000034510" 11308 10447 5087 26106 21816 1580 6650 26295 19870 20725 11188 15326 11228 5853 5097 14081 11395 5691 3549 25942 13656 6754 559 23316 22849 3551 20591 2017 1782 1055 27021 9877 744 3534 19902 47666 3702 1383 19537 13156 4512 6534 15432 1686 4034 1528 3305 3928 29138 8911 9164
"ENSG00000034533" 785 783 244 355 934 554 405 497 1619 1518 650 502 651 578 346 332 1154 933 502 330 555 710 115 343 655 404 516 290 188 203 231 421 434 287 263 738 400 163 281 827 562 295 251 218 454 212 217 277 796 162 244
"ENSG00000034677" 5520 4308 3771 4196 5562 2745 3611 4138 5246 7134 6337 4928 4250 4561 4004 2888 5736 5269 4045 3012 5408 4019 1184 6759 6317 4707 6188 1565 1661 2747 2685 2938 2080 2751 2748 4042 2303 1816 2503 3451 3047 3445 2269 1667 2336 3662 2009 1929 5616 2317 2860
"ENSG00000034693" 740 699 672 1577 941 225 703 1975 680 912 946 1876 656 441 878 1245 285 494 500 1316 503 397 86 1529 354 768 1457 74 171 356 867 497 137 418 784 385 266 203 706 300 271 491 916 139 237 535 407 263 993 645 705
"ENSG00000034713" 2478 2419 2085 5664 3525 997 2228 4753 2958 2828 2145 4235 2283 1947 2449 2273 2992 1936 839 3132 2303 2051 155 8357 2350 1391 5781 523 382 562 947 1177 450 887 1689 1430 769 487 3142 1354 999 1043 3305 564 1075 1046 1038 701 3034 1180 1701
"ENSG00000034971" 7 35 6 2 2 6 15 0 0 36 8 0 2 8 0 0 0 0 0 0 0 18 0 0 0 5 1 1 9 0 0 1 6 0 0 60 0 2 0 0 6 0 0 45 35 4 13 89 0 1 0
"ENSG00000035115" 6515 5172 5804 7456 6180 1864 5072 4770 7489 5572 6874 5512 5938 4466 6075 4523 4756 3403 3741 3170 3594 2447 838 3780 5525 4831 9168 1740 1209 2749 2362 3755 1719 3340 3635 4837 2268 1676 2927 2873 2174 2736 2545 632 1692 2472 1658 1539 3666 1149 2228
"ENSG00000035141" 2931 1997 1485 2617 2735 636 1506 2106 3140 3054 1774 1976 1921 1525 1582 1397 1560 1378 1112 1677 1495 1547 224 2668 1741 1599 2270 499 354 611 1499 1358 608 707 1244 1983 790 417 1073 1015 1028 981 1103 458 1049 917 858 696 3152 815 1071
"ENSG00000035403" 9056 4194 1816 5774 7410 1886 2488 9476 14564 9059 6422 12203 6782 3167 2437 9026 8216 4201 3923 6137 5275 3198 1080 9826 10797 3745 13663 1990 2437 1247 6155 5598 1232 1992 5303 8688 2346 1294 5304 5566 2871 2924 5040 2115 3114 1677 2446 4702 10802 3306 4925
"ENSG00000035499" 331 1025 32 374 630 411 152 352 492 853 138 223 363 569 76 159 229 1093 222 194 643 464 21 243 342 89 254 95 126 20 451 457 206 99 230 713 406 39 142 208 302 100 152 96 299 43 59 115 641 66 163
"ENSG00000035664" 1115 1625 442 347 2093 2174 700 312 1778 3920 1687 339 2348 2498 477 209 2241 3154 988 662 813 2649 643 300 6238 935 264 1287 957 141 881 463 2080 561 410 986 1352 657 172 1737 2169 553 218 821 1137 164 374 327 865 99 320
"ENSG00000035681" 2521 1578 1103 2310 2235 1017 1341 2285 2755 2115 2106 2572 1911 896 1240 1614 1670 1445 1680 1698 1404 1222 337 1714 1642 1757 2811 505 579 834 1427 1419 685 945 1346 1380 853 729 1379 1254 906 1057 1262 444 635 654 655 724 1940 786 1101
"ENSG00000035687" 3363 2427 2085 2954 3336 831 2347 3492 3244 4225 2691 2946 2098 1902 2184 2460 2166 1840 1746 1949 2359 1607 458 3137 2365 1947 2973 371 490 1273 1617 1500 563 1200 1616 1821 864 728 1292 1333 996 1692 1467 824 1722 1757 1321 1182 4025 1604 2151
"ENSG00000035720" 44 128 17 15 66 29 19 4 72 124 48 16 12 92 27 6 34 37 7 19 122 45 0 8 50 19 23 4 44 1 3 46 19 8 7 9 33 9 10 18 17 14 8 27 38 3 9 14 69 3 1
"ENSG00000035862" 4165 1817 608 2725 2324 1143 700 2702 6900 6097 3077 2946 1522 1406 866 2720 3160 1579 771 3000 1966 1982 295 6585 3385 1195 10350 1691 1189 251 1165 2045 623 851 2408 3356 1202 486 2675 3127 1797 1222 3955 1997 2514 878 1294 2836 7132 1460 4424
"ENSG00000035928" 4223 3174 2465 2966 3682 1427 2740 3860 4223 5283 4356 4033 2911 2064 2877 2609 2161 2642 2204 2959 2349 2291 515 2770 2061 3059 4675 530 903 1124 2258 1966 1017 1810 1805 1783 1496 1066 1585 1631 1523 1774 2058 847 1594 1903 1658 1348 3507 1377 1714
"ENSG00000036054" 3765 4809 3125 7272 5072 2189 3225 7555 5374 6638 3224 5576 3278 4158 3315 4856 4969 3905 1732 4605 3462 3069 308 7878 2994 1934 6583 1149 1055 1102 2513 3158 1321 1968 4357 3801 1874 982 4281 2848 2329 1745 3062 1379 2359 1618 1556 1078 5644 2614 2935
"ENSG00000036257" 5215 3980 2499 10850 5288 2359 2932 12126 6940 6321 4265 14406 4517 3356 3051 10529 6352 5041 3198 9237 3437 4057 588 12650 2793 3304 20438 1489 1140 1625 4172 3934 1733 2338 6020 4160 2176 1307 4454 2984 2633 2214 6292 1426 2455 2064 1593 1923 6346 4445 7018
"ENSG00000036448" 10 45 25 31 49 96 59 82 131 387 106 124 50 104 81 48 80 239 77 69 72 257 42 146 28 98 105 25 87 42 50 47 155 32 52 38 68 25 29 112 168 75 71 17 115 26 20 11 47 13 10
"ENSG00000036473" 188 8573 18 10 62 2185 27 4 3759 12742 454 29 62 4937 8 15 3497 7940 5 8 596 5706 12 18 257 6 5 480 903 7 3 814 1520 1 5 1502 2632 4 7 2920 3762 4 4 1580 4178 4 2 4 1111 10 1
"ENSG00000036530" 45 21 40 23 24 42 40 0 35 31 109 14 20 10 48 2 1 61 120 12 15 26 64 8 15 126 8 3 109 75 1 31 31 47 10 13 67 37 7 18 35 46 4 19 21 66 21 53 18 13 6
"ENSG00000036549" 5988 3224 3201 3658 4230 1933 3707 3971 4866 4486 4210 5042 4068 3031 4350 3109 3072 3425 3714 2826 3669 2737 691 3190 2954 3200 3822 998 1154 2278 2543 3028 1385 2170 2449 2356 2147 1534 1917 2288 1664 2023 2058 810 1466 2153 1874 1652 3575 1570 1719
"ENSG00000036565" 35 46 41 0 38 29 22 2 42 157 61 0 61 68 134 4 44 100 162 2 9 108 28 3 7 133 1 20 13 122 0 102 28 70 10 90 21 2 2 39 41 104 0 6 44 64 67 33 104 1 1
"ENSG00000036672" 302 792 30 190 66 883 42 287 1536 2155 216 437 19 1021 28 300 407 1215 48 414 52 1089 5 211 86 31 129 160 125 32 112 60 573 27 155 126 330 21 265 180 862 31 267 279 757 31 20 43 123 70 107
"ENSG00000036828" 4 122 5 4 56 68 7 0 36 120 31 34 30 116 27 7 19 143 8 0 584 245 0 12 4983 38 46 63 20 6 0 31 95 16 1 0 86 1 0 248 56 12 0 44 109 9 47 16 21 6 1
"ENSG00000037042" 529 282 306 194 261 131 352 257 354 262 860 328 198 168 321 122 87 171 648 275 249 110 486 246 304 517 242 155 178 539 494 156 85 226 201 200 136 308 246 238 154 605 258 65 76 291 179 169 232 110 160
"ENSG00000037241" 190 397 276 631 485 65 287 522 525 394 221 464 298 255 324 350 271 209 90 374 317 208 12 658 198 129 384 36 22 86 297 212 35 102 284 333 60 43 200 164 108 134 211 43 140 117 137 88 627 136 172
"ENSG00000037280" 266 326 110 59 148 219 69 30 422 645 340 104 82 135 190 29 2 292 214 76 257 135 107 34 71 166 89 80 612 97 66 100 101 62 29 307 333 105 70 191 275 179 53 227 248 98 165 181 214 50 59
"ENSG00000037474" 5651 2090 1214 3365 3123 1406 1659 3815 4910 3527 2821 3476 2302 1721 1405 3151 3154 2221 2352 3090 2360 1765 547 3213 2975 1986 3563 773 890 1071 3119 2445 1042 1154 2637 2410 1256 804 1928 2102 1257 1507 2073 684 1266 1067 877 1250 4590 1313 2195
"ENSG00000037637" 1972 1197 853 2781 1710 805 983 3432 2221 1991 2074 5036 1437 885 971 2606 1622 1469 1387 2468 1370 1280 457 2984 1858 1454 5299 631 577 710 2070 1041 669 636 1930 998 730 518 2379 1132 916 956 2513 500 630 869 612 867 2046 1252 1814
"ENSG00000037749" 2373 2811 1894 5926 3746 1232 1915 6646 4255 4489 3042 4668 3164 2509 2159 5067 3428 3220 1766 4452 2519 2182 194 6432 2325 1629 5955 620 562 814 2196 2109 760 1333 3220 2301 1178 777 2698 2204 1596 1707 2392 1057 1682 1551 1197 1124 4687 2420 3217
"ENSG00000037757" 482 287 207 437 776 621 425 807 748 718 725 1211 323 287 313 414 689 560 868 643 528 535 498 775 442 443 750 442 530 453 830 604 602 482 1106 631 533 368 1065 970 813 796 1195 278 302 431 385 512 916 640 559
"ENSG00000037897" 568 158 110 342 187 38 97 271 261 200 129 271 94 72 117 192 122 78 116 277 216 116 13 305 183 270 204 30 44 51 209 157 33 85 222 135 72 47 164 84 51 98 166 44 101 67 93 86 419 100 197
"ENSG00000037965" 350 0 0 2 0 0 0 26 174 2 6 20 0 0 0 8 159 0 0 26 194 2 6 5 408 6 2 149 2 0 41 49 0 0 19 6 0 0 5 11 0 1 0 2 0 6 0 5 63 4 3
"ENSG00000038002" 948 946 825 3930 1243 230 778 2883 1704 1159 691 2336 1127 553 740 2573 1481 721 465 2466 1105 671 54 3436 878 675 4304 264 159 245 807 644 150 372 1300 1034 342 218 1952 873 345 409 1541 230 433 380 588 349 2045 1524 1365
"ENSG00000038210" 4075 9059 3473 3667 5195 6454 3930 4742 4264 15326 3914 2968 3517 5550 3525 2590 4456 12181 1995 2251 3931 6785 377 3596 2231 2389 2752 860 1273 1242 2147 2718 2883 1882 1992 3187 2948 1149 1585 2756 5596 2281 1721 2224 4201 2174 2046 1164 5303 1693 1790
"ENSG00000038219" 6822 3908 1797 3320 4461 4018 2202 4491 7077 6735 6128 7805 4442 3247 2549 3921 4416 5352 5864 4276 3260 4136 2256 3127 5250 5934 7676 2069 2968 2113 3602 3798 2869 2903 2817 2680 3097 1837 2134 3334 3197 2611 2707 1917 2640 2369 1583 2863 4330 2141 3259
"ENSG00000038274" 2236 7313 2938 3579 6100 2520 3227 4314 6571 10736 5261 3254 3923 5522 3111 2280 4716 5728 1268 2103 4749 4968 228 3990 3410 1753 4150 895 1111 877 2015 2690 1339 1575 2472 3365 2271 801 2005 2851 3010 2188 1805 1738 3544 1581 1558 1175 5629 1528 2172
"ENSG00000038295" 366 759 84 64 130 630 135 51 171 1435 122 175 114 677 138 23 0 929 87 117 217 622 42 17 76 149 52 78 611 54 14 167 123 75 30 316 502 114 55 77 287 170 45 302 336 69 93 190 128 59 23
"ENSG00000038358" 2206 1273 513 1150 1344 903 685 1566 2890 2469 1716 1508 1136 1017 713 1393 1929 1370 1344 1298 1081 1313 505 1251 2241 1085 1972 808 682 472 1275 976 678 575 1263 1396 704 331 958 1538 1011 852 977 591 803 656 497 732 2177 589 1036
"ENSG00000038382" 7248 2902 1437 1881 3093 3486 1848 2557 6315 5864 4686 4692 2449 2188 2054 2220 3670 4573 4478 3048 3976 2981 1858 1797 5512 4862 3470 1715 3708 2065 4383 3748 2276 1806 2327 3942 3026 1400 1779 3811 2443 2270 2072 1658 1698 1933 1367 2596 4433 1267 1769
"ENSG00000038427" 4579 2042 673 75 5505 846 1119 116 15468 5578 8314 150 1820 1263 1249 78 72 853 1969 591 4404 953 2325 199 4051 3736 213 323 1479 550 559 3418 358 2165 106 6946 1102 1246 60 5593 1200 3128 109 1291 2187 2612 1719 4227 8028 114 50
"ENSG00000038532" 2413 1750 1280 1696 1796 1904 1440 2385 3113 3329 2905 3214 1642 1939 1751 2313 2559 3053 2685 2527 1390 2789 1110 2057 3163 3159 3307 898 1006 1370 2181 1357 1641 1078 1441 1344 1255 762 1302 1874 2243 1764 1255 703 1278 1456 710 994 1980 874 1511
"ENSG00000038945" 156 625 128 51 447 229 113 34 340 1147 337 33 131 288 109 26 40 106 9 84 308 402 36 47 47 55 17 14 107 5 161 220 39 34 160 175 94 29 24 154 187 148 30 73 319 19 52 101 1310 16 19
"ENSG00000039068" 30172 27556 7857 19428 24901 15796 11763 27485 77804 56721 29390 35828 21857 16715 8562 26684 71782 30324 9230 22780 21552 28868 1703 17699 59108 15465 46596 10416 5558 5339 16006 19443 9419 8330 17454 23769 11750 3922 15494 33990 24088 11711 13078 10419 22164 9535 7309 8127 38769 12711 19834
"ENSG00000039123" 3480 5261 2435 5038 5406 4057 2972 5642 9013 6804 4455 5640 4450 3496 2866 5140 6000 5105 3222 4256 12904 4331 831 4996 6064 2807 5852 1934 1512 1391 3374 4355 2130 2175 3688 4085 2778 1271 2978 4680 2690 2354 3077 1372 2725 1984 1812 1781 6832 2573 3070
"ENSG00000039139" 391 33 271 60 893 27 582 45 594 14 595 64 211 14 206 12 339 76 451 47 1437 11 276 102 2654 935 108 208 64 272 77 835 56 290 35 209 30 143 11 298 38 513 18 34 14 255 270 386 474 29 26
"ENSG00000039319" 3580 3621 2162 4279 6006 2628 2828 5066 5614 4828 3765 4630 4735 3305 3041 4417 5491 4161 3640 3864 4124 2712 683 5198 3142 2990 5639 1599 1549 1675 3273 3448 1978 1745 3297 3105 1946 1257 2339 2954 2320 2033 2778 1218 1463 1662 1084 1619 4647 1795 2586
"ENSG00000039523" 1531 299 299 395 453 291 301 477 529 746 950 835 325 244 392 466 162 360 766 487 472 331 356 521 710 855 1267 197 624 382 453 431 114 330 386 419 399 287 469 498 352 556 420 272 246 490 264 573 633 251 234
"ENSG00000039537" 13 25 87 0 302 29 292 2 399 90 1319 2 455 105 362 1 66 90 228 0 161 32 54 4 57 265 3 5 17 275 1 68 12 175 11 21 11 97 1 22 10 759 0 27 28 584 151 134 157 11 0
"ENSG00000039560" 3958 923 676 875 2088 922 918 1403 3825 2086 1665 2186 1713 1260 1089 881 1028 1744 969 1374 1273 1122 307 1269 3997 1316 1044 726 1093 465 492 1000 589 880 470 1735 880 480 768 1182 1032 698 664 649 801 640 502 750 1448 495 468
"ENSG00000039600" 155 46 1 23 14 20 6 19 51 76 12 16 5 19 1 19 47 39 2 14 28 72 0 26 33 3 21 4 9 2 2 4 6 0 0 8 8 0 8 8 6 7 2 2 14 7 0 3 7 2 2
"ENSG00000039650" 1084 834 472 567 892 841 579 605 1155 1036 1196 733 670 624 544 512 936 882 1217 548 750 788 782 717 1259 963 828 618 664 489 883 587 523 362 629 923 526 329 523 882 772 763 559 301 374 386 315 352 1240 338 424
"ENSG00000039987" 10 0 0 0 2 4 2 8 63 10 9 48 6 6 4 12 30 16 5 6 69 12 3 8 8 4 9 4 2 0 17 16 0 0 2 2 0 0 2 47 1 0 0 2 0 2 0 0 57 1 1
"ENSG00000040199" 837 8883 409 184 367 7616 373 254 2656 21574 1393 419 359 6344 692 187 1120 13620 417 222 1584 9575 210 229 2260 738 221 336 1932 417 308 994 4913 316 172 2816 3482 204 176 5274 5533 470 204 2616 5702 431 236 329 1766 100 147
"ENSG00000040275" 474 543 276 667 1232 149 399 787 1301 605 531 620 964 311 278 426 1073 440 582 563 619 304 73 650 831 321 682 172 108 145 900 618 98 215 508 918 231 155 432 487 212 261 485 108 170 151 144 286 1083 220 484
"ENSG00000040341" 2284 1871 2061 4513 3384 1114 2289 5426 3304 2753 2946 4707 2857 1544 2518 3856 2736 1970 2067 4511 2183 1458 446 7373 2035 2568 7422 821 732 1380 1604 1885 918 1375 3097 1806 979 898 2215 1601 1070 1514 2223 710 1067 2067 1467 1326 3618 2715 2767
"ENSG00000040487" 652 495 309 327 458 449 268 339 709 852 595 446 363 575 230 305 596 589 383 277 358 557 147 380 484 358 394 223 240 183 254 236 314 196 204 352 286 108 288 443 443 256 187 124 250 149 132 154 373 93 195
"ENSG00000040531" 662 520 456 370 756 552 683 556 1058 1106 1692 723 613 419 587 310 892 577 2324 485 481 634 624 520 509 897 446 145 164 396 514 313 214 304 230 353 219 172 223 321 270 503 241 176 328 381 238 214 743 136 246
"ENSG00000040608" 195 107 24 84 64 29 34 134 286 211 74 164 29 106 25 36 370 63 70 112 146 149 10 90 88 24 102 57 17 20 27 64 25 23 62 172 17 11 24 197 65 30 29 15 73 15 20 41 245 40 54
"ENSG00000040633" 709 1052 563 2249 1345 403 539 2578 2245 1672 1236 2692 829 801 524 2074 2423 1083 559 2404 846 1102 178 4387 590 689 4089 428 291 261 1220 718 345 346 1349 1106 392 151 1364 1248 600 576 1607 364 503 309 401 460 2169 765 1048
"ENSG00000040731" 0 2 14 0 6 0 10 0 0 4 14 0 24 4 14 0 0 2 8 0 2 2 2 0 0 26 0 0 9 3 0 0 0 5 0 0 2 8 0 1 0 7 0 5 1 13 24 6 1 0 0
"ENSG00000040933" 3228 1860 713 792 1725 1685 633 969 2871 3152 2959 1329 1172 1090 959 691 1459 1949 1593 1095 1680 1821 664 1213 3465 1869 2054 761 1516 672 1486 1687 1105 702 1032 1985 1326 603 501 1666 1451 1116 591 1091 1070 714 679 1091 2309 445 716
"ENSG00000041353" 8521 2562 9717 16271 42107 415 14311 19025 50920 2124 15573 12519 30013 2264 9984 11779 54911 1422 7444 11991 34057 2634 850 16607 13842 4066 15669 9286 305 2612 5560 18267 541 8576 10622 14633 906 3970 7966 14822 588 6141 7421 661 1215 3156 5666 4857 36607 8350 8632
"ENSG00000041357" 4323 5360 2476 6855 6500 1390 2779 5315 6350 6807 3508 3907 3938 4449 2898 3642 4749 3651 1137 3639 5003 3814 199 5655 6556 1329 4267 800 660 623 4222 3251 857 1204 3260 5032 1520 501 2355 2750 2143 1667 2419 1114 2476 1013 1328 1057 7806 1907 2480
"ENSG00000041515" 18 12 50 4 34 12 31 7 38 3 91 117 38 18 66 24 6 19 26 32 49 18 17 21 18 128 37 3 19 39 0 18 10 22 2 14 33 14 1 5 4 18 2 11 3 28 23 24 2 1 0
"ENSG00000041802" 3526 1872 915 2259 2320 1215 1183 2491 3357 3259 2258 2718 1733 1196 1018 1893 2111 2051 2152 1888 1675 1390 440 1955 2108 1395 2208 650 625 742 1734 1462 755 846 1618 1535 935 534 1429 1578 1376 1201 1516 525 1148 768 779 809 3003 968 1386
"ENSG00000041880" 1004 1885 269 333 1078 1071 404 493 2573 3099 1648 515 612 1323 335 217 1429 1845 569 353 1213 1578 270 274 2045 407 472 628 521 160 702 539 834 197 347 1093 802 176 263 1109 1590 631 296 463 825 169 223 262 1211 133 162
"ENSG00000041982" 1516 1169 321 2047 668 392 134 3957 1515 14270 1152 2842 457 1126 504 2497 15 1046 411 8124 318 820 185 4185 1430 863 1283 42 1700 330 9298 840 227 405 1716 2174 824 661 1875 471 1399 542 2227 734 1858 308 898 1807 2028 1463 1443
"ENSG00000041988" 356 406 248 332 347 229 245 339 426 661 452 357 279 250 277 188 329 324 302 251 284 352 51 257 251 231 366 92 139 128 219 221 163 145 233 315 169 121 192 204 221 222 198 98 150 138 186 125 389 143 138
"ENSG00000042062" 655 160 62 52 291 414 73 54 656 372 517 128 152 151 125 44 72 369 385 81 183 174 293 43 511 547 155 110 669 113 133 202 122 83 21 246 250 65 21 430 225 125 15 172 116 97 39 143 427 16 18
"ENSG00000042088" 1062 762 411 1154 788 331 475 1386 1158 1070 773 1347 630 572 428 856 525 546 691 1060 609 561 122 913 595 581 1437 173 213 319 967 617 256 314 795 578 341 162 662 408 311 364 701 170 337 294 265 288 1114 470 533
"ENSG00000042286" 1098 443 268 1166 777 268 347 847 1383 751 1084 2064 637 347 244 796 592 534 779 222 944 458 131 1774 1579 422 1633 191 153 165 218 329 186 208 297 926 194 146 435 543 361 337 430 159 317 173 246 299 1125 276 413
"ENSG00000042304" 0 0 0 0 0 0 0 0 1 0 0 0 0 0 0 0 6 0 0 0 0 0 0 1 3 3 0 3 5 0 0 0 0 0 0 0 0 0 0 0 0 0 0 0 0 1 0 0 0 1 0
"ENSG00000042317" 968 326 443 232 750 167 450 273 715 484 675 323 499 207 504 167 404 317 572 196 652 358 102 268 391 530 203 173 166 303 162 371 153 337 169 409 268 269 168 405 207 373 170 91 122 312 278 240 399 82 87
"ENSG00000042429" 5474 1556 968 1228 3492 852 1199 1331 3071 1851 1919 1528 3272 1138 1109 1097 2336 1433 1767 1166 2570 1345 425 1225 2159 1264 1637 872 541 693 1184 1392 633 965 1079 1218 853 663 788 1537 952 953 859 427 765 654 694 863 2179 610 907
"ENSG00000042445" 5324 12856 1742 3699 7720 7309 3373 4856 11849 31924 5695 7722 8699 11905 2180 4674 11867 14980 3481 3579 5841 17690 499 4778 9795 2053 6470 1622 2530 1060 2594 4605 5880 2616 3595 7690 5864 1061 3028 7152 11290 2607 3068 4641 10063 1445 1780 1922 8332 2570 2973
"ENSG00000042493" 1726 881 637 8872 7960 359 1806 9446 7271 2401 2579 9543 3973 365 480 6565 3762 805 1372 5753 2797 713 242 8090 2031 320 7817 706 168 91 4177 1812 166 876 4484 6636 248 298 5054 2214 479 919 4397 227 525 186 579 1100 4767 3203 3063
"ENSG00000042753" 1401 1110 660 4015 1685 326 808 5150 2426 2352 1264 3872 1085 786 688 3361 1192 783 423 2932 1023 784 73 4245 1278 678 4304 162 145 241 2069 723 171 304 2352 1186 332 145 2369 824 586 564 2201 228 556 334 384 390 3075 1399 1733
"ENSG00000042781" 242 213 170 77 252 194 192 83 228 219 238 437 231 187 256 192 344 518 216 71 123 160 33 100 267 263 282 8 30 33 3 19 29 37 2 4 9 38 0 11 9 111 1 18 12 41 42 46 46 7 2
"ENSG00000042813" 0 2 2 0 2 0 4 2 0 0 0 2 0 2 3 1 0 2 2 6 2 4 0 8 0 6 2 0 6 1 1 3 0 0 3 0 1 1 0 0 0 3 2 1 0 0 1 1 0 2 0
"ENSG00000042832" 27 25 14 30 31 82 59 42 9 33 44 73 16 27 36 34 18 94 67 38 12 53 21 48 88 54 117 9 30 11 41 23 30 24 15 15 27 9 24 9 31 26 31 41 17 44 5 41 15 37 4
"ENSG00000042980" 5140 731 2762 200 22173 1042 10773 332 7598 2931 19575 472 23610 1346 11930 169 8479 1420 15035 378 8525 1030 2380 430 10181 5058 401 3094 543 9007 1741 6269 620 7888 740 2521 993 6231 124 4348 997 12424 181 475 462 5196 5736 5445 7446 376 257
"ENSG00000043039" 755 536 82 6660 419 148 133 7790 573 582 123 7919 242 213 174 5965 583 377 125 3909 502 474 43 4862 1677 185 9571 151 102 85 606 348 192 87 2775 713 289 56 3970 585 212 178 4023 149 207 84 44 373 1644 2946 3745
"ENSG00000043093" 5504 5101 3155 8091 4989 2256 3161 8245 5791 6185 3480 6243 3782 4359 3656 5351 4212 4638 1700 4766 3385 3687 331 8978 3157 2325 7655 890 862 1120 2273 3025 1323 1743 3820 3395 1776 956 3569 2569 2277 1777 3574 1202 2289 1890 1454 1306 4660 2429 2919
"ENSG00000043143" 1810 2202 945 688 1267 1487 1027 1154 1776 4163 3035 1357 1042 1746 1133 638 823 1760 1418 661 1303 3000 626 585 1336 1932 999 449 970 740 837 694 1192 672 525 710 1295 560 490 874 1429 1284 562 798 1075 954 692 894 1283 442 471
"ENSG00000043355" 69 0 0 6 0 0 4 27 157 0 14 8 0 2 0 0 144 2 0 30 61 0 4 20 49 0 14 12 1 0 2 101 2 1 26 305 0 0 3 69 0 0 4 1 3 0 1 3 132 6 11
"ENSG00000043462" 701 1073 257 281 658 746 182 192 798 2584 1710 281 210 540 239 191 239 871 321 521 641 1177 285 276 4535 580 596 54 637 105 1142 348 387 210 433 320 525 110 103 517 713 748 130 628 536 159 182 315 799 190 291
"ENSG00000043514" 1013 742 594 1815 739 206 592 1685 1007 805 836 1811 652 348 586 958 586 496 797 1050 634 342 112 980 570 638 1790 207 199 429 933 643 198 331 1067 533 355 264 981 440 255 436 964 103 274 323 300 256 1018 530 641
"ENSG00000043591" 203 97 97 15 58 54 74 4 427 139 145 2 71 59 97 0 80 69 79 8 87 127 26 12 391 113 18 5 57 29 3 32 21 42 10 154 53 27 5 70 44 29 3 65 47 51 114 27 128 4 7
"ENSG00000044012" 2 872 1320 2 32 499 644 6 1313 1593 639 4 124 1331 1657 2 403 995 86 3 228 1256 24 4 142 988 0 49 236 1868 0 14 141 323 4 115 382 430 0 170 570 247 0 107 287 1118 241 12 57 24 0
"ENSG00000044090" 2122 1323 723 726 1440 973 958 1311 2454 2120 1928 1825 1219 906 948 982 1488 1486 1805 1275 1254 1169 793 1040 1609 1669 1998 853 779 1023 1133 1102 718 814 1065 1236 881 652 921 1152 977 1088 994 439 680 827 771 760 1748 759 1020
"ENSG00000044115" 15137 16069 7715 43570 29977 7639 11869 58933 62994 37566 23843 48273 23990 11565 7792 48805 55362 17162 12202 36082 26055 15529 2258 75034 42871 10114 83704 10528 4171 3458 16256 19699 5387 8506 29374 30413 7456 3934 29257 26635 11101 10012 25643 5720 11292 5172 5647 8669 49743 19449 30261
"ENSG00000044446" 2269 1893 667 639 1058 1961 744 845 1321 3616 1779 1674 906 1627 868 706 999 2863 1899 581 1213 2068 824 682 1174 1746 1237 731 1384 1135 736 1081 1619 743 721 799 1718 635 644 1073 1955 872 770 1213 1332 1140 582 845 1152 558 631
"ENSG00000044459" 1168 462 392 419 620 268 341 623 665 631 750 581 341 240 370 356 151 411 573 514 642 256 247 429 85 652 443 84 465 336 737 583 185 275 385 488 362 188 269 399 244 351 302 194 214 367 252 477 640 230 260
"ENSG00000044524" 300 417 122 47 358 96 210 32 385 1563 347 52 200 254 262 29 2 229 115 89 81 170 75 44 79 137 86 49 286 65 39 99 54 185 22 317 247 110 56 184 214 191 53 296 226 153 196 402 299 25 49
"ENSG00000044574" 23003 9633 4580 11774 11894 3710 7703 13469 16581 14751 9974 15680 10447 5599 7272 15722 19881 15672 6970 12086 13341 13939 884 13396 18322 21856 21403 2486 1450 4390 14104 21112 2959 8273 8272 8433 3556 2740 6195 9211 6638 8114 7831 4270 8596 8036 5493 6706 27812 5535 15551
"ENSG00000046604" 7030 17426 7578 2639 34898 10907 13824 3523 55398 35410 21502 4715 26653 13302 8192 1882 44992 23965 6664 1486 15102 20554 868 2234 26717 8653 4000 6248 3062 5178 2309 17514 5762 7516 2186 19613 9224 4608 1847 17237 13199 8131 1317 6085 15591 7798 4941 4833 24760 1986 2467
"ENSG00000046647" 459 242 192 358 503 176 312 402 1027 405 584 573 460 236 296 287 689 315 515 384 600 272 131 455 483 347 444 169 160 234 207 470 134 247 346 426 269 187 393 492 186 289 367 99 115 229 129 201 541 179 195
"ENSG00000046651" 2888 1785 1442 2554 3016 1927 1685 2926 3211 3169 4009 3406 2822 1704 1856 1849 3838 3503 4613 2576 2679 2292 1421 4266 2795 2633 3776 1730 1258 1485 1435 1886 1774 1846 2291 1964 1733 1514 1888 2607 2211 2023 1880 787 1241 1294 1047 1158 2989 1229 1789
"ENSG00000046653" 596 427 213 860 716 207 282 1138 769 687 927 1329 717 318 404 816 533 578 643 639 426 411 138 984 540 560 1512 27 73 13 155 127 12 129 562 198 115 109 324 109 71 125 336 156 89 114 201 480 604 547 225
"ENSG00000046774" 14 0 0 0 0 0 0 0 1 0 0 0 0 0 0 0 0 0 0 2 0 0 0 0 1 2 0 4 0 0 0 0 1 0 0 0 0 0 0 0 0 0 0 1 0 7 0 1 0 1 0
"ENSG00000046889" 1458 1081 448 192 1044 1027 522 434 1759 2716 1477 318 587 865 708 161 6 974 809 324 740 722 635 132 518 1293 169 309 2257 517 113 1018 487 591 98 921 1730 566 180 979 999 722 167 972 785 709 480 1043 1232 189 125
"ENSG00000047056" 1287 1264 1100 1439 1944 1049 1477 2020 2627 1818 2534 2058 1746 954 1488 1145 2181 1504 2167 1243 1126 1314 755 1553 1871 1672 2276 862 637 1118 1049 918 917 872 962 984 828 720 955 1079 959 1115 1003 460 621 1175 681 740 1541 626 896
"ENSG00000047188" 3427 3223 1463 4245 4167 2385 1825 4389 6261 4484 3486 4749 3724 2242 1959 3963 4914 4358 3756 3344 3307 2737 812 4456 3198 3233 6063 1388 1187 1742 3416 3749 1879 2001 3380 3077 2118 1336 2491 2810 2283 1952 2521 1102 1697 1896 917 1661 3762 1961 2596
"ENSG00000047230" 2303 2847 927 861 2138 2556 1304 916 2770 4556 2190 1199 1814 2016 1416 642 1774 3709 1657 591 1905 2484 519 819 1459 1860 897 600 891 757 559 1145 1888 939 514 1298 1422 664 455 1200 2061 993 541 675 1490 1019 730 740 1660 380 490
"ENSG00000047249" 1732 1039 2473 3898 2592 680 2702 5124 2264 1635 3125 3874 2077 898 2966 3126 2118 1057 1914 2647 1506 989 419 5715 1344 2449 4840 585 309 1562 1610 1104 494 1328 2163 1338 599 831 2686 1169 682 1973 2341 306 584 2677 1236 791 2793 1512 1827
"ENSG00000047315" 6831 5077 3153 6008 6695 2388 3675 6520 8861 8181 5584 6471 4989 3375 3550 4841 5071 4551 2990 4412 5386 3737 663 5486 4976 3980 6120 1355 1427 1800 4353 4394 1521 2580 4262 4988 2395 1360 3200 3911 2840 3196 3400 1784 3539 3089 2536 2379 10388 3212 4116
"ENSG00000047346" 2959 2188 2070 12426 3061 2422 2506 16138 3263 2927 4047 12914 2695 1899 2528 13091 3117 3457 3837 12555 1803 2213 908 22713 2608 3662 26243 1486 1237 2313 3637 3232 1894 2233 11943 1513 2120 1719 11775 2225 1860 2005 12272 1298 1329 2552 1231 2060 3928 6425 8867
"ENSG00000047365" 3197 5104 1717 10510 4077 4816 1833 13259 7074 10323 5748 15144 2725 5156 1986 10436 7050 7002 3252 10919 4022 6248 917 15083 3799 3155 16863 2088 2143 1637 6618 3298 3712 1775 8112 3521 3144 1074 7330 3927 4190 2151 6916 2824 3051 1448 905 1707 5712 5368 6865
"ENSG00000047410" 13599 7254 3612 7622 9868 5371 4820 11118 15152 12159 10548 13999 8998 5415 4903 9343 9463 8315 8709 9725 8025 5639 2920 8473 10132 7093 13025 3338 3477 3597 8593 8414 3619 5334 7712 7594 4662 3158 6183 7162 4704 5254 6635 2545 3955 4015 2817 4973 10308 4646 6175
"ENSG00000047457" 937 855 79 51 822 300 118 23 356 2065 138 37 203 485 139 12 100 427 64 50 2112 419 24 35 178 114 46 66 492 15 19 587 106 79 10 102 329 19 4 647 399 279 0 429 1035 18 118 233 1614 6 1
"ENSG00000047578" 2146 720 856 1614 2621 1071 1479 2341 2427 1553 2395 2517 4029 667 1105 2366 2201 1297 3306 1293 1378 1142 2033 2358 2495 2040 4437 1298 709 1177 1292 1407 932 1339 1427 1345 759 936 1320 1525 916 1363 1326 424 575 924 697 1053 2091 899 1907
"ENSG00000047579" 201 297 145 89 306 254 199 80 424 375 408 292 403 289 266 127 362 433 437 155 205 500 126 83 271 377 213 112 140 186 229 304 244 144 94 191 248 139 49 206 236 181 49 116 173 181 126 205 275 78 95
"ENSG00000047597" 5000 3871 2658 999 6887 1321 3658 1190 7984 5313 4752 1294 6434 3065 3285 1031 7017 4026 2523 974 1766 3864 177 779 3402 1887 966 988 529 829 473 2344 1171 2497 614 3412 1417 1174 414 2463 1783 1696 443 973 2011 1367 1414 846 3579 413 452
"ENSG00000047617" 161 92 64 46 84 135 68 50 130 118 103 69 31 78 64 56 18 105 201 47 60 49 141 41 129 176 104 69 341 35 85 124 66 67 53 122 132 74 40 95 100 91 33 65 52 68 20 69 206 62 11
"ENSG00000047621" 1671 1048 760 1822 1667 530 841 1856 1748 1210 1027 1603 1241 739 957 1446 1236 1135 977 1398 1338 786 148 1894 1018 944 1649 451 377 557 1236 1195 473 531 1350 1085 564 383 928 864 607 697 804 278 512 495 399 476 1903 734 829
"ENSG00000047634" 1414 1295 479 398 1068 819 479 428 1688 1395 1075 483 1091 1360 643 426 1297 1356 827 283 1112 892 107 478 964 771 795 514 449 371 535 1148 742 456 393 601 762 339 239 816 736 599 348 382 658 489 267 425 1032 245 378
"ENSG00000047644" 590 601 843 2544 897 346 903 3218 1000 1607 1871 3961 615 399 876 2872 278 563 1121 2932 748 579 389 3195 443 1526 4439 182 533 577 1809 714 159 575 2037 606 463 350 1718 505 415 1028 1745 352 427 747 725 803 1803 1253 1922
"ENSG00000047648" 549 154 203 78 295 97 214 54 821 349 468 72 250 106 286 62 303 125 367 74 413 104 170 61 260 249 63 84 194 175 22 347 46 187 34 333 133 147 41 311 86 195 31 90 89 145 154 256 556 21 21
"ENSG00000047662" 57 26 15 22 31 23 18 16 37 26 42 31 40 13 29 23 18 25 44 35 27 27 16 13 22 50 34 2 14 6 16 12 1 5 18 1 4 5 27 3 1 3 24 2 1 7 3 10 12 15 13
"ENSG00000047849" 11663 4979 2564 7071 7786 2796 3580 10549 13415 10194 9327 12705 6151 3190 3260 8777 7944 5022 5516 10839 6228 4951 1406 7678 11111 5665 14704 2459 2945 2007 8401 5605 2297 3227 6546 7021 3069 1860 6017 6255 3495 3873 5101 2118 3128 2408 2089 4530 8705 3038 6167
"ENSG00000047932" 4471 2201 1574 2532 4346 1178 2025 3157 3988 3075 2806 3117 3240 1656 2255 2074 2617 2239 1945 2326 2682 1810 443 2630 2641 2166 2894 850 820 977 1853 2337 874 1420 1898 1987 1236 870 1481 1814 1292 1539 1630 802 1288 1250 1320 1301 4207 1370 1681
"ENSG00000047936" 12 37 28 0 428 12 61 3 34 23 16 0 258 10 123 2 12 51 36 4 129 49 0 0 33 157 0 50 15 18 51 333 37 28 0 11 32 23 0 38 7 32 0 30 5 31 55 102 23 4 0
"ENSG00000048028" 2205 1935 989 1127 1574 1206 1169 1465 1547 3425 2285 1501 1314 1423 1134 1130 800 1762 1203 915 1319 1792 378 1031 1102 1335 1362 296 571 798 1317 825 652 804 852 849 997 544 718 839 1017 1101 911 412 903 980 671 611 1581 527 710
"ENSG00000048052" 1904 708 260 236 2217 181 362 313 573 732 501 300 1695 373 356 169 1641 414 138 167 2567 293 121 237 7034 568 219 315 261 50 422 872 173 218 123 612 350 100 128 293 164 281 141 279 208 88 112 327 898 108 67
"ENSG00000048140" 1072 969 756 1755 1796 543 770 1672 1943 1381 1659 1799 1249 678 762 1241 1504 1057 992 1149 1156 1161 243 1681 1520 978 1956 370 264 483 1331 834 387 496 1111 1163 418 328 846 777 518 760 674 330 529 543 511 591 1814 666 906
"ENSG00000048162" 418 289 138 813 343 101 157 495 669 423 249 727 233 178 199 528 340 202 204 471 243 201 34 568 327 195 573 88 54 97 646 337 82 139 606 344 139 62 343 252 160 170 394 51 130 112 80 134 579 162 464
"ENSG00000048342" 1420 655 471 448 718 500 467 559 1286 861 1001 598 872 647 642 467 376 680 758 466 696 517 253 382 707 852 519 243 439 221 331 606 195 244 238 384 293 187 230 343 215 264 221 138 190 193 308 450 679 151 136
"ENSG00000048392" 1872 3891 2493 2407 1890 1946 1929 2514 2158 4783 2224 1565 1452 3618 2882 1758 807 2208 845 1431 1357 2826 156 2055 583 1239 2223 116 490 1043 1122 1166 602 1121 1312 1400 1154 533 1340 858 1521 1407 1003 592 1323 1573 902 545 1842 1137 615
"ENSG00000048405" 3768 2245 1487 4066 3256 1248 1753 5347 3643 3092 2791 4840 3016 2037 1901 4058 3558 2770 2264 4304 2055 1955 378 7165 2728 1839 7102 843 734 952 1787 2458 1142 1664 2458 1749 1280 828 2497 1840 1361 1311 3476 802 1207 1216 814 1073 2623 1524 1819
"ENSG00000048462" 78 436 35 8 278 69 44 12 10 580 65 2 78 150 55 16 12 200 33 10 160 186 2 2 67 60 30 0 55 3 0 35 21 29 0 5 102 7 0 57 67 68 0 212 236 11 86 79 501 1 1
"ENSG00000048471" 2106 813 874 8153 1463 795 974 2020 1717 1966 2601 6264 1167 555 972 1450 1015 821 1904 1392 1306 865 844 5563 2136 1814 6138 682 883 861 1649 1000 535 829 1362 808 597 654 1368 964 683 1127 1675 425 514 1112 701 1004 1724 1006 3023
"ENSG00000048540" 449 133 51 51 139 62 256 23 230 220 110 170 112 52 60 9 47 178 115 120 109 74 8 4 33 96 71 14 109 32 4 139 32 98 5 87 87 19 1 22 66 79 2 88 56 28 97 134 106 10 4
"ENSG00000048544" 1656 1662 1210 8058 2865 599 1695 10389 3823 2227 1622 7571 1869 1437 1634 6194 2846 1274 742 6325 2077 1303 141 13514 1292 1065 8442 462 265 646 2308 1616 407 706 4431 2536 624 350 4884 1501 795 959 4105 386 853 695 698 570 4545 2376 3473
"ENSG00000048545" 0 1 0 0 0 0 0 1 0 14 3 0 0 4 4 0 0 2 2 0 6 2 0 0 0 6 0 0 0 0 2 0 0 0 0 1 1 0 0 0 0 1 0 1 0 0 0 0 0 1 0
"ENSG00000048649" 8158 3448 2387 2528 5530 2547 2844 3452 5781 4964 5521 4474 5138 2895 3381 2674 5072 4283 4494 3026 3788 3349 1130 2620 5884 4136 4670 1517 1664 1922 2382 3415 1711 2486 1783 2530 2171 1589 1281 2863 2138 2342 1685 1391 1907 2639 1694 2437 4004 1603 2117
"ENSG00000048707" 14847 8620 6486 16314 14593 8765 8719 24014 21715 16132 19756 34304 12608 6860 9281 21993 17298 12337 16440 17131 9528 8449 5978 19253 20497 17676 42818 7287 4921 7528 11952 10565 7274 7747 14939 9788 6060 5345 14819 11234 7756 10348 14848 4529 6413 10448 4675 8997 15673 11669 14093
"ENSG00000048740" 1137 1929 487 663 1068 899 277 575 1364 3652 2060 466 326 1033 526 333 313 1307 564 789 834 1770 190 602 925 815 911 76 861 136 1609 628 460 373 504 839 786 270 388 671 823 732 241 1190 1181 316 445 867 1382 328 583
"ENSG00000048828" 16212 8490 4830 5322 15779 3646 6695 7171 25510 13155 12849 8929 16300 6040 6688 6418 22650 9011 11507 6861 11200 7432 2087 5844 21550 8125 9477 4943 2235 3587 6328 11771 2996 5903 4502 12548 4276 3233 3594 10012 4701 6782 3527 2835 5227 4666 3818 6177 16054 3238 5296
"ENSG00000048991" 2269 1201 716 723 1271 730 835 996 1979 1694 1626 1502 1276 753 905 905 1340 1480 1629 1412 1225 1157 370 609 1705 1573 1249 430 531 784 1349 1395 607 705 710 1425 834 560 447 885 777 831 555 356 575 725 342 754 1123 339 665
"ENSG00000049089" 998 139 207 52 792 265 163 30 128 81 508 54 437 136 237 14 198 178 277 62 432 234 1046 58 2652 373 91 304 181 258 52 297 105 340 35 308 112 138 21 169 102 907 21 80 63 93 149 395 268 27 29
"ENSG00000049130" 4710 2710 6228 3170 6041 714 6859 3929 4293 4136 5362 2853 3941 1295 5087 2236 2481 1723 2462 5207 8875 1788 322 4242 2100 3272 1651 382 737 1715 1759 5752 424 3517 2963 3657 1004 1550 1869 2275 968 2985 1223 873 1258 2861 3945 2294 6821 1481 1943
"ENSG00000049167" 531 593 529 723 713 204 479 598 700 722 507 610 649 550 654 486 330 530 422 424 564 314 134 456 389 515 558 94 168 373 428 632 169 364 427 564 342 256 335 339 277 415 304 110 272 369 224 204 646 246 293
"ENSG00000049192" 344 171 188 13 274 72 142 23 666 160 252 78 93 97 230 12 20 83 107 23 433 133 72 14 194 322 12 160 228 73 111 316 53 73 21 323 123 64 17 218 64 80 35 77 66 68 140 263 281 33 8
"ENSG00000049239" 8904 4106 2142 3614 3485 1621 2639 3529 5065 7408 5783 5285 3006 1624 1909 2455 2867 3566 3237 3862 3074 3880 747 3431 5988 4071 8004 726 1003 1570 2061 2673 1349 2054 2147 2929 2293 1188 1736 3317 2317 2914 1962 1103 1834 2085 1878 2401 3608 1597 3411
"ENSG00000049245" 4996 5223 2436 8576 9273 2006 3564 9604 9023 10049 4884 8139 5459 4053 2733 6892 8162 4731 1961 6378 4549 4504 299 8025 4823 1795 9806 1305 1037 828 3077 3498 1274 1957 4231 4135 1857 890 3551 4137 3059 2187 3693 1571 3598 1423 1683 1866 8285 3521 4471
"ENSG00000049246" 3026 2101 2216 4453 6590 1430 3219 4478 4201 3857 5243 3715 5100 2233 2065 4583 4097 1663 4061 1510 2353 1929 1965 3434 3648 2060 3717 656 460 847 1013 1833 1269 3377 1954 827 804 1892 1665 2987 1781 3073 2478 627 1965 1891 2249 2616 4636 1599 3960
"ENSG00000049247" 6 1 0 5 13 6 2 2 10 5 19 7 9 10 0 11 7 3 3 2 22 9 0 5 6 2 0 0 2 0 7 5 4 0 1 73 22 5 16 3 0 0 0 1 0 3 0 1 2 3 0
"ENSG00000049249" 80 15 8 16 17 5 4 30 16 38 12 7 6 17 2 38 27 12 11 21 57 4 0 22 62 17 14 3 12 0 100 18 4 2 23 17 7 3 8 19 22 36 22 4 9 7 1 8 29 5 25
"ENSG00000049283" 2052 349 2059 2425 2437 189 2183 3208 1108 392 4298 3287 2498 104 2065 3089 939 348 3169 3011 671 303 1376 4278 2302 2974 6033 555 106 1833 1806 624 134 1565 1894 506 163 945 1875 1056 229 2780 1931 108 111 1898 1159 1171 1710 1544 2949
"ENSG00000049323" 4640 1186 772 652 3310 482 927 201 8989 4624 4188 368 2862 878 1005 697 750 730 1656 1474 1710 1221 750 442 3880 1871 637 485 1061 264 1670 1822 417 1377 698 2544 1104 859 311 2968 1822 1537 547 1399 1805 938 1475 3344 6359 318 423
"ENSG00000049449" 1139 1183 313 700 1688 312 529 779 3576 1927 1485 862 1178 941 600 856 2189 1112 304 677 2789 1294 127 821 1712 519 807 330 355 123 1006 2055 245 420 487 1878 701 220 293 1664 703 797 453 447 994 329 563 739 4397 320 617
"ENSG00000049540" 641 178 247 127 674 87 224 129 923 489 1409 218 257 77 289 170 78 160 628 121 176 121 290 107 162 742 147 76 390 239 19 279 35 243 145 688 149 166 77 588 123 492 152 77 116 254 311 708 492 85 66
"ENSG00000049541" 827 769 696 1350 973 196 928 1461 646 962 709 1147 736 547 883 849 292 421 450 813 536 461 87 1274 602 604 1334 52 126 143 759 363 147 319 704 503 224 129 670 255 273 339 732 108 330 235 528 236 861 293 494
"ENSG00000049618" 5470 4108 1767 4087 3838 3259 2197 5587 7639 7248 6171 8559 4291 3275 2486 4575 4976 5023 4283 4781 3425 5482 1369 3824 5784 4973 9286 1711 1650 1983 3208 3175 2743 2034 3076 2628 2900 1309 2791 3183 2988 2357 2957 1612 2363 2260 1370 2324 4035 2137 3703
"ENSG00000049656" 8906 4502 4560 3198 7517 1620 5858 3523 7530 7718 5760 3037 5353 3320 4856 2517 6246 3712 3403 2190 4472 4129 451 3432 6684 5233 3078 984 740 1557 1715 3946 1075 2715 2062 3007 1609 1298 1524 2866 2482 3351 1562 1239 2553 2374 3667 2071 8221 1239 1687
"ENSG00000049759" 6586 3855 5873 2427 8277 3218 7895 3098 14449 6848 14382 2327 7735 3246 7227 2645 9620 4826 10000 3616 6047 4794 2089 6581 5088 10944 6925 2325 1220 6713 1017 4264 2214 6028 2334 4111 2265 4238 2169 6102 3249 6254 1651 912 1943 7301 4897 3478 4908 1215 1056
"ENSG00000049768" 64 11 7 36 16 9 10 41 29 7 19 35 8 6 2 28 23 27 9 91 19 14 38 31 25 12 49 4 10 2 65 19 1 2 23 22 5 0 34 16 2 18 18 2 7 2 1 18 39 16 32
"ENSG00000049769" 92 75 54 228 104 75 88 291 91 111 178 284 74 42 120 169 54 105 247 221 81 83 80 225 90 136 326 18 49 65 126 46 35 53 141 47 59 45 103 65 76 70 164 51 44 103 64 81 120 109 149
"ENSG00000049860" 4112 4772 2199 1755 5999 1467 3045 1805 11250 9429 3927 1711 4948 4636 3011 1394 7880 3814 1338 1449 2263 2132 196 1036 6201 1726 1767 972 957 783 1319 4627 1054 1753 1245 5288 1893 676 900 4208 3092 1922 987 1224 3448 1417 1897 1446 9179 727 1143
"ENSG00000049883" 408 359 269 586 367 142 246 531 448 418 444 713 287 166 336 351 163 319 285 412 356 207 63 376 316 332 509 94 100 166 482 282 136 182 399 254 185 136 373 213 191 235 299 91 167 227 163 183 415 239 244
"ENSG00000050030" 50 121 574 244 254 50 738 282 137 141 830 367 355 78 680 154 45 87 345 50 4 76 46 132 0 789 434 0 38 284 0 191 23 423 109 35 57 249 82 45 33 349 127 75 71 588 422 275 128 182 71
"ENSG00000050130" 2241 1555 1350 1791 3037 808 1495 1538 2736 2254 1964 1536 2114 1515 1587 1016 2192 1688 894 1046 2129 1289 166 1759 1853 1296 1807 565 386 635 977 1687 661 884 1042 1735 820 506 748 1406 938 1122 792 482 1075 1065 1195 775 4751 821 1063
"ENSG00000050165" 773 678 701 1536 1216 150 971 1018 1593 1583 1541 1204 646 388 810 413 35 303 495 886 199 372 173 1460 327 1002 1853 49 227 249 811 487 94 482 621 797 258 297 593 600 273 580 847 406 463 712 1124 1093 2106 379 598
"ENSG00000050327" 957 857 300 1304 853 592 334 1409 995 1072 682 939 722 782 303 1198 1604 1040 898 1416 805 1264 421 2329 1328 598 2330 308 234 167 1172 483 451 277 973 881 460 181 810 842 781 469 861 220 494 255 180 311 1205 467 840
"ENSG00000050344" 4666 1901 1592 700 2637 814 1879 1027 2648 2352 2915 1627 1648 1085 1666 977 2699 1763 2017 1370 2245 1530 231 967 3946 2525 1685 94 121 175 806 628 120 364 461 834 250 195 204 516 460 553 400 297 438 368 520 249 1570 440 537
"ENSG00000050393" 1800 3618 1124 3802 2279 2254 1310 4267 2349 7308 1494 3833 1456 3432 1313 3208 1886 3428 928 3357 1296 4683 154 4357 1315 1117 5268 462 726 511 1362 983 1328 610 1732 1285 1591 332 1762 1177 2211 636 1772 775 2126 628 602 508 2238 1026 1438
"ENSG00000050405" 10814 17220 4989 3487 25501 5990 7138 4547 55636 25460 15296 4271 14664 13046 4634 3002 43053 16212 6137 2562 21759 13180 1408 4228 20343 5053 5212 7260 3244 1832 4182 14419 4633 5484 3149 22706 6016 2096 1869 23700 8117 6233 1553 3806 9130 2305 3372 3949 26441 1805 2168
"ENSG00000050426" 2992 3051 1762 1229 2805 1929 1937 1539 3578 4429 3240 1811 2664 2931 2318 1009 2347 3502 2333 1160 2336 3156 420 1289 2572 2126 1613 894 903 1145 1425 1644 1728 1205 1115 1767 2128 800 1126 1858 2420 1720 1175 904 1684 1489 1011 988 2248 677 884
"ENSG00000050438" 703 353 190 15 646 836 318 8 495 670 434 21 445 268 207 12 441 668 1081 40 472 434 227 37 754 259 59 447 201 166 53 313 384 275 27 84 209 188 8 190 333 245 13 162 147 135 101 208 194 28 22
"ENSG00000050555" 460 27 6 90 101 26 28 96 1119 128 317 69 42 30 19 48 2 38 78 82 66 16 32 89 424 94 109 49 42 41 162 258 28 47 47 377 32 17 51 405 39 87 76 11 29 30 15 92 878 13 37
"ENSG00000050628" 162 221 9617 103 1174 34 6626 65 70 351 9678 61 1103 135 6990 64 24 100 4422 235 39 147 697 89 14 7145 74 18 131 6551 20 156 34 3944 156 166 158 2008 25 58 48 5018 37 73 100 8910 2736 755 124 250 29
"ENSG00000050730" 79 69 21 17 31 34 12 25 16 215 249 34 8 23 2 8 20 44 29 93 23 124 14 14 81 30 23 3 16 2 481 14 16 9 20 9 10 15 7 19 19 40 2 65 16 4 4 9 20 8 18
"ENSG00000050748" 1739 1922 1922 1452 3402 1049 2202 1651 3116 2921 3032 1899 2912 1882 2268 1173 3231 2299 2652 1156 1680 2016 409 1508 3364 2592 2038 713 539 1230 1224 1860 839 1604 989 1879 968 948 739 2091 1043 1650 891 491 905 1583 1006 995 2307 556 1018
"ENSG00000050767" 182 66 8 10 56 78 10 14 450 308 150 19 69 101 24 2 7 153 50 12 81 79 61 11 149 66 10 40 227 10 32 147 51 16 6 221 230 21 14 256 164 25 12 175 115 35 49 65 497 5 4
"ENSG00000050820" 6583 2435 2191 810 5145 1812 3346 1002 6468 4567 5274 1155 4334 3252 2565 750 6755 3048 4346 1383 3231 3595 1639 2293 8969 3208 1721 1816 1052 1623 796 1921 1355 1890 744 3003 1433 1210 549 2974 2235 2634 543 844 1473 1590 1566 1474 4705 457 636
"ENSG00000051009" 1905 3192 687 807 2491 3793 972 922 5558 4185 2543 1242 1936 2547 938 647 5223 3708 2880 741 2453 3564 976 804 4045 1953 1190 3241 1542 902 737 2087 3225 914 899 3396 2169 670 828 3936 3582 1247 698 1323 1430 934 517 1186 3134 404 700
"ENSG00000051108" 6014 4642 4784 2092 6028 1665 5825 2620 5915 8944 7804 3602 5112 2451 6454 1730 5130 3189 4289 1865 4056 4010 759 2436 5061 11115 3363 1118 873 2831 1943 4893 1183 3978 1757 2290 2030 1803 1086 3424 2199 3880 1422 1536 2625 4311 2913 2201 7599 1016 1385
"ENSG00000051128" 121 70 141 89 116 34 120 99 103 198 207 123 33 28 106 34 4 29 101 144 49 41 27 108 20 165 92 10 56 66 242 32 10 46 63 58 30 23 85 49 40 88 56 36 71 116 101 80 235 64 64
"ENSG00000051180" 267 236 26 245 193 80 67 223 219 181 90 189 192 139 31 174 141 156 142 143 152 123 10 169 280 59 184 32 18 20 222 136 23 40 101 204 60 24 95 91 77 45 154 25 100 10 29 93 294 50 161
"ENSG00000051341" 1214 910 95 1127 851 473 252 1556 1173 947 407 2094 615 456 119 936 537 1504 1069 1066 824 535 138 1067 1163 251 1603 224 245 81 1975 801 322 207 1348 880 528 95 803 451 613 218 1208 266 399 112 71 512 1148 666 1012
"ENSG00000051382" 3870 3192 1063 1852 3139 2140 1602 2445 4722 3730 2662 3734 2808 2499 1325 2864 5842 4076 2266 1277 2052 3867 418 1185 6085 2005 3601 1398 850 894 1612 3223 1723 1283 1386 2492 1639 837 1009 2058 1987 1204 787 965 1948 1217 767 1271 3294 1120 1749
"ENSG00000051523" 5201 2535 669 1056 4570 539 545 831 4935 4069 1511 921 2895 1232 545 676 2972 1323 520 960 3278 2592 130 1006 12031 543 1551 446 307 189 1079 1956 275 465 794 4312 615 205 413 1565 746 951 415 679 1812 170 968 1134 8479 465 790
"ENSG00000051596" 235 246 123 1149 574 75 220 1919 423 255 268 1066 388 198 183 1245 329 274 227 977 262 166 23 1021 276 179 1856 52 77 99 818 319 78 173 1100 461 141 101 926 176 125 134 637 54 125 46 93 126 643 499 576
"ENSG00000051620" 4237 3038 2800 18052 7736 1622 4004 16988 7163 3340 4566 16882 5894 1853 4307 10281 6060 2947 2941 10734 4336 2748 645 23088 5707 3527 19500 1340 683 1154 3421 2594 831 1734 7184 4069 1129 1079 8367 2710 1280 1921 8459 629 1347 1642 1658 1744 6836 4967 5972
"ENSG00000051825" 1350 2035 884 1235 1533 1088 1066 1554 1829 2509 1802 1687 1238 1383 1100 981 1085 2251 1840 1190 1533 1507 472 1280 1788 1461 1500 330 723 742 1852 1433 796 797 1161 1321 1129 437 774 1041 1135 903 991 701 895 1002 700 864 1916 681 812
"ENSG00000052126" 6431 2945 2154 6468 5358 2406 2316 6733 7778 3825 3915 9823 4266 1995 3082 6966 6732 3600 4157 5794 4159 2658 1187 6550 5522 4423 10440 2988 1602 2073 2728 4802 1887 2252 3613 3443 2166 1629 5285 3592 2016 1992 4880 947 1450 1664 1462 2447 4982 2793 3000
"ENSG00000052344" 3867 5196 2909 6364 5428 2899 4203 8488 8696 9017 7129 6585 4166 4682 2831 5424 11060 5733 2843 7654 3864 5671 674 17215 8435 3303 12734 2465 1220 2574 2463 3271 2593 3034 4660 6175 2906 1369 6594 7307 5134 4611 9429 2053 3781 3421 3025 2244 10409 4140 3735
"ENSG00000052723" 4278 3323 2310 4257 4003 1078 2404 4388 3643 4015 2752 3281 3303 2828 2780 3115 2771 2745 1505 2973 2612 2315 247 3382 2230 1922 4036 636 706 922 2026 2152 780 1465 1878 2003 1474 776 1671 1719 1334 1452 1612 853 1579 1328 1126 987 3732 1554 1799
"ENSG00000052749" 1762 686 304 1069 416 206 379 1637 1100 1288 693 1276 338 378 319 1390 671 530 595 1428 548 315 166 1297 1002 745 1127 183 242 318 1380 659 154 297 1246 555 259 180 869 472 270 456 889 175 426 277 232 323 1242 491 1006
"ENSG00000052795" 5460 1926 3337 1390 7901 794 4260 1361 8581 2621 6226 2104 7697 2278 4384 1405 6374 1596 4810 1519 5602 1471 974 1348 6898 3723 1876 2139 700 1938 1472 4571 909 3007 949 4918 1131 2162 889 3555 972 2896 882 779 1132 3338 2622 2504 5766 768 955
"ENSG00000052802" 4154 5497 5057 18387 6055 2164 2499 19207 10779 7322 4634 13821 5595 3629 3283 13551 16110 4300 1844 10847 6417 3133 126 27726 2002 775 19175 1006 488 703 11913 6017 1292 1935 12322 8131 1173 848 6587 7633 1812 1606 10047 1423 4917 1275 2552 2143 19997 12751 8926
"ENSG00000052841" 7413 4330 3637 3154 5940 3831 3969 3654 7302 7135 8648 6319 5611 3811 4353 2950 5160 5186 6768 2906 4334 4107 2679 2988 5425 6686 5772 2244 2808 3494 2780 4180 3114 3720 2871 2813 3562 2560 2430 3679 3455 3620 2605 1866 2353 3821 2278 2787 4835 1910 2010
"ENSG00000052850" 44 8 12 0 20 21 18 16 38 56 60 29 18 18 8 11 41 39 60 37 22 43 10 20 128 45 18 0 4 4 0 0 2 0 3 8 1 3 0 3 0 0 0 2 0 3 1 4 0 3 0
"ENSG00000053108" 1 39 41 336 66 17 54 142 43 57 106 51 152 27 40 239 25 10 207 142 16 22 15 208 29 74 208 2 25 17 339 14 11 8 166 1 7 9 231 3 13 18 88 11 14 34 27 18 25 43 75
"ENSG00000053254" 9516 10078 6457 5867 8430 5501 7575 7463 10648 18685 10513 13129 10347 9158 7716 6847 4717 9386 7048 5489 4332 13536 1180 5187 7577 9653 10008 1559 3578 2608 2974 2929 3437 4869 3183 2910 5182 3181 4381 3442 10151 4213 4394 3958 6834 4829 4195 3181 4107 2916 3427
"ENSG00000053328" 46 53 29 38 36 35 16 17 63 107 68 62 36 39 46 28 4 30 42 9 18 28 16 6 15 42 107 1 50 17 5 28 7 21 1 40 36 34 3 44 31 33 20 12 22 14 27 39 52 34 2
"ENSG00000053371" 2351 3232 816 2864 2632 1252 1204 3098 4504 7457 1705 3018 1665 2667 988 1542 2812 2384 508 1088 1844 3081 130 2365 1422 887 4065 371 437 283 429 1042 621 425 988 1612 954 204 956 1974 1881 692 964 538 1630 493 675 439 3166 855 957
"ENSG00000053372" 1931 1277 569 2229 1326 721 786 1857 1604 1559 916 1242 1019 1101 638 1400 949 1089 1243 1332 1094 1315 201 1897 1329 776 1485 72 92 195 1176 569 110 197 985 642 271 150 819 387 335 395 906 112 400 223 315 276 1770 631 986
"ENSG00000053438" 161 120 55 105 78 138 78 153 200 231 166 229 69 139 50 131 215 247 151 156 115 228 46 159 265 161 189 0 1 0 0 2 0 4 13 8 1 0 7 1 0 0 18 1 0 1 3 3 15 5 5
"ENSG00000053501" 258 183 153 265 257 133 158 271 419 272 223 293 211 145 176 214 289 167 287 193 254 224 150 300 281 286 413 99 128 106 204 181 75 96 204 221 104 68 192 200 164 152 196 55 112 70 115 101 404 109 224
"ENSG00000053524" 210 126 52 99 158 194 62 130 211 174 185 160 96 58 31 109 145 208 96 147 109 131 81 127 249 129 271 21 102 19 395 120 67 48 60 73 73 29 37 114 50 80 27 60 46 59 38 106 145 56 65
"ENSG00000053702" 414 274 167 96 269 218 163 122 320 301 397 276 231 182 244 142 221 316 525 152 239 210 97 108 306 411 246 10 23 10 2 19 5 9 1 55 19 22 0 22 9 18 0 13 12 10 16 48 67 6 2
"ENSG00000053747" 55795 8554 2829 2257 16723 7576 5314 4174 29961 22523 11501 7842 14557 6463 2455 2052 19680 9704 12615 2920 7978 10517 4162 2236 19120 4875 4015 6203 2956 1674 6274 5599 3695 4240 2568 8013 3929 3977 2095 5881 7625 4257 2535 4534 6522 1527 1774 3677 11175 1679 1719
"ENSG00000053770" 3158 6003 2817 3944 4794 2168 3067 4277 7095 7212 3729 3965 3696 4633 3307 3307 4984 5454 1912 3192 3042 4051 362 4089 2963 2349 3786 913 993 1437 2115 2942 1558 1766 2376 3832 2079 855 1773 3338 2960 2301 1982 1243 2561 1834 1167 1086 4238 1478 1774
"ENSG00000053900" 2318 1594 1047 1623 2692 1381 1456 1779 2547 1570 2002 2062 1781 1063 1327 1475 1861 1880 2215 1229 1592 1259 558 1524 2063 1808 1883 997 747 1029 1825 1536 846 1074 1324 1409 1102 827 1069 1519 1078 1128 1208 507 708 928 665 899 2052 808 977
"ENSG00000053918" 1082 1304 4670 36 1725 634 4445 40 930 2299 7135 61 2601 968 5857 49 492 1313 5365 47 756 1694 1092 40 1113 8615 53 191 346 5588 106 947 545 3628 87 566 804 2025 13 654 948 4271 31 371 776 6230 1819 1802 904 200 40
"ENSG00000054116" 1733 1422 1246 3494 2273 641 1373 3357 2887 2668 1854 2939 1515 1238 1313 2151 1985 1304 746 2369 1613 1265 197 3858 1773 1180 3231 397 302 421 1805 1067 397 620 1987 1477 561 377 1503 1163 848 823 1507 414 869 778 776 606 3332 1314 1656
"ENSG00000054118" 8712 5111 2683 7172 7129 2226 3558 10783 11093 9535 7799 11676 5036 3336 3167 8342 6879 4698 4119 8561 5308 4372 1271 8592 6335 5947 11673 1611 1631 2013 6050 3955 1841 2626 5935 4880 2433 1667 5152 4577 3119 3491 5762 1593 3021 2927 2515 2961 9206 3901 6821
"ENSG00000054148" 957 1165 1205 1251 1110 461 1258 1220 1889 2097 1584 1227 866 1013 1744 645 897 856 959 1103 901 924 324 1184 1057 1082 1160 360 270 515 663 636 348 494 815 963 419 205 946 908 709 744 847 201 533 583 735 288 1444 437 516
"ENSG00000054179" 652 112 14 52 115 201 33 68 349 258 96 151 162 158 51 45 519 352 149 67 216 436 67 45 499 83 87 252 77 36 44 166 183 37 29 240 196 44 60 459 338 80 79 92 122 38 30 168 258 27 72
"ENSG00000054219" 1206 1888 300 502 1306 967 338 445 2400 3871 1042 348 629 1469 281 130 1911 2189 218 270 1254 1641 50 433 2597 233 678 407 372 165 501 977 664 258 268 1843 699 87 109 1849 1360 490 264 584 1128 209 269 355 1990 174 372
"ENSG00000054267" 5468 2828 2795 2607 4755 2693 2806 3063 4659 3765 4880 4126 3736 2390 3214 2597 4386 3805 4908 2600 3590 2748 1913 3622 4496 4817 4512 1712 1739 2393 2448 3296 1839 2476 2239 2434 2010 1914 1749 2907 2050 2530 1945 1222 1340 2470 1445 1878 3467 1266 1915
"ENSG00000054277" 187 124 270 229 219 59 220 394 641 352 412 471 205 93 313 290 503 106 151 245 227 163 15 230 283 192 454 214 78 539 657 346 118 500 577 513 173 254 450 771 322 722 524 99 233 807 368 201 957 368 484
"ENSG00000054282" 2131 1096 1254 1213 1845 960 1299 1520 1801 1557 1890 2029 1456 818 1529 1092 1330 1531 2007 1325 1407 939 659 1160 1441 1930 1626 663 763 1109 1210 1237 713 959 839 944 851 636 756 894 820 936 786 273 328 667 562 588 1062 448 470
"ENSG00000054356" 4 35 349 4 206 15 445 2 2 32 284 6 362 35 667 2 6 8 181 0 2 24 32 2 4 393 0 3 44 104 0 9 12 292 2 4 7 64 0 0 2 184 0 16 9 332 552 212 8 24 2
"ENSG00000054392" 797 344 315 255 431 181 442 312 564 433 516 519 197 171 319 266 309 267 257 493 533 220 181 398 311 478 629 204 187 295 183 402 150 265 314 126 219 101 241 195 163 320 235 101 134 340 178 232 496 254 160
"ENSG00000054523" 7096 5677 1702 9869 4344 4609 2322 13602 8190 10385 5755 19354 3955 4718 2444 12664 7727 8539 3811 7820 4084 6118 1000 8915 5899 4277 24178 2851 2823 1602 6433 4649 4008 2156 6122 4540 3932 1533 6749 4968 4533 2573 9789 2247 3890 2341 1362 2847 7235 5204 8851
"ENSG00000054598" 170 114 40 328 103 24 48 266 215 92 105 147 56 50 51 216 145 32 52 510 196 30 14 1010 150 86 508 40 10 49 262 127 48 35 350 87 28 18 129 73 24 77 163 71 30 39 22 134 487 116 249
"ENSG00000054611" 2106 1698 946 2039 3097 1541 1471 2403 3268 3227 2790 2188 2238 1330 1143 1627 2867 2019 2523 1776 1721 1897 1047 2342 1881 1733 3232 1189 816 788 1500 1036 1072 839 1240 1290 1071 757 1306 1671 1406 1153 1295 471 843 646 570 690 1927 792 1054
"ENSG00000054654" 54867 15192 11459 24749 31115 12768 14509 41520 30187 25460 40595 53481 29130 11606 15749 30429 24103 18896 35615 30363 37872 11801 10171 27361 33715 25782 55793 11674 9732 11004 26746 24024 8676 17901 22330 12749 11673 10841 21343 15042 10213 17573 25021 7633 8082 13089 8376 17530 20879 15995 23948
"ENSG00000054690" 4319 4110 1489 489 3287 4349 2132 773 6569 6162 4491 1211 3413 4165 1964 751 6897 6687 5205 545 2788 5079 2724 505 6080 3716 1474 4175 2128 2065 1192 2755 4797 1608 744 4013 3279 1461 638 4555 4952 2351 486 1669 2481 1925 1047 1761 3807 389 312
"ENSG00000054793" 17328 6368 3716 5954 13788 4104 5350 7424 21049 9602 9354 5157 14267 5116 5102 4885 19569 7880 6551 5753 9532 8218 1691 6258 16120 6371 7500 5788 2066 1962 4098 5789 3164 4318 4354 6749 3065 2198 3273 7720 4124 3913 2429 2425 3957 2507 3283 4109 8239 1985 4024
"ENSG00000054796" 0 0 0 0 0 0 0 0 0 0 0 0 0 0 0 0 0 0 0 0 0 0 0 0 1 1 0 0 2 0 0 0 0 0 0 0 0 0 0 0 0 0 0 0 0 0 0 0 0 0 0
"ENSG00000054803" 0 0 0 0 0 0 2 0 4 0 2 0 4 0 2 0 4 6 0 0 0 2 0 0 6 3 0 1 2 0 0 2 2 1 0 2 4 0 0 2 0 0 2 0 1 6 0 1 3 2 0
"ENSG00000054938" 8 13 0 0 4 9 0 1 21 28 5 0 1 40 2 1 7 12 8 0 2 10 0 3 45 6 0 0 35 3 0 10 7 0 3 16 10 3 0 4 8 9 0 4 7 5 5 15 1 3 0
"ENSG00000054965" 5561 2023 1815 1472 2597 1040 2173 1908 3947 4458 3982 2000 2278 1526 2298 1427 2117 1797 2102 1338 2491 2877 387 1333 3227 2559 2193 518 692 1131 1774 1730 702 1407 1178 1836 1097 802 1010 2102 1464 1823 1069 680 1077 1880 1462 1452 2963 838 1064
"ENSG00000054967" 362 155 22 176 138 96 33 150 186 182 139 249 55 82 25 136 90 123 64 273 127 174 42 326 837 76 305 27 114 25 689 124 72 29 316 131 77 18 233 129 100 124 178 75 98 33 32 126 351 129 216
"ENSG00000054983" 6280 6350 1896 616 2568 3643 1955 760 5987 12034 2799 616 2298 4520 2178 509 7916 7675 1206 539 3449 6613 299 851 2289 1829 876 903 1449 1118 603 3093 2071 1179 482 2686 2938 670 392 3765 3357 1465 316 1359 3853 1390 1302 727 5381 269 385
"ENSG00000055044" 4454 2290 1156 2891 2381 1020 1393 2438 3149 2593 1906 3149 2115 1406 1335 2444 1716 2010 1869 2785 2558 1389 513 2593 3186 1682 2290 546 776 822 2640 2142 636 1002 1920 2074 1143 621 1281 1340 967 923 1569 490 969 661 734 969 2946 960 1447
"ENSG00000055070" 3694 2830 1408 4069 3363 1062 1547 4663 5020 4634 3308 5127 2827 1939 1746 3472 3204 2552 1546 3937 2547 2733 205 4238 4281 1507 5318 907 748 993 3351 2536 1034 1411 3274 3706 1628 692 2849 2779 2135 2154 3040 1146 2209 1457 1281 1679 6244 2145 3528
"ENSG00000055118" 389 133 79 16 125 55 90 6 334 249 196 12 107 111 180 16 55 83 124 50 87 124 56 6 62 242 20 19 141 38 9 98 28 47 4 144 60 78 1 118 56 58 8 56 74 73 280 195 273 4 7
"ENSG00000055130" 3596 2587 1827 3602 3208 1338 2067 3929 3878 4329 3408 3926 2589 1955 2083 3143 2563 2578 2593 2987 1926 2237 654 3381 2290 2748 4616 616 870 1516 2553 1982 1034 1326 2123 1941 1245 847 1643 1773 1482 1721 1903 669 1476 1591 1074 1165 3725 1311 2059
"ENSG00000055147" 1214 1444 1516 2159 1719 668 1424 2229 1801 2060 1581 1804 1212 1016 1499 1690 1375 1545 1073 1715 1332 1177 298 2349 880 1179 2025 378 403 582 1008 1078 508 972 1366 1118 663 476 1216 943 840 746 1132 399 730 886 851 533 2051 936 1028
"ENSG00000055163" 550 1255 4758 308 1665 679 4773 294 1003 3019 10118 332 1955 891 7120 192 424 792 5065 398 822 1558 1508 364 1117 7446 590 69 477 3879 576 658 355 3233 331 423 524 2091 127 608 749 4123 113 654 616 7201 2294 1423 1040 389 322
"ENSG00000055208" 4401 3826 2704 5908 4859 2260 3148 7369 6075 6211 5748 11034 4480 3407 3194 5600 5483 4108 2889 6778 2271 4357 541 7247 4367 3807 11640 1228 1060 1499 2695 2783 1404 2271 3236 2622 1925 1276 3501 2609 2131 2299 3499 1328 2291 2322 1672 1987 4459 2885 3906
"ENSG00000055211" 2303 1791 2254 2642 2571 1017 2385 3414 2238 2687 2827 2381 1937 1460 2586 2034 1775 1697 1257 1750 1495 1550 204 2698 1173 2033 2892 440 411 1126 1145 1068 516 1331 1356 1362 798 826 1279 1344 1076 1661 1412 460 853 1742 1196 771 2606 1062 1221
"ENSG00000055332" 6400 6679 2737 3241 9458 3645 3450 4621 8797 9909 8153 4751 9561 5499 4404 5039 8045 8075 5320 3012 5928 8040 1033 2313 9210 3964 4351 2855 2346 1513 7783 5737 2874 3339 3961 6137 3430 1805 1313 4388 4341 3182 1607 2607 3623 2301 2063 3104 7151 1426 3697
"ENSG00000055483" 5604 1459 779 1101 1337 938 1040 1307 1796 1946 1754 1578 1352 977 1025 1127 1211 1200 1860 1155 1065 1122 815 1024 2355 2599 1859 720 1007 867 1289 1216 759 767 1127 779 916 531 695 1041 897 1151 926 510 555 780 526 953 1392 472 887
"ENSG00000055609" 23611 10076 7608 10861 15674 10733 9524 15596 22720 18040 26335 26578 15773 8712 10468 15537 19303 15346 25442 16252 10616 11072 7841 11813 24875 21405 30908 7440 6378 9443 10773 11648 8823 9383 9898 9608 7963 7350 9046 11380 8677 9540 10229 5478 6565 11118 5277 9641 12042 7031 10590
"ENSG00000055732" 432 1641 579 55 409 1024 525 126 736 711 652 127 597 943 742 42 283 1028 527 58 262 1432 105 43 49 731 90 299 413 267 22 649 1005 314 54 538 1092 218 67 1021 652 277 67 238 241 352 311 256 217 61 29
"ENSG00000055813" 40 11 14 0 49 13 40 6 39 23 39 26 7 11 12 2 0 17 20 10 25 3 31 9 10 30 13 11 52 10 4 8 5 14 5 21 14 10 11 26 8 39 2 15 12 17 14 20 30 5 3
"ENSG00000055917" 10976 8581 6119 7705 10299 5132 7241 9160 10356 10637 9726 14026 10903 7420 7370 7664 9066 9680 7896 7920 6730 8797 1664 7698 7267 8313 13979 2438 2586 4171 4552 7096 3526 5271 4842 6036 5163 3673 4419 4857 4730 4585 4919 2740 4491 5986 3337 4238 6797 3827 5693
"ENSG00000055950" 805 948 846 1176 1482 339 953 1332 1697 1522 1269 1071 1040 661 1145 776 983 737 548 962 1125 870 151 1116 946 743 1322 188 205 446 660 594 219 493 737 903 463 247 732 714 573 672 677 215 515 503 604 349 1678 512 648
"ENSG00000055955" 5 13 4 0 6 9 9 12 6 14 16 12 4 5 2 2 4 8 17 10 6 11 7 0 16 27 3 6 5 3 2 6 5 4 10 2 8 8 3 5 10 7 4 18 7 16 6 18 16 9 10
"ENSG00000055957" 3 0 7 0 4 0 10 0 8 6 0 0 12 2 18 0 1 0 0 1 2 4 0 0 2 0 2 3 6 1 2 0 1 0 3 1 1 0 1 1 0 2 0 3 3 2 4 3 0 2 0
"ENSG00000056050" 497 386 356 619 662 176 418 738 412 449 360 353 432 270 417 352 241 321 286 317 344 306 41 508 280 263 563 70 90 160 378 354 102 206 411 389 203 144 310 219 147 218 294 91 283 254 307 191 921 225 448
"ENSG00000056097" 10045 5867 3205 5741 7126 2302 3675 6435 8360 8463 5537 7574 5691 4252 4099 5756 4961 5240 3324 5855 5392 4263 837 5869 4249 3992 8021 1316 1655 2118 4224 4375 1749 2636 3873 4643 2786 1612 3478 4024 2907 2992 3451 1377 2871 2404 2392 2091 7039 2964 3437
"ENSG00000056277" 835 317 262 397 318 170 257 405 533 435 453 678 308 214 259 427 264 352 282 427 354 287 63 408 271 285 654 88 118 146 335 402 131 194 268 276 215 115 230 228 185 189 286 103 180 182 128 167 476 198 312
"ENSG00000056291" 2 4 0 0 1 0 0 4 0 2 0 0 0 2 0 1 1 0 1 0 1 0 0 0 5 0 0 1 3 0 0 0 1 1 0 4 1 0 0 1 0 2 0 2 0 0 1 3 0 1 0
"ENSG00000056487" 9 2 8 0 2 0 17 4 6 0 19 0 7 2 21 0 0 5 34 4 5 2 4 2 3 64 2 1 12 8 14 7 8 18 2 6 1 17 0 4 1 14 5 5 0 13 18 11 2 4 1
"ENSG00000056558" 795 409 277 313 480 455 170 332 334 853 743 450 115 260 250 247 261 390 441 342 404 610 404 371 819 591 587 127 373 167 519 219 175 152 361 278 275 156 216 269 266 389 305 267 220 266 248 387 517 187 364
"ENSG00000056586" 8388 5007 3730 6714 7606 3042 3816 7381 7219 7057 7703 7029 5660 4515 4230 6626 7250 5143 4081 5141 5522 4668 781 6265 5754 4108 9132 1840 1624 1889 5137 4766 1973 2784 4278 3839 2485 1559 3188 3793 2847 3442 3395 1828 2570 2860 2116 2523 7690 2786 4729
"ENSG00000056736" 1963 753 222 170 571 342 315 144 1365 1094 575 267 583 534 299 179 1022 927 509 210 737 528 124 171 1636 514 231 275 275 130 32 439 224 162 10 333 245 88 26 588 308 189 26 154 252 138 162 214 562 26 15
"ENSG00000056972" 2195 2297 1260 2698 3329 904 1418 3157 6443 4002 2981 3068 2567 1475 1453 2363 3296 1895 1706 3103 2346 2060 285 3203 4808 1858 4868 1079 497 572 1702 1594 769 1049 1571 2256 1014 576 1412 1837 1161 1376 1307 695 1296 885 1051 1241 3578 1174 1487
"ENSG00000056998" 346 102 155 10 236 52 203 4 556 179 462 6 217 84 192 4 562 110 181 8 321 118 110 19 153 311 4 134 57 144 9 408 65 141 17 346 80 144 9 516 88 349 5 57 87 271 241 171 1033 12 7
"ENSG00000057019" 355 765 1533 1287 1615 191 1471 1610 1530 1085 2738 1934 1698 479 1831 1497 515 482 1557 1076 371 464 257 1102 90 2087 1800 92 287 892 871 541 124 905 772 594 450 649 903 401 289 1198 830 281 296 1400 836 945 1089 698 826
"ENSG00000057149" 252 107 145 91011 145 134 113 127998 28 5 9 124495 159 109 123 123958 139 139 243 200034 128 157 150 54812 6 5 38652 65 90 50 77708 4783 56 62 110646 90 62 81 81302 61 61 110 99162 20 17 20 19 8568 40419 122777 50818
"ENSG00000057252" 2807 2609 2968 602 2713 709 3557 729 1930 3493 4702 519 2805 1378 3573 515 1700 1786 2180 438 1730 1969 285 601 1298 2852 685 221 500 1878 1140 2395 533 1981 547 1158 986 1336 262 1722 878 2616 368 693 1237 3582 1768 1252 2737 361 449
"ENSG00000057294" 5851 4448 1284 457 4346 1648 2059 382 8094 5905 3037 440 3922 2558 1258 532 7112 4841 2367 354 3293 3579 348 902 3680 1790 1063 925 737 554 762 4273 1092 1184 514 7554 1890 660 129 4986 1867 1599 338 828 2460 737 1058 1211 6692 300 447
"ENSG00000057468" 66 14 15 10 64 20 27 23 43 21 35 28 29 25 13 24 37 62 81 28 30 37 34 14 47 25 55 23 35 14 25 33 30 23 18 20 24 12 18 40 35 20 34 9 10 6 6 24 21 11 10
"ENSG00000057593" 8 50 5 0 4 55 3 0 31 155 13 0 9 53 5 0 16 56 12 0 2 59 8 0 3 14 0 3 42 4 0 15 45 8 2 12 25 4 0 8 73 3 1 10 10 8 14 1 19 0 0
"ENSG00000057608" 23683 22894 9419 27293 21450 6891 10591 25704 29808 35344 11927 23337 13855 16462 8389 17846 25854 17577 4191 17325 17519 16008 576 26044 12794 4238 21252 3329 2995 1833 9882 11744 3752 5061 13488 18897 7561 2174 13946 14842 9795 5635 13424 4644 12147 3678 5350 4262 33446 9918 11967
"ENSG00000057657" 2271 1353 216 13234 1230 768 240 18244 3457 3179 1938 13297 671 669 216 14234 943 1330 492 12457 824 1145 424 30875 1652 733 32662 353 720 152 5612 1509 406 392 9519 640 508 156 7184 1091 668 746 8305 758 735 290 315 1176 3677 5122 6836
"ENSG00000057663" 3328 3195 2200 2588 4761 1290 2374 2551 4760 4234 2666 2153 3280 2739 2538 1617 3919 2957 1428 1530 2711 2522 223 2978 2477 1531 2597 783 625 864 1278 2188 814 1362 1637 2984 1322 804 1120 2001 1462 1199 1241 848 1610 1101 1224 846 3806 954 1096
"ENSG00000057704" 1472 5385 703 1536 2729 3058 1281 2026 14631 9289 3027 2066 1834 3350 633 1457 9930 6188 1124 1539 1069 4456 138 2306 3186 767 2352 1932 907 154 3683 1085 1186 556 1162 2734 1599 403 1126 2539 2868 549 1640 1444 2439 412 526 424 2867 431 1238
"ENSG00000057757" 1787 1233 1267 5411 2088 459 1484 6577 2270 2171 1933 5702 1755 971 1341 3558 1454 867 1026 4419 1144 1049 124 4265 1087 1046 3949 256 225 474 1248 990 288 688 2817 1064 477 400 3091 875 607 724 2496 345 821 773 940 703 3180 2501 2420
"ENSG00000057935" 2379 1238 1124 2180 2667 843 1399 2819 4265 2024 2442 3348 2439 911 1551 1967 2928 1420 1966 1989 1583 1276 519 2247 2049 2041 3328 1125 553 946 1152 1281 749 1007 1347 2181 860 890 1644 1330 947 1130 1661 379 566 1002 696 883 2027 1022 1453
"ENSG00000058056" 1027 366 313 552 452 131 258 1210 1041 633 596 1339 359 227 409 545 319 303 301 353 510 269 118 359 523 530 822 200 256 251 332 657 89 245 396 548 254 156 500 372 158 210 292 163 213 267 277 377 735 293 249
"ENSG00000058063" 17727 9382 15851 30333 31137 3843 17266 33399 17455 13294 26250 30108 25201 9192 19486 31067 17084 8727 15005 28140 8143 7038 2969 32139 13511 18316 44041 3647 2083 11634 11354 10858 3166 12866 18790 11825 4246 7009 16022 9888 4468 15162 17437 2799 4895 15769 8454 7009 18337 13974 17336
"ENSG00000058085" 3293 245 369 824 4194 282 867 999 15167 1946 2217 925 3389 588 348 753 18621 1109 930 650 4211 181 173 1193 13549 289 1370 3091 115 123 3919 3637 64 605 900 5073 174 249 560 4333 513 588 521 517 533 126 240 964 9933 418 941
"ENSG00000058091" 954 487 1860 112 1169 160 1513 176 518 704 2344 236 1143 299 2484 73 100 394 1171 91 546 270 233 125 329 1947 95 80 226 1308 96 510 137 1102 75 192 296 563 90 313 175 815 84 262 221 1392 1254 613 685 91 37
"ENSG00000058262" 12804 9394 6986 8541 14798 2850 8566 11486 26630 14250 14011 10851 12792 6001 8464 10371 19327 6824 7909 10252 12231 7499 1407 9670 14811 11997 13822 3441 1676 4174 9106 12113 2258 6701 7949 10715 3526 2946 5983 10115 4580 8616 5762 3859 7106 8709 7657 6163 32559 5649 9320
"ENSG00000058272" 5149 4566 2281 4472 6577 3399 2742 5348 9159 8681 5585 6728 5162 3768 3181 4846 7056 5685 4247 4849 4504 3777 1460 6306 7020 3912 7648 2516 3048 1650 4855 5290 2744 2579 4073 6012 3319 2025 2923 4866 3469 2569 3373 2333 3011 2063 2294 3837 7980 2730 4242
"ENSG00000058335" 15 15 0 2 13 11 0 4 5 26 7 1 6 9 6 6 8 21 8 4 29 17 0 6 15 14 1 2 21 1 9 4 10 1 3 6 9 1 4 10 7 3 2 7 3 9 1 4 13 5 1
"ENSG00000058404" 7 60 71 53 46 90 120 24 33 55 104 16 111 56 174 6 38 89 171 32 21 71 76 14 14 276 47 9 35 128 0 8 38 65 8 1 37 47 12 4 37 65 16 22 23 117 154 72 24 11 10
"ENSG00000058453" 764 249 409 364 500 478 452 901 874 549 1097 1485 311 173 326 511 326 372 1263 754 738 424 1448 885 619 688 1067 523 743 592 1246 313 177 305 685 402 324 392 858 314 297 476 741 216 154 307 327 358 610 434 619
"ENSG00000058600" 3545 1702 1120 1486 2107 1214 1489 1942 3056 2787 2538 2313 1658 1404 1223 1319 1848 1917 2109 1656 1577 1555 795 1674 2480 2043 1991 684 756 974 1518 1315 743 987 1358 1243 1014 677 1170 1293 1038 1191 1219 534 751 895 790 869 2260 664 1139
"ENSG00000058668" 9792 2407 1027 5977 6783 1228 1870 10132 6838 6741 5838 12408 4401 1476 1670 7625 2865 2647 2829 6608 2757 2535 1367 4513 7783 2772 9744 973 2252 571 9838 2933 1127 1690 6341 3575 1836 1223 4450 2796 2198 1985 5969 1917 2293 1159 1673 4277 5952 3094 5682
"ENSG00000058673" 15559 11346 5490 10984 13763 7856 6372 14398 18996 17819 13205 14422 11757 9331 7318 11058 11917 11912 9552 10957 10067 10071 3112 13701 11741 9641 18496 4431 4250 3830 9098 8894 5637 5195 7909 8159 6285 3249 7736 8607 7273 5616 8303 3918 5691 4929 4049 5100 12345 5254 8845
"ENSG00000058729" 1044 1358 1024 1225 1755 519 1247 1198 2071 1673 1244 1281 1310 1019 1028 927 1464 1075 925 904 1150 1062 136 932 1108 894 1073 340 323 424 737 1066 374 739 765 846 622 417 572 893 740 635 618 259 624 570 680 425 1669 539 495
"ENSG00000058799" 1199 937 997 1996 1505 416 1036 1694 1505 1477 1396 1121 1145 523 828 987 1547 711 643 1199 1239 739 133 2326 1354 944 2404 343 174 268 620 813 313 503 893 912 382 233 767 892 542 720 805 233 526 586 592 399 2304 680 858
"ENSG00000058804" 4559 2868 1091 3023 3373 273 1493 3031 4525 3127 1563 2199 2361 1669 1187 2111 1616 1872 998 2230 2200 1394 89 2892 1901 700 2077 225 264 382 2245 2481 280 810 1966 3064 751 325 1380 1338 775 907 1505 394 1350 612 727 972 4327 1151 1806
"ENSG00000058866" 307 376 176 23 123 323 119 33 73 578 1239 47 299 195 315 17 33 353 687 48 121 770 346 35 220 789 70 37 440 19 103 77 316 45 8 80 432 16 15 135 470 37 22 202 145 35 31 121 97 26 12
"ENSG00000059122" 1212 830 591 551 737 533 439 698 1454 1352 1525 1075 664 542 551 469 899 819 1075 651 586 719 328 509 929 644 760 306 385 374 733 514 420 385 712 902 693 583 703 1071 900 846 580 381 476 547 493 686 1260 384 730
"ENSG00000059145" 641 715 289 680 574 854 440 800 683 906 1387 1180 425 458 405 343 417 762 830 532 579 761 464 930 733 759 1457 382 654 414 397 333 459 304 487 299 595 331 428 464 608 492 511 348 308 316 250 372 501 277 565
"ENSG00000059377" 600 373 132 438 668 243 179 499 884 1018 718 560 470 262 135 267 280 246 324 319 951 379 198 399 2126 313 468 96 170 73 395 517 116 119 348 620 181 86 281 686 283 392 270 124 245 75 161 331 1778 108 169
"ENSG00000059378" 1692 2791 615 693 2727 2300 705 881 4255 5108 3447 890 1802 2493 664 845 6388 3790 1382 763 2300 4159 359 764 4495 1030 1174 1649 1343 445 2314 2206 1661 651 1087 3883 1809 403 426 3541 2590 1151 364 1555 1898 395 457 700 5287 434 760
"ENSG00000059573" 8531 11156 3149 3076 9268 5271 4375 3678 22622 22266 6756 3650 7227 12020 3795 3440 11929 12233 2932 3025 5747 11438 576 3090 8056 3576 3857 2638 2088 1333 1991 5691 3679 2781 2093 6855 4938 1284 1902 8875 9870 2838 1957 2708 7123 2384 2736 2080 12464 1662 2281
"ENSG00000059588" 5821 2210 1683 2419 2782 2077 1817 2685 3608 2377 3740 4198 2573 1332 2126 2158 1955 2413 3274 2109 2444 1346 953 2295 2259 3571 3358 1130 1209 2089 1812 2488 1148 1598 1794 1528 1758 1452 1473 1780 1222 1701 1722 821 1042 1886 1099 1758 2492 1484 1627
"ENSG00000059691" 625 576 610 1418 649 336 607 1422 1104 1040 876 1374 577 502 629 844 651 799 673 866 514 492 150 1512 561 840 1201 127 170 339 613 431 254 336 842 517 313 202 601 419 377 434 566 175 359 570 311 323 940 539 627
"ENSG00000059728" 10543 7049 1045 70153 9867 9080 2356 92341 15555 16051 7947 68136 9101 10548 1079 71452 29558 16130 3586 73678 6509 11704 1146 151112 17325 1230 159842 6433 2198 330 11062 6363 4660 1713 37303 8333 3014 697 52235 9674 6956 1995 60323 3304 5728 604 811 4088 20221 31291 35653
"ENSG00000059758" 1682 2270 881 1834 2344 1371 946 2354 2612 3601 2043 2650 1632 2041 1090 1910 2037 2401 1371 1965 1728 1685 297 1548 1684 1113 3070 702 996 654 1954 1978 1215 956 1656 1416 1439 621 1377 1423 1441 1017 1175 853 1126 624 560 827 2227 1063 1154
"ENSG00000059769" 734 564 275 338 529 342 294 358 749 746 362 452 348 513 293 320 622 693 368 322 477 409 78 312 400 328 326 142 178 162 327 361 301 193 254 293 302 111 170 326 349 218 187 186 297 180 117 153 633 150 211
"ENSG00000059804" 756 379 107 187 283 181 77 153 1323 680 533 174 95 186 135 79 103 188 117 290 363 366 60 160 1713 190 317 50 276 41 317 353 100 89 157 226 149 49 85 214 148 237 57 283 198 117 122 329 626 109 188
"ENSG00000059915" 234 103 60 38 87 92 91 70 180 110 195 109 136 75 146 54 150 109 218 38 109 130 127 41 273 266 119 92 80 129 48 62 91 64 64 83 87 102 70 101 93 140 75 37 39 63 118 68 106 34 38
"ENSG00000060069" 698 853 384 1076 1168 695 653 1513 2320 1568 1259 1345 817 646 458 851 1726 957 955 1094 854 1103 569 1417 824 948 1690 426 323 479 833 714 428 397 648 928 505 278 647 851 621 512 564 308 522 376 356 395 1460 437 688
"ENSG00000060138" 5501 1274 1011 14767 2576 608 1153 15856 4080 2146 2254 21598 2353 917 1328 13877 2127 1277 1883 14193 2398 1200 471 18143 3377 1656 27708 889 718 724 5748 2305 494 1000 8938 1860 903 814 8488 1652 875 1316 10857 459 710 646 748 1692 4943 5375 9422
"ENSG00000060140" 1409 211 783 1482 4145 137 1271 1449 1525 116 1593 1195 3563 238 695 1221 2806 197 1891 1346 1511 352 439 4111 2670 792 2437 853 59 220 626 1168 55 929 1105 2228 109 668 584 1105 165 757 1085 53 70 159 391 533 2126 508 901
"ENSG00000060237" 17610 5170 3537 41474 9481 3554 5407 62826 13906 11818 13449 99949 10810 4520 5316 46419 9885 5673 9176 49288 7123 6610 2878 48096 19279 9683 77997 3100 2656 3555 12893 7513 2932 5358 29060 5669 3600 3282 29711 7094 3699 5570 34840 2757 3585 5185 3109 6864 11847 19921 33965
"ENSG00000060303" 2 0 0 0 0 0 0 0 0 0 0 4 0 0 2 0 0 0 0 0 0 0 1 0 2 4 1 0 0 0 0 1 0 0 0 2 0 1 0 1 0 0 0 0 0 0 0 0 0 0 0
"ENSG00000060339" 5486 3525 2168 3301 3748 2871 2118 3409 7499 4587 4634 4936 3808 2435 2470 3161 4570 3941 4840 3210 4146 2677 1936 3199 4859 4486 4715 2041 1896 1981 3650 3930 1843 1963 2552 3214 2108 1466 1980 3431 2113 2525 2369 1133 1707 1955 1337 1899 5124 1632 2286
"ENSG00000060491" 1321 1594 551 1419 1507 1284 821 1539 1628 2990 2534 1546 858 1275 506 1085 2225 1626 1122 1131 1321 2122 602 2007 2266 792 2494 479 834 397 1260 526 774 394 918 1106 803 317 759 1123 1490 979 842 604 875 343 566 484 2541 412 799
"ENSG00000060558" 232 46 24 9659 224 37 53 10209 115 99 80 6932 177 39 31 8019 106 38 38 10995 173 64 22 20209 103 18 15520 31 16 21 2794 401 14 36 6203 317 17 30 4998 79 13 85 6002 18 26 15 35 342 3018 3894 6253
"ENSG00000060566" 86 9288 29 22 16 7564 34 14 889 19607 380 26 42 7762 8 18 144 11996 124 8 50 15921 22 8 143 5 0 87 2394 10 8 38 4953 14 2 70 3712 9 7 524 6775 6 5 3180 5782 4 3 12 98 15 0
"ENSG00000060642" 733 750 562 841 911 316 550 1041 1511 1229 910 922 699 424 526 489 837 707 595 754 872 685 48 867 747 528 931 110 166 256 440 470 217 287 477 733 335 204 480 579 380 423 420 191 427 386 491 314 1312 405 477
"ENSG00000060656" 1370 49 245 578 501 15 353 754 345 59 554 350 220 21 254 346 64 27 535 748 339 22 130 1178 79 488 822 143 61 212 281 254 23 281 547 173 57 171 465 229 15 305 357 44 21 231 246 457 845 217 413
"ENSG00000060688" 2291 1512 751 1841 1472 388 817 1693 2294 1975 1272 1889 1094 816 615 1308 965 997 613 1411 1299 1016 105 1550 1206 757 1703 261 290 331 1216 873 297 398 1017 1396 552 264 932 921 636 654 959 308 822 414 493 504 2469 710 948
"ENSG00000060709" 65 288 263 41 299 340 315 183 688 427 452 132 730 289 829 28 885 464 610 170 171 581 172 54 14 1006 67 96 178 343 51 543 237 245 56 196 245 206 72 323 248 231 108 78 131 448 719 355 500 45 55
"ENSG00000060718" 0 6 0 2 2 9 0 0 1 16 32 0 0 6 0 2 0 10 6 0 0 0 2 0 16 18 5 3 69 1 0 1 9 3 0 1 6 4 0 13 2 5 0 0 11 1 0 0 0 3 0
"ENSG00000060749" 2325 3255 3472 5300 5482 936 3911 7736 4460 4258 5281 10126 5745 2020 4056 7069 2678 2695 3669 6750 3280 2407 564 4446 4182 4246 10213 774 953 1494 4716 2562 787 2713 4217 790 1535 1523 3301 872 1170 2338 3093 850 1438 3116 2208 2425 3738 3865 4624
"ENSG00000060762" 1209 2318 6325 3698 4991 712 5347 3158 4662 3428 5478 2344 3830 2599 7706 1829 4757 2122 2240 1682 1582 1370 340 3762 2564 3808 2418 656 331 2563 936 1508 495 2114 1428 3033 699 1406 1159 1793 1045 3593 1464 451 1057 3377 1490 726 3465 1047 822
"ENSG00000060971" 1305 5429 623 2200 1664 4201 936 2873 3204 7182 1525 2808 1279 3795 913 1657 3084 5792 1564 1664 1143 7058 492 3240 3914 1743 4351 1374 1387 982 1895 1852 4582 837 2470 2485 2503 662 2265 2246 4845 1133 2091 2927 5919 1205 695 1066 4128 1414 3567
"ENSG00000060982" 366 250 254 275 629 73 352 96 124 401 179 23 406 217 460 38 45 30 56 568 166 117 22 139 145 334 352 14 75 28 1010 173 19 172 129 619 104 146 29 133 95 222 16 240 107 105 384 318 1179 54 323
"ENSG00000061273" 1566 635 627 1546 1566 445 544 1367 1712 1187 1815 2038 992 407 649 979 928 603 1259 1259 1472 566 715 2012 1760 1258 2347 722 1023 693 1556 1091 327 585 1349 1213 665 482 1032 1280 676 1398 1153 502 392 500 504 1057 1944 588 1686
"ENSG00000061337" 36 30 47 604 42 20 62 1188 192 73 156 760 40 12 186 863 28 44 58 1009 20 41 32 510 53 140 716 12 17 47 605 44 8 43 432 47 31 20 456 53 12 47 524 8 17 95 103 61 202 285 616
"ENSG00000061455" 137 98 80 7 84 10 50 33 132 189 166 10 57 42 110 10 5 76 75 12 41 39 22 13 57 145 5 14 115 25 7 69 13 36 10 107 62 58 12 59 36 36 14 53 43 75 90 181 124 13 2
"ENSG00000061492" 0 0 0 0 0 0 0 0 0 2 0 0 0 0 0 0 0 0 0 0 0 0 0 0 0 2 0 0 1 0 0 0 0 0 0 0 0 0 0 0 0 0 0 0 0 2 0 1 0 0 0
"ENSG00000061656" 270 121 75 45 254 42 105 54 173 226 201 83 95 45 123 36 85 65 100 50 147 83 24 131 238 81 71 20 39 30 35 90 14 50 55 69 38 35 74 69 47 93 84 52 54 31 40 46 196 21 63
"ENSG00000061676" 19981 17189 15495 34459 24914 9235 16619 38259 23141 32218 21904 39264 23695 16394 19682 32206 17277 18453 12845 25153 12237 17010 1967 36254 13870 14671 46108 4217 3927 9183 10977 13270 6571 12249 18010 18542 9111 6726 15936 10401 10599 11678 17936 5000 11095 14643 7726 7673 19634 13836 16635
"ENSG00000061794" 5700 4361 2524 3674 6845 676 2556 3427 9258 4766 3099 2557 4594 2899 2910 2744 6612 2611 1356 2092 5392 2483 199 3505 4364 1647 2770 616 350 837 1741 3256 491 1395 1864 4841 1221 542 1538 2431 1236 1742 1470 540 2068 1219 1279 1067 6540 1328 1493
"ENSG00000061918" 260 325 149 41 246 87 141 51 637 554 334 50 118 192 225 25 2 132 100 60 138 182 24 67 171 171 32 46 247 78 127 225 65 105 42 437 237 88 40 189 96 206 39 174 178 166 194 315 300 20 30
"ENSG00000061936" 1917 1647 824 1536 2048 1929 1241 1927 3582 2839 3212 3096 1896 1464 1157 1646 2167 2492 2751 1904 1591 1784 1091 1987 2488 2624 3327 1069 1267 1118 1996 1455 1466 1028 1679 1315 1405 946 1437 1760 1626 1312 1717 863 854 1030 692 1261 2289 998 1646
"ENSG00000061938" 2534 522 327 1231 1339 849 557 2094 2980 1253 1753 2498 883 439 419 1553 1968 829 1962 1287 1377 655 940 2391 3629 994 4335 459 907 413 1960 750 349 357 1402 1401 521 404 1497 637 708 615 1504 499 449 380 413 651 1355 640 1299
"ENSG00000061987" 10018 5193 3808 4868 8910 5703 5074 6652 9041 6915 8519 9410 8545 4549 5254 6026 9183 8176 10166 5389 5620 5102 2779 5841 8551 9159 10221 4127 2920 4854 4873 7557 4589 5282 4432 4369 4699 3808 3911 5702 4586 4044 4171 2872 2944 5438 2722 4223 7066 3133 4810
"ENSG00000062038" 2126 20 19 1611 99 12 22 2481 1610 21 176 1430 17 11 48 1577 2788 11 55 6665 1372 2 4 1998 3006 61 1708 312 43 8 9711 1987 11 8 3864 1915 6 39 1098 1197 14 28 1186 9 6 20 43 190 3857 724 1603
"ENSG00000062096" 4 0 3 188 3 1 2 886 2 3 0 389 0 0 4 377 4 2 0 343 2 6 0 507 1 1 454 1 2 1 178 2 2 0 490 1 0 0 219 0 5 0 218 1 2 1 2 15 57 272 204
"ENSG00000062194" 5120 5171 3825 6749 7259 3597 4424 6977 8339 8106 7134 7981 5745 4046 4289 5057 6745 6013 5031 4879 5431 4597 1212 7771 6341 4799 9616 1943 2071 2041 3549 4163 2526 3009 4204 4086 2958 1908 3853 3801 3261 2971 4126 1940 2823 2776 2660 2609 7562 3156 3547
"ENSG00000062282" 2833 4310 204 2699 1590 1813 404 4441 1873 2573 582 3012 1461 4655 162 1820 1233 2047 448 4290 577 3421 71 6801 1877 153 5254 409 566 69 944 723 1070 324 1896 454 801 133 1801 440 2092 407 2194 1623 3298 92 199 504 1442 1370 1769
"ENSG00000062370" 671 444 393 373 577 211 400 407 579 511 576 366 514 340 394 287 369 355 420 218 506 308 48 304 519 421 440 110 114 198 171 244 155 263 216 197 188 173 244 317 208 253 197 115 233 282 268 207 548 225 195
"ENSG00000062485" 6476 7461 4758 10087 5772 1983 5509 12761 11450 12591 8782 14052 5296 5739 6348 11338 5944 6408 4648 11922 4324 5947 754 11124 5740 6493 16631 973 1113 3324 5557 3254 1814 2865 5766 5342 2579 1554 5741 4391 3599 5731 6783 1767 4288 6283 2321 2636 8241 4663 7079
"ENSG00000062524" 674 993 183 21 1186 740 474 27 313 1735 415 14 845 822 119 5 365 1133 365 21 375 1129 310 37 213 233 24 235 326 56 22 140 728 240 18 266 373 177 9 533 1237 286 10 344 738 47 76 192 312 10 14
"ENSG00000062582" 48 21 23 28 18 21 20 17 53 50 51 56 30 18 25 11 9 24 42 38 15 25 7 12 20 30 58 7 5 12 21 6 12 10 14 12 12 6 36 9 13 11 18 53 166 185 162 93 484 210 231
"ENSG00000062598" 1658 1051 576 4025 1406 611 735 4693 1655 2067 1613 5639 935 727 746 3377 1199 1030 1032 3160 818 1020 361 4977 1023 1204 7976 405 509 532 1339 893 527 557 2508 883 543 355 2870 948 739 843 3151 376 551 522 452 670 1716 1748 1930
"ENSG00000062650" 10033 5453 2661 6411 6847 2769 3390 7810 9080 7532 5380 7978 6034 4035 3525 7162 6754 5245 4061 5076 4970 4489 1043 7057 7371 4243 9948 1747 1569 1739 3823 4936 1941 2561 4261 4519 2702 1542 3613 4274 3024 2777 3848 1619 2709 2192 1867 2431 6944 2857 4004
"ENSG00000062716" 30478 9680 4454 11645 22383 5658 7381 11799 33908 14686 15877 9845 16636 10417 5336 6975 25863 11665 13067 15932 18484 7985 1378 23198 34869 7009 24432 9672 2403 2775 9850 18363 4720 7895 21618 14279 3615 4021 12424 15836 5917 8983 7672 3337 4872 3991 3475 8038 25119 8423 9414
"ENSG00000062725" 4788 3321 2646 5466 4563 1216 2755 5879 4510 4373 4080 5537 3723 2585 3346 4369 3305 2657 2198 3882 3408 2655 321 6377 3228 2666 7128 863 926 1319 2155 2605 993 1976 2950 2740 1690 1108 2716 2324 1522 2047 3100 970 1595 1800 1829 1431 4724 2257 2830
"ENSG00000062822" 881 615 128 496 455 253 189 735 739 909 457 684 295 363 160 457 330 503 352 591 403 496 171 685 764 190 687 128 196 116 802 255 115 127 503 401 256 79 417 298 314 243 507 187 315 167 120 231 847 281 485
"ENSG00000063015" 144 57 41 5 53 71 66 22 81 88 78 36 63 46 59 8 47 62 76 12 54 96 50 17 129 113 20 0 9 6 0 3 20 17 0 9 10 1 0 7 12 11 0 7 15 17 17 6 4 1 0
"ENSG00000063046" 23568 25116 15644 31539 23342 5713 16908 31012 37339 31896 18660 30578 17059 17479 15445 20164 17965 16075 8389 23570 21583 21095 1290 24275 14146 10331 26962 3185 3970 4144 11136 12485 4153 7873 14918 18658 9690 3728 15965 13587 8900 8901 16905 4351 12898 7547 10083 7266 30674 12266 13325
"ENSG00000063127" 64 59 70 18 55 34 87 17 43 60 135 32 56 32 102 7 13 38 140 9 21 40 32 10 12 128 53 17 76 112 18 53 22 61 13 30 50 41 7 33 36 92 22 25 6 44 25 40 13 6 2
"ENSG00000063169" 350 179 70 112 171 637 111 100 394 262 408 375 161 243 99 147 355 577 551 177 172 820 328 127 461 341 600 190 228 194 237 136 340 105 114 116 197 101 104 193 320 135 122 169 189 142 49 179 188 89 230
"ENSG00000063176" 511 1240 269 242 1006 901 467 366 3135 1854 919 370 816 1000 292 252 2544 1630 780 364 1769 1606 381 363 1412 378 408 761 455 212 419 847 909 232 320 1328 885 181 313 1457 1617 405 299 498 770 241 191 336 1582 159 318
"ENSG00000063177" 20463 17031 10457 40480 20204 2401 12205 35922 34523 20419 12721 29269 15192 12182 11956 22157 15251 9056 4467 27240 16397 14308 446 33760 12297 5156 35517 2000 1495 1880 10397 9157 1679 4234 15875 15633 5372 1730 17364 9302 4746 5500 17055 2296 6047 3154 5403 4251 24482 10497 12971
"ENSG00000063180" 118 168 137 204 79 85 109 228 69 254 159 204 56 67 148 99 9 104 101 128 40 125 13 164 43 149 132 5 39 44 122 18 43 55 124 62 39 29 101 27 83 68 138 24 64 67 74 41 119 55 49
"ENSG00000063241" 524 1026 654 1565 949 401 756 1641 1634 2803 931 1131 889 688 665 957 1030 1378 536 1012 1118 1597 47 1541 975 340 965 113 152 247 1047 692 164 331 719 1409 508 148 744 653 593 431 521 223 599 298 380 344 2358 496 562
"ENSG00000063244" 3993 2611 1085 3305 3082 1625 1493 4444 6839 4720 3664 3655 2412 1669 1219 3293 3163 2335 2270 3705 2717 2355 1217 3693 3824 2143 4401 1266 1103 861 2745 1780 1170 1027 2554 2601 1339 640 2253 2288 1843 1589 2238 860 1713 979 1231 1207 5649 1560 2682
"ENSG00000063245" 5260 5327 3556 3956 6152 4222 5088 5633 10747 10351 10606 5522 5419 4090 3651 3379 8739 6849 6866 5087 4025 7695 2028 5125 6707 4753 7234 1878 1192 2523 2546 1914 2197 2570 1991 3359 2312 1546 2524 3540 4079 3664 2205 1317 2556 2713 1935 1945 4599 1468 2333
"ENSG00000063322" 2463 1551 1156 1376 1914 555 1296 1995 2753 2659 2044 1605 1369 1036 1243 1238 1676 1380 827 1788 1561 1574 96 2921 1558 1114 1771 338 290 401 1220 785 439 568 1161 1077 593 270 897 1067 851 908 913 291 781 608 771 601 2272 599 1231
"ENSG00000063438" 322 80 22 218 83 659 20 214 403 323 192 224 78 105 56 144 32 197 121 173 523 201 251 677 1188 649 800 133 454 41 282 140 110 33 199 101 132 33 252 182 138 123 158 143 120 52 48 145 421 86 175
"ENSG00000063515" 0 0 0 0 0 0 0 0 0 0 0 0 0 0 0 0 0 0 0 0 0 0 0 0 0 0 0 0 0 0 0 0 0 0 0 0 0 0 0 0 0 0 0 0 0 1 0 0 0 0 0
"ENSG00000063587" 1598 804 568 198 1165 330 778 214 1236 1453 1333 188 1091 417 791 193 767 550 682 235 678 598 236 226 555 1013 304 240 319 368 316 736 217 503 175 512 378 297 121 531 353 594 138 390 499 559 554 658 1221 119 220
"ENSG00000063601" 2364 1426 899 4934 2062 627 939 5611 2795 2384 2178 6907 1594 901 1090 4804 1645 1293 1284 4528 1221 1116 252 6273 1544 1507 8807 468 352 597 2390 1116 562 719 3197 978 639 477 3408 914 700 1016 3599 421 657 784 508 764 2385 2287 2923
"ENSG00000063660" 921 211 279 4138 496 117 392 6543 707 526 732 8472 348 141 264 4903 258 174 709 6342 404 202 186 5948 554 505 8055 66 130 185 3730 487 51 225 4228 785 144 169 4373 308 173 445 4350 110 100 183 208 510 1562 1810 3984
"ENSG00000063761" 379 347 265 267 285 247 260 297 526 477 458 419 225 232 236 241 298 310 482 188 207 296 149 194 446 409 322 135 109 306 224 222 189 192 175 255 186 168 191 312 205 264 195 90 149 220 132 157 332 106 165
"ENSG00000063854" 435 1634 1399 960 1081 958 1378 1280 1459 2873 1937 1178 764 1313 1543 576 1029 1701 813 626 722 1579 371 1062 1126 1549 1113 267 359 625 470 424 773 685 527 824 701 399 616 703 1083 755 552 373 848 1287 698 378 1156 298 402
"ENSG00000063978" 3400 2634 1521 3487 3467 1443 1767 4325 4560 4328 3318 3234 2334 1630 1557 2503 3226 2361 1856 3516 2805 2289 490 5447 3269 2080 5866 845 776 869 2118 1688 1044 1119 2173 2313 1317 605 1436 2040 1571 1535 1772 685 1199 851 934 1037 3963 1090 1872
"ENSG00000064012" 2560 2575 667 3272 2871 1522 968 3752 4090 3901 2224 2799 1733 1573 855 1873 4149 2450 1326 3850 3021 2171 348 4204 5403 1098 3292 1202 834 501 2098 2106 1133 694 1862 3614 1167 436 1530 1938 1372 952 1727 720 1188 399 470 624 3936 983 1298
"ENSG00000064042" 981 791 1492 2498 2741 421 1945 3048 2298 2075 2875 3695 2248 632 2582 2053 2295 533 2032 1099 2010 496 687 3540 2890 2737 4308 842 1278 1295 220 2109 290 1802 1511 1639 1041 808 1346 1960 640 1960 1062 626 435 1468 1166 1333 2899 1255 1267
"ENSG00000064102" 2032 1082 1048 2027 1523 391 892 2230 2251 1529 1516 2153 1002 701 775 1669 1123 897 776 1832 1180 791 165 2273 1365 775 2058 337 218 378 1428 1139 331 503 1310 948 436 352 1192 695 428 642 1235 257 527 560 551 438 1907 890 1071
"ENSG00000064115" 6091 2495 2047 4900 5313 961 3093 6256 8322 4241 3640 4695 3134 1792 2571 3987 5269 2351 1753 5118 4203 2188 230 4944 2675 1823 4199 902 459 1029 3107 3698 511 1493 3555 3738 987 795 3247 2699 1117 1748 2737 502 1298 1349 1744 1365 5528 2044 2430
"ENSG00000064195" 12 6 0 108 0 0 0 232 0 0 2 254 4 0 0 94 4 4 1 488 0 0 1 174 0 7 166 0 6 0 237 24 0 1 83 0 0 2 216 0 0 2 105 3 1 6 4 22 125 39 94
"ENSG00000064199" 156 112 96 161 311 24 121 161 302 157 153 111 164 96 113 101 282 87 77 136 441 85 10 186 180 96 132 72 22 64 162 296 15 114 168 455 54 43 135 307 48 123 132 33 95 106 88 95 559 74 116
"ENSG00000064201" 60 30 42 16 44 8 21 8 74 81 228 30 32 14 47 13 11 29 76 25 36 10 42 14 71 98 61 0 14 36 25 23 22 33 21 42 39 50 12 46 34 62 9 9 10 22 17 31 32 12 6
"ENSG00000064205" 58 6 36 38 21 10 64 42 12 21 55 28 10 0 76 42 4 5 39 24 3 6 18 36 36 72 26 0 5 45 5 17 0 57 11 22 2 23 23 8 1 28 31 8 3 36 9 15 84 20 7
"ENSG00000064218" 0 0 0 46 0 0 0 6 0 0 0 8 0 0 0 8 0 0 0 0 0 0 0 0 0 6 10 0 1 0 1 0 2 0 1 1 0 0 1 2 0 0 2 0 1 1 0 0 0 2 3
"ENSG00000064225" 206 304 683 330 1314 81 1119 517 142 336 815 487 1004 135 1104 369 49 141 990 322 155 121 59 477 59 554 420 9 109 1045 389 767 91 797 281 93 259 541 241 106 127 662 268 98 92 380 222 465 296 124 181
"ENSG00000064270" 2744 2702 85 295 2087 2278 135 184 11037 3383 1144 1200 643 1529 84 352 10019 3169 148 904 2567 2142 128 517 13459 225 678 5318 1297 91 1185 4367 1350 213 632 6402 1871 168 534 7694 1761 633 863 759 1488 203 46 967 5729 306 314
"ENSG00000064300" 13 96 14 209 10 21 6 299 42 88 75 178 10 36 10 275 8 33 3 308 6 36 0 275 5 11 175 8 83 3 472 47 6 6 192 36 14 15 267 12 33 30 187 51 36 6 15 84 369 71 213
"ENSG00000064309" 635 195 159 436 281 179 341 457 690 370 645 1061 390 128 323 242 327 241 368 373 820 237 212 308 585 265 323 110 162 80 169 326 116 194 222 266 166 189 190 218 132 126 337 81 131 163 176 150 222 205 238
"ENSG00000064313" 4203 2416 1523 3027 3631 1564 1894 3572 4315 3603 3094 3753 2954 1781 2015 3076 2888 2442 2440 2874 2477 1711 594 3090 3014 2292 3811 902 831 1075 2561 2478 1019 1520 2245 2478 1375 891 2112 1953 1479 1601 1952 766 1233 1191 1172 1159 3965 1451 1862
"ENSG00000064393" 21594 8296 5580 8844 10586 4585 7252 13898 11959 17388 20246 23054 14377 7486 7199 15733 8896 9634 12507 16495 9813 12417 2195 8727 24557 15075 23817 2535 2864 5539 6047 7555 4736 7140 6132 5260 5083 3590 7353 6853 6771 10407 6383 4054 7061 7731 4878 7668 10089 5639 8560
"ENSG00000064419" 4500 2749 2411 4119 3804 1426 2663 5050 5034 4760 4560 4603 3059 1883 2314 4399 3630 2705 3026 4063 2759 2450 826 4511 4008 2811 5828 1000 888 1581 2833 2355 1162 1871 3292 3159 1464 1051 2842 2438 1896 1961 2622 849 1574 1775 1564 1286 4578 2002 2620
"ENSG00000064489" 2 2 0 1 5 2 1 1 7 1 6 2 1 2 3 1 7 1 2 2 1 5 0 6 5 6 1 2 0 0 1 5 5 1 0 1 1 0 3 6 2 7 1 2 0 0 0 0 0 0 2
"ENSG00000064490" 622 613 367 988 829 243 467 1317 868 878 703 940 542 391 372 738 577 406 353 714 683 508 167 1218 553 364 1214 199 205 201 635 361 182 263 803 566 357 169 830 491 411 409 749 172 398 259 390 278 1252 465 609
"ENSG00000064545" 759 465 186 306 437 209 293 452 700 614 470 413 349 273 235 402 406 304 453 406 563 381 138 381 467 264 381 143 159 232 367 293 157 151 349 349 220 150 311 329 260 282 284 138 330 206 244 240 951 241 348
"ENSG00000064547" 1153 260 348 465 1000 166 519 588 672 419 1046 637 767 145 308 335 715 225 888 403 624 189 494 676 915 638 605 381 87 385 180 559 131 342 274 403 191 272 243 375 200 607 320 208 137 318 280 409 755 162 173
"ENSG00000064601" 6054 3456 1094 3260 3275 1642 1444 4761 8503 10673 3729 5635 2294 3398 1165 2904 6726 4107 1305 5341 3226 3035 459 6303 6206 1806 5611 1322 1046 1079 2126 2841 1642 1251 2495 5494 1994 592 3529 8272 3739 2357 3063 1233 2774 1232 949 1186 7545 1575 2461
"ENSG00000064607" 3729 1860 792 1469 2131 2920 1098 1590 3401 2787 3232 3309 1758 1634 1167 1396 2338 2621 3911 1465 1996 1918 2275 2046 3733 3374 2775 2238 2032 1705 2454 2011 2108 1167 1771 1929 1925 1126 1682 2563 2295 2136 2048 1307 1476 1769 1066 1923 3289 1342 1864
"ENSG00000064651" 38116 25732 31715 1310 36050 3996 30742 2043 24540 25474 44624 2538 34128 12602 32652 1701 15121 15862 21520 2528 51592 13002 3754 2947 41205 32423 1864 4219 5236 18077 2381 39055 2655 30147 2003 14923 9751 12745 971 14066 7150 30325 1189 3374 8008 24470 16448 12945 31976 1561 883
"ENSG00000064652" 855 1199 1071 4011 1611 765 1180 4138 1291 2557 1810 4225 1453 1181 1266 2652 1464 1553 1144 2600 657 1099 249 4468 474 1106 5530 311 297 614 729 533 625 644 1507 826 526 413 1953 749 901 858 2354 284 563 865 397 387 1098 1249 1281
"ENSG00000064655" 2645 18 276 2842 2709 16 345 3564 1213 31 501 3236 2132 11 327 2869 980 22 559 2417 1556 8 165 3669 2464 385 5698 496 11 192 1121 975 12 354 1609 43 4 144 1362 522 11 735 1172 14 5 135 410 937 2803 1271 2082
"ENSG00000064666" 876 669 1067 4359 2453 347 1522 5809 2915 1794 2120 4925 1288 649 1012 4504 1213 527 905 5684 1627 652 249 6611 2512 1581 8040 396 409 551 5203 1275 174 763 4366 2392 362 464 3209 1278 546 1131 2774 424 667 869 1016 1268 4842 1702 5040
"ENSG00000064687" 836 420 233 789 495 832 467 1843 971 782 798 1360 260 432 250 555 1267 861 970 1388 800 700 665 1546 3550 821 1152 520 664 405 1598 562 292 237 1122 861 317 232 1306 773 736 471 884 426 344 333 336 448 1471 490 1725
"ENSG00000064692" 540 303 46 162 129 473 56 355 364 724 252 1531 96 71 86 201 89 636 76 291 53 87 98 31 151 277 288 27 147 63 47 121 30 66 85 184 109 40 62 129 64 107 100 67 87 86 66 141 198 203 25
"ENSG00000064703" 1344 834 356 811 862 295 495 952 1177 1091 832 990 611 547 431 781 445 561 415 712 649 607 78 665 588 558 715 106 198 172 759 611 220 324 599 672 347 181 419 578 380 393 493 213 437 349 325 357 1357 359 569
"ENSG00000064726" 6982 4786 2371 5502 5356 1537 2869 5783 7617 7688 3159 4278 3800 4695 2830 3980 4294 3422 1371 3666 3477 3072 295 6167 4883 1886 5712 826 753 943 2360 3125 1040 1630 2689 4546 1654 773 2521 3366 2283 1711 3055 1218 2890 1562 1322 1247 6158 2025 2351
"ENSG00000064763" 1781 1835 370 306 909 670 312 279 2457 2808 645 484 584 1133 317 356 1977 1977 324 302 1751 1397 74 228 2838 393 331 232 335 27 173 1264 374 60 31 1807 755 28 35 1432 721 109 19 255 833 248 64 233 2417 20 29
"ENSG00000064787" 17460 2353 9130 2611 38678 1213 11977 3952 33754 2869 22956 2296 27429 1603 6900 1740 35515 2042 19529 1249 20126 2529 7869 6148 41310 11563 6122 10250 404 4939 51 7601 1341 9191 1526 12056 1169 5419 1173 14317 1010 7884 1007 423 1084 4653 4431 4079 14998 1183 1068
"ENSG00000064835" 14 7 16 7 12 10 25 15 24 20 8 18 29 8 13 11 36 31 10 1 14 16 0 9 20 14 28 0 0 0 0 0 0 0 0 0 0 0 0 0 0 0 0 0 0 0 0 0 2 0 0
"ENSG00000064886" 84 129 43 111 108 97 57 79 72 229 107 143 100 58 58 77 64 98 141 199 109 195 22 151 129 98 150 3 8 3 1069 13 21 12 71 9 14 0 26 9 33 35 12 47 7 2 10 7 31 14 17
"ENSG00000064932" 3033 1230 566 2708 1606 1197 756 3384 2558 1774 2128 2713 1161 1009 693 2150 3250 1438 1515 5160 2078 1380 1086 5422 5422 1106 6721 994 694 537 4391 1673 732 558 3654 2053 653 398 1560 1681 1010 1263 1403 531 616 516 449 858 4755 1203 3642
"ENSG00000064933" 2266 998 872 982 1422 459 968 1133 1640 1483 1284 1349 1000 643 1034 767 890 1081 1365 1027 1222 697 270 925 1055 1058 1017 347 405 709 1028 1266 388 710 685 939 586 495 533 677 569 715 712 292 496 587 522 583 1379 462 504
"ENSG00000064961" 1751 964 867 935 1565 630 929 1189 2533 1742 1499 1386 1097 747 845 719 1682 909 1106 1121 1455 1210 505 1139 1823 1054 1223 573 513 414 811 811 356 507 731 1341 585 374 690 1114 586 657 626 378 635 643 744 670 2482 516 674
"ENSG00000064989" 1940 860 668 2103 1168 113 775 2278 1663 1654 1458 2234 783 704 1245 1825 37 229 408 2142 1444 399 221 1464 232 530 1471 183 625 588 778 1185 174 662 1330 1930 753 692 975 629 477 673 1392 748 424 613 480 574 1749 1184 998
"ENSG00000064995" 1105 862 547 1252 1020 548 656 1253 1077 1065 727 953 720 642 634 759 866 865 737 716 684 705 190 1396 688 613 1086 272 351 383 809 578 451 433 745 861 524 306 723 668 604 515 719 248 441 460 456 309 1500 533 707
"ENSG00000064999" 3102 1877 1093 1961 2083 1263 1298 2968 3613 3488 2795 2807 1913 1368 1238 1899 2626 2046 2071 2708 1938 2102 691 3414 2832 1944 3109 887 1051 831 2085 1417 1014 919 1778 1827 1133 646 1486 1629 1506 1228 1391 667 1109 823 912 1232 2850 961 1668
"ENSG00000065000" 7625 3976 2430 5550 5040 2136 3117 7546 10044 7580 5986 7704 4010 3249 2807 5525 7531 4284 4397 7895 4381 4360 1904 7695 9301 5190 10332 2368 1520 1706 5096 4145 1783 2351 4346 5269 2086 1178 3762 4401 2870 3136 3947 1423 2530 2116 1914 2517 9677 2268 4222
"ENSG00000065029" 1211 879 635 671 940 672 648 806 1380 1296 1420 938 664 570 694 537 928 848 1088 552 882 897 509 823 989 1139 986 462 540 535 628 654 537 483 538 750 506 361 608 704 592 622 541 274 384 560 440 461 1005 277 424
"ENSG00000065054" 1562 555 1148 941 3462 257 1639 757 1365 694 2501 814 1408 251 791 648 914 198 2087 730 1733 349 998 1140 1713 1430 638 456 716 508 337 880 134 970 353 1056 402 591 459 807 275 1225 704 210 214 496 726 708 1880 165 335
"ENSG00000065057" 239 213 168 516 490 40 206 409 346 246 303 404 283 141 187 216 152 98 134 467 314 181 43 803 541 115 276 90 65 86 228 154 41 111 221 333 104 64 247 165 108 158 359 40 112 84 137 110 472 94 159
"ENSG00000065060" 3248 1920 1511 1798 2798 1430 1961 2148 2585 2363 3008 2320 2793 1517 2042 2066 1979 1791 1969 1368 1870 2427 691 1771 2466 2620 2371 596 609 999 1610 1386 978 1323 1312 1259 1193 954 1033 1433 1285 1832 975 699 969 1639 1037 1255 2028 810 1320
"ENSG00000065135" 5504 4309 2233 22093 6241 1208 2436 23350 6796 5998 3229 15609 3962 2990 2393 17507 6392 3021 1376 15015 4391 2777 216 27430 4361 1453 21225 950 685 600 5662 3918 799 1435 12221 5875 1380 679 10127 3615 1737 1697 10745 936 2041 1079 1335 1551 9926 7775 8388
"ENSG00000065150" 9480 5455 6134 6973 6026 983 5911 7999 11306 7029 6385 8388 5411 3312 5718 6257 3617 3374 3443 6853 3815 3345 442 6332 2160 4039 6573 700 976 1869 4847 5014 704 3015 4401 4568 2169 1708 3378 2901 1610 3058 4059 1098 2709 3446 3069 2603 7707 2678 4445
"ENSG00000065154" 8824 77202 3832 11074 9057 32813 5279 14671 6163 122845 6585 15521 4973 47440 4111 9366 6298 71820 2330 6525 6848 52202 355 12368 3396 3232 10234 987 9192 1346 2230 4657 14379 2556 7261 5092 22319 1056 7134 7698 37465 4600 8074 13112 41349 4574 2561 1835 13218 6321 7048
"ENSG00000065183" 4499 1583 1781 2525 2157 327 2004 3057 2494 1954 2696 3285 1631 832 1489 2934 892 1014 1341 2398 1858 855 329 2835 1499 2282 2986 297 338 1873 2309 1403 278 1081 1969 1080 569 813 1404 893 520 2435 1543 286 722 2029 1043 864 2859 1343 1499
"ENSG00000065243" 10306 8270 2730 10164 7471 6068 3628 13549 15918 13059 6722 13203 5936 8765 3613 10618 11400 10303 4939 9305 6404 7494 924 15516 8478 3908 17135 4054 2769 1908 5338 6622 4587 2837 7455 8552 4871 1880 6509 6175 6008 2628 7634 2636 4120 2275 1826 2527 8132 4926 8467
"ENSG00000065268" 682 494 229 897 426 125 201 672 986 755 507 935 275 262 184 483 306 323 308 550 340 372 153 726 487 230 696 87 86 137 441 270 95 139 483 494 198 77 419 294 217 253 365 75 259 96 176 133 675 174 443
"ENSG00000065308" 2862 2952 734 382 1738 1547 873 610 4257 5968 2188 565 1304 2092 693 314 2191 3352 1020 694 2339 3499 215 452 3742 1056 626 485 884 356 565 1524 1177 691 403 2369 1412 320 265 1970 1997 865 252 1364 2455 567 868 1316 4475 250 400
"ENSG00000065320" 1041 372 290 1245 587 134 497 1480 1044 1229 935 1430 360 207 536 1797 99 351 499 929 254 353 205 2575 277 818 4726 32 361 284 513 430 46 309 1222 625 277 191 753 411 198 595 1114 223 264 476 534 878 1152 963 1536
"ENSG00000065325" 151 922 30 0 152 300 57 4 739 3048 284 1 112 872 82 2 4 430 60 0 101 654 26 0 104 48 6 30 733 41 6 126 148 86 1 47 645 25 1 192 643 38 1 664 534 48 62 90 238 5 1
"ENSG00000065328" 664 255 33 465 360 94 138 546 528 369 208 449 253 163 9 417 115 259 258 507 276 178 54 527 444 57 378 59 75 21 919 253 52 57 369 293 109 24 248 167 176 101 345 62 182 38 36 180 571 143 385
"ENSG00000065357" 1953 4938 218 8531 1313 5218 307 11122 6502 10136 1793 14127 750 5353 217 8394 6654 7039 911 7755 2317 5520 349 12349 4193 770 17533 3189 2368 235 4989 2187 6352 435 8522 3271 3088 225 8507 4839 6798 669 8654 2368 3091 277 277 1047 5446 4773 6763
"ENSG00000065361" 20072 18462 5425 15897 19506 13249 8766 23475 30165 33103 19022 26776 20259 13796 7406 17081 26796 21954 10713 16543 20192 19089 3200 26611 27043 10829 39255 7950 5031 3809 5904 9160 9006 6418 12493 11194 9236 3797 9831 13237 13928 9006 12926 5530 11084 4115 4465 5971 16040 7181 14726
"ENSG00000065371" 2 0 0 0 0 0 0 0 0 2 0 0 0 0 4 0 0 0 0 0 0 0 4 0 3 5 2 0 4 0 0 0 8 0 0 0 2 0 0 0 0 1 0 3 1 5 0 2 1 1 0
"ENSG00000065413" 1168 943 562 615 1131 906 461 662 1080 2418 2653 1481 692 689 735 575 385 886 1108 557 786 978 600 664 1171 1284 1479 148 791 502 878 556 447 552 584 511 648 440 514 672 625 833 401 631 538 472 343 481 884 341 428
"ENSG00000065427" 5885 4361 2764 7050 4572 980 3059 6893 7904 7126 4607 6285 3304 2841 2645 5222 4394 2996 1569 5190 4067 3202 220 6423 7799 2234 6653 533 656 816 4200 2755 699 1496 3811 4093 1559 646 3227 2731 1674 2169 3193 882 2062 1390 1578 1180 7651 2550 3033
"ENSG00000065457" 1491 798 573 662 1257 383 615 702 1981 1427 1191 941 937 517 635 561 1252 973 948 715 792 765 243 701 1664 1175 753 276 301 401 651 798 342 506 556 864 531 367 442 685 476 610 358 237 393 507 353 390 1174 267 450
"ENSG00000065485" 2366 684 1227 155 2942 266 1981 128 1932 874 2580 171 1887 320 1407 123 1071 503 1564 185 1114 387 703 169 1415 2228 181 368 275 969 270 1296 201 960 137 891 358 546 70 898 310 1658 80 257 341 715 859 696 2144 96 133
"ENSG00000065491" 978 832 442 1631 835 616 574 1803 1527 1470 1056 1928 808 1066 652 1454 1313 1057 639 1043 700 1135 199 1830 1145 980 2991 416 311 410 694 621 529 374 963 747 451 246 992 861 697 497 973 284 470 420 313 401 1183 704 880
"ENSG00000065518" 1918 2411 2553 3090 3049 565 2179 3005 4649 4441 3184 3152 2023 2048 2617 1981 2284 1829 873 2455 2331 1629 151 2913 2061 1606 3692 339 264 637 980 918 310 700 1370 2019 661 401 1585 1365 1097 1285 1427 419 1157 1268 1094 566 3618 1064 1350
"ENSG00000065526" 7882 3997 1483 3658 3791 3771 2225 5055 7514 7759 6531 11352 4375 3555 2113 6730 6521 5993 5398 6546 3860 5449 2169 4681 9528 5808 13519 2202 2748 1764 5657 3896 2930 2371 4186 3237 2998 1589 3243 4048 3547 2756 3981 2152 3049 2456 1387 3638 4195 2478 4773
"ENSG00000065534" 7434 4160 2245 305 3311 944 1310 357 8624 9265 3843 668 2017 2588 3584 366 921 2212 1916 510 1350 2350 672 228 1145 2429 426 549 3161 396 176 2482 445 879 301 7276 2521 1326 201 3908 1605 1427 131 2006 2413 1078 3890 5563 5465 181 137
"ENSG00000065548" 3765 3742 2038 4166 3596 1496 2065 4493 5448 5010 2609 4335 2689 2875 2065 3148 3072 3282 1561 4165 2896 2745 308 4379 2977 1852 3925 762 834 917 2283 2819 1079 1363 2672 4420 1711 675 2276 2380 2218 1461 2082 939 1917 1072 1060 920 4743 1418 2067
"ENSG00000065559" 1584 2319 1871 7288 3484 1111 2146 7201 3334 3467 2536 6127 2766 1986 2089 5699 3252 2105 1364 4598 1272 1806 221 7144 916 1627 7915 658 512 860 2722 1777 752 1227 3415 2044 973 677 3003 1803 1359 1407 3247 609 1196 1057 943 912 4516 2555 2981
"ENSG00000065600" 467 166 119 725 282 142 157 509 358 273 302 666 235 167 194 272 221 231 294 628 265 207 71 759 337 189 631 53 50 63 436 185 32 64 375 131 60 31 176 109 75 108 329 59 54 54 58 80 401 123 282
"ENSG00000065609" 4 19 10 0 11 2 33 0 2 10 27 0 31 6 46 0 2 4 36 0 4 4 2 0 11 39 0 2 27 7 0 1 4 13 0 1 6 7 1 2 2 8 0 5 9 26 15 10 0 4 0
"ENSG00000065613" 12266 5460 4646 54141 16635 2919 5831 65269 18492 9691 9405 64233 11986 4776 5156 53887 16762 5583 7340 43427 11352 4272 2304 102937 16380 6449 96256 4421 2316 2426 13317 8957 2244 4721 32579 8833 3070 2746 34594 6892 3097 4612 36209 2193 3099 3509 3125 6171 21190 23938 31460
"ENSG00000065615" 2073 2048 1342 2437 3399 953 1412 2750 3277 2488 1749 2050 2508 1550 1355 1463 2980 1985 1412 1579 2282 1508 233 3870 2695 1175 2243 694 489 615 1302 1731 722 851 1454 2027 869 510 1148 1565 1184 892 1121 601 860 716 537 697 2869 992 1168
"ENSG00000065618" 1759 2741 679 17845 10275 2380 1681 32296 49293 13174 7067 15820 7971 2252 468 10907 56781 7570 2559 15312 6675 3125 669 18472 16095 416 13193 7598 818 47 16602 8575 1329 1239 11719 18475 1191 524 13800 17187 3979 702 9665 1027 1771 117 228 1919 17657 5307 7763
"ENSG00000065621" 3051 985 1058 1237 1989 482 1373 1677 2549 971 2338 2894 1909 660 1443 1218 860 1264 2157 699 1521 896 285 1529 2105 1727 1870 496 234 1027 704 983 439 786 801 976 549 608 980 810 549 771 787 185 217 948 527 541 868 635 673
"ENSG00000065665" 443 225 147 165 351 270 177 269 429 267 340 368 221 216 184 202 327 355 451 252 282 252 90 228 430 348 276 163 174 183 249 279 221 154 201 157 172 98 170 319 212 187 198 48 45 115 40 77 163 57 129
"ENSG00000065675" 213 214 60 97 133 192 49 81 169 541 413 80 32 108 49 61 54 190 108 90 82 211 113 124 151 134 212 16 108 27 192 67 42 33 48 79 124 56 44 102 109 105 31 139 134 42 54 47 214 52 52
"ENSG00000065717" 224 337 282 215 711 212 358 263 886 600 611 360 414 320 435 175 248 394 529 171 274 433 431 164 245 553 364 240 536 366 190 225 107 320 170 276 261 191 119 206 357 475 198 142 214 224 260 343 322 101 141
"ENSG00000065802" 2181 715 715 722 1151 380 824 813 1936 1028 1468 863 1088 536 1016 640 1072 712 1233 696 1064 828 203 725 781 1267 1180 509 305 567 521 763 343 640 570 923 419 310 494 888 489 661 412 357 425 824 563 698 1380 355 485
"ENSG00000065809" 6287 2400 9005 3036 14318 649 10906 4989 8293 2643 9339 2464 11964 1740 19182 2306 8219 1885 9461 4327 8327 2592 1309 12595 11740 23035 6016 2288 437 11942 745 5398 831 8423 3421 3101 1012 3545 1020 2454 699 14939 3182 753 1082 12217 4337 3548 6936 1381 2727
"ENSG00000065833" 3220 3288 880 9461 8184 1734 2659 9623 2529 3508 1655 16219 7709 2576 1082 9001 2897 3295 2576 8196 1639 2301 263 8481 4313 565 9204 503 475 107 1172 2646 927 1718 4279 3757 1258 831 5594 2220 1444 1034 6319 466 1208 215 645 1334 4765 2868 3993
"ENSG00000065882" 1614 3065 811 571 2773 1529 1017 645 4350 3798 1556 539 1542 2365 1080 348 6903 2627 883 602 3326 2515 295 585 4850 1165 742 1525 1314 455 1056 2410 1210 791 526 3142 1395 320 251 3118 1770 981 373 1028 1882 632 742 1039 4328 226 413
"ENSG00000065883" 5795 3163 2285 4899 4457 2922 2795 6112 6309 5432 5173 8139 4272 2579 2952 5120 5176 4143 4740 5529 3158 3252 1716 5809 5194 4210 9975 1673 1610 1956 3232 2733 1940 2159 3305 2641 2183 1608 2828 2935 2273 2192 3309 1297 1866 2007 1411 1964 4431 2677 3643
"ENSG00000065911" 2857 1424 1476 1799 2489 294 2326 1667 2982 1903 1473 1410 1907 948 2220 1227 2535 1099 636 2311 2070 757 55 2786 1987 1184 1897 346 197 413 3317 3016 262 953 2228 4091 602 430 636 1721 752 1223 1100 515 1234 595 1403 778 6190 1031 1536
"ENSG00000065923" 2745 622 1588 553 2161 102 1524 784 692 703 5765 1018 1991 231 1181 636 546 273 1372 1114 942 254 227 633 741 2233 1626 151 110 652 955 622 74 1103 520 327 160 705 589 387 221 2379 745 137 222 717 1226 581 1114 450 697
"ENSG00000065970" 2119 1092 1032 1354 2057 625 1033 1694 2027 1785 2169 1673 1896 941 1010 1201 1423 1036 1411 1039 1044 1094 333 1482 1515 1194 1878 329 450 530 827 700 395 747 743 956 548 384 689 1095 728 864 749 362 537 815 756 824 1649 501 1057
"ENSG00000065978" 16861 12054 11017 14484 10680 2187 10676 13661 17559 15929 9881 13842 8497 8269 11561 10096 8323 7549 5672 14408 9179 7888 863 11070 8109 8568 11431 906 1258 2716 7636 5002 1352 3370 6040 9746 3267 1708 4759 5104 3482 4181 5564 1885 5733 5424 6180 3352 18256 4902 6305
"ENSG00000065989" 858 116 672 46 749 107 781 36 378 298 1109 67 570 103 857 19 147 140 1089 88 310 179 432 61 285 1258 85 85 192 649 92 263 56 540 43 282 117 362 38 176 100 729 12 174 102 867 343 535 232 56 46
"ENSG00000066027" 5712 3794 6935 9719 8230 1227 6365 10745 6862 5437 8073 9955 6675 2794 6984 7329 5501 3374 4240 6303 4627 3042 658 8239 5615 4726 10996 1323 798 2683 2740 3327 951 3549 5141 3790 1568 2301 5275 2950 1649 3013 4637 951 1810 4490 2942 2070 6720 4471 3919
"ENSG00000066032" 0 58 6 0 8 26 16 0 4 50 20 0 6 18 36 0 0 22 10 2 0 24 2 2 2 11 0 2 33 8 0 1 19 7 0 6 32 5 5 0 8 9 0 31 36 27 9 10 6 1 0
"ENSG00000066044" 2468 1805 823 1610 2328 612 1040 2224 2967 2268 1740 2355 1851 1259 1017 1872 2162 1594 1181 1676 1547 1699 229 1637 1816 1209 2408 372 419 523 1480 1414 477 869 1170 1362 698 380 896 1192 832 907 1000 532 1140 835 800 961 2960 892 1508
"ENSG00000066056" 388 319 132 94 249 135 169 90 475 754 530 116 123 117 199 45 17 226 228 112 344 184 114 58 104 238 103 199 534 139 90 257 100 127 40 460 343 128 81 190 239 214 59 217 228 165 166 219 352 61 47
"ENSG00000066084" 3667 3355 1814 10863 4394 1709 2445 15800 10131 6096 4716 19004 3983 2749 2658 13834 8076 3392 2678 11157 5498 3236 701 10445 6262 3113 21542 1988 1256 1459 6404 5279 1610 2040 7835 4903 1865 1194 8456 4913 2308 2159 7049 1342 1978 2013 1454 1983 8177 6171 7135
"ENSG00000066117" 1209 1647 671 1336 1299 898 828 1835 2719 3362 1830 2164 1027 1133 748 1450 1693 1413 1021 1497 1390 1530 283 1363 1934 1056 2153 519 561 603 1379 1095 739 566 1143 1488 873 333 953 1372 1154 839 1056 565 875 577 504 677 2362 742 1029
"ENSG00000066135" 3304 4462 1181 2202 2836 3831 1448 2637 6156 7237 3531 3510 2682 3058 1498 2016 3457 6547 2956 1919 2115 5244 847 2057 4434 2559 3516 1571 1874 1251 2270 2183 3672 1359 2316 2570 3286 856 1931 2808 4559 1646 2114 1911 3303 1129 931 1241 3623 1221 1887
"ENSG00000066136" 1428 1321 1119 1491 1641 786 1209 1491 2080 2007 2603 2214 1420 898 1213 1242 1358 1347 1663 1547 1069 1432 583 1544 1560 2060 2370 505 483 1307 1134 722 824 891 1104 988 899 701 1043 1107 1080 1551 1003 402 748 1152 779 702 1677 749 1193
"ENSG00000066185" 142 59 93 26 165 36 146 55 267 86 96 57 95 51 97 6 126 43 58 6 111 42 6 17 102 83 14 52 18 37 20 95 46 44 8 67 39 42 22 70 34 34 8 16 26 36 54 29 107 8 8
"ENSG00000066230" 2190 2152 3788 108 1295 2138 3554 189 1808 4895 7619 412 1189 1745 4161 145 988 3300 4529 366 960 3535 1972 391 116 8773 171 1714 737 6334 104 1567 1761 4167 681 2256 1237 2177 161 2641 3697 10023 127 837 1651 5581 1760 1306 764 266 229
"ENSG00000066248" 1130 3045 375 1300 1085 2606 368 1308 1884 4616 989 821 971 2734 397 685 1724 3238 938 1060 968 3367 466 850 822 500 1513 951 1130 261 424 531 2079 349 185 1701 2058 326 665 1447 2831 471 900 701 1359 243 162 376 951 295 154
"ENSG00000066279" 3363 3043 384 3052 2348 659 746 4375 3227 3262 1026 4686 2363 1498 321 2566 1572 3687 1882 2700 2170 1583 131 2751 2811 502 4851 372 315 108 4599 2739 385 685 3231 3262 1260 266 1931 924 1022 471 2447 573 1294 153 238 1175 3039 1451 2737
"ENSG00000066294" 694 768 293 284 1434 312 255 286 472 1286 921 212 870 452 422 124 279 437 392 576 1009 698 132 361 991 257 420 8 113 31 831 266 110 112 379 262 134 34 60 277 259 409 131 341 454 77 165 458 1175 135 273
"ENSG00000066322" 4166 2138 1810 9812 4996 677 2134 10844 9042 3990 3369 7711 3282 1575 1845 9283 5686 1722 1476 8357 3363 2099 295 11057 4179 1811 10565 926 406 784 5281 1957 580 1129 5863 3381 736 437 5823 2643 1292 1872 6181 720 1571 1115 1115 1282 7597 4031 5264
"ENSG00000066336" 177 223 32 170 162 73 22 174 153 590 177 109 35 136 28 160 55 57 6 207 95 193 0 223 532 36 199 3 85 4 226 62 24 14 120 65 46 4 64 67 93 130 53 39 138 10 29 62 352 72 115
"ENSG00000066379" 429 531 289 664 635 147 278 633 700 603 375 498 371 379 315 354 474 364 172 324 509 446 29 574 688 157 530 163 131 124 465 388 144 220 493 624 284 130 435 445 371 301 407 141 322 175 269 187 1078 234 335
"ENSG00000066382" 32 41 6 58 27 8 5 101 39 32 30 130 12 12 8 75 0 10 20 15 12 7 3 28 20 24 223 15 44 10 16 39 19 12 78 16 27 13 53 10 8 16 37 19 4 22 2 71 90 54 42
"ENSG00000066405" 120477 379 51066 250 218884 186 72020 363 56559 84 92905 1190 157295 219 46023 175 86576 408 52897 268 36234 279 3454 672 146282 45786 1362 17870 49 17094 30 25029 52 45561 588 11118 69 15381 34 5375 39 53200 41 135 34 29450 34314 30361 57647 920 77
"ENSG00000066422" 3484 2428 1650 2946 2788 1262 1864 3629 3549 3596 2663 4333 2358 1972 1987 2767 2845 2536 1938 2857 2123 1858 421 3049 2476 2024 4185 818 782 937 2192 2122 1000 1326 2443 1988 1362 854 2311 1685 1407 1319 1956 744 1330 1347 1184 998 3311 1645 1882
"ENSG00000066427" 3463 1749 1438 3019 2922 912 1652 3259 2630 2200 2133 3155 2257 1184 1747 2259 2009 1497 1614 1992 2302 1543 368 2856 1728 1599 3303 617 806 685 1167 1493 484 1012 1614 1642 911 797 1460 1385 880 1010 1479 613 833 1025 958 1116 2473 1428 1547
"ENSG00000066455" 4161 2912 2320 4821 6002 1188 2980 5128 5078 3660 3571 3922 4084 2431 2947 3624 4777 2412 2376 3682 3325 1972 448 6136 3367 2319 5515 935 572 994 2072 2934 806 1810 2415 2953 1109 858 2239 2397 1463 1879 2629 712 1269 1315 1343 1192 4735 1375 1834
"ENSG00000066468" 6147 1064 707 2732 2857 377 901 4224 7387 2069 2947 5110 2800 657 1034 1775 3687 672 1504 2717 5799 830 451 1918 3988 1170 3141 1575 616 491 2280 2573 322 966 2098 923 680 638 1920 1600 376 1198 2214 400 577 287 701 1202 3586 1313 1560
"ENSG00000066557" 1990 2453 958 1773 1419 972 981 1685 1703 2873 941 1126 985 2190 977 1138 1240 2291 647 1006 1183 1625 133 1485 565 695 1274 286 444 357 866 1034 711 563 920 1323 909 254 652 905 1165 573 713 478 1151 456 433 341 1960 606 809
"ENSG00000066583" 812 2684 1384 2199 2208 975 1688 2619 1665 4309 1887 2263 1978 2076 1460 1479 1250 2448 840 1365 1054 2076 153 2003 597 1209 2019 105 343 430 728 747 625 807 1207 970 729 387 864 765 1149 951 1021 517 1383 999 794 450 1727 756 1089
"ENSG00000066629" 937 516 516 1343 641 147 634 788 1055 1452 1242 1676 860 345 545 517 13 201 766 779 250 251 324 693 254 643 2162 55 593 250 97 505 108 440 501 744 446 398 594 441 283 448 313 196 243 316 369 570 716 411 544
"ENSG00000066651" 1949 1537 610 722 1559 2127 849 705 1490 2298 1350 942 1248 1528 780 565 1305 2459 1594 621 1161 1343 425 748 1908 1113 785 616 699 626 756 1225 1714 776 537 772 1254 525 468 1158 1455 748 486 547 678 499 334 404 1017 324 332
"ENSG00000066654" 5029 2960 2610 3576 5155 1312 3211 4247 5269 4210 4554 4611 3875 2244 3022 3149 4102 2551 2440 2843 4046 2187 550 3234 2488 2820 4160 755 738 1150 1906 2570 811 1940 2366 2925 1477 1010 1909 2249 1462 2049 2000 743 1322 1744 1840 1343 4422 1585 1798
"ENSG00000066697" 437 238 284 439 437 94 275 430 493 397 391 372 291 130 264 228 237 133 261 314 249 186 35 256 477 236 526 61 57 136 285 220 62 161 252 179 99 67 157 139 93 197 163 87 114 168 186 138 492 143 183
"ENSG00000066735" 350 75 183 142 142 44 306 213 684 229 411 163 141 60 235 171 22 53 298 84 135 121 54 485 37 205 407 88 130 140 37 63 17 188 95 298 83 88 2824 49 51 141 142 76 50 257 158 153 210 88 41
"ENSG00000066739" 5793 4340 2473 4920 4543 3575 3444 6318 8845 7620 6712 8246 3742 3704 3271 4456 9215 5410 4909 4527 4524 4215 1233 4382 5019 5256 7695 2070 2282 2674 3244 4514 2700 2717 3619 3527 3109 1944 3412 4888 3327 2706 3225 1574 2338 3011 1764 2018 5714 2427 2893
"ENSG00000066777" 13202 9264 5182 9114 15237 6465 6556 12782 16183 15406 11626 12875 12700 7595 6215 10887 13884 11186 8812 9148 8631 7745 2166 11336 12233 8193 15517 3989 3240 4114 6036 9386 4798 5880 7103 10544 5159 3335 6436 7907 5831 5424 6314 2938 5294 4794 3117 4487 10161 4619 6115
"ENSG00000066813" 0 2 0 2 0 2 0 0 0 3 4 0 0 2 0 0 0 1 0 0 0 4 2 0 5 13 6 2 20 0 1 0 11 0 0 7 2 0 0 1 2 0 0 4 3 11 0 6 0 3 0
"ENSG00000066827" 713 466 338 518 617 416 382 626 1017 837 817 913 542 334 370 483 588 586 729 753 542 470 238 620 726 631 954 283 306 302 531 498 301 274 479 439 384 235 358 388 395 366 373 243 319 283 243 305 848 338 503
"ENSG00000066855" 2006 2164 2058 1922 3086 1093 2567 2405 2808 2956 2494 1751 2269 1686 2407 1630 2320 2279 1420 1576 2172 1541 274 2623 1938 1856 2138 473 413 1229 1180 1497 626 1220 1147 1708 785 638 882 1251 1031 1437 1167 447 1030 1363 1078 597 2831 874 1099
"ENSG00000066923" 200 220 77 73 111 213 54 50 279 410 251 226 126 195 95 72 144 278 107 72 430 175 29 125 777 163 146 4 42 3 42 8 26 4 31 9 18 9 4 40 49 9 8 13 24 12 8 17 44 3 13
"ENSG00000066926" 940 996 935 1650 1296 355 994 1977 2021 1475 1401 1429 856 571 1148 1292 1040 843 579 884 1120 756 102 1724 288 862 1898 210 202 600 682 721 210 453 855 981 359 275 886 641 500 848 878 242 580 759 565 425 1858 618 872
"ENSG00000066933" 7100 2494 2731 5225 4393 1936 3018 6689 6196 4578 6055 10618 4273 1917 3540 5602 4253 2758 5455 4898 3484 2157 1442 5894 6805 4995 8356 1877 2015 2345 3145 3595 1587 2487 3857 3146 1861 2082 3874 3138 1846 2687 4209 1308 1539 2821 1999 3048 4637 3229 3452
"ENSG00000067048" 1077 3022 2243 3202 3330 1862 2576 3367 1 8 4 0 2372 2501 2691 2618 22 14 14 12 6 4 10 10 840 3312 3457 809 1524 1551 2578 2433 1332 1700 2517 4 3 9 3 14 6 4 4 0 0 11 0 0 0 0 0
"ENSG00000067057" 1629 2899 481 5217 4226 2384 1108 6429 9638 7292 2662 7146 2805 3478 474 5434 8156 4350 1606 4092 2592 3475 704 7938 12088 905 10594 1757 1466 214 4025 2506 1405 596 2997 4249 868 268 4065 3697 3105 1198 4953 1358 3301 162 525 1198 9357 2309 3602
"ENSG00000067064" 2345 3667 6259 8322 4969 917 3514 6258 7536 3520 3845 4655 4236 2642 3946 4189 13800 2287 1655 5130 4042 2142 258 16010 1935 1881 6890 1066 416 1199 2878 4461 820 2198 3885 6144 882 1083 2989 5249 1222 2575 4162 1320 3412 2357 2418 1609 12294 3598 3198
"ENSG00000067066" 3236 3826 2312 1625 6620 3854 2801 2327 6509 7620 7707 2036 4240 3176 2474 1685 7217 4738 3917 1881 5577 4794 1502 1486 3987 3285 2220 3210 2150 1532 3485 2911 2895 2091 1919 4319 2717 1503 1226 3661 3809 3019 1032 1679 1996 1246 1198 1526 4432 816 1263
"ENSG00000067082" 9889 2292 1137 9274 6168 3800 1883 8476 10248 11417 5270 10207 3672 4261 1474 7356 13043 3536 3214 6181 4103 5895 705 6667 7910 1732 15410 3163 1488 712 2809 5175 2017 1584 8750 6828 1486 847 3886 5248 2247 1553 4401 1420 1989 963 856 2569 10170 3604 6958
"ENSG00000067113" 873 1764 520 490 991 884 596 410 2837 2865 1499 567 555 1501 663 310 1185 1681 684 463 1047 1491 155 285 625 488 383 532 806 536 396 1172 925 648 443 2045 1139 424 355 1809 1610 768 362 983 1870 705 596 654 2926 215 231
"ENSG00000067141" 7626 6664 2824 1612 3114 4578 2594 2490 5726 13284 8170 3573 2769 4993 3154 2063 1990 7093 2822 1982 3506 6947 972 1260 1664 4670 2839 555 2219 2340 1297 2827 3032 2166 1454 4266 4119 1225 1244 5120 5238 3749 1482 1922 3684 3063 1561 2364 3642 903 1349
"ENSG00000067167" 6006 6759 6456 7871 8916 2468 6278 7835 9690 10307 5878 6073 6771 4808 7945 6047 8093 5283 2248 5848 7490 6585 348 9472 4960 4849 7910 2445 1844 2412 5514 9865 2089 6358 6412 8673 4116 2406 4808 7234 4586 4571 5327 3237 5658 6078 6032 3350 18605 5044 6168
"ENSG00000067177" 1052 140 745 989 788 63 963 1567 831 135 1501 1579 627 100 903 1198 922 139 1088 1043 742 79 194 966 514 1680 1571 263 126 667 810 633 50 826 1013 450 108 388 868 359 88 757 736 101 83 1074 624 454 866 609 801
"ENSG00000067182" 4342 5109 768 3844 3566 3379 1299 4702 7720 12579 3402 4240 2244 4917 937 3261 6545 7199 1472 4572 3641 7178 468 5412 5834 1661 6437 1299 1551 515 2331 2022 2250 931 3371 2863 2161 485 2248 3988 4806 1563 2395 2086 3959 674 971 1480 7882 1776 3091
"ENSG00000067191" 323 94 38 70 168 120 50 71 313 123 231 123 75 50 52 68 344 107 185 56 209 87 99 85 553 130 146 156 125 86 114 152 56 40 78 202 65 48 45 255 85 101 77 38 34 65 57 96 250 36 66
"ENSG00000067208" 5864 2954 3671 2778 8207 2514 4337 3535 7564 4631 5223 2975 6190 2093 4226 1923 6170 3903 5362 2097 4617 2764 1014 2436 6281 3650 3303 2429 1094 1795 1343 4367 1693 3127 1514 3971 1875 1957 1043 3349 2053 2245 1191 972 1514 1982 2015 1923 4490 1016 1187
"ENSG00000067221" 609 325 292 533 916 155 307 561 826 466 440 499 668 227 213 372 794 401 506 340 646 362 82 469 1709 242 387 109 95 102 483 303 135 217 364 358 166 148 332 454 232 226 244 100 170 149 161 207 994 164 316
"ENSG00000067225" 17944 11111 7916 45778 15341 3372 8702 67471 33475 24761 15873 54430 9688 8763 9292 44058 19921 10941 7488 56728 17201 9542 1664 56000 60883 10755 53066 4201 2441 4814 48572 15133 2692 5360 40611 22929 4181 2295 31881 15222 7235 10171 30854 3671 8481 8791 6796 9627 60947 25807 30767
"ENSG00000067248" 2072 2426 1812 5352 3621 1321 2379 6308 4835 3572 3025 5405 2611 1608 2155 4643 3503 2296 2379 4219 2865 1809 552 5089 2373 2398 5437 872 654 1099 2788 2496 909 1477 2847 2303 1145 893 2756 2297 1409 1743 2342 601 1195 1401 1187 1061 4221 1826 2356
"ENSG00000067334" 3226 1657 1342 3344 2672 754 1599 3556 3177 2612 1845 3483 2131 1367 1420 3036 2111 1429 1331 2795 2183 1255 249 3271 2145 1343 3148 459 499 488 2001 1710 519 875 2020 1487 739 527 1529 1221 804 1035 1466 450 880 749 833 735 3015 1297 1786
"ENSG00000067365" 707 394 290 322 488 485 275 333 578 552 597 518 462 321 391 318 393 485 834 280 340 372 251 314 584 665 527 340 384 346 501 308 381 248 290 329 345 237 283 392 384 394 320 125 167 215 149 204 314 136 243
"ENSG00000067369" 3594 1652 1107 1240 2708 1233 1251 1999 3402 1958 3057 2572 2229 1040 1741 1564 2066 1642 3387 1604 2301 1353 1222 1436 2577 3325 2459 1073 1279 1666 1715 2369 876 1394 1491 1634 1098 955 1212 1670 849 1824 1214 753 823 1584 1108 1877 2905 1063 1359
"ENSG00000067445" 126 59 58 121 96 44 63 134 250 134 245 190 53 44 78 28 6 68 119 94 50 70 67 43 81 230 164 28 100 47 62 85 33 59 123 88 57 24 70 119 54 96 232 43 47 77 80 78 198 73 59
"ENSG00000067533" 2465 1312 1086 1688 1224 357 1093 1554 1403 1584 1033 1221 1115 828 1178 1192 547 786 561 1085 833 705 92 1022 634 788 1036 124 213 390 910 799 275 548 788 622 515 271 605 547 453 660 734 240 443 663 499 407 1109 500 582
"ENSG00000067560" 20520 13220 7202 34030 27489 4046 10015 37559 29898 18571 13211 30466 18891 9233 7370 27720 28384 11032 6383 23778 19038 10476 731 34682 23353 5710 34089 5035 2106 2047 10217 10277 2836 5274 15607 17861 4253 2166 17491 13096 5527 5894 15554 3717 7386 3903 5027 5445 32149 11264 14817
"ENSG00000067596" 3431 2772 1069 3670 2961 1630 1579 4615 5004 5087 3086 4845 2309 2063 1340 3384 3665 2898 1962 3293 2239 2231 746 4507 4074 2213 5883 959 918 881 2903 1832 1234 1082 2683 1908 1363 640 2129 2234 1818 1607 2260 813 1618 1061 930 1075 3907 1641 2496
"ENSG00000067601" 159 80 58 115 158 157 93 144 135 94 121 130 112 59 81 98 119 96 169 87 124 100 92 104 129 183 163 84 105 76 119 116 92 80 103 105 87 56 102 142 82 79 111 24 28 47 33 63 96 60 55
"ENSG00000067606" 1042 1647 355 1018 749 1531 372 1323 1892 3153 961 1332 518 1774 338 879 1544 2195 667 955 734 2121 310 1944 1368 624 1755 884 900 345 794 843 2247 378 1007 1392 1520 279 998 1597 2451 567 1088 627 1434 289 293 424 1785 535 916
"ENSG00000067646" 336 1655 1420 2615 2034 768 1513 2821 0 0 0 0 1833 1193 1784 2132 8 2 8 6 7 3 4 2 112 1224 3053 543 475 606 1337 1454 546 1024 1824 1 1 3 2 2 1 0 7 0 0 0 0 0 0 0 0
"ENSG00000067704" 7087 6053 3655 9101 7164 1714 4260 10743 12128 9815 6137 9306 5274 3897 4655 7829 5621 4343 2952 6208 5792 4405 287 8868 6000 4141 10413 798 738 1771 3904 4072 844 2370 4748 4066 2225 1209 4280 3092 2138 3348 4568 1210 2773 3136 2424 2231 8947 3909 4773
"ENSG00000067715" 26 122 9 3 51 20 16 3 37 155 81 27 24 50 18 2 8 63 26 12 29 72 44 6 296 23 33 13 164 0 1 29 24 28 1 418 59 12 0 10 18 23 1 60 31 16 7 21 30 4 0
"ENSG00000067798" 178 44 70 127 165 23 105 122 141 67 284 158 72 24 202 49 19 29 98 137 52 30 48 102 11 173 91 34 78 77 323 259 16 168 60 98 39 52 68 58 15 53 26 18 26 90 65 160 49 27 66
"ENSG00000067829" 1026 1586 774 1282 1375 639 858 1309 2686 3172 1637 1397 866 1130 745 1015 1547 1516 772 1289 1107 1193 250 1620 1558 1083 2012 369 372 539 775 768 537 503 862 1395 699 321 804 1299 997 900 851 329 951 498 457 375 1930 533 676
"ENSG00000067836" 554 799 770 1041 1226 541 894 2042 1166 1556 1621 1459 926 659 906 836 1265 1046 1346 1150 876 939 384 1677 1450 1124 1976 174 242 297 657 254 346 367 1075 378 378 305 1079 432 538 492 1022 188 362 459 509 355 749 568 662
"ENSG00000067840" 72 58 19 81 55 38 42 166 103 114 100 141 38 35 51 61 14 58 59 97 34 31 58 137 7 107 191 14 132 18 15 36 19 29 93 89 64 46 62 67 31 46 67 28 39 32 68 64 125 86 64
"ENSG00000067842" 2 4 0 2 0 0 0 0 2 6 10 2 4 0 2 2 6 4 6 3 0 0 0 0 1 16 2 0 13 2 0 1 1 0 1 0 3 0 2 1 1 3 0 3 1 8 7 9 1 4 0
"ENSG00000067900" 9634 4611 2951 3543 6143 3454 3310 4684 10059 7318 6275 4529 5424 3544 3500 3852 7656 5472 6025 3947 5194 4480 1657 3678 6682 3925 4311 2014 2047 2503 3579 4932 2135 3207 2873 4859 2781 1866 2092 4557 2976 3010 2267 1843 2441 2512 1822 3130 5468 1654 2365
"ENSG00000067955" 3160 1475 913 2949 2985 498 864 3732 2539 1697 1614 2660 1961 918 1033 2844 1968 879 851 2401 2154 752 227 3848 2250 627 3212 568 419 459 2098 2045 395 901 1931 1301 612 308 1549 1197 600 921 1661 432 534 380 590 931 3775 1221 1813
"ENSG00000067992" 706 2175 262 661 480 1510 352 862 862 3627 623 1118 307 1893 484 535 641 2907 271 446 609 2266 81 593 768 376 925 119 472 229 517 478 755 255 327 782 1218 151 351 659 1389 282 570 541 1044 395 166 238 844 268 308
"ENSG00000068001" 1399 614 511 908 1448 216 900 1044 1977 1266 1439 1093 880 421 509 699 999 348 604 732 1067 505 87 900 791 578 967 179 206 227 586 607 124 403 565 814 275 243 544 564 330 648 502 244 469 421 567 435 1857 463 579
"ENSG00000068024" 1975 1015 440 1754 1125 931 593 2320 1740 1889 1384 2669 829 837 647 2308 1214 1433 1225 3065 1017 1367 584 1733 978 1264 3486 534 924 514 2353 1261 691 612 1680 1126 848 367 1089 1011 948 701 1375 464 590 448 390 736 1584 808 2136
"ENSG00000068028" 1634 642 331 700 1034 430 503 752 1159 1008 924 776 638 454 400 324 1004 597 831 484 937 668 200 654 1024 590 618 241 289 252 541 536 236 285 498 804 352 188 404 618 396 429 472 283 319 230 308 399 1072 251 359
"ENSG00000068078" 3084 1797 534 9571 1157 2024 424 13004 2985 2563 1341 11373 888 1893 444 8263 1625 1912 1126 7962 1796 2239 404 10076 803 779 12166 1477 873 611 11498 1095 1610 547 6314 986 1183 456 7594 1260 1873 890 7264 652 992 331 287 1117 3522 4476 8785
"ENSG00000068079" 601 865 241 190 1471 382 408 217 1555 1443 1273 122 859 507 351 188 2988 848 367 132 1367 1013 108 197 1569 299 238 543 249 89 1494 625 253 216 245 1149 360 112 82 1024 621 536 83 373 459 103 240 259 2461 66 131
"ENSG00000068097" 1362 586 457 434 754 331 467 797 899 938 898 922 556 311 484 531 526 517 639 756 691 451 136 532 797 674 756 245 308 385 824 492 260 363 502 640 350 285 529 485 357 496 442 130 301 329 336 342 728 294 421
"ENSG00000068120" 2303 2080 1377 2262 2045 916 1618 2728 3229 3163 2664 2593 1781 1639 1782 2061 2499 2113 1679 2300 1482 1829 506 2111 3456 2123 3223 540 471 1052 2205 1379 788 1030 1815 1982 889 587 1555 1675 1272 1508 1587 644 987 1298 849 859 2806 868 1632
"ENSG00000068137" 1143 198 548 1938 1262 258 996 2869 1006 508 2102 2983 847 273 763 1537 840 332 1639 2145 642 207 1039 2427 1246 1218 4022 490 243 672 1433 359 138 632 1771 647 192 461 2097 587 256 961 1983 150 119 580 457 539 1226 1041 1527
"ENSG00000068305" 5540 2536 2707 2679 4421 1843 3012 3178 4706 5319 5401 4130 3680 2369 2979 2319 3046 2788 3290 3082 2519 2393 933 3326 4487 3662 4006 1278 1316 1917 2282 2446 1676 2145 2452 2234 1928 1544 1687 2495 2036 2442 1661 1015 1482 2429 1610 1488 3492 1129 1647
"ENSG00000068308" 1394 1323 595 1663 1205 1023 631 2229 2006 2574 1694 2411 838 963 659 1363 1522 1574 1185 1882 1051 1295 548 2829 1777 1286 3237 618 719 531 967 669 793 531 1290 847 802 306 1196 1099 1188 803 1331 448 848 450 446 554 1603 606 1289
"ENSG00000068323" 1394 1099 505 1159 1039 705 512 1562 1929 2133 1365 1482 897 945 498 1346 1587 1171 923 1436 1109 1292 382 1830 1735 734 2289 499 419 314 1242 615 582 353 992 954 526 233 802 1173 808 575 825 439 713 323 405 532 1976 512 1131
"ENSG00000068354" 492 277 252 601 530 249 280 670 659 665 636 797 448 235 330 517 448 255 384 609 368 399 170 663 468 412 965 174 177 191 389 239 155 201 457 268 186 147 380 271 209 264 432 116 142 191 197 201 524 260 453
"ENSG00000068366" 4782 2324 2242 1971 3590 599 2140 3153 5082 3372 3133 1877 2564 1669 2518 1438 3207 1205 1109 2524 4314 1555 236 1821 3222 1522 1621 475 627 788 2791 4417 689 1768 1545 3425 711 654 890 2744 691 1900 1368 761 1645 1452 1437 1700 7883 848 962
"ENSG00000068383" 2225 1722 1038 2615 2648 841 1346 2028 3795 3265 1866 2114 1850 1164 1129 1207 2417 1475 960 1143 1019 1546 272 2172 2000 1194 3432 891 462 563 613 1183 667 829 1079 1620 800 468 726 1511 1194 862 972 538 1045 733 839 747 2548 761 827
"ENSG00000068394" 784 705 369 875 898 359 425 1021 1252 1250 842 1036 760 534 476 736 1197 732 567 693 791 614 141 1193 779 507 1150 275 198 203 474 399 242 240 489 746 264 135 482 597 457 368 483 256 398 218 325 238 1192 344 452
"ENSG00000068400" 1605 1058 600 1210 1518 1188 715 1535 2104 1590 1806 1798 1240 820 819 1121 1931 1311 1840 1238 1073 1158 1378 1697 2277 1563 1835 968 912 620 1322 852 989 615 1067 1140 748 501 891 1221 1026 966 1047 477 587 652 549 710 1675 537 804
"ENSG00000068438" 1434 598 537 1709 1475 253 660 1705 1407 903 975 1898 839 366 512 1187 1066 401 625 1676 1089 480 240 2154 1140 717 1753 315 174 260 1233 763 147 413 942 682 202 166 755 554 282 573 793 132 284 286 368 370 1876 564 816
"ENSG00000068489" 660 589 93 694 536 100 207 756 784 824 258 699 481 273 102 411 423 483 387 467 536 388 39 651 735 86 780 81 63 25 770 515 40 179 523 831 177 42 400 210 159 118 444 77 189 33 54 204 691 169 442
"ENSG00000068615" 164 254 353 73 672 301 762 182 174 1501 680 167 643 807 1141 97 158 552 513 180 282 232 85 142 142 765 241 47 127 175 8 370 200 183 54 142 238 172 65 211 124 355 41 124 129 474 245 338 377 41 29
"ENSG00000068650" 4713 3430 306 1311 1711 3356 366 1550 4344 6808 1629 2412 964 2954 380 1491 2801 4311 1170 1723 2022 5275 355 1901 3758 1173 2803 1156 1593 490 1519 1742 2524 485 1215 1175 2056 320 832 1614 3843 880 917 1516 2265 371 274 1299 2228 580 1270
"ENSG00000068654" 6894 2311 1228 2549 1867 883 1449 3813 4826 3597 3043 4428 2207 1335 1893 3928 2194 2230 2421 4448 2628 1926 673 2834 3629 3220 5059 562 671 1251 3924 2404 806 1354 2803 2724 1224 663 2204 2028 1375 2060 2429 740 1306 1450 887 1647 3686 1403 2966
"ENSG00000068697" 4802 4244 3572 13030 6744 1758 4050 13574 8228 5928 4914 11515 4815 3441 4319 7689 6447 3660 1953 8515 6449 3809 287 12288 3995 3335 7709 945 671 1380 3634 3398 695 2380 5879 4316 1404 897 4755 3297 1881 2968 4928 1622 2676 3097 2947 2226 11315 4857 7529
"ENSG00000068724" 3037 2731 925 3222 2574 2389 552 3931 5023 5042 1603 4116 1978 2262 906 2751 6147 4465 1280 2716 2170 3623 503 5739 3994 1664 4174 1669 1143 604 1364 1425 1755 509 2028 2914 1431 332 2297 3009 2883 1392 2020 1077 2152 664 421 1002 3921 1278 1978
"ENSG00000068745" 2907 2169 1213 1628 3001 2047 1617 1921 7717 3545 4060 3043 2055 1537 1308 1360 4587 2920 3123 2088 2089 2141 963 2292 3912 2374 2727 2573 1158 1230 1912 1912 1862 1041 2278 2998 1680 950 2451 3413 2532 1647 2041 855 1206 1022 963 1026 3329 975 1467
"ENSG00000068781" 6 2 0 0 1 0 0 0 3 2 1 2 2 5 10 0 0 1 0 0 1 4 0 0 10 7 0 0 10 0 0 4 0 0 3 16 10 3 5 1 4 3 0 2 0 1 0 6 0 1 0
"ENSG00000068784" 1959 1323 1257 831 2774 762 1854 1122 2476 1630 1986 1361 1916 790 1552 816 2054 1317 2182 1022 2331 1068 663 931 2069 2130 1085 589 510 808 908 1576 622 1300 779 1997 692 777 503 1282 671 944 689 447 653 980 844 879 2398 501 504
"ENSG00000068796" 1554 2114 794 1709 1721 979 985 1884 2162 3201 1501 2635 1250 1439 833 1653 1476 2837 848 1882 1641 1866 135 2007 1453 741 1965 389 570 365 1989 1434 762 627 1413 1417 866 359 867 1259 1139 748 1291 586 1004 451 411 512 1917 667 1134
"ENSG00000068831" 136 172 61 63 114 101 34 45 125 327 218 60 24 88 83 17 48 153 120 54 124 133 88 56 148 321 116 31 182 31 132 58 42 31 75 95 112 27 28 71 89 122 32 67 88 44 110 108 139 43 51
"ENSG00000068878" 6809 4161 3033 4273 8715 2310 4394 6165 7928 5567 7578 7479 6143 3110 4026 4993 9269 4590 5913 5716 6348 3242 1173 4560 9557 6224 6220 1924 1395 2904 6904 6580 1876 4039 3871 5059 2205 2032 2445 3803 2455 4668 2468 1657 2274 3556 1873 3193 7838 2331 3277
"ENSG00000068885" 1678 522 558 806 1286 329 623 1253 1121 680 1157 1035 1048 347 810 660 611 558 1105 640 1063 322 192 1022 1268 825 1049 306 227 411 465 672 236 480 635 603 287 367 749 540 283 464 594 191 215 535 414 485 966 530 597
"ENSG00000068903" 1819 1427 2059 2430 1562 574 1495 2909 1981 2815 2418 2661 1188 1242 2285 1902 1480 1300 1285 2353 1096 1528 422 2735 1258 1996 2572 500 483 930 1335 698 540 828 1659 1044 580 410 1638 1197 1089 1481 1605 482 1074 1192 918 586 2426 948 1551
"ENSG00000068912" 4423 4058 3969 3115 7339 823 4190 3540 6494 4020 3709 2595 5312 2650 4657 2437 5408 2292 1684 2321 5044 2388 210 3954 2965 2536 3063 677 532 1152 1440 4264 519 2450 1776 4252 1270 965 1312 2697 1551 2196 1787 729 1333 1750 1798 1231 5768 985 1085
"ENSG00000068971" 651 390 330 338 477 234 363 476 802 723 677 392 248 267 312 230 753 393 496 389 695 405 197 362 937 479 300 244 281 211 813 342 229 226 297 623 198 164 329 630 355 337 259 165 228 265 232 228 847 161 228
"ENSG00000068976" 156 37 31 7 26 26 26 13 91 73 49 20 13 17 26 9 18 38 30 14 28 45 10 10 44 53 41 10 88 8 17 34 10 14 38 119 24 27 18 42 29 20 9 20 27 20 61 81 63 6 16
"ENSG00000068985" 0 0 0 2 0 0 0 0 0 0 0 0 0 0 0 0 0 0 0 0 0 0 0 0 0 0 0 0 0 0 0 0 0 0 0 0 0 0 0 0 0 0 0 0 0 0 0 0 0 0 0
"ENSG00000069011" 576 671 134 28310 1063 396 320 37601 1284 931 462 33619 595 384 232 26610 918 637 360 30928 578 832 171 36775 1539 238 60190 238 203 99 8310 854 202 275 14957 1175 343 83 17396 416 338 366 14908 178 382 88 241 1701 8282 12453 21220
"ENSG00000069018" 15 107 1 1 5 69 0 0 145 78 21 9 4 62 5 0 103 111 8 2 14 115 0 5 170 7 10 5 9 1 1 0 4 0 0 0 10 0 0 1 5 0 0 1 4 2 0 0 0 1 0
"ENSG00000069020" 1921 2128 1773 11625 2678 2497 2244 15596 2296 3413 4039 28847 2621 1695 2751 16622 1916 3443 4068 19988 1728 3201 1698 10721 3087 5294 33028 892 1708 2901 12457 1999 1656 1672 9855 1169 1780 1304 8543 1147 2015 2390 8974 1238 1474 3084 1005 2159 3379 7274 10314
"ENSG00000069122" 4337 753 836 297 1826 497 1528 351 2663 2713 2260 477 1176 612 548 190 264 707 1205 424 684 507 143 194 1797 904 480 499 1382 450 429 911 252 635 185 1051 1052 685 314 866 769 912 315 732 725 837 1060 662 1719 162 229
"ENSG00000069188" 119 62 34 196 69 16 38 511 305 119 519 354 78 33 50 228 15 30 88 837 43 35 154 230 66 249 126 17 63 57 822 116 8 71 334 113 15 53 335 134 30 223 251 23 18 95 61 234 259 126 175
"ENSG00000069206" 0 0 0 0 1 0 0 1 0 0 2 0 0 0 3 0 0 2 0 0 0 2 8 0 4 3 0 0 9 0 0 1 8 0 0 1 0 2 0 0 0 0 0 0 0 5 0 1 0 1 0
"ENSG00000069248" 3941 2516 1462 3291 2871 912 1722 4057 3823 3475 2637 3938 2376 1501 1781 3229 1801 1707 1382 2825 2227 1640 304 3373 1915 1574 3956 453 636 885 2045 1741 592 1034 2434 1885 1084 672 2061 1530 1056 1396 2172 604 1270 1219 1025 992 3427 1630 1996
"ENSG00000069275" 11555 6829 6002 13646 10924 1100 7635 17969 11368 8542 9175 15664 9707 4266 8358 12023 4769 3917 4237 9390 7142 3880 684 13860 4821 6146 13721 1097 1572 3520 8835 8524 1146 6146 11471 8868 3297 3180 9921 5359 2510 5954 10792 2539 4190 6755 6715 6332 16724 8984 9923
"ENSG00000069329" 14265 19594 5047 13994 19683 8891 7673 14122 17536 33161 8906 13009 15421 11414 5508 10589 12618 17422 5065 8585 8399 11050 627 15963 9106 3412 15310 1898 2935 1489 4662 6668 3697 4234 7234 8525 6463 2138 6503 6234 8473 4319 7127 3017 8306 2747 3653 3464 14678 5767 6273
"ENSG00000069345" 4177 4686 3397 9479 5913 1663 4004 11216 7879 8254 4390 7092 3483 3733 3630 7270 5614 3934 1677 6074 4248 3361 316 12358 4875 2517 10864 1027 780 1164 3227 2703 991 1828 5123 3794 1743 927 4754 3200 2346 2513 5127 997 2232 1699 1856 1127 7111 3304 3656
"ENSG00000069399" 1576 663 140 1148 606 828 224 980 1124 1015 623 815 525 722 186 784 1388 920 415 2648 594 1158 189 2053 2302 318 3266 293 318 117 712 696 605 154 1078 776 365 93 361 776 832 461 451 250 442 90 136 338 1495 441 1309
"ENSG00000069424" 1213 267 70 154 227 291 82 192 348 776 541 153 79 163 75 87 99 220 115 191 279 300 137 211 857 190 391 36 179 53 596 120 68 61 198 137 114 41 105 213 197 220 94 130 153 47 93 162 379 79 145
"ENSG00000069431" 392 648 344 71 415 239 353 52 629 1375 537 135 403 587 630 52 3 517 189 95 83 323 57 32 102 404 66 81 627 140 74 310 127 331 32 632 670 215 73 316 693 303 100 586 498 339 483 727 501 42 60
"ENSG00000069482" 97 4 3 4 0 0 0 0 6 6 3 0 0 2 2 0 6 2 0 12 2 2 0 0 2 2 0 0 1 0 5 0 0 0 2 12 1 0 0 0 1 1 0 1 1 0 1 2 5 1 1
"ENSG00000069493" 368 458 190 211 326 341 129 193 290 818 821 388 160 333 239 180 126 360 390 211 346 443 117 193 345 351 480 46 209 133 537 224 160 151 204 115 257 118 109 179 247 279 171 347 194 90 103 136 202 108 148
"ENSG00000069509" 785 411 884 888 1618 103 1009 869 1257 459 986 679 1123 274 1034 503 929 248 466 451 1010 287 87 1023 606 641 597 181 53 417 316 494 61 453 381 562 136 318 410 555 180 1120 347 116 177 682 688 411 1229 295 347
"ENSG00000069535" 874 3814 452 466 516 2751 596 415 1211 8055 1426 597 495 2649 1436 877 1152 6500 469 485 931 5580 75 404 444 566 272 408 1027 642 294 703 2399 541 381 397 2603 219 356 869 3317 679 380 1268 2563 1053 726 474 737 361 645
"ENSG00000069667" 1464 1930 1770 13415 1787 1158 1620 14790 1579 3521 3347 14613 1131 1179 1739 11823 570 1953 1626 9235 1101 1874 478 12041 1512 2199 24306 131 758 757 2653 1210 383 1131 5622 677 993 717 6785 719 640 1266 7746 1052 849 1476 876 1297 1881 5169 5291
"ENSG00000069696" 17 22 6 0 7 29 10 16 46 62 38 37 12 23 5 6 19 25 35 4 7 21 27 26 30 23 24 7 4 2 9 5 6 6 4 15 20 3 10 14 29 8 13 8 3 3 1 2 0 3 8
"ENSG00000069702" 1768 1171 439 1424 1481 289 469 1059 3042 2874 1343 1404 994 566 708 734 480 625 501 578 1739 495 178 675 1374 846 2367 526 1228 184 339 1560 156 424 399 2107 1016 397 595 805 515 462 918 703 765 333 770 1478 1944 411 287
"ENSG00000069712" 1380 556 201 277 537 540 320 338 1068 714 659 342 394 386 259 178 794 694 594 148 596 376 144 508 502 278 482 314 279 205 149 426 333 254 302 390 357 163 230 387 277 191 229 152 203 171 86 197 374 143 166
"ENSG00000069764" 270 45 67 6 797 47 178 7 1411 87 379 6 573 44 63 5 1018 54 254 3 430 92 93 7 612 68 21 376 10 15 2 105 13 63 2 449 17 82 2 477 52 104 2 1 7 4 15 30 200 1 0
"ENSG00000069812" 118 40 4 2631 8 6 6 3169 136 18 12 4124 2 15 3 1963 243 20 8 1810 47 27 4 2398 78 4 3987 56 11 0 2237 280 11 2 1972 107 8 2 1834 169 15 7 1921 13 30 10 1 141 1384 1371 2001
"ENSG00000069849" 7194 4951 497 5425 846 2360 483 6585 3799 6842 870 6397 603 4916 478 4912 2419 5051 370 4949 1380 5047 75 4761 2476 437 4880 373 810 186 5770 2336 1352 295 3583 2932 1777 185 3878 2847 3353 420 2875 973 2185 372 219 731 4458 1995 4292
"ENSG00000069869" 2470 2089 696 1402 1160 1422 1023 1510 1156 4373 970 1549 1072 1321 1122 1290 934 2561 1102 1374 1085 1612 232 1395 1782 1137 1386 355 1025 661 1100 1223 1476 702 1094 1360 1244 510 732 1314 1778 584 704 770 1589 693 460 615 1496 613 811
"ENSG00000069943" 1055 738 641 660 1233 441 725 749 1297 907 1016 700 1067 472 736 523 1081 778 938 485 853 627 193 680 905 891 695 338 173 287 480 784 293 344 573 828 403 230 440 852 530 432 431 144 247 261 212 202 855 235 297
"ENSG00000069956" 6163 5193 2349 16350 9337 3185 3067 20372 8992 8352 3724 15724 5351 6447 2585 11403 14089 5678 2492 14429 6942 4236 317 19904 8480 2116 19791 2742 979 837 12952 6742 1927 1891 11062 7137 1956 921 8523 4715 2090 1678 7323 1595 2697 1147 1220 1824 13719 5854 8200
"ENSG00000069966" 841 259 455 488 323 93 380 595 327 334 635 592 334 125 702 362 307 186 366 435 421 219 71 733 704 540 473 124 137 465 719 461 68 345 428 388 141 251 336 485 191 574 431 125 133 678 347 356 754 283 393
"ENSG00000069974" 4704 1852 3660 1194 15790 644 6315 1581 7678 2176 7823 1568 15779 1313 4427 885 8690 1097 5675 1374 6268 2533 800 1616 9146 3362 2577 2122 259 1659 833 2963 532 4084 746 3339 704 2374 459 3693 707 3500 446 456 943 2003 2039 1930 5970 536 678
"ENSG00000069998" 1194 1354 657 1006 833 724 633 1079 2062 2062 983 1189 701 991 799 673 846 1324 803 624 949 1098 146 849 534 784 1296 325 375 427 679 595 451 315 534 777 681 278 619 560 687 530 797 288 622 355 427 302 1273 293 540
"ENSG00000070010" 1577 1230 884 1496 1697 805 1008 1502 2238 2392 1831 1823 1219 1200 936 1117 1400 1287 1091 1339 1232 1233 218 1502 1018 1193 1392 480 450 558 1536 1122 780 583 1129 1210 684 363 949 1221 1146 896 1044 484 827 647 602 704 2584 684 1082
"ENSG00000070018" 12293 4954 3501 1702 6414 3084 3626 2079 10432 6813 6937 2667 5782 3775 4183 1737 6264 6083 5221 2283 5922 4707 1509 1481 6078 5609 2134 2888 1883 2631 1740 5205 2566 3504 1238 4029 3213 1955 1333 4509 3401 3790 1391 2057 3038 3186 2608 2839 5090 980 1311
"ENSG00000070019" 1472 10214 87 644 226 5876 96 428 10451 16740 1258 645 278 8853 76 384 7855 11078 190 458 2482 10545 37 606 1524 112 815 1867 2322 30 8 3688 4493 6 56 6087 5547 31 15 5062 6853 25 16 2187 5529 13 6 4 3749 11 3
"ENSG00000070031" 10 182 1 0 4 59 8 9 10 237 7 14 13 223 6 3 6 174 5 8 7 538 0 4 12 25 11 1 20 0 1 1 26 1 2 7 54 1 0 1 77 0 3 27 90 1 1 0 3 1 0
"ENSG00000070047" 1859 1844 754 1814 1700 1920 999 2856 3496 3412 2640 3065 1402 1540 869 2001 2488 2474 2473 2414 1664 2021 1786 2470 2989 2161 3463 1360 1479 933 2522 1258 1413 838 1903 1588 1262 716 1610 1844 1947 1099 1613 695 872 622 588 754 2175 782 1397
"ENSG00000070061" 4463 1828 1530 1851 2650 1253 1627 2300 3213 2638 2942 3074 2204 1059 1748 2102 2349 1782 2240 1962 2398 1540 724 2159 2050 2621 2445 849 928 1205 2664 2047 854 1224 1858 1565 1110 908 1422 1603 1166 1658 1478 676 1063 1510 1256 1252 3274 1165 1620
"ENSG00000070081" 1811 2761 5801 18372 5587 465 6938 20263 3742 2484 4145 20966 4046 1234 5091 17772 4660 1237 2188 12483 2869 1105 256 15511 2034 5684 25470 483 295 656 1817 4585 297 2817 6976 2376 854 1239 9009 1518 646 2284 8947 555 667 2043 3447 1426 6016 6818 5123
"ENSG00000070087" 2310 967 709 623 610 196 857 577 1118 1139 1060 1439 1211 712 1323 719 161 738 541 1207 369 852 49 847 163 497 928 66 153 213 928 386 123 372 382 944 423 309 455 280 183 330 580 172 459 545 1026 504 891 446 786
"ENSG00000070159" 4231 3955 2329 7731 4836 2061 2627 9600 4465 5479 4314 11973 4127 2814 2504 5905 4328 3646 3532 7334 2974 3775 703 14904 4435 3120 16160 1599 1006 1633 2817 2477 1655 1920 4325 3071 2090 1142 5828 2788 2255 2001 9684 865 1950 1854 1236 1534 3542 2563 4347
"ENSG00000070182" 485 214 202 286 370 161 238 447 527 287 400 501 348 146 353 388 446 356 352 233 430 260 74 302 662 461 749 4 31 75 4 35 15 56 7 30 15 22 7 18 5 51 9 17 19 61 87 45 41 9 18
"ENSG00000070190" 736 234 88 11142 2335 112 146 14234 1171 367 558 9703 873 148 95 6819 2171 130 314 7377 1515 193 142 15165 2657 120 16246 462 61 26 3548 631 30 185 6283 440 52 71 5281 617 87 471 5732 88 85 29 84 528 2315 3474 3745
"ENSG00000070193" 200 20 20 2 137 6 44 0 248 31 104 0 63 16 42 0 0 3 14 4 63 10 19 0 95 53 10 2 17 10 1 101 1 17 1 154 23 9 2 55 11 16 0 22 22 20 34 105 282 3 0
"ENSG00000070214" 15444 12142 5429 9382 23949 5666 8808 13233 35751 15335 12922 11506 18618 9318 5996 7958 32989 11790 6114 10505 23331 11814 727 7791 17479 3374 7754 6137 1918 1551 6419 11905 3267 5256 6666 14092 4919 2669 6284 12647 5553 4029 4930 2835 6141 2473 3661 3593 18991 4416 4966
"ENSG00000070269" 1721 1634 869 978 1772 1143 894 971 2403 2073 1750 1421 1513 1211 921 752 1942 1839 1412 738 1583 1314 288 821 1137 1143 1442 717 600 883 971 1521 1027 897 692 1198 1051 506 634 1262 1238 800 584 543 777 922 538 733 1613 638 591
"ENSG00000070366" 2015 1630 944 1807 2148 1793 1100 2980 3347 3125 2899 3849 1893 1272 1044 2766 2988 2052 2567 2499 1438 1962 1343 2239 1905 2324 4139 1451 1478 916 2707 1401 1323 961 2017 1891 1190 735 1759 2183 1512 1433 1996 740 995 816 697 1231 2567 1225 1854
"ENSG00000070367" 4377 3466 2921 7453 4744 1176 2801 8556 4921 4328 3332 5270 3741 3137 3162 6867 3821 2699 2131 5889 2689 2530 386 8174 2591 2092 7139 903 903 1185 4020 3628 1118 2205 4575 3830 1555 1300 3741 2666 1682 1820 3683 1120 1863 2103 1738 1519 5773 3089 3671
"ENSG00000070371" 123 88 147 263 93 95 191 512 176 162 502 750 197 55 140 369 291 110 359 473 192 134 183 465 73 252 591 76 156 220 412 166 68 153 435 244 104 144 471 102 74 205 443 57 29 209 134 120 167 224 206
"ENSG00000070388" 11 2 4 11 4 7 4 18 7 5 4 39 2 6 0 0 9 3 23 20 7 2 4 42 22 4 32 2 1 2 10 3 7 0 14 0 1 0 20 1 0 3 0 3 1 2 1 3 7 2 9
"ENSG00000070404" 248 172 57 68 153 49 70 96 181 247 211 121 47 66 35 37 41 52 87 113 59 89 74 99 80 117 77 18 98 22 162 76 30 40 69 72 86 28 63 93 74 148 79 53 94 43 63 110 141 47 41
"ENSG00000070413" 6147 3582 1704 5054 4748 1875 2484 7437 8755 6598 4961 7016 3681 2347 1913 5040 6855 3526 2701 4576 4276 3896 459 5687 3168 2281 7855 1360 938 1173 3565 2277 1184 1704 3850 3818 1472 717 3484 3735 2918 2158 3469 1336 2445 1452 1536 1993 7030 2760 4270
"ENSG00000070423" 1293 793 389 1355 1002 460 515 1413 2137 1650 1122 1581 655 622 379 787 1380 684 507 1166 854 824 214 1089 1588 525 2092 281 197 237 816 422 263 232 632 914 356 149 649 785 451 372 586 219 411 234 247 337 1666 448 725
"ENSG00000070444" 1010 544 246 379 651 370 349 719 1491 882 906 1042 498 593 294 736 1147 585 710 1057 582 694 403 880 1119 677 1267 687 454 327 1225 653 507 347 1337 776 466 215 619 902 701 600 664 330 450 342 308 581 1084 398 939
"ENSG00000070476" 2934 1453 832 1148 1441 1468 925 1576 2379 2356 2457 2481 1334 1030 1024 1303 1906 1627 2517 1359 1526 1653 810 1388 2548 1967 2544 759 770 876 1409 911 1043 702 1033 1018 1017 618 1115 1295 1216 1037 1189 730 869 1111 729 1108 1858 841 1281
"ENSG00000070495" 1142 667 411 562 674 567 479 543 1067 1479 989 685 712 844 573 482 833 776 629 513 597 981 205 707 1068 754 792 211 365 358 576 526 408 319 647 595 404 243 408 550 633 446 409 271 389 343 323 339 1004 289 399
"ENSG00000070501" 1012 570 672 1635 926 217 663 1354 728 536 645 915 681 474 685 699 555 443 428 3042 684 458 132 2565 645 461 1897 187 216 264 897 588 217 346 1178 556 302 222 666 429 305 452 577 84 189 241 296 250 1065 776 807
"ENSG00000070526" 6362 4411 4823 5012 11806 715 7785 4687 21766 6192 10888 3333 8834 5099 6648 2766 17010 2916 4367 1926 7287 3533 1019 4743 14927 7394 7784 1947 824 3004 144 6729 1577 3440 2066 11114 1512 1751 1359 7519 2102 5922 1491 464 1789 3962 2894 2479 14164 1546 1120
"ENSG00000070540" 1043 598 1280 789 983 175 958 1383 850 575 1353 1237 536 263 826 986 521 327 718 1119 575 353 255 1126 1536 1311 1366 296 173 618 625 1025 213 813 823 898 242 296 465 696 278 1097 838 250 241 695 639 504 1639 519 445
"ENSG00000070601" 16 62 6 20 8 52 16 14 15 49 9 51 3 35 8 20 8 45 9 15 4 23 8 8 10 24 12 7 36 10 35 19 19 6 7 4 35 7 57 3 11 11 7 5 7 6 8 14 7 9 4
"ENSG00000070610" 7288 5085 2043 1285 4515 4660 2964 1508 7009 8906 5274 1907 3347 4775 2600 1174 6774 6612 4646 1128 3201 5775 1816 1418 6760 3518 2011 2748 2145 1709 1515 2600 3736 1614 1335 4608 2976 1189 1088 5459 5327 2968 1223 2078 3721 2135 1419 1755 5942 805 1026
"ENSG00000070614" 2583 3904 2208 15372 2731 2674 2674 20928 9260 8271 5303 21166 2334 2763 2999 15969 4464 4097 2544 15230 2267 5268 738 16013 3072 4133 26559 1505 1722 2025 7962 2118 1773 1659 10271 2441 1962 1034 9698 3351 2844 2485 8753 1628 2535 3529 1422 2656 7197 7126 12510
"ENSG00000070669" 1096 467 1622 710 897 283 2361 753 826 663 1335 889 1815 305 2230 960 691 570 1595 818 1052 441 581 1070 1150 4133 895 222 315 879 729 590 227 631 502 571 305 681 521 475 283 875 442 198 245 857 1187 263 1048 313 435
"ENSG00000070718" 997 663 615 743 821 277 526 719 996 1006 1046 883 627 400 533 559 361 566 677 719 528 270 176 572 595 675 826 200 342 403 630 630 225 441 526 662 389 322 489 524 352 617 447 209 367 494 338 417 959 294 475
"ENSG00000070729" 0 0 0 6 0 0 0 2 1 5 1 2 0 0 0 2 0 0 1 39 5 0 7 32 19 8 1 1 6 0 33 3 0 0 2 0 2 0 0 0 1 4 4 0 0 1 1 0 0 1 5
"ENSG00000070731" 876 91 208 1108 510 20 315 1368 323 166 491 1766 531 55 245 823 211 58 561 968 166 62 78 938 155 187 1378 65 72 115 953 203 27 236 992 139 52 145 1084 88 43 248 771 46 30 88 152 233 606 543 876
"ENSG00000070748" 0 41 0 0 3 36 2 0 3 18 9 1 0 66 0 2 0 29 0 0 0 31 1 0 2 1 0 7 17 0 0 0 27 1 0 0 12 0 0 2 9 0 0 12 18 0 1 0 0 0 0
"ENSG00000070756" 56596 25352 7346 72633 25718 10464 10468 105618 45985 34454 21649 163433 29124 20001 11082 78177 30393 26603 15051 90014 22826 37224 1805 75069 45277 15816 265217 5331 4569 4648 21710 24999 7544 8941 41706 11651 13393 4533 73456 14352 10497 9667 52706 6691 13749 6885 5275 14591 28184 35486 65351
"ENSG00000070759" 451 1401 465 859 356 1108 297 1094 763 2168 746 1185 371 1306 334 483 630 1660 516 655 442 1152 137 582 435 470 1258 218 444 86 402 274 803 243 435 312 660 141 487 477 1002 283 510 401 829 208 265 163 594 437 428
"ENSG00000070761" 805 631 508 875 932 208 515 865 1211 943 824 783 658 575 555 464 599 554 255 758 457 432 112 848 493 405 674 147 136 240 508 389 139 328 506 648 268 161 486 451 378 428 403 152 421 409 397 252 1227 383 485
"ENSG00000070770" 2923 2019 1490 1853 2829 1067 1918 2639 3151 3213 3337 3580 2760 1733 1620 2287 2553 2239 1725 2221 1630 2777 317 1754 2768 2222 3528 639 592 778 2203 2054 877 1331 1571 1676 1150 886 1123 1547 1121 1268 1242 750 1326 1510 877 1407 2265 978 1865
"ENSG00000070778" 1315 1231 1207 1530 2158 973 1316 1709 2186 2544 2784 2699 2222 1097 1250 1471 2105 1737 2867 1354 1206 1720 700 1589 2303 1923 2583 869 660 905 504 1109 908 1307 1116 1487 851 963 872 1358 1309 1280 931 500 837 1210 716 911 1569 722 947
"ENSG00000070785" 954 549 417 1206 739 216 529 1002 907 787 587 1091 564 334 563 836 413 463 530 781 533 297 133 933 729 659 882 156 228 288 586 591 187 366 609 460 304 243 496 332 296 368 553 158 333 385 312 274 1078 437 496
"ENSG00000070808" 47 25 4 7 23 22 6 13 106 25 27 10 8 11 6 2 53 23 8 6 6 27 25 13 82 46 14 4 24 5 27 16 5 1 8 27 7 3 50 36 4 9 13 2 10 9 7 14 57 9 4
"ENSG00000070814" 1772 1174 600 1063 1139 682 757 1568 2269 2107 1765 1406 1118 833 638 1231 916 1097 1396 1448 978 1085 682 1181 1634 1269 1504 290 590 498 2276 869 421 600 1232 1032 633 426 847 907 809 848 1055 313 635 426 452 596 1678 478 1072
"ENSG00000070831" 16888 15737 10003 34623 26166 4889 11207 33674 25689 19812 11817 21048 14808 11645 10542 23173 23206 12380 5025 20370 17678 11044 830 38153 13224 5270 24305 3774 2236 2579 8670 8508 2595 5227 14780 19049 4270 2216 14907 12938 6662 6027 13141 3176 6861 3554 4948 3311 24340 9582 9944
"ENSG00000070882" 4734 2329 650 2982 3565 1612 1074 3507 4422 3926 2324 4509 1931 1843 790 2585 3792 2621 1975 4445 2912 2067 711 6245 4452 1465 6173 1600 1041 872 3022 1901 1454 734 2978 2160 1195 539 1981 2389 2023 1516 1979 1046 1253 705 501 1197 3459 1399 1977
"ENSG00000070886" 2 94 0 0 0 6 2 2 19 401 6 0 0 37 0 2 3 48 0 8 2 5 0 2 7 0 0 0 4 0 6 5 43 0 4 0 3 0 1 18 241 0 0 37 33 5 0 1 5 1 0
"ENSG00000070915" 6 8 67 0 11 8 44 4 9 8 49 0 2 2 28 0 2 2 39 14 2 4 5 0 7 30 4 0 11 22 12 2 11 9 4 0 1 12 0 1 4 15 0 2 2 44 11 4 5 3 3
"ENSG00000070950" 1228 1932 377 778 975 1476 436 812 1928 2991 801 970 720 1859 409 737 1254 2964 626 719 914 1718 71 873 1067 489 830 247 657 191 853 865 1283 289 590 772 1307 156 512 815 1357 382 517 628 1000 312 190 402 1113 364 503
"ENSG00000070961" 6922 17071 2477 2227 6860 9162 3138 2947 25316 29934 7165 3398 5673 12301 3146 2101 14476 16439 3412 2549 7362 15210 777 2503 8023 3841 2980 2934 3383 1674 2284 6533 5991 2841 1713 6998 6710 1418 1328 8940 10235 2815 1494 5145 10103 2459 2019 2208 9500 1243 1582
"ENSG00000070985" 85 210 6 3 35 365 10 0 46 143 39 5 31 162 29 3 97 240 52 4 48 125 22 0 24 24 9 109 200 30 1 34 174 22 1 36 93 4 0 57 217 24 5 69 134 6 22 17 60 0 1
"ENSG00000071051" 2303 3680 719 5594 1636 1548 844 8748 3291 6791 1891 6646 1226 3285 936 4992 1755 3490 792 6906 1267 3503 233 7239 1718 777 10854 383 860 453 2098 1154 1152 680 3964 2622 1829 314 4368 1882 1967 817 4837 854 2134 493 796 823 3106 2454 4034
"ENSG00000071054" 3530 1374 1093 9019 3055 668 1264 12158 3578 1983 2938 10315 1855 1036 1385 8117 2549 1113 2540 11879 2300 1158 878 11406 4937 2330 11912 1042 946 946 5135 2410 699 1282 5658 3320 828 732 5318 1864 882 1803 4988 656 839 1097 767 1730 4962 3257 5152
"ENSG00000071073" 4608 15601 3961 2137 4737 9001 4400 2224 12347 25001 6129 2046 3501 15223 3836 1361 11777 17309 2141 1377 4908 16277 477 1925 3287 3665 2362 1658 2863 1286 1402 5896 4335 2801 1443 12676 6234 1249 745 9204 9873 2658 736 3875 7920 2463 2288 1202 12441 945 1076
"ENSG00000071082" 20212 16045 14764 39417 19662 2379 14314 28805 28455 16794 11970 33572 15585 11988 17902 17748 11286 8781 4958 17557 17114 9620 635 27328 10529 6289 28029 1557 1332 2399 7560 9906 1425 5505 15908 22081 4864 2385 15517 7366 4143 5261 15420 2229 6010 4421 7051 4202 22553 10719 9624
"ENSG00000071127" 7689 8175 3599 12069 11239 3915 4523 13345 19131 17806 9254 13997 8261 6344 3708 12035 15770 8974 5646 10608 6525 7689 1075 16454 11222 6309 17876 2992 1802 2140 5424 6037 2590 3075 7721 10960 3282 1630 6369 7415 4471 4492 6065 3056 6136 3630 2935 3762 17313 5376 6998
"ENSG00000071189" 8798 5778 5749 5318 8897 3581 5939 5792 11428 8042 7873 6506 7227 6024 6725 4604 8088 6829 4658 4375 6198 4819 1055 4979 5929 5484 6647 2623 1800 2940 3130 5990 2862 3894 3265 7063 3302 2213 2659 5563 3831 3636 2702 1868 2883 3937 2758 2689 7470 2546 2644
"ENSG00000071203" 5 3 0 0 4 4 1 0 143 4 19 2 5 5 0 0 33 10 0 0 9 5 0 0 16 4 0 18 3 0 0 7 0 0 0 11 0 0 4 102 0 0 0 0 0 0 0 1 22 0 0
"ENSG00000071205" 1267 690 1342 9027 1635 410 1281 11719 1502 1101 2239 13181 1352 567 1462 7458 402 723 2016 7709 761 586 495 16122 1300 1432 16196 407 663 1014 1023 946 362 800 5186 760 537 844 7452 520 380 858 9235 313 296 896 608 1119 1525 2842 2394
"ENSG00000071242" 2854 730 1231 831 2408 377 1681 897 4231 1657 3491 1148 1955 574 1384 581 1974 535 1801 1124 1744 723 849 1673 2912 2330 1758 744 825 1047 577 1419 198 1093 562 2232 677 554 360 1618 486 1364 389 461 546 1150 964 1495 3610 396 555
"ENSG00000071243" 1249 1040 895 1017 1174 433 1086 917 1426 1246 1073 854 983 684 999 620 874 772 672 764 911 733 156 939 503 780 896 268 305 410 452 747 351 570 533 696 497 304 400 616 521 548 431 250 461 483 480 306 1234 374 433
"ENSG00000071246" 472 299 128 252 326 268 107 370 392 749 474 388 145 243 143 179 58 323 296 339 289 308 160 205 445 366 222 114 475 177 473 225 103 115 327 337 323 117 187 287 311 364 239 213 265 214 142 351 604 171 275
"ENSG00000071282" 775 220 354 558 520 86 331 509 776 579 604 678 241 142 352 365 131 100 261 223 729 91 127 431 374 553 557 174 378 221 72 456 46 215 298 427 189 148 354 283 105 328 330 153 122 233 238 408 619 287 84
"ENSG00000071462" 2660 1186 808 1658 1801 511 934 1442 2293 1649 1214 1263 1313 793 874 1148 1524 855 728 995 1402 1004 221 1270 1685 1022 1111 265 252 356 713 1011 385 501 841 1130 428 234 710 987 539 676 773 276 584 422 540 545 2077 565 717
"ENSG00000071537" 16727 14072 7331 5886 16472 6205 10299 8181 17176 25791 13968 7304 12167 9664 9406 6029 13733 15135 5322 5513 11464 14145 840 6824 11406 13146 8578 2382 2936 4012 4504 10456 3693 7545 4424 7376 5914 3124 3314 8983 7884 7217 3596 4574 8682 7754 5822 4638 18557 3195 3933
"ENSG00000071539" 1524 276 74 476 445 37 135 418 786 372 157 350 249 203 106 281 326 264 138 344 273 168 0 420 591 112 393 116 38 35 473 355 52 69 342 474 73 16 207 264 148 90 256 46 148 41 69 127 779 135 288
"ENSG00000071553" 3071 1611 1529 4392 2882 812 2075 5848 4863 3843 3820 6121 2321 1501 1649 4931 3721 1681 1674 4038 1739 1902 401 5689 3270 2130 8136 685 451 1088 1691 1519 672 1342 2713 1781 876 649 2967 2078 1334 2063 3049 630 1449 2148 1553 1359 4211 2157 3393
"ENSG00000071564" 3265 1449 375 744 1022 736 428 1068 3286 2682 1493 1207 796 922 440 812 1824 1310 890 1151 1802 1527 431 932 1432 742 1142 502 445 372 970 843 510 318 530 1056 641 226 487 1032 845 629 595 372 807 278 374 597 2386 410 676
"ENSG00000071575" 2673 847 2900 619 2702 673 2775 648 2639 1469 5393 823 2173 778 2769 372 3601 1063 3547 1150 1474 1037 1271 683 4124 4413 623 646 666 2282 1324 1326 448 1681 698 1259 607 1297 250 1063 593 2709 413 725 660 2710 2304 1266 3879 474 676
"ENSG00000071626" 4280 3132 1375 4305 3201 1919 1737 5414 4911 4275 3509 4955 2575 2135 1524 3696 3653 3162 3256 4398 3104 2833 938 5266 4609 2340 5311 1116 1137 1069 3820 1977 1573 1084 3073 2715 1648 912 2860 2518 2100 1678 2821 992 1571 1009 1110 1452 4973 1801 3348
"ENSG00000071655" 1228 1014 626 1426 1123 499 767 1929 1388 1919 1408 1696 967 651 767 1407 697 912 1110 1155 912 1468 348 1784 739 775 1955 227 290 448 1087 516 269 437 1059 745 463 233 846 712 598 700 976 337 599 478 597 531 1600 708 999
"ENSG00000071677" 1 0 0 0 0 0 0 0 0 0 0 1 0 0 0 0 1 0 0 0 0 0 0 0 0 0 0 0 1 0 0 0 0 0 0 0 0 0 0 0 0 0 0 0 0 0 0 0 0 0 0
"ENSG00000071794" 5424 1628 2220 1358 3144 371 2575 1785 3402 1803 3456 1863 2255 840 3005 998 1368 941 1874 1058 2503 775 329 1065 1413 2470 1405 378 368 1521 996 2292 240 1960 882 1860 663 913 903 1186 474 2022 1097 418 656 2054 1587 1190 3039 819 848
"ENSG00000071859" 1452 673 494 678 1047 502 631 804 1710 1446 1208 897 633 696 454 474 1285 755 912 819 848 731 995 864 1429 777 959 518 540 356 642 593 381 423 605 1001 445 336 596 852 637 528 466 216 400 343 351 336 1099 229 372
"ENSG00000071889" 1205 1306 603 1258 1658 817 884 1551 2776 2816 1615 1711 1260 1228 727 1134 1916 1615 1134 1277 1226 1628 382 1495 2196 819 2138 507 386 369 878 620 665 519 929 1098 752 365 999 1168 1038 709 897 325 712 455 488 432 1451 592 672
"ENSG00000071894" 4865 4860 1221 1460 2308 3753 1497 1882 4995 7703 4276 3047 1614 2686 1091 1503 3447 6310 4083 1985 2111 4448 2132 1478 2966 2861 2612 1699 2055 1312 1527 1513 2473 1015 1478 2342 2677 756 1410 3182 4061 2134 1713 1406 2152 1198 930 1394 2902 983 1617
"ENSG00000071909" 16 17 15 29 41 12 14 31 11 106 43 44 19 8 17 40 9 33 23 37 11 18 8 43 23 29 45 8 39 3 20 39 9 9 16 12 24 4 100 3 19 7 17 9 9 6 12 11 63 15 6
"ENSG00000071967" 17142 40689 4890 1411 4250 19426 4156 1749 5362 75629 7441 1099 2822 33006 3967 1437 735 38568 1911 1711 3714 31873 405 1406 635 2607 1826 243 6670 1213 278 3316 8972 2700 1278 3802 25603 1187 912 14367 20048 2795 1411 11070 19744 1731 3095 2695 4874 1275 564
"ENSG00000071991" 91 223 90 24 218 42 121 22 229 438 253 12 82 96 78 18 0 75 52 40 15 70 1 12 2 69 4 42 243 17 0 162 50 119 18 173 176 63 63 95 161 84 7 199 125 74 71 246 374 13 13
"ENSG00000071994" 3150 2324 2126 3496 3397 732 2214 2899 3562 2932 2507 3155 2335 1700 2112 2167 1962 1779 1219 2222 2153 1576 177 3311 2074 1554 3193 390 460 670 1482 1642 541 1034 1785 1845 947 542 1412 1462 1015 1215 1587 456 1010 914 1082 741 3642 1126 1434
"ENSG00000072041" 0 14 2 997 6 0 0 1160 0 14 0 1097 0 0 2 415 0 6 0 489 0 0 4 659 9 16 426 9 24 0 601 51 5 1 162 0 3 0 289 0 1 6 652 11 0 13 2 36 117 219 232
"ENSG00000072042" 3557 1588 1568 2329 3380 426 1617 3426 5742 2295 2603 2836 2740 1138 1765 2947 5763 1380 1192 2850 3036 964 167 3004 2052 1167 2502 641 259 493 3351 3141 383 1142 1943 3469 521 453 1485 2745 562 1227 1968 657 1206 1067 1353 1236 8706 1616 2011
"ENSG00000072062" 1559 1614 846 1397 1370 765 898 1924 2126 2462 1626 2178 1078 1155 961 1537 1657 1464 923 1901 1076 1557 223 1684 1752 1187 2434 338 421 505 1410 729 602 545 811 1012 658 297 822 1175 999 941 1093 426 939 840 618 761 2068 688 1512
"ENSG00000072071" 924 611 517 394 796 611 819 589 1697 2139 1688 777 647 484 848 467 1077 869 1011 508 477 1044 407 241 1387 1435 604 549 543 646 1200 335 364 601 298 504 507 390 278 843 791 753 330 277 396 716 469 600 575 208 342
"ENSG00000072080" 0 0 0 0 0 0 0 0 0 0 0 0 0 0 0 0 0 0 0 0 0 0 1 0 3 2 0 1 0 0 0 1 3 0 0 0 0 0 1 0 0 0 0 0 0 2 0 0 0 0 2
"ENSG00000072110" 5381 1809 1862 4688 3171 568 1755 4507 5046 3749 3571 3998 2076 1148 2071 4755 3940 1250 1857 7276 2636 1270 800 6080 7031 3498 8161 757 1732 1153 4261 3943 387 1310 4131 4128 1127 687 2600 2721 871 2148 3456 828 1170 1661 1484 2549 8182 1761 3472
"ENSG00000072121" 3796 2489 1265 2264 2974 2546 1578 3210 4878 4249 4332 4446 2743 2785 1660 2871 4267 3293 3386 2727 2577 2745 1487 2384 3705 2872 4274 2003 1719 1295 2977 1955 2065 1289 2535 2053 1724 966 2089 2318 2089 1790 1921 1272 1660 1514 1028 1699 3475 1497 2101
"ENSG00000072133" 25 356 310 172 669 301 330 206 32 331 327 334 813 248 462 196 4 597 513 175 12 524 57 117 7 314 245 3 150 82 69 19 261 268 144 33 229 225 145 25 223 239 105 86 155 185 139 147 33 91 74
"ENSG00000072134" 812 409 301 2818 808 369 334 3371 979 739 1028 5299 673 314 417 3054 814 465 944 2874 445 550 417 2747 719 756 6345 381 568 527 2457 1180 425 472 3189 1117 574 365 3074 1013 578 704 3170 278 346 487 391 789 2232 2124 3417
"ENSG00000072135" 2318 1339 638 506 2147 1288 1027 507 4256 2813 2187 1096 1746 1497 1011 572 4807 2371 2547 948 2124 2332 927 858 5455 2009 1475 1526 826 802 772 1700 1410 859 607 3548 1152 578 378 3010 2055 1402 478 680 1227 828 711 1291 3145 343 567
"ENSG00000072163" 542 273 83 58 312 258 209 62 512 661 610 133 128 195 184 45 142 344 675 119 208 258 295 48 228 597 100 208 1502 283 158 360 188 178 65 466 353 246 78 284 241 315 94 193 176 193 162 383 324 72 49
"ENSG00000072182" 34 4 6 4 23 12 10 6 37 12 29 6 12 14 8 7 43 2 32 21 32 11 2 7 3 38 11 4 9 2 0 14 6 0 3 5 6 0 3 12 1 2 1 3 8 10 5 8 35 3 1
"ENSG00000072195" 499 172 103 34 152 199 132 39 495 287 176 110 122 109 238 18 111 211 403 121 80 147 98 29 49 666 89 83 980 59 71 172 69 30 40 393 264 162 43 149 158 58 77 107 100 83 251 357 259 56 33
"ENSG00000072201" 1298 1532 1449 8074 1959 844 1478 9880 2673 2186 2535 8210 1782 1582 1590 7203 2324 1297 1688 7475 1280 1541 701 19853 2286 1918 16901 645 650 916 1118 919 789 1082 5203 1128 751 710 5210 1274 1080 1211 8138 538 945 1111 1211 659 2879 3666 4542
"ENSG00000072210" 7796 11022 5446 30381 27483 6787 9320 35117 12057 18753 11059 36102 17834 6754 6319 25017 9981 14822 6924 14496 5870 9375 978 30678 5126 5217 34664 3385 2079 2028 5644 6275 3871 5248 14122 10119 4604 2913 15680 6645 7502 4179 16223 3373 6861 2622 3171 3956 13909 12812 13141
"ENSG00000072274" 22342 10479 4061 6677 14853 4479 6953 11506 64596 31412 16927 17695 18025 23828 6090 14607 29021 14854 7301 6569 8538 6952 912 13541 13418 4384 8587 3378 2723 4676 14031 22424 6758 6739 11474 33292 4750 3298 4536 21638 5417 5387 6245 8392 11656 9780 5692 6877 28442 15617 8719
"ENSG00000072310" 1942 2260 1445 2691 2720 2769 1631 5599 4853 4927 2779 5113 2103 2829 1228 4486 4754 4309 2175 3222 1475 4484 1053 4363 1846 2189 6367 1185 1460 1070 6282 1976 1837 882 3115 2865 2175 527 2379 2965 3245 1860 3407 1312 1723 1752 619 1570 5031 2176 3682
"ENSG00000072315" 68 12 14 16 49 10 24 12 50 28 47 54 43 15 4 18 47 46 38 6 33 43 0 10 60 38 24 4 6 0 0 0 2 3 0 0 5 0 0 1 0 4 0 1 1 4 0 2 0 4 0
"ENSG00000072364" 11321 8781 6840 20785 19760 5090 9865 27403 16719 13448 14584 27268 16468 8087 8852 29322 18519 9725 10036 22487 13108 9515 2343 38781 17647 12085 46758 3778 2605 4322 12628 10020 3531 6909 14606 7745 4351 4032 12164 8091 4414 7468 17810 2708 4233 6768 4341 5934 14305 9059 16169
"ENSG00000072401" 952 926 442 2425 805 280 422 2369 1071 1142 701 1916 610 622 485 1658 717 649 254 2062 1090 596 44 5472 616 320 3200 186 187 170 609 707 192 328 1286 659 293 141 723 567 370 304 1269 182 380 257 200 223 1252 865 1025
"ENSG00000072415" 4478 7105 3161 8687 5011 6346 3198 11028 7103 11114 4347 10023 4157 6690 3757 7087 6405 10804 2761 6068 3707 8117 619 11251 4376 2928 11367 1505 1819 1476 2699 3936 3416 1836 5046 4130 3767 1109 4067 3402 4589 1693 4381 2256 4251 2375 1263 1630 5277 3115 3993
"ENSG00000072422" 4291 1260 3018 119 3727 486 4446 98 5549 1728 4209 120 2687 883 2761 59 3491 575 5089 79 2654 1011 1207 125 4831 13171 170 806 683 3175 72 1829 499 2320 183 1809 787 2402 72 1437 731 3320 62 935 905 2394 2794 1544 2431 99 51
"ENSG00000072501" 5900 3871 1262 3633 2998 1655 1631 5353 10018 11298 5792 7514 3053 2555 1555 4554 4084 5539 3368 6162 2705 4166 1017 4928 5641 3436 5837 865 1204 1137 3834 3116 1410 1766 3453 5149 2474 1034 2954 3408 3493 2858 4254 1776 2853 2439 1405 2491 5958 2161 4236
"ENSG00000072506" 1285 991 817 4621 1357 243 886 4497 1956 1694 907 3760 900 831 815 3571 1006 880 460 2858 973 845 51 4017 1058 782 2758 159 112 262 1185 653 152 348 2287 1378 284 101 2414 676 485 587 2366 262 712 532 619 418 2680 1589 1786
"ENSG00000072518" 3433 2469 972 4902 2882 1580 1160 6407 7421 4989 3589 7456 2482 2011 1041 5851 6019 3000 2357 6137 2270 3254 656 5867 6851 2235 12187 1473 891 819 3411 1907 1425 898 3733 2812 1287 577 2821 2845 1942 1314 3176 975 1669 903 731 1303 5340 2252 4259
"ENSG00000072571" 518 985 314 909 1113 107 454 1028 1017 676 232 525 823 469 185 401 476 683 458 460 750 366 78 793 667 144 646 92 84 75 1109 915 78 201 666 1656 296 89 426 365 269 221 508 129 398 126 167 318 1711 281 482
"ENSG00000072609" 375 1526 896 2412 2667 1571 1178 2760 3030 2137 2474 2393 2135 1164 854 1837 2694 1834 2734 1878 1420 1486 1124 2904 2944 1816 3476 1337 847 779 1933 911 1141 813 1489 323 890 770 1322 1892 1169 1120 1475 539 783 593 543 781 2444 901 1266
"ENSG00000072657" 662 3391 38 13 115 2181 32 9 4950 4866 557 22 61 3464 61 2 3328 3918 24 0 1590 2978 23 23 245 48 10 589 813 18 4 1119 1591 29 4 1908 1859 36 4 1602 2239 45 8 1020 1668 38 33 91 678 9 2
"ENSG00000072682" 1317 1436 662 1081 1760 1177 1045 1930 2173 3220 1192 1761 1480 1375 891 1229 2041 1768 731 1085 1217 1513 221 1564 2091 909 1799 471 542 439 992 1279 731 902 1059 2076 780 314 973 1986 1645 941 1206 832 1680 652 873 757 3087 916 969
"ENSG00000072694" 105 59 18 197 165 20 46 79 166 161 100 73 70 34 22 50 16 33 14 168 88 46 10 109 40 21 96 6 28 5 250 98 16 21 148 88 13 11 74 139 13 129 111 34 31 14 24 148 343 25 46
"ENSG00000072736" 1738 3461 1322 1841 1324 2068 1275 2149 2638 5615 2659 2438 863 2549 1245 1335 1675 4045 1399 2161 1786 3642 422 1735 2022 1241 2286 505 1217 751 1570 1238 1887 865 1412 1391 1842 583 1145 1478 2510 1218 1187 1558 2429 1484 870 957 2772 962 1539
"ENSG00000072756" 1822 961 992 1126 1593 686 1092 1038 1302 1070 1539 1092 1386 647 1089 975 1109 1311 1658 738 962 896 332 1171 997 1282 1223 411 347 644 828 1315 481 888 644 848 555 623 584 762 587 1010 634 271 451 813 473 572 1258 373 631
"ENSG00000072778" 6334 24277 10925 21297 13484 16586 11133 23718 27020 45429 21944 29409 9803 16913 13679 18407 17559 25538 14786 14900 6469 19637 6915 22862 7483 19747 26708 8449 9253 8453 7863 7593 13385 7250 15158 11343 12213 5499 17453 12169 22151 11400 14660 11966 19918 12219 7920 6062 25216 11287 13007
"ENSG00000072786" 1354 1200 676 589 1697 982 759 920 1920 2458 2404 1418 1024 662 619 594 1391 1106 1517 1693 1068 1517 837 1164 3136 1257 1021 437 864 506 1240 774 558 539 832 868 606 405 760 1086 805 901 1142 711 694 623 388 629 1729 318 731
"ENSG00000072803" 3576 3199 4004 11970 6253 1323 4110 12302 5738 5223 6650 10436 5781 2750 4910 8659 5054 2966 3138 13373 3579 2769 577 20462 5268 4008 18020 942 775 2133 4195 2653 1077 2552 7081 2692 1445 1398 4538 2509 1688 3007 5758 945 1547 3287 2548 1752 6265 3769 8304
"ENSG00000072818" 477 733 257 333 579 659 240 360 353 1406 1236 454 211 391 316 207 216 685 595 351 609 861 458 417 606 706 866 42 524 62 591 116 241 88 247 127 288 87 89 195 420 328 80 429 259 120 151 171 462 161 278
"ENSG00000072832" 114 56 95 179 122 42 109 169 196 153 337 260 97 58 154 135 35 69 265 429 64 78 106 226 42 411 264 13 67 36 220 53 14 35 86 33 27 21 96 53 27 47 112 28 22 58 62 81 281 50 62
"ENSG00000072840" 523 271 294 664 386 242 347 831 756 588 1205 1145 286 163 448 532 33 286 1024 798 164 194 593 610 157 1502 1224 78 865 456 929 340 123 338 530 389 337 347 623 417 238 527 776 251 183 422 337 554 635 357 373
"ENSG00000072849" 2306 2076 1656 2178 2554 758 1810 2477 2498 2868 1831 1939 1846 1448 2039 1576 2158 1895 1006 1862 1404 1655 209 2384 969 1896 2111 463 331 600 1278 1495 543 1016 1267 1370 734 495 983 1410 1077 1156 1209 607 1125 1093 1141 796 3683 895 1387
"ENSG00000072858" 391 440 303 170 834 276 216 37 1119 630 1128 237 1304 338 468 536 2904 755 1162 305 920 407 159 60 3833 1098 1721 660 215 372 362 1141 328 479 259 871 264 106 23 1081 312 596 58 250 269 422 359 626 2305 357 314
"ENSG00000072864" 1598 690 274 692 922 536 310 927 1901 958 1029 1595 640 412 373 784 1605 706 869 1008 1481 699 456 743 2081 883 963 805 535 273 1282 865 290 324 915 933 408 249 699 717 474 497 789 257 343 262 204 565 1473 401 765
"ENSG00000072952" 1995 836 674 522 1261 259 491 251 3236 1734 1793 443 834 558 1191 224 25 517 787 360 557 525 572 415 503 1514 334 229 1210 292 250 1056 157 455 219 1900 730 502 190 1213 521 726 158 384 547 509 1246 2031 2377 181 399
"ENSG00000072954" 3194 125 636 172 2102 84 915 601 1205 323 1132 162 1745 136 593 191 1497 128 947 153 984 191 93 166 1781 260 148 255 31 123 281 461 38 556 120 523 74 257 137 430 146 517 185 38 56 182 321 307 628 65 246
"ENSG00000072958" 804 1631 552 1099 661 544 506 1239 1701 2829 1040 1129 490 1101 547 975 1026 1167 494 838 619 1299 119 912 485 535 1478 202 355 296 780 438 545 269 769 731 545 184 635 646 873 447 676 346 728 316 318 305 1358 475 635
"ENSG00000073008" 2721 1464 564 727 1583 1467 705 611 3666 2531 1979 918 1166 1591 611 708 2320 1764 1665 728 1113 1943 469 761 1678 1013 1096 604 697 431 659 946 1096 458 520 1214 1068 386 468 1711 1306 572 434 556 1038 450 534 695 2475 386 416
"ENSG00000073050" 595 373 284 428 745 195 366 586 862 895 934 700 495 305 267 342 614 355 440 521 358 449 210 493 515 368 624 191 186 174 518 332 202 274 389 478 254 142 361 392 252 314 388 114 209 146 227 235 798 202 293
"ENSG00000073060" 1234 2299 207 368 627 3465 315 426 1651 7470 745 833 689 2654 209 349 895 7086 552 571 548 2906 165 529 1324 707 521 237 1213 220 523 789 2390 209 379 698 1424 198 799 845 3156 358 609 1209 1610 223 208 485 1305 152 287
"ENSG00000073067" 787 234 7 65 75 110 10 30 435 539 87 111 31 29 11 43 143 325 32 57 206 57 21 147 24 49 50 110 62 13 8 168 37 15 4 55 319 6 53 88 76 9 56 82 96 3 6 37 71 16 5
"ENSG00000073111" 2127 1298 177 1521 1131 134 412 1944 1669 1481 600 1566 861 602 170 1445 425 827 510 1502 878 622 108 1776 1153 158 1284 60 115 59 1698 673 91 212 1180 981 336 107 1105 505 377 522 1192 177 749 127 194 425 1733 522 986
"ENSG00000073146" 10 8 2 4 17 9 6 2 56 22 23 2 5 5 0 2 0 47 4 2 22 13 29 18 25 10 12 5 66 3 41 22 13 0 1 16 9 1 2 30 9 19 6 18 10 10 6 17 16 6 0
"ENSG00000073150" 2 8 4 154 3 8 0 166 24 10 22 212 8 1 10 330 0 2 4 100 22 4 4 1232 10 18 1107 1 6 1 54 1 7 6 99 0 4 6 110 5 2 2 306 8 6 1 10 10 27 223 190
"ENSG00000073169" 895 674 592 627 770 784 670 737 1349 1287 1279 1114 545 518 468 383 755 847 1096 642 595 836 874 709 475 916 1208 462 455 762 662 417 443 486 651 561 467 386 589 667 610 648 557 225 402 539 401 277 936 367 456
"ENSG00000073282" 82 24 16 16021 45 31 26 23761 13 24 11 22150 31 19 9 13421 39 30 26 18396 594 25 10 14753 31 16 21490 22 28 9 9637 984 20 20 12501 21 9 11 10655 33 6 25 9373 6 6 13 13 747 4062 8371 9181
"ENSG00000073331" 2716 1156 831 1095 3316 1370 1150 1702 3017 2006 2746 2153 2823 1014 1168 1146 2819 1993 2545 1372 2494 1544 686 1274 4619 1789 2296 1370 809 805 1695 1524 1138 957 1260 1495 1076 823 867 1641 1195 1226 978 530 567 694 509 1032 1729 769 778
"ENSG00000073350" 11231 4950 3882 5954 11418 3387 5206 9063 13411 6966 9219 6976 9891 4718 3950 4673 14006 5808 9723 5097 8002 5447 4364 9861 13801 4966 8180 5875 1878 2833 3045 5327 3090 3284 4913 8144 2976 2651 3880 8363 4255 4955 4215 1519 2771 2512 2432 3241 9031 2119 3024
"ENSG00000073417" 5009 3317 1971 905 3095 2247 2181 1201 4709 4725 3313 2024 2496 2825 2184 853 3549 3853 2899 1150 2576 2930 589 1018 5881 3180 1195 1133 1604 1340 1181 2208 2127 1423 817 2405 2404 1156 650 2589 2230 1843 663 963 1744 1531 1263 1117 3000 526 636
"ENSG00000073464" 792 181 462 18 333 87 418 50 316 235 685 26 292 83 645 65 117 45 288 60 251 153 66 17 241 780 107 31 47 302 26 407 19 245 23 126 34 150 10 131 33 413 49 40 78 520 239 219 557 28 31
"ENSG00000073536" 986 384 205 585 430 90 274 611 771 575 430 669 413 243 283 414 284 296 235 469 488 370 65 528 393 219 556 89 90 140 470 336 53 150 376 318 207 116 328 293 146 214 435 76 184 142 197 242 726 231 338
"ENSG00000073578" 6216 12170 4919 6893 7175 5532 5565 6260 15507 25147 11342 7343 6042 8445 5777 3772 10251 13415 4844 3130 4893 11118 1016 9425 7702 7800 11364 1974 2380 4049 1579 4360 3898 3374 3806 7832 4737 2105 4190 7517 8444 5905 4640 3316 7623 6004 2673 2643 9050 2185 2042
"ENSG00000073584" 2881 2481 1708 2494 3080 1253 2043 3074 3343 4180 2521 2742 2081 2100 2016 2122 2003 2665 1238 2075 2111 2172 176 2350 1513 1514 3011 433 670 752 1457 1662 865 1146 1305 1858 1301 670 1131 1751 1548 1304 1502 711 1175 1298 1137 1006 2991 1077 1297
"ENSG00000073598" 9 0 0 4 0 0 1 7 0 0 0 3 0 2 0 0 0 0 2 1 2 3 0 0 19 2 4 0 2 0 0 2 0 0 3 0 1 0 1 0 0 0 1 0 0 1 0 0 0 0 0
"ENSG00000073605" 2837 5403 725 134 7143 4764 1568 225 8472 7611 5551 635 3691 3299 703 181 7584 4732 3283 245 4692 5218 1347 359 9770 1902 472 3595 1787 495 661 2244 3302 861 299 7081 2644 853 290 6314 5692 2364 422 2207 2288 347 622 1017 7361 174 290
"ENSG00000073614" 8492 5574 2883 7222 7669 4485 3819 8995 9519 8929 7925 9874 6682 4457 4088 7131 7268 6605 6010 6643 5959 5407 1914 8132 7796 6003 12488 2904 2736 2553 5878 4952 3158 3328 5843 4529 3587 2056 4707 4929 4132 3680 4665 2673 3447 3296 2555 3579 7869 3978 5629
"ENSG00000073670" 41 23 11 86 13 8 7 138 13 16 17 114 8 11 2 63 5 10 13 107 5 11 19 157 17 16 88 5 13 2 12 9 6 6 33 5 7 2 46 11 12 8 62 1 1 11 4 10 32 37 51
"ENSG00000073711" 855 1028 5488 2624 3447 1153 5394 3375 945 1765 7568 4399 3413 1088 6076 3162 544 1496 6166 2917 1437 1212 1444 1918 742 9495 4217 202 421 4354 2364 534 599 2993 1847 435 522 2058 1869 244 591 4196 1574 232 349 5653 1791 1339 1206 1519 1508
"ENSG00000073712" 1376 731 1015 107 1021 206 915 103 2041 1561 1739 176 585 433 1262 51 20 333 823 122 417 354 294 60 310 1130 100 127 802 547 89 818 141 619 74 1429 623 594 68 761 407 752 92 568 540 796 952 1143 1542 83 57
"ENSG00000073734" 1 1 20 51 29 2 18 29 39 8 38 61 38 5 14 19 146 4 15 44 34 2 14 73 128 41 65 48 10 17 41 21 1 22 32 56 4 16 27 24 1 10 22 2 0 28 2 9 109 7 47
"ENSG00000073737" 183 82 81 7582 1487 59 171 7284 6406 170 655 4267 1138 131 92 3029 7944 106 102 7324 5705 131 82 20191 8250 51 12021 2926 22 9 2330 1191 39 283 3497 2966 32 17 3354 1802 24 157 4560 21 60 24 45 368 10086 1309 5847
"ENSG00000073754" 0 19 0 6 0 2 0 2 1 17 4 15 0 0 0 10 0 8 0 0 0 4 0 4 0 2 2 0 8 0 0 0 3 0 0 0 8 0 3 1 5 0 5 5 27 0 4 4 4 0 1
"ENSG00000073756" 597 75 24 500 194 45 31 133 1537 183 183 65 45 43 60 59 219 68 30 124 158 80 12 157 6088 50 477 21 109 19 108 348 15 35 234 646 36 14 110 164 78 98 37 48 56 34 38 259 485 35 46
"ENSG00000073792" 2268 1769 791 57 2420 1429 976 39 3605 2870 3086 210 1905 1718 950 24 3956 2566 1926 299 2446 1985 947 293 5637 1839 240 1612 803 802 1522 1305 1301 1070 25 1842 1162 788 113 2278 1430 1052 247 547 1002 680 459 693 1626 59 75
"ENSG00000073803" 4972 4299 2069 2163 4214 3220 2344 2231 5405 6288 3522 2311 3245 4289 2344 1471 6386 5416 2506 1663 3665 4294 617 2997 7456 2351 3072 1552 1297 1093 1624 2543 2706 1507 1161 2723 2568 935 940 2624 3360 1692 989 1374 2661 1551 1292 1220 4164 785 880
"ENSG00000073849" 2632 1323 838 327 1552 229 577 337 3168 2602 2553 357 899 668 1053 244 1635 479 793 641 2829 765 212 259 2140 912 371 326 375 545 778 2252 203 1152 274 694 583 271 234 2848 444 1860 195 658 605 798 548 976 4466 183 208
"ENSG00000073861" 19 63 36 26 35 35 6 10 38 89 172 18 2 28 12 6 15 35 22 10 37 77 32 8 56 32 50 1 22 1 77 8 11 13 11 6 21 8 16 6 25 26 6 59 34 16 18 9 38 8 25
"ENSG00000073905" 7 12 9 12 16 2 14 16 33 11 9 17 6 6 14 12 34 6 2 12 12 10 0 12 17 2 22 45 21 41 91 157 35 68 128 245 99 29 168 200 133 130 185 2 12 5 3 5 24 6 4
"ENSG00000073910" 7045 816 2399 750 4563 914 2723 1869 7236 1689 6335 1107 4918 691 3267 547 3379 1127 5722 2127 1390 842 1425 1014 10898 3803 1291 2022 1139 2363 496 1663 701 2844 788 2790 883 2077 752 2892 761 2078 844 547 608 1992 1713 1638 1490 276 915
"ENSG00000073921" 15208 13823 4925 16121 11818 7597 6095 16807 15190 20336 9018 13356 7878 11812 4906 14308 14515 14647 4822 13982 8330 11752 1072 29332 12818 5092 26400 3204 3927 2626 8598 6842 5231 3778 6979 8566 6200 2194 8529 8559 9015 4574 9777 4322 8258 3401 2896 3655 14112 6084 9280
"ENSG00000073969" 2397 1439 1039 3528 2940 620 1296 4446 3291 1982 1875 3535 2139 869 1385 2904 3198 1324 1052 2853 1577 1362 176 5526 3019 1354 4408 541 258 753 1709 1742 489 899 2085 1928 566 400 1939 1769 794 1461 2258 362 804 1229 813 854 3395 1292 2240
"ENSG00000074047" 302 71 52 6 83 49 59 18 164 224 173 10 92 62 71 7 11 88 172 107 56 50 152 96 794 138 74 48 209 44 84 51 33 59 16 54 102 48 2 72 61 47 15 47 45 52 62 118 41 23 22
"ENSG00000074054" 5186 2708 1707 4294 3391 2547 2053 6127 4897 4587 4929 7672 2775 2186 2204 4948 3625 3786 3712 5993 2847 2749 1178 5100 3778 3879 9324 1441 1786 1918 4592 2713 1968 1959 3780 3227 2019 1325 3388 2463 2503 2329 3930 1210 1493 1902 1141 1832 3560 2026 3279
"ENSG00000074071" 636 1218 724 1579 1603 261 994 1571 1816 1266 970 1344 982 688 690 914 1065 962 554 1123 1038 892 82 1367 1038 669 1475 139 131 221 731 436 205 308 699 996 367 170 640 479 382 480 530 233 619 394 484 370 1743 502 631
"ENSG00000074181" 1090 298 161 9691 342 122 217 13697 2963 1152 1418 24035 323 207 296 15135 49 218 438 12838 250 270 299 9750 596 819 25665 370 451 257 10702 1105 124 409 9708 1164 588 292 9005 910 392 714 9373 340 453 459 360 1716 3579 5417 13668
"ENSG00000074201" 4637 4151 2714 4753 3729 2187 2706 4878 4359 5640 3010 4275 2837 3635 2691 3153 1911 4198 1693 3743 2991 3541 240 4200 2338 1570 4128 505 620 1058 3729 2073 584 1317 3078 2088 1112 669 2573 1713 1028 1514 2537 490 1171 1191 1470 1236 4827 2321 2312
"ENSG00000074211" 8 26 18 3756 78 13 18 6059 9 39 14 5055 9 9 34 3198 67 16 17 5383 35 30 10 5336 62 24 9107 14 38 8 2364 292 12 7 3161 20 18 1 2081 10 16 7 1926 34 11 22 5 140 419 1170 2579
"ENSG00000074219" 367 171 698 91 369 74 624 141 371 368 1111 157 308 113 722 57 98 119 463 201 245 122 208 68 115 1001 78 79 261 526 315 267 58 462 120 337 144 259 100 205 120 791 132 102 140 594 489 313 715 78 62
"ENSG00000074266" 2004 1025 660 920 1408 596 781 1010 1541 1157 1258 1276 1101 791 797 865 1259 1236 1116 834 1119 888 261 1042 1384 877 1141 465 362 545 1091 1193 516 648 842 950 622 449 552 891 660 696 665 385 519 617 393 547 1388 483 677
"ENSG00000074276" 2160 36972 398 97 3107 34554 1120 134 31635 100830 5654 257 3375 41949 162 147 38676 59647 2188 115 9364 52500 2419 247 17708 315 132 11452 10901 130 46 6681 24367 529 54 8302 16727 521 65 16668 37476 363 45 13386 29778 130 96 533 12258 88 6
"ENSG00000074317" 0 0 0 0 0 0 0 0 2 0 2 0 1 0 0 4 0 0 0 0 0 0 0 0 0 0 0 0 1 0 9 2 0 0 0 0 0 0 0 0 0 0 0 1 0 1 0 0 2 0 1
"ENSG00000074319" 1492 2523 1536 5902 3476 1017 1716 5926 4511 4174 2657 4916 2503 2032 1777 4547 3963 2003 948 4326 2527 2107 172 7955 2427 1451 6215 787 527 603 1695 1444 724 960 2479 2397 974 484 3462 1982 1337 1217 3433 587 1240 940 886 655 4503 2031 2719
"ENSG00000074356" 1979 1996 1124 1547 2366 1789 1286 2382 3094 2971 2602 2626 2094 1698 1246 1671 2546 2264 2696 1649 1347 1600 1100 2148 1308 2283 2870 1154 1137 1033 1651 1707 1433 1046 1569 1722 1432 869 1532 2016 1691 1466 1658 712 971 990 721 1069 2368 872 1423
"ENSG00000074370" 3919 2167 1865 235 17260 1707 5450 280 27984 3593 10683 336 18497 1488 2129 158 38242 2367 8897 416 6664 2468 2797 394 16523 3490 710 7862 1759 647 590 9269 1134 4209 281 9240 1195 2127 124 10723 1263 4119 98 1354 1092 807 1555 4069 14467 200 350
"ENSG00000074410" 6693 56 545 12078 1042 19 488 14245 717 22 1289 15687 540 54 350 13182 695 50 886 11021 7048 44 108 13339 4994 240 17827 301 25 863 11422 1553 23 1064 9323 1804 37 25 8818 801 23 401 7882 45 27 535 563 1237 3985 5639 7252
"ENSG00000074416" 7361 3769 1208 26043 10760 2391 2740 31656 23324 9503 5854 32851 7013 3015 1704 18819 24978 3577 4166 16330 13729 6299 1588 17343 17489 2001 43016 9040 1585 588 2682 5448 2563 2049 12354 9061 2169 1190 19059 17860 4070 2285 17564 1438 2215 806 1238 3078 13332 10073 8336
"ENSG00000074527" 3159 1220 2901 1057 4318 380 2655 425 4143 1545 7266 476 3135 719 4702 238 4878 718 2944 220 7947 1012 857 2419 9133 4233 756 2493 461 2623 328 1953 308 2097 353 1302 660 1059 177 1395 471 3107 244 532 665 3062 1988 1959 3345 225 181
"ENSG00000074582" 1045 591 422 809 749 339 520 810 845 791 804 933 479 377 455 548 419 609 757 796 580 500 249 830 457 664 735 225 269 363 781 401 292 301 667 773 350 188 524 478 411 537 598 153 270 342 316 281 892 326 585
"ENSG00000074590" 761 312 227 184 726 193 266 182 1344 732 644 488 259 256 247 111 158 169 286 202 513 201 90 109 371 546 238 157 614 226 180 486 121 292 194 527 423 243 95 438 306 320 156 290 258 289 223 416 834 102 114
"ENSG00000074603" 5434 5255 2561 3482 5983 2441 3431 4185 6056 7475 5062 4206 4813 4220 3282 3404 4763 4699 3025 2488 3576 4481 576 3036 7052 3225 4678 1220 1290 1476 2166 3519 1761 2185 2148 3566 2426 1446 1821 3270 2742 2464 1952 1303 2532 2251 1484 1832 4308 1565 1994
"ENSG00000074621" 1321 642 333 471 984 433 532 709 1633 1050 927 885 635 422 435 411 808 702 769 631 996 615 295 601 2200 942 947 257 263 233 408 445 250 343 366 585 330 147 349 574 400 260 380 191 234 274 243 338 707 218 313
"ENSG00000074657" 2056 732 674 1410 1141 490 698 1783 2947 1716 2434 2530 609 531 915 1397 700 545 1348 2200 1828 532 653 1526 775 1471 3042 691 1159 1021 2008 953 321 490 1438 951 675 521 1111 1196 466 1351 1073 526 432 1069 677 1220 2269 712 1378
"ENSG00000074660" 361 360 146 93 288 439 214 145 455 573 508 129 252 369 161 73 201 323 430 125 261 445 372 91 564 254 171 310 417 131 118 188 330 160 107 362 350 203 107 318 460 283 112 190 153 109 131 178 398 67 85
"ENSG00000074695" 11633 23016 13858 11891 17955 10041 14823 14429 19003 34466 18389 10885 15092 15871 19770 12591 16345 23470 8321 10468 15115 13092 1302 13592 2942 14890 16428 2071 3091 8758 7060 12695 4627 10365 7417 6819 5867 4978 6041 7088 10502 10638 6662 6334 12072 11441 7543 4906 21192 6518 7186
"ENSG00000074696" 11751 5378 5867 3360 22430 1126 9078 3403 10135 7244 8846 3490 17108 4030 6987 2407 8547 3705 4948 2081 5855 3283 338 3467 7751 3987 2727 924 665 2146 2056 4733 777 5077 1949 6528 2019 2528 1487 3976 2145 4387 1774 675 2443 2500 2970 1883 7157 1139 1539
"ENSG00000074706" 249 324 256 416 201 132 253 411 190 642 464 274 189 198 232 353 114 209 246 445 255 420 76 590 510 261 952 25 121 159 207 84 92 140 550 106 136 87 203 135 140 181 105 208 234 257 103 135 290 250 424
"ENSG00000074755" 6151 12804 2972 3848 9178 15896 4458 5404 28044 29144 13505 7972 8311 10601 3686 4988 21419 20592 11544 5051 4840 17151 3956 4500 8772 8034 8058 6914 5547 3300 5254 7465 10688 3734 3863 11483 7983 2900 3508 15743 14210 4901 3566 5426 9067 3839 2474 4188 12959 2670 4744
"ENSG00000074771" 2 2 0 0 0 0 0 0 0 2 1 0 0 0 0 0 0 0 0 0 0 1 0 0 0 6 0 0 6 0 0 0 0 0 0 0 0 0 0 0 0 0 0 0 0 1 0 0 0 0 0
"ENSG00000074800" 18903 17420 5578 56061 15436 3547 7089 60335 34862 33551 12869 61274 10777 13847 6278 58302 18613 14534 5107 49538 15204 13624 733 61158 22467 6617 70735 1899 2100 3088 42556 13630 2788 4019 36844 21813 5687 1527 30658 13709 8423 8030 32418 4487 12289 4791 4232 6597 53731 29382 39186
"ENSG00000074803" 27 11 6 7 12 10 4 4 3 16 12 5 0 0 0 0 0 1 6 7 5 1 0 1 10 26 1 5 19 0 0 0 8 0 0 0 1 0 1 0 0 0 4 6 3 11 0 0 0 5 0
"ENSG00000074842" 1412 1090 805 896 2021 217 974 1004 2964 1655 1121 800 1392 755 843 716 2292 742 443 619 1610 1118 48 1013 1667 599 1023 213 93 190 614 1383 109 516 501 1335 265 173 375 880 359 597 435 357 684 414 680 482 3504 339 591
"ENSG00000074855" 742 220 200 1278 847 334 357 2248 1045 407 818 2292 425 197 251 1189 1012 370 1208 1374 684 246 959 2524 1463 596 2847 962 231 316 804 368 245 293 1299 666 188 297 934 633 350 486 1347 97 103 197 145 367 769 533 1159
"ENSG00000074935" 1288 762 866 722 1164 443 905 796 1277 994 1780 1044 1049 646 1105 613 789 931 1387 594 871 591 240 676 532 1290 859 399 463 885 663 905 480 832 627 603 706 620 521 704 592 647 634 252 389 725 675 521 847 416 414
"ENSG00000074964" 2123 1762 686 6239 1840 2124 1097 7974 5909 2520 2326 7665 1584 1349 1109 6731 4916 2071 1905 5377 1778 2136 1434 10960 4515 2088 13387 2332 1454 1047 3788 2625 1097 990 5326 3565 1397 721 5511 3825 1465 1341 5616 478 669 585 727 934 3801 2365 3896
"ENSG00000074966" 149 231 29 158 283 214 40 279 105 328 103 441 119 137 51 250 85 305 52 334 236 273 20 249 227 62 496 83 98 27 224 86 214 42 211 50 118 24 185 71 155 91 257 79 129 29 18 49 139 78 138
"ENSG00000075035" 162 22 55 158 566 8 147 89 251 14 398 108 555 7 39 114 215 10 153 4 47 7 162 78 1512 142 98 74 20 7 1 9 10 102 63 14 12 119 23 8 1 60 131 10 5 17 23 37 27 53 111
"ENSG00000075043" 0 4 0 0 0 1 4 0 0 4 1 0 0 0 0 0 0 1 1 0 0 0 0 3 2 3 0 1 5 0 0 0 0 1 1 0 2 0 0 0 0 4 1 2 1 3 0 1 3 0 1
"ENSG00000075073" 160 87 24 62 82 13 61 90 33 116 58 232 73 55 31 111 53 43 66 70 56 82 16 58 123 43 187 2 89 3 1 18 12 4 2 43 31 2 1 19 34 8 5 12 15 14 19 29 41 3 2
"ENSG00000075089" 665 1444 644 1505 1153 578 751 1405 1225 1274 638 944 811 1287 893 998 1122 1280 443 619 1119 868 70 1743 625 417 1015 296 254 283 657 876 335 374 822 1013 510 222 544 715 703 478 598 347 698 375 472 276 1637 517 647
"ENSG00000075131" 587 290 197 411 317 46 171 373 344 210 174 285 221 136 149 264 111 113 192 287 321 113 31 473 333 141 362 31 28 48 406 179 34 67 236 215 55 63 163 129 98 181 263 38 111 88 86 97 426 106 151
"ENSG00000075142" 3676 4595 1396 2093 3676 1675 1481 3080 10548 6892 2146 1636 2206 3269 1666 1336 7283 3967 672 1487 5366 4478 94 2930 4460 952 1728 2476 750 508 860 2407 1206 840 1370 5766 2033 449 1842 3764 2442 1131 1326 1185 2746 753 921 819 5441 820 963
"ENSG00000075151" 7822 3057 1506 3423 4678 2770 1910 5122 12636 5791 5869 7582 3512 2484 1679 4720 5964 3940 4585 5696 3698 3142 1337 5412 7631 3375 6517 2586 1781 1691 4400 4260 2278 1801 3484 3997 2234 1163 2675 4214 3009 2726 3550 1198 1830 2105 993 2311 5106 2182 3240
"ENSG00000075188" 543 677 422 1181 947 143 534 1011 1554 745 561 1007 635 399 423 807 746 421 309 649 845 392 54 1090 848 263 1128 191 90 179 762 746 147 327 791 948 258 120 594 521 272 311 526 140 423 241 295 236 1771 515 659
"ENSG00000075213" 694 304 657 12 251 64 339 68 1008 413 666 29 142 165 552 80 70 181 484 113 309 141 123 81 312 302 85 64 357 463 47 464 53 177 26 767 231 226 35 367 113 161 8 135 186 707 304 265 823 61 35
"ENSG00000075218" 327 264 43 186 222 88 83 289 432 316 152 210 194 123 38 184 217 329 415 142 273 185 48 187 238 83 383 104 55 30 525 266 47 80 230 443 78 30 148 117 130 77 190 63 124 35 35 161 472 76 211
"ENSG00000075223" 7933 2300 6360 261 4681 1103 4705 810 4621 4201 7584 451 2921 844 4901 159 7984 1884 4240 731 1839 1497 605 335 8897 3650 222 796 532 3442 1307 3014 404 3484 412 5239 914 1520 546 3557 1266 2870 241 1094 1283 3975 2936 1486 4826 329 344
"ENSG00000075234" 1663 5764 1171 622 2178 3246 1311 657 7771 10417 2601 739 1855 5015 1165 485 5014 6253 1512 350 3060 6839 445 654 1314 1009 658 1245 1310 716 335 2023 2644 788 437 3788 2774 491 312 4080 4279 1041 410 1421 3524 718 675 617 3754 338 187
"ENSG00000075239" 2413 7406 6798 2111 2743 3390 6098 2604 1776 16228 7521 2768 2318 5861 7040 1590 991 7568 2890 1130 1652 5384 511 2274 762 4823 1613 186 1108 3294 692 1055 1688 3050 1214 1577 2735 1771 1096 1006 4188 3817 1413 1452 4495 7127 2620 1030 2302 973 996
"ENSG00000075240" 5194 3611 1806 2723 4822 3246 2055 3391 8874 6233 4199 4153 4311 3320 2246 1860 10174 4840 3664 2780 4037 4685 1352 2244 2465 2149 3933 2377 1097 1223 2819 2423 1788 1298 2335 3174 1532 817 2136 4510 3619 1596 1970 1011 2274 1447 1459 1597 5347 1439 1847
"ENSG00000075275" 3861 232 1423 6739 1598 187 2072 7518 1008 240 3498 12078 1969 157 2612 8297 655 170 3586 6206 1258 114 1553 8196 580 3483 13477 521 259 2512 4808 1396 95 1368 6151 399 164 1053 3772 403 147 1332 5413 160 84 2065 1436 1662 2262 3069 6041
"ENSG00000075290" 66 8 5 4 4 9 2 10 2 9 15 8 1 12 2 7 16 13 8 6 9 10 2 3 12 5 4 1 3 3 1 0 0 0 0 1 0 2 2 0 1 1 0 0 0 4 1 1 1 0 0
"ENSG00000075292" 13884 7074 5359 9012 11955 7349 6424 10631 14061 10408 12921 14104 10541 6063 7362 8873 10944 11097 12815 9741 10100 6691 4062 10103 11259 10871 13163 4440 5124 6026 7664 9199 5560 6549 7270 8717 6280 4505 6105 6950 6109 7258 6181 3390 3836 6111 3835 5774 10178 5190 6289
"ENSG00000075303" 1650 1178 1713 1497 2028 366 1738 1691 1641 1360 1629 1434 1514 1132 2100 1048 1062 1105 982 889 1248 739 174 2066 1430 1365 1610 276 254 967 739 969 334 1017 892 933 584 580 753 756 515 1185 790 321 466 1209 642 536 1096 539 669
"ENSG00000075336" 532 850 640 876 848 277 647 1054 1469 1263 744 787 713 625 768 662 524 703 523 684 524 572 99 874 333 757 820 114 148 454 754 462 240 315 652 708 359 164 497 455 452 561 487 175 430 495 379 315 1097 373 478
"ENSG00000075340" 28 47 6 2 19 1 2 9 64 64 46 20 6 20 0 8 5 30 4 10 23 10 0 14 18 36 15 7 64 8 1 12 9 12 7 22 11 18 5 46 21 17 6 30 19 15 107 28 83 11 13
"ENSG00000075388" 0 2 0 0 0 0 0 0 0 2 0 0 0 2 0 0 0 0 0 0 0 0 0 0 1 0 0 0 0 0 0 0 0 0 0 0 3 0 0 0 2 1 0 1 0 0 0 0 3 0 0
"ENSG00000075391" 2728 1612 835 13455 2827 912 1195 16783 4260 3166 2879 21253 2105 1220 1086 12874 2930 1603 2026 12938 1934 1268 534 17548 2518 1501 26569 1045 986 867 3317 2194 822 1040 7948 1719 1190 713 9889 1751 1114 1429 10977 805 1225 1154 614 1782 4640 7840 7728
"ENSG00000075399" 494 358 132 778 267 357 183 1050 433 587 408 910 227 334 174 710 361 443 530 919 322 428 320 843 1728 465 1791 314 235 254 1158 238 392 146 1055 367 266 151 651 386 404 321 588 135 220 156 196 187 762 424 1029
"ENSG00000075407" 3831 1854 2041 1175 2420 1511 1826 1556 2893 3074 3197 1984 2522 1550 2378 1379 1835 2380 2955 1337 2007 1639 731 1214 2029 3793 2175 580 952 1612 1537 1519 914 1583 736 1340 1279 987 798 1425 1279 1432 944 806 991 1692 1036 1395 1864 717 865
"ENSG00000075413" 4971 2963 2697 4369 3940 2741 3270 5652 5758 4466 6143 6795 3764 2436 3393 4074 4245 4189 5040 4608 3120 3038 1344 5406 4564 5171 7144 1957 1750 2723 5039 2884 2206 2183 3794 2729 2215 1644 3529 2779 2581 2826 3830 1126 1392 2397 1572 1737 4033 1898 2925
"ENSG00000075415" 7334 20517 15469 24391 16859 6424 14438 24990 33651 32963 19374 20711 11094 16310 18149 16923 22440 17021 7055 12120 11943 15746 986 24144 13515 12591 25263 3391 2202 6237 9223 9292 3512 6734 12178 19743 6032 3196 11051 13281 10237 12519 11006 5499 13230 13987 7694 5468 31726 10027 11574
"ENSG00000075420" 13103 4739 11543 943 9786 3941 11134 1313 15117 8833 19192 1562 8296 5135 10124 1017 10664 6028 11338 2072 7929 4197 2662 1900 16599 16987 1542 4120 3025 5527 2727 8168 2572 10149 1149 5711 3343 4695 643 5942 3538 5395 811 2934 3371 11543 6680 4869 11814 751 786
"ENSG00000075426" 49397 7822 6490 28073 26143 4683 11460 45347 38392 21220 26708 54427 23894 6567 5515 30364 32107 7938 15448 37982 11634 8719 4241 33889 22420 9946 58907 7264 2430 2386 9550 7410 3498 6842 19173 11694 2894 3880 23703 12412 6412 8118 25262 2946 5498 3805 5691 6679 20590 16097 22618
"ENSG00000075429" 0 0 0 0 0 0 0 0 0 0 0 0 0 0 0 0 0 0 0 0 0 0 0 0 1 0 0 1 1 2 1 0 3 0 0 0 0 0 0 0 0 0 0 2 0 1 1 1 0 0 0
"ENSG00000075461" 1 3 28 1 21 14 35 4 8 0 44 2 42 3 71 0 7 6 25 0 2 15 14 2 5 58 11 0 4 24 0 6 3 19 2 5 5 7 6 13 1 25 0 5 3 52 117 42 6 6 1
"ENSG00000075539" 15293 9133 3888 5313 15076 8225 5618 7301 23750 14239 12488 10183 13189 7335 5119 6393 26823 14022 11418 5911 13345 9807 2595 6489 18573 7352 11516 8130 4239 3637 6124 12509 7336 6066 4860 14352 6530 3814 4645 13464 8295 5586 4877 3955 5547 3562 2702 4343 14560 3471 4634
"ENSG00000075568" 7771 5340 3316 4085 10144 3740 4864 5522 14433 10115 10701 10125 10250 4275 4766 5636 11036 6704 7305 6519 5228 5171 1758 3727 7762 7092 7542 3295 1904 3337 3101 5883 3282 4577 3404 8271 3332 2719 3815 6925 4508 5387 3529 1806 2856 3589 1984 3216 5288 2205 2882
"ENSG00000075618" 369 134 74 1442 203 51 97 1937 567 394 462 2038 93 128 91 1340 84 85 147 4538 353 143 77 2829 97 179 2354 45 140 70 5224 379 28 90 1289 485 143 67 827 224 109 254 816 130 124 88 105 315 1851 729 1639
"ENSG00000075624" 65074 59628 15465 125621 86033 23522 23993 119644 167344 117132 58326 216860 60427 59803 15744 122564 109947 70189 30750 124274 46077 65640 3550 147062 119081 25418 199555 21181 10000 5468 60199 40729 14369 14771 52535 70557 16018 6462 56449 43095 25537 21556 58016 21938 39828 9881 13782 28377 106539 34137 92949
"ENSG00000075643" 622 2220 160 1106 726 2260 269 1582 2023 4802 740 1308 570 2269 151 1471 1438 2967 400 932 871 2887 118 1117 1652 307 982 258 436 165 1250 950 1482 240 755 1320 977 66 656 1113 1631 270 695 507 1463 72 144 194 2179 407 873
"ENSG00000075651" 3092 13277 1215 12867 3382 7396 1651 19158 11620 14753 3466 23686 3090 8018 1962 13003 6843 13870 2365 11028 4719 10180 581 10800 6021 2187 22224 3208 2617 1584 3707 4014 6735 1558 10176 5351 6057 876 11778 9252 8193 1913 9989 2485 5871 1464 611 1423 5212 6630 6865
"ENSG00000075673" 29 2 0 2474 2 4 2 607 20 0 2 235 6 4 2 1792 2 6 4 551 0 3 0 4582 2 3 7486 1 5 3 31 21 2 1 1006 1 0 0 749 7 0 0 786 1 0 0 1 77 39 1095 281
"ENSG00000075702" 536 177 32 221 208 130 83 320 266 196 202 299 136 102 30 187 176 226 245 291 232 163 64 249 406 87 300 107 98 22 617 192 70 65 230 349 89 18 198 190 151 98 208 63 84 25 32 99 300 64 199
"ENSG00000075711" 10113 6455 5726 19622 8656 4230 5659 19318 11084 9326 7669 18610 7591 5242 5729 20425 9018 7640 7354 15250 4872 5553 1426 17300 9162 6590 24612 2708 2136 3235 7288 6277 3579 4485 12664 6007 3852 2550 11898 5626 4324 4183 8734 1720 2814 3618 2685 3435 8559 10527 9247
"ENSG00000075785" 4576 3443 1715 6447 4798 1688 2224 7921 7375 6723 4386 10117 4767 3115 2351 6598 5709 3995 2398 7097 2592 4923 332 7641 5103 3363 12031 1253 788 1213 3776 3043 1414 1735 3656 3209 1759 1058 4235 3020 2092 1908 4534 1384 2828 2242 1623 2197 6411 2998 5961
"ENSG00000075790" 3241 2149 1727 7126 3108 699 1769 7146 2845 2521 2050 5182 2294 1727 1990 5306 2988 1427 1087 4177 1731 1352 179 8434 1724 1446 6495 612 495 701 1522 2018 492 1026 2994 2116 737 563 2842 1353 757 1102 3172 493 879 1051 849 951 3429 2474 2548
"ENSG00000075826" 528 339 164 121 221 577 173 166 381 433 548 372 219 425 203 135 383 554 680 283 334 452 418 154 563 451 268 333 406 337 346 391 534 203 302 362 457 230 360 497 539 366 274 263 165 223 127 239 341 130 159
"ENSG00000075856" 1990 1949 870 2069 2311 1138 1285 2573 3857 3327 2656 2927 1691 1267 1083 2015 2155 1895 1833 1902 1855 1574 631 2212 2318 1925 3152 736 937 715 2031 1579 817 912 1674 1930 1072 576 1345 1756 1359 1267 1572 531 1001 696 746 860 3079 919 1502
"ENSG00000075884" 400 670 227 204 436 493 154 107 318 1226 601 118 83 335 253 85 57 559 162 223 311 498 104 157 417 291 258 38 372 73 297 239 171 117 127 190 310 65 41 191 294 264 40 447 350 107 141 198 522 86 111
"ENSG00000075886" 73 48 20 23 54 24 28 27 34 41 53 52 45 26 21 40 29 49 56 35 61 84 45 34 53 52 70 0 2 0 0 0 4 0 0 0 0 0 0 1 2 0 0 1 3 1 0 1 0 0 1
"ENSG00000075891" 3 0 0 0 0 1 0 0 0 2 1 0 0 0 0 0 0 0 0 0 2 0 2 0 8 5 1 1 4 0 0 0 1 0 0 0 0 0 2 0 0 2 0 1 0 5 0 2 0 6 1
"ENSG00000075914" 1028 507 708 1022 913 292 703 1044 998 621 1144 1388 721 368 923 709 603 466 886 558 641 417 170 983 799 1020 1319 233 155 403 673 453 181 421 622 494 252 300 631 372 298 494 588 142 329 776 469 421 1095 537 626
"ENSG00000075945" 1111 1811 589 1548 1552 919 789 2055 1942 2988 1123 1907 964 1100 842 1380 929 1691 611 1253 907 1637 164 1755 501 684 2478 311 460 449 1391 897 559 603 1156 761 678 374 917 857 857 620 924 532 968 568 487 564 1647 696 1249
"ENSG00000075975" 1323 1268 885 2253 1731 616 1141 2452 2339 2343 1686 3359 1388 1072 1072 1595 1486 1225 948 2049 1178 1181 214 3000 1088 1123 3777 366 350 432 1035 850 421 607 1349 946 653 425 1631 901 743 722 1556 362 755 590 640 525 2068 911 1260
"ENSG00000076003" 2709 2578 334 1312 1681 761 606 1414 1632 3099 1090 1277 1504 947 356 1269 592 2096 941 1350 931 1732 94 1235 1099 436 1167 108 282 173 1847 1214 378 448 950 1374 714 210 739 661 1114 724 988 422 1300 255 262 769 2017 532 1331
"ENSG00000076043" 1051 562 2279 4361 1435 170 1901 4167 1172 956 2560 3577 1078 399 2872 2191 616 404 1562 2751 1155 307 329 5273 781 2568 4753 152 192 1272 980 570 145 870 1509 547 277 638 1410 411 233 1380 1501 191 368 2846 1073 699 1939 1654 2065
"ENSG00000076053" 1596 1611 1148 1194 1729 715 1217 1686 1726 1705 1585 1199 1150 1358 1492 1119 1623 1370 908 1006 1731 1329 174 1589 1201 878 1752 337 298 475 785 976 424 697 809 890 588 419 556 811 712 672 638 442 802 891 564 544 1914 653 928
"ENSG00000076067" 1481 870 336 550 1072 516 443 1385 1219 926 1240 1132 939 536 521 489 834 483 607 776 1073 693 212 971 1409 790 1640 357 654 354 1227 741 306 375 385 722 511 316 480 829 643 653 633 273 338 422 258 660 856 207 523
"ENSG00000076108" 8307 4805 2084 6015 5587 4213 2835 8727 10106 8621 8499 10780 4693 3673 2541 7335 10054 6200 5701 8711 5263 5840 2673 10887 10535 5765 15828 3602 3234 2067 6517 4015 3828 2317 5740 5550 3217 1577 5520 6795 4612 3609 6353 2069 2471 2038 1420 2988 5304 2397 6011
"ENSG00000076201" 2085 1170 598 915 1495 1201 731 1433 2836 2066 2103 2350 1489 1096 761 1528 2625 1651 1987 1719 1275 1620 911 1107 2214 1617 2799 903 782 747 1439 1177 908 638 1032 1164 808 489 953 1337 1140 852 974 585 744 549 345 795 1572 540 1064
"ENSG00000076242" 2078 1246 955 1378 1708 696 1148 1577 2321 2000 1963 1707 1465 839 1242 1221 1527 1222 1433 1160 1227 1058 403 1337 2071 1497 1558 392 431 583 1272 1234 469 734 1129 1420 608 482 954 1111 648 871 934 363 584 700 583 594 2345 594 778
"ENSG00000076248" 1046 1520 1410 2585 1900 222 1601 3402 1953 1843 1769 2527 1289 734 1452 2114 647 751 870 1701 1148 772 171 2973 947 1358 2494 90 118 653 811 792 147 722 1315 953 438 484 1218 699 410 1236 1392 185 769 1011 793 571 1987 1101 1259
"ENSG00000076258" 354 1102 431 167 743 874 474 338 762 1549 594 219 555 616 334 128 830 1735 607 189 598 1041 86 291 819 551 387 371 277 259 141 230 812 287 248 273 651 272 173 596 1006 392 184 172 366 241 162 117 398 79 170
"ENSG00000076321" 1091 1049 581 1505 1783 646 801 1792 2722 1761 1370 1659 1181 845 694 1244 2024 1215 1166 1141 1361 886 376 1387 1961 848 1786 679 435 456 904 1040 603 580 1070 1433 603 373 940 1255 858 665 826 342 500 450 380 484 1695 568 625
"ENSG00000076344" 409 1011 163 134 100 1636 283 235 158 1905 1110 335 68 910 149 69 35 925 703 69 23 1209 332 219 31 582 81 50 310 665 23 104 314 288 188 94 200 249 227 126 441 296 363 154 111 358 184 177 83 76 47
"ENSG00000076351" 733 6890 166 66 297 8264 276 86 233 18974 826 102 378 7110 210 73 88 8247 454 53 199 13311 56 56 375 259 92 212 12518 373 230 543 19050 532 206 268 13111 414 159 948 45624 519 114 16948 36250 458 548 460 871 182 123
"ENSG00000076356" 9131 4852 2042 6710 8842 4782 3454 8313 14857 8953 8215 11781 7408 3744 2289 9828 12013 6690 8549 9411 5105 6575 3605 6372 14555 4975 16262 5709 2380 1696 4309 3620 3569 2626 6410 5043 2771 2022 5151 6030 4619 3176 5143 2484 3499 1872 1708 3314 6571 4244 5689
"ENSG00000076382" 971 935 74 504 660 320 244 852 1134 1019 377 811 574 446 99 439 568 841 679 531 530 507 101 642 1114 215 763 323 198 69 1151 599 217 187 659 964 338 79 487 604 370 222 588 232 471 111 117 396 1508 329 588
"ENSG00000076513" 1546 2541 1436 11165 3657 1373 1592 10412 3535 4212 3190 9914 2562 2240 1910 6337 3094 2420 1971 10032 2315 2049 492 18824 3082 2169 18526 1002 975 834 4033 1804 1093 1036 5443 2117 1197 731 5984 2159 1732 1792 8055 957 1521 1404 1051 1562 5133 4537 5278
"ENSG00000076554" 13438 16159 5766 5912 29459 5957 9230 7703 51057 18985 11270 6586 19659 12437 7005 6057 50076 13897 5263 4294 27493 13554 709 5807 23464 4670 7177 8061 2800 1475 3011 21303 3955 6190 3708 30234 5805 2689 3132 21767 6697 3808 3085 3740 9453 2425 4578 3557 33914 3339 4124
"ENSG00000076555" 2022 4064 2979 267 3876 4884 3776 451 4801 6214 7756 683 3275 2441 3800 246 2420 5324 7694 405 1883 4540 3943 297 4285 8176 651 2193 4208 4009 542 2049 2918 2582 268 2027 2637 2187 193 2607 3934 3617 389 1567 1986 3930 2130 2450 2256 335 179
"ENSG00000076604" 3374 2504 1418 2090 3792 1579 1645 1466 4912 4287 2566 2059 2766 2873 1406 951 4309 2242 1898 1853 2626 2291 522 3512 3515 1644 2551 1511 724 952 973 1947 1390 1062 1689 2862 1416 768 1111 2633 2372 1671 1336 966 1622 879 1026 972 5049 518 897
"ENSG00000076641" 5764 7215 2759 793 2257 5785 2516 783 12497 14739 5443 841 1507 6311 2551 584 7183 10021 1879 766 2032 8127 665 837 9060 2317 1345 2758 1941 1755 1379 2729 2429 1385 486 6791 4197 969 479 6369 4688 1448 408 1716 3672 1670 1072 968 4518 450 661
"ENSG00000076650" 993 568 325 540 1058 481 407 532 1275 1014 814 695 852 518 377 558 953 670 806 379 558 758 274 495 628 541 671 395 262 194 401 435 404 304 366 573 412 239 333 501 518 308 395 242 319 230 229 291 1028 239 389
"ENSG00000076662" 483 800 398 534 622 206 446 647 806 1472 646 441 299 399 379 279 317 384 197 351 466 666 98 549 728 318 561 51 94 85 161 274 94 163 274 407 215 59 195 288 252 242 183 206 355 133 195 196 754 177 190
"ENSG00000076685" 2531 1393 922 10551 2994 1006 1155 10430 3533 1736 2215 10554 2419 1123 1061 8592 3001 1665 1992 7722 2700 1282 448 13563 4229 1382 17777 2017 1208 1043 9516 3615 2169 1783 10620 3559 1554 1184 11339 3114 2293 1938 12288 997 1431 999 1163 2100 8367 6507 12803
"ENSG00000076706" 2418 757 349 228 957 194 326 372 3241 2762 1790 389 383 434 469 101 30 342 566 474 558 496 443 142 788 1134 151 196 1210 207 1025 860 139 434 161 1825 846 412 555 960 638 758 230 583 696 402 685 1149 1655 77 93
"ENSG00000076716" 754 1013 475 181 991 332 487 238 1613 1446 1289 250 942 727 944 110 912 672 372 177 1355 1047 123 148 1435 1065 215 143 163 478 223 1556 343 780 129 678 560 302 72 845 441 1179 99 544 624 682 490 740 1206 108 100
"ENSG00000076770" 8272 5933 3462 8173 11708 1971 4605 11395 15073 7869 5859 9222 11810 4059 4193 8087 11645 6227 4063 6238 7306 4718 281 7139 6297 2595 12156 2132 845 1381 2426 5775 1839 3524 4606 6253 2350 1529 3773 6025 3168 2957 3561 1230 2645 1934 1690 2191 6190 3653 3701
"ENSG00000076826" 1888 1497 666 2523 1468 1572 873 3942 2439 2590 1976 3945 1471 1578 605 2635 3051 1971 2322 2941 1157 2535 1161 3892 2375 1215 6462 1036 549 685 985 896 1265 682 1521 1148 907 504 1968 1492 1488 781 2232 576 796 445 443 600 2052 1080 1746
"ENSG00000076864" 2825 1002 12399 738 3132 493 9761 887 1546 1054 11747 731 3890 687 12935 771 1879 743 9401 474 2050 1253 3928 751 1149 13069 1786 553 233 8769 459 1545 399 5603 534 796 303 3277 519 1550 345 7060 745 163 447 9318 4362 2116 3225 528 266
"ENSG00000076924" 1575 1031 694 1143 1159 476 892 1532 1587 1697 1678 1597 929 751 735 1186 1022 1011 998 1101 978 1050 497 1273 1295 1056 2015 352 446 465 901 675 398 501 997 805 570 307 887 740 698 655 855 277 572 511 546 502 1372 486 784
"ENSG00000076928" 3283 1485 671 1287 1890 2123 983 2035 2739 2872 3336 1615 1194 1016 721 1115 2468 2065 3062 1402 1772 1883 2348 1495 2615 2496 2046 1802 2130 1003 2397 1286 1238 865 1364 1428 1307 833 936 1671 1553 1415 1085 924 800 729 627 994 1951 557 1053
"ENSG00000076944" 914 970 508 904 1471 702 743 1156 1986 1577 1390 1182 1263 797 554 964 2167 1179 1318 802 964 1228 541 1397 2039 860 1640 774 305 430 521 827 648 514 758 1120 463 349 726 1208 770 653 683 455 671 511 449 530 1703 474 843
"ENSG00000076984" 1028 750 378 794 756 474 433 1174 1468 1442 1106 1224 637 755 533 820 934 824 829 927 655 918 313 1064 1031 679 1335 425 407 397 649 444 372 373 697 681 455 246 642 628 596 551 703 261 399 325 334 317 1021 359 649
"ENSG00000077009" 1 0 0 0 0 2 0 0 2 1 0 0 0 0 0 0 0 3 2 2 0 0 0 0 0 3 0 0 1 0 0 0 1 0 0 1 0 0 0 0 0 0 0 0 0 0 0 1 0 0 0
"ENSG00000077044" 11360 2305 7387 315 9890 2306 9954 334 3924 4350 19755 410 9611 1621 6803 224 3964 2995 25718 180 1874 2488 10335 255 2175 16030 509 2206 1550 10589 403 2293 1620 7897 355 1721 1569 7977 142 2004 2466 10941 235 1017 1515 7233 3895 3872 2318 329 218
"ENSG00000077063" 243 497 52 5561 215 575 74 5828 553 776 292 10544 99 353 101 6149 120 551 111 4337 336 528 134 2924 210 423 9566 131 318 54 466 240 154 46 3096 247 244 42 3642 519 197 78 4078 169 160 45 58 243 1057 3053 3390
"ENSG00000077080" 9 2 13 0 7 2 14 2 7 5 11 0 14 3 20 0 5 2 9 2 1 0 5 2 16 24 2 0 4 7 0 1 3 6 0 0 1 6 0 0 0 6 0 0 0 11 23 6 0 0 0
"ENSG00000077092" 489 205 277 539 1851 161 595 855 959 266 546 776 1276 182 426 448 639 466 568 393 985 157 129 455 1225 494 1062 247 85 101 360 317 49 303 380 83 127 262 395 406 68 306 306 99 75 139 259 282 713 407 236
"ENSG00000077097" 12191 8875 5597 10624 9915 3658 6323 12966 12479 13493 10084 13865 8706 5715 6973 11326 6579 7834 5968 8930 6659 6275 1148 7895 6288 7452 14539 1602 2198 3563 5330 7429 2455 5128 7937 6311 4332 2938 7132 5159 4222 5003 6404 2307 4704 4789 3493 4104 9881 5415 7210
"ENSG00000077147" 52133 30158 27435 21892 73986 8493 32745 26488 90626 34391 35374 17430 52764 20986 30800 19133 85018 22883 15692 15776 63610 21518 1287 30105 53832 18922 24384 10480 3399 8214 6962 40796 5678 20684 12161 40745 10380 8103 9137 41141 11056 20346 10354 6757 12095 15603 15925 13322 60704 8321 10967
"ENSG00000077150" 3015 724 229 757 921 567 351 827 1382 1175 1057 1015 585 615 360 770 1811 609 627 978 1315 677 275 1627 3635 666 1261 413 554 278 1298 626 283 320 739 718 350 191 449 849 412 764 578 236 407 208 343 472 1632 359 595
"ENSG00000077152" 425 336 78 342 300 24 124 322 443 307 124 239 223 252 115 153 192 137 74 223 292 164 4 356 301 77 207 16 22 49 270 198 27 58 221 459 76 19 153 172 94 77 143 43 158 53 47 95 524 90 137
"ENSG00000077157" 6937 4477 3298 1590 5976 2284 3236 2094 10755 7899 7101 3277 4720 3233 4849 1695 8411 4083 5711 1545 2501 3390 1676 1540 8270 5487 3054 2608 3447 2481 1550 6385 2256 2375 2711 9835 3305 2313 1177 5790 2666 3327 1492 2053 2555 3550 3231 6408 8001 1224 1180
"ENSG00000077232" 12015 8858 9006 4270 17442 2176 9347 4994 17009 7774 9280 4142 10643 4903 9669 3626 13750 4676 6156 4275 17601 4339 1130 4521 7757 10872 2818 2707 1348 3262 3076 15801 2166 6785 2863 12015 3780 2673 1752 7684 2221 5248 2265 3013 2958 6406 5525 5276 21046 1994 2367
"ENSG00000077235" 5211 2452 1679 10167 3526 2121 2387 18391 6060 4737 5216 21056 4258 1951 2036 16958 3828 3056 4300 10573 2661 2578 1722 10743 4243 4588 29666 1436 1694 1996 7098 2769 1579 2004 9453 2726 1614 1253 11287 2849 2169 2654 9397 1065 1632 2184 1612 2595 6737 7567 11215
"ENSG00000077238" 3993 1687 486 4194 2892 1450 870 5189 5613 3372 2576 3642 2104 1504 591 4032 5142 1894 1790 6379 2940 2346 785 6164 6294 1315 7536 1472 1264 434 5334 2090 1166 766 5428 2455 937 447 2842 2848 1589 1373 2709 640 1202 322 529 1106 5446 1843 3955
"ENSG00000077254" 6345 5670 3635 5259 8245 3312 4364 5686 8489 8008 6427 5245 5919 4614 4307 4136 8347 5598 4197 3320 5634 4357 1020 6134 6809 3690 6305 2036 1835 2264 3507 4468 2198 2882 3258 5192 2920 1736 2760 4629 3530 3260 2993 1629 2804 2500 1966 2134 7862 2207 2411
"ENSG00000077264" 921 60 1001 9 442 32 662 13 128 73 1802 9 625 46 1318 4 42 35 913 15 46 28 140 10 59 1274 10 41 72 1060 34 25 21 731 8 32 18 422 5 76 27 902 9 44 26 836 417 184 53 33 2
"ENSG00000077274" 2064 112 436 24 1367 4 560 316 1592 56 780 98 916 36 1467 122 1004 10 541 266 1700 22 22 64 1827 725 46 200 14 566 198 1272 18 687 186 89 74 268 94 501 7 542 135 143 33 1459 346 651 1430 78 63
"ENSG00000077279" 16 56 10 0 18 15 12 2 37 30 40 0 30 44 56 4 82 46 7 14 26 74 10 4 28 14 4 16 11 14 6 50 14 29 4 14 22 5 8 26 6 13 1 21 34 38 11 22 102 3 9
"ENSG00000077312" 1038 923 342 863 934 406 460 1084 1751 1474 1001 1001 745 657 360 871 676 870 617 1099 764 828 209 957 1086 571 1371 263 350 246 1014 547 354 293 809 880 433 181 581 725 566 499 713 243 605 234 307 418 1705 461 787
"ENSG00000077327" 4 2 4 0 4 0 2 0 6 8 12 0 1 4 4 0 6 5 2 4 6 0 0 0 4 3 0 3 5 3 1 7 0 2 0 1 0 1 0 6 2 1 0 6 4 2 2 2 3 0 0
"ENSG00000077348" 566 268 161 506 283 38 182 518 287 337 220 438 235 103 142 301 103 115 124 361 249 139 48 399 220 91 342 28 33 68 279 132 27 82 233 167 92 47 282 146 72 121 276 43 130 96 117 82 386 169 229
"ENSG00000077380" 4946 4682 2245 7400 6076 2068 2614 8944 6731 6213 3437 6856 4140 3187 2635 6419 6422 3684 2413 7280 4093 2967 703 8726 3295 2455 7920 1252 916 1279 2469 3273 1522 1806 4085 5738 1903 1042 3613 3170 2073 1833 3575 956 1910 1368 1251 1525 6180 2952 3256
"ENSG00000077420" 1116 367 61 91 218 201 47 64 518 560 429 113 66 200 57 48 61 272 117 114 275 383 108 84 1810 162 225 12 172 25 286 217 112 101 96 74 157 46 34 126 155 214 25 206 166 48 93 154 402 72 107
"ENSG00000077454" 1549 967 450 1616 1084 1321 670 2190 1981 2259 1753 2115 651 881 527 1472 2020 1191 1420 2103 1084 1140 1065 3366 2197 1273 3009 890 902 598 1092 714 1023 430 1344 1118 719 328 1175 1302 1223 848 1349 509 584 466 387 575 1582 588 1109
"ENSG00000077458" 975 1322 500 765 1621 864 750 1042 1695 1750 1451 1127 1072 1025 773 728 1214 1331 1152 747 1799 912 275 960 1154 939 1141 585 452 628 705 1219 620 726 689 908 898 484 602 1107 740 676 761 439 653 599 503 513 1522 563 636
"ENSG00000077463" 500 391 178 293 593 189 212 393 1329 549 465 329 356 284 223 339 1403 303 341 291 472 410 95 342 599 246 425 391 108 104 382 327 119 126 236 935 161 98 211 722 226 209 190 131 197 104 153 141 1249 155 243
"ENSG00000077498" 0 0 0 0 0 0 0 0 0 6 0 0 0 0 0 0 0 0 4 0 0 0 0 0 1 4 0 3 5 1 0 0 0 0 0 0 0 0 93 0 0 0 0 1 0 3 0 2 0 2 0
"ENSG00000077514" 2416 1336 321 1200 2748 657 654 1302 4193 2044 1235 1276 1600 808 454 769 3384 1220 886 889 2918 933 197 1225 3451 675 1267 798 299 248 1019 2129 436 525 875 1690 506 228 579 1538 760 968 673 288 730 296 332 943 3317 439 734
"ENSG00000077522" 8 4 4 0 1 0 0 0 7 10 18 0 0 2 8 0 0 2 16 0 2 3 4 4 4 11 4 2 24 6 2 4 11 1 0 10 8 3 0 8 1 11 1 6 1 12 4 1 3 4 0
"ENSG00000077549" 4119 3434 1357 5000 5838 1845 1975 5885 7037 7357 3754 7707 3790 2532 1511 4670 5289 3410 2368 4528 2709 4141 505 5409 5879 2276 8393 1063 956 698 2717 2549 1081 1297 2979 3347 1499 584 2751 2637 2463 1606 2768 1207 2735 1068 1389 1578 7693 2514 4187
"ENSG00000077585" 2028 606 283 390 699 434 424 416 575 865 820 360 484 649 347 253 568 761 482 553 554 507 82 950 730 383 668 108 147 105 316 385 282 171 318 322 230 145 220 400 352 304 125 224 531 167 162 223 636 147 586
"ENSG00000077616" 329 118 81 43 258 165 149 379 210 198 234 141 106 98 123 125 211 144 141 118 98 79 35 50 87 209 93 16 72 30 2 50 24 35 5 71 69 47 21 57 60 46 29 30 68 57 58 97 251 32 140
"ENSG00000077684" 4055 1869 1709 972 1947 1146 2025 1213 2478 2606 2808 2111 1829 1387 1864 814 1573 2055 2566 975 1706 1883 669 753 1445 4308 1316 509 667 1285 586 1219 864 1519 696 822 1017 1079 660 826 1117 1502 686 622 1005 1732 1312 1016 1620 673 637
"ENSG00000077713" 1422 1422 475 4223 1184 775 375 3752 2077 2817 951 3293 1197 1441 364 3925 1298 1350 568 2268 809 1536 144 4044 989 332 4820 366 272 202 1293 790 556 360 1830 1308 574 208 1960 1075 865 312 1495 422 800 230 210 410 1965 1718 1334
"ENSG00000077721" 2110 1899 919 3792 3089 899 1138 4128 3446 2988 1922 3476 2083 1588 1193 3272 3355 1984 973 2580 1824 1798 171 4411 2247 1075 4274 743 371 496 1396 1570 656 814 1968 1884 742 412 1628 1853 1082 961 1843 573 1290 767 625 799 3392 1394 2043
"ENSG00000077782" 1094 492 204 148 472 185 244 79 1471 1297 1043 180 384 229 516 100 43 401 379 250 294 276 224 145 412 712 173 75 646 231 139 463 140 295 92 761 379 196 119 682 252 430 206 219 300 319 504 684 1257 143 80
"ENSG00000077800" 1 0 6 3 0 2 0 1 0 9 0 0 0 0 0 2 0 0 0 0 0 1 0 0 2 1 0 1 7 3 4 1 3 0 0 0 0 1 0 0 0 1 0 0 0 1 0 1 0 0 2
"ENSG00000077935" 135 24 23 22 26 21 13 20 51 33 56 43 39 16 30 37 26 27 53 21 29 28 8 13 31 45 21 5 22 4 6 1 5 2 3 0 0 3 1 0 2 2 2 1 1 0 0 7 2 1 1
"ENSG00000077942" 2051 941 431 642 926 112 377 993 2969 2461 1537 761 564 357 839 628 8 335 309 578 579 691 105 574 59 649 1314 41 582 148 884 1052 80 391 792 2399 411 238 461 1492 326 835 446 335 863 401 1205 1600 3188 400 595
"ENSG00000077943" 1245 1146 300 101 1021 407 394 82 2127 2073 1856 107 693 524 513 104 8 379 669 217 353 396 228 88 381 652 156 84 696 48 97 1134 250 472 72 1419 805 388 63 709 446 572 77 515 746 573 682 2108 2525 60 75
"ENSG00000077984" 132 167 50 73 68 49 18 79 63 401 243 53 10 48 23 44 26 44 32 115 104 158 5 100 116 50 89 6 24 8 69 8 15 8 40 26 24 2 11 15 36 45 35 63 57 8 23 19 74 12 53
"ENSG00000078018" 157 127 299 1595 377 82 374 3767 285 188 575 3108 418 114 592 1946 302 77 293 1885 322 80 147 2494 519 608 1508 193 116 130 491 348 29 165 927 129 126 176 2000 159 41 216 857 94 81 243 438 330 673 506 2107
"ENSG00000078043" 1728 1606 1446 1133 1749 1008 1540 1193 2555 1969 2444 1790 1723 1228 1753 922 1095 1674 2170 1142 1524 1252 443 909 1394 2304 1493 440 748 1411 1132 1486 826 1207 737 1242 971 833 659 1147 992 1318 868 555 874 1444 937 1039 1817 650 801
"ENSG00000078053" 112 31 30 11 63 22 40 11 177 68 172 6 46 20 57 1 4 59 105 7 49 66 41 10 68 115 19 22 47 17 6 57 6 19 1 65 15 25 2 75 6 20 1 14 10 20 24 89 82 7 2
"ENSG00000078061" 2261 1669 1365 1289 2285 807 1668 1529 3334 3003 2834 1586 2083 1220 1399 1275 2085 1487 1872 1446 1704 1484 493 1405 2208 2035 2190 743 545 820 955 1001 767 991 1041 1585 779 596 890 1481 1140 1398 967 407 619 861 698 667 1642 465 853
"ENSG00000078070" 1504 1332 2124 2409 2673 677 2610 3083 2164 2028 2640 3462 2248 914 2363 2260 1327 1213 2185 1808 1398 1299 821 1881 1127 2387 3397 453 493 1371 953 1087 461 1196 1607 1240 739 1062 2028 901 679 1696 1627 280 676 2006 1120 769 2040 1214 1152
"ENSG00000078081" 279 157 13 318 115 12 14 639 74 251 122 354 117 55 32 513 77 84 40 753 143 136 6 183 257 14 311 10 39 3 1652 102 18 12 605 59 32 7 254 28 36 96 169 39 86 8 13 70 261 152 571
"ENSG00000078098" 146 15 16 28 66 25 51 4 70 22 27 12 70 12 204 8 3 17 22 51 43 10 6 15 24 88 46 26 82 25 21 74 19 25 8 84 47 22 15 42 11 16 11 16 13 19 82 24 154 7 9
"ENSG00000078114" 2017 315 1975 21046 7175 111 3230 26379 724 212 3180 24953 4952 439 3187 20466 2946 206 2322 17124 2549 245 546 23258 4865 2962 28630 655 202 1382 6167 2289 104 1861 10078 1264 249 1238 11983 1311 66 2543 10676 123 108 3666 1533 1908 5447 9408 8891
"ENSG00000078124" 4666 3583 1235 4208 4149 1583 1805 4583 4595 4352 2617 3045 3499 2136 1552 4491 4975 3971 2514 4701 2837 3211 255 7751 4883 1309 5326 1143 626 519 2718 2421 1287 916 2479 3709 1613 515 1652 2501 1642 1149 2193 876 1790 834 768 961 5052 1531 2721
"ENSG00000078140" 7164 4716 4146 5922 8205 2078 4860 6455 6924 5105 5638 6806 8121 4365 5590 5994 6410 5081 4159 4790 4543 4472 587 5116 4124 4347 6792 1242 984 2314 3888 4512 1770 3337 3330 4054 2166 1887 2881 3216 2346 2922 3294 1268 2337 3623 2266 2108 5848 2848 4103
"ENSG00000078142" 2066 2533 1830 2545 4130 2008 2199 3573 4871 3633 4005 4014 3253 2020 2429 2761 3075 3093 2941 2292 2558 2333 780 3391 3065 2801 4088 1147 1215 1770 1897 2211 1489 1844 2040 1769 1757 1266 1821 2016 1975 1847 1989 1032 1317 1692 1092 1366 2568 1484 1779
"ENSG00000078177" 2453 2503 1625 2914 3399 1584 2149 5144 2955 3051 2593 3445 2382 1783 2077 2470 2501 2774 2565 2799 2216 1893 572 3124 1484 2330 4393 1080 1058 1221 2243 2386 1065 1522 2211 1513 1333 906 1640 1463 1371 1201 1915 669 1171 1179 896 982 2537 1283 1448
"ENSG00000078237" 585 281 214 628 496 138 236 631 908 344 253 292 331 261 262 524 621 225 140 668 392 250 31 796 438 244 352 96 65 104 503 612 82 145 429 565 62 72 307 354 183 261 258 97 199 159 117 116 1099 160 264
"ENSG00000078246" 1000 426 271 1543 656 139 288 2066 993 623 843 1993 513 273 289 1149 570 317 557 1647 582 245 185 2532 622 488 3360 205 282 235 755 392 179 220 1020 503 203 171 837 489 280 323 1161 118 209 228 264 423 1041 707 1002
"ENSG00000078269" 3502 2042 839 1803 3455 1503 1209 2391 6720 4305 2716 2877 2602 1830 881 1760 3830 2569 1919 1842 2378 1863 867 2128 5962 1326 3311 1926 1080 551 1432 2108 1069 872 1327 2585 1292 545 1237 1914 1529 1100 1242 871 1337 576 784 1356 3610 961 1101
"ENSG00000078295" 61 320 311 7 328 621 244 20 111 397 616 27 247 272 283 6 57 856 536 24 22 890 103 7 26 437 20 5 162 298 2 58 216 314 8 55 246 207 18 72 206 184 16 88 102 308 112 303 46 33 25
"ENSG00000078304" 8254 5647 4265 10783 8708 2632 4820 12054 9873 9872 6740 8769 6474 4561 4725 7617 7577 5386 3482 7404 6610 5103 688 11500 5909 3845 13110 1751 1446 1648 3678 4436 1939 2699 5570 5873 2546 1592 4747 4175 2902 3052 4304 1453 2785 2491 2526 2285 9227 3809 4877
"ENSG00000078319" 349 124 127 174 265 97 94 204 149 161 128 145 139 81 116 120 131 104 141 98 170 102 18 158 140 115 129 63 81 112 174 161 56 103 180 209 106 87 182 145 86 140 191 11 33 44 39 43 109 46 70
"ENSG00000078328" 1 19 3 0 12 3 5 0 30 5 3 6 0 0 5 4 5 8 13 6 2 4 0 0 7 21 2 1 21 0 0 11 16 0 0 0 9 3 0 26 2 0 0 15 5 14 0 4 1 6 0
"ENSG00000078369" 8671 8590 3524 4738 7390 5626 4868 5824 12439 17763 8333 6970 7548 7749 5191 5190 10576 11844 5487 3889 5143 13456 877 4521 8375 6385 9356 2056 1895 2715 3802 5718 3930 3601 3028 5828 4101 2036 2626 6033 5325 3858 2673 2923 6364 4193 2731 3522 8514 2270 4811
"ENSG00000078399" 77 4 0 10 6 0 0 96 105 0 17 739 0 2 4 23 88 2 2 227 21 9 2 195 18 2 34 25 1 1 175 32 0 2 6 178 2 1 3 57 0 1 16 0 2 8 0 17 135 5 4
"ENSG00000078401" 326 650 444 215 658 432 485 316 1561 874 586 239 294 288 723 61 303 621 345 155 1363 598 124 197 535 1275 143 216 380 758 419 242 317 307 215 402 676 204 111 565 424 639 79 159 241 559 196 228 264 46 29
"ENSG00000078403" 2811 1528 896 2599 2316 1295 1146 3005 2742 2547 2793 4414 2310 1486 1178 2104 1725 2108 2569 2103 1562 1538 803 2208 1988 2032 4095 918 1167 1007 2244 1561 1239 1179 1829 1148 1447 940 1699 1327 1213 1164 1806 614 871 852 588 1101 1730 1341 1503
"ENSG00000078487" 249 98 126 97 124 119 132 178 109 194 193 131 75 71 140 69 53 126 182 120 142 148 59 93 73 180 110 34 81 126 45 63 104 77 106 52 87 54 96 66 60 116 124 28 30 104 56 61 56 46 42
"ENSG00000078549" 15 50 10 24 4 2 50 6 2 52 24 18 6 16 59 10 0 8 12 24 12 14 0 19 9 47 29 4 42 2 8 15 18 5 3 39 6 16 13 3 0 14 16 14 11 19 75 22 28 16 14
"ENSG00000078579" 161 2 55 0 72 0 51 2 2 10 38 0 77 2 37 0 0 0 44 3 10 0 4 0 19 65 8 4 3 49 4 11 2 38 3 0 0 72 0 2 0 21 0 0 2 14 18 9 8 3 0
"ENSG00000078589" 60 222 28 66 102 62 15 55 18 418 132 38 9 88 9 35 26 61 24 80 100 156 19 98 56 20 98 0 32 5 38 33 31 29 57 22 31 7 18 21 56 52 21 97 93 6 23 29 127 38 56
"ENSG00000078596" 404 716 433 1579 1116 89 1164 880 918 954 1348 411 1188 363 1372 638 458 114 179 494 655 313 34 357 73 115 659 45 159 189 137 1432 44 342 459 1097 186 331 845 362 164 374 460 314 237 350 799 246 1146 340 340
"ENSG00000078618" 5313 3001 2147 5364 4189 2258 2380 5936 5481 4561 4266 7211 4082 2768 2715 5104 4149 3522 4007 4772 3394 3277 1243 5116 6268 3900 7399 1719 1492 1892 5071 4358 1973 2253 4220 2657 2007 1500 3470 2825 2309 2576 3611 1411 1849 2362 1455 2410 5350 2774 4411
"ENSG00000078668" 3403 3990 2517 7709 4680 1128 2666 6558 6162 6042 3100 5524 3303 3386 2858 4606 3542 3118 1610 4252 2895 3252 245 7901 2412 2034 6333 646 592 1200 2735 2832 997 1344 3904 5016 1591 812 3447 2859 2052 1996 3549 783 2024 1671 1378 1163 6313 2685 2969
"ENSG00000078674" 12385 8996 5760 10559 9972 6371 6255 13472 14158 14672 11920 15556 7641 7001 6428 9422 10337 10710 8533 10297 9120 7429 2437 10463 8374 7821 14202 3633 4741 4347 7292 8655 4618 4879 6995 8273 6108 3467 7077 7079 5667 5111 6892 3141 4470 4465 3888 4564 10398 5049 5902
"ENSG00000078687" 1412 566 590 409 703 790 544 429 1470 1353 1779 854 687 403 584 380 901 768 1239 558 720 912 748 333 1446 1643 949 486 704 641 483 757 542 538 365 669 658 436 277 812 527 674 358 439 375 748 427 775 892 261 336
"ENSG00000078699" 1732 1633 650 932 1372 1756 802 1628 3070 2569 2144 2906 1786 1472 1120 1262 2345 2594 2019 884 1211 2678 864 1062 2220 1972 2718 840 1148 790 1069 1381 1394 711 882 910 1280 682 891 1345 1266 807 847 626 917 856 552 884 1932 746 1281
"ENSG00000078725" 8 12 6 7 14 6 20 124 19 14 28 4 11 2 52 4 4 2 10 249 14 20 0 28 0 28 6 0 8 2 25 4 1 16 64 0 1 7 100 6 0 5 10 4 2 10 12 7 9 48 10
"ENSG00000078747" 8053 6828 4690 21669 10059 3503 5384 24490 10726 10230 7071 18801 7128 5238 5425 17864 10381 6368 4679 13026 6765 5353 1132 36464 6894 4869 36627 2647 1784 2207 5154 5656 2450 3674 11768 5909 3031 1967 12059 5232 3577 3371 11998 2024 3385 2813 2699 2635 10917 7756 9923
"ENSG00000078795" 55 50 17 21 56 65 29 38 57 69 67 43 42 51 35 39 46 97 62 23 77 72 25 35 113 61 31 4 9 10 5 2 12 0 3 3 9 1 2 11 9 2 7 2 1 4 1 1 1 3 0
"ENSG00000078804" 1347 1182 530 9394 1306 744 660 14626 3835 1958 1345 16439 856 1053 508 9116 5181 1644 1008 13925 1437 1940 192 24892 4710 1598 32106 1297 404 456 2535 1456 611 572 4617 1403 506 224 4675 1850 951 1162 12367 937 1347 830 412 1308 3977 3477 9588
"ENSG00000078808" 5002 4691 1977 2233 4011 2986 2651 3117 8410 7736 3957 2288 2810 3919 2101 1987 7378 5486 2688 2784 3537 4755 803 3178 5499 2747 3037 1341 1149 1057 2172 2445 1872 1433 1796 4677 1988 724 1397 4024 3251 1910 1517 1473 2552 1508 1691 1491 7487 978 1928
"ENSG00000078814" 271 136 54 55 150 215 92 57 198 219 288 199 105 109 74 34 217 250 436 79 133 262 211 65 438 326 141 19 92 6 5 14 34 4 7 15 25 10 12 24 36 5 11 25 26 11 6 10 20 6 8
"ENSG00000078898" 0 0 0 0 0 0 0 0 1 1 0 0 0 0 0 0 4 0 0 0 4 0 0 0 0 0 0 0 1 0 0 16 0 0 0 0 0 0 0 0 0 0 0 0 0 0 0 0 9 0 0
"ENSG00000078900" 92 29 10 520 41 6 15 784 105 67 155 828 18 21 24 398 42 24 61 806 159 58 18 439 74 50 448 14 5 7 690 114 2 11 412 122 6 2 346 47 8 12 493 4 7 4 5 63 326 302 483
"ENSG00000078902" 1088 1253 898 4720 1817 994 1210 5777 2966 2881 1806 4524 1590 1515 1020 4177 3048 1565 1341 3661 1700 1752 257 5407 1819 1062 8338 760 458 509 2301 1177 654 730 2980 1622 816 490 2900 1655 1038 831 2684 513 1088 699 888 789 3649 1814 3957
"ENSG00000078967" 721 531 445 467 534 208 501 634 857 742 696 794 479 394 499 553 442 377 365 527 537 438 58 632 662 479 846 125 134 303 251 404 156 272 310 488 263 153 286 298 336 343 309 152 319 443 333 255 910 257 252
"ENSG00000079101" 59 52 260 30 45 2 110 12 12 6 218 25 114 12 353 13 2 6 97 8 9 6 15 8 3 175 26 4 4 157 6 55 9 141 8 3 12 64 6 5 1 121 3 7 5 136 104 47 18 5 6
"ENSG00000079102" 444 206 155 49 293 95 160 33 726 344 520 49 246 153 342 21 32 192 273 82 186 142 114 18 75 542 85 82 359 229 47 475 95 233 18 359 250 210 35 335 144 218 25 151 104 272 187 327 274 40 18
"ENSG00000079112" 2915 43573 80 196 362 27308 165 172 82134 92635 8654 189 269 32866 101 347 70118 63080 135 239 8096 42456 87 265 9002 15 222 9923 8225 46 46 15772 15748 56 187 34150 20254 57 172 35403 31273 46 87 11050 27734 50 14 28 30714 146 210
"ENSG00000079134" 3134 1196 762 1174 1672 1125 954 1368 1924 1791 1953 2165 1370 975 1102 1253 1136 1658 1715 1230 1428 924 424 1272 1326 2034 1873 514 761 1031 1404 1324 779 811 1096 915 997 724 945 1042 959 882 981 505 593 920 553 928 1515 747 889
"ENSG00000079150" 403 169 135 82 231 29 133 77 475 228 292 95 136 89 195 41 132 80 66 91 293 67 29 48 131 149 77 37 48 61 36 245 19 68 29 264 66 53 43 149 46 98 36 37 49 91 99 89 327 26 21
"ENSG00000079156" 157 466 64 482 129 267 114 655 181 858 385 829 107 405 134 690 4 1070 196 817 38 204 113 525 58 189 570 19 286 101 570 117 96 83 410 83 213 50 238 165 418 175 402 135 149 113 71 154 216 208 271
"ENSG00000079215" 161 73 57 2064 101 19 40 2751 266 64 272 2612 43 24 47 2168 26 24 24 2602 76 24 10 1679 19 30 3683 4 26 20 2220 227 8 27 1865 24 6 19 1582 36 9 116 1275 11 34 40 41 233 1283 1114 1522
"ENSG00000079246" 14652 12690 6196 20065 17601 3860 8045 23805 24725 19071 11911 20574 12525 8256 7274 18106 13709 9169 5239 18344 14919 9506 1124 23901 7520 7296 23830 2713 2310 2643 9922 10465 2611 5154 12017 16796 4580 2445 10584 9241 5789 5898 10939 3063 7026 4327 4790 4865 22884 9138 10796
"ENSG00000079257" 749 946 408 307 987 410 624 519 3100 1514 786 476 642 694 465 332 2727 962 246 314 1799 798 40 297 613 316 583 539 148 88 129 881 179 212 200 1182 432 125 228 1095 540 257 178 155 376 117 169 135 1709 125 121
"ENSG00000079263" 155 239 63 113 181 198 56 76 65 450 330 69 57 166 62 54 74 247 88 77 218 223 68 90 248 119 159 34 218 34 275 80 81 42 66 66 119 25 29 121 149 178 28 158 110 23 36 53 148 43 50
"ENSG00000079277" 1835 942 932 877 1538 1157 1195 1324 2058 2479 2803 1616 1330 1015 1087 792 1562 1545 2293 923 840 1426 860 1037 1892 2029 1544 935 799 1077 1549 877 1006 805 1030 1146 846 820 943 1336 1282 1233 899 479 741 1191 725 860 1746 563 891
"ENSG00000079308" 7258 3414 2780 3147 3438 870 2026 4610 5535 6801 6612 5000 2230 2106 4183 2792 137 1873 4517 3512 1819 2612 1458 2839 900 5712 5133 910 5949 2147 1911 3329 655 1974 2284 5125 2913 1912 2705 3005 1980 3087 3046 1793 2343 3579 2978 7612 4357 1543 2519
"ENSG00000079313" 1119 428 240 443 662 687 397 599 1363 909 978 877 469 468 279 404 986 770 985 603 540 887 611 478 1328 788 1021 567 471 352 679 424 408 275 444 567 422 257 356 657 576 424 345 279 340 273 187 342 675 204 446
"ENSG00000079332" 7552 4133 3792 8189 8528 1517 4741 6990 8371 6046 5875 7682 6427 2852 4594 5557 6472 2792 3016 4824 6076 3068 536 7788 5129 3822 8207 1329 881 1527 3592 4009 948 2516 3798 4405 1492 1271 3647 3665 1885 2761 3590 1379 2439 2947 2899 2405 10497 3043 4040
"ENSG00000079335" 1293 2196 803 253 821 1650 725 393 1054 3758 1550 482 584 1857 927 199 455 2415 1120 426 494 2045 225 189 377 1193 294 238 695 814 311 458 1225 593 237 547 1158 420 171 833 1761 552 193 684 1216 665 483 371 412 171 150
"ENSG00000079337" 826 352 560 1020 1324 370 720 1272 1425 484 1109 897 721 245 575 964 1291 369 1332 1062 1067 353 997 1992 1778 1111 2126 1048 1049 864 1147 1202 276 544 1558 1172 527 468 1755 1342 349 850 1223 319 180 561 432 746 2175 539 667
"ENSG00000079385" 814 3825 197 5272 1353 3065 256 5059 5896 10127 2043 5046 1043 4325 297 5057 7560 5616 528 9182 2015 5132 122 7330 9624 502 15612 1752 1238 158 7748 2637 3038 303 5072 2549 2154 159 1916 3682 4303 1014 2400 1254 2609 157 189 880 10765 2042 9610
"ENSG00000079387" 983 1124 709 1445 1459 610 804 1758 1738 1455 1295 1427 1304 796 822 1287 1157 935 850 1329 1143 870 225 1352 1345 878 1644 298 388 360 1212 937 412 511 1083 900 522 266 742 838 629 645 888 330 569 509 453 555 1690 671 939
"ENSG00000079393" 0 0 0 61 0 0 0 124 0 0 1 59 2 0 4 86 0 0 2 31 0 0 0 44 1 0 58 0 1 0 10 0 0 0 46 0 0 0 55 0 0 0 68 0 0 0 0 0 3 39 30
"ENSG00000079432" 3683 1699 971 1519 2078 1482 1348 2567 4213 3568 3373 3040 1710 1635 1193 2050 3576 1884 2815 2463 1804 2870 1649 2157 4510 2233 4495 1171 1244 888 1935 1440 996 951 1613 1826 1090 663 1339 2127 1485 1402 1381 764 889 1032 698 1276 2641 870 1589
"ENSG00000079435" 351 197 107 291 181 166 114 456 322 379 278 550 181 157 109 254 303 305 338 471 252 244 136 797 415 234 893 48 116 91 161 105 96 74 176 112 99 61 225 121 158 120 270 60 119 126 52 99 126 78 179
"ENSG00000079459" 3639 3690 3314 6958 8420 1471 3522 7722 12688 5298 6486 7663 5609 2058 2728 5160 14175 2841 2947 5520 7441 3174 576 9179 5908 2193 7855 1678 698 1195 5015 5056 1066 2290 4851 9742 1411 945 3044 6569 1854 2618 4265 1327 3480 1899 2711 2547 18167 3846 4679
"ENSG00000079462" 447 212 170 476 845 30 310 635 821 320 286 567 455 129 222 373 330 123 167 377 429 216 6 550 651 184 506 60 35 65 348 242 31 140 394 521 106 70 299 272 104 237 312 33 137 93 156 143 718 166 251
"ENSG00000079482" 1620 574 651 743 2213 510 832 1030 1620 924 1630 1886 2285 412 882 966 1234 684 1696 776 967 554 438 741 1773 1486 1355 483 394 582 601 906 426 988 657 638 549 669 597 779 492 738 700 226 299 655 525 734 840 442 455
"ENSG00000079557" 0 0 26 0 8 0 33 0 0 0 74 0 13 1 24 0 0 0 94 0 2 0 18 0 4 164 0 3 9 48 1 0 2 58 1 1 0 40 0 0 0 43 0 0 1 53 45 7 0 0 0
"ENSG00000079616" 1462 1260 383 1365 1076 444 598 1652 1824 1601 1025 1743 851 650 399 960 1069 1030 807 1281 905 754 227 1294 1336 592 1457 266 284 187 1325 617 340 303 1200 1498 493 220 990 747 626 402 1090 333 576 255 300 459 1746 572 881
"ENSG00000079689" 17 478 250 0 363 86 332 2 167 314 124 0 501 308 563 0 86 155 59 0 144 507 6 0 6 134 4 7 63 26 0 93 38 90 5 56 90 39 0 66 70 76 0 59 195 105 629 107 311 5 0
"ENSG00000079691" 4940 5698 1317 1888 4784 3180 2001 2516 8790 8991 4253 3299 3949 4621 2609 2301 5398 6769 2260 1807 3344 4726 529 2283 2588 2417 2975 1681 1503 1304 1997 3323 2670 1514 1675 5759 2793 761 1333 4063 3265 1982 1407 1293 2559 1278 797 1112 4364 981 1185
"ENSG00000079739" 2399 5171 1410 3149 2983 1789 1870 2947 5354 9321 2485 3773 2302 3899 2100 3347 3968 4540 1279 2447 2716 4703 244 3184 2626 1715 4210 592 824 787 1425 2116 1404 1064 1594 2597 1781 435 1613 2830 3230 1950 2057 1359 2987 1438 1085 1124 4598 1751 1427
"ENSG00000079785" 4354 3552 2398 4838 4615 1521 2751 5597 5721 5300 3505 5333 3771 2611 2678 4484 3949 3573 2255 4117 2805 3114 479 3580 3479 2795 5494 814 828 1290 3367 3628 1071 1962 3100 4287 1692 1044 2408 2505 1931 1902 2419 890 2078 2083 1740 1480 6166 2278 3121
"ENSG00000079805" 9125 4801 4213 6726 15556 5106 6077 8234 24045 11488 15207 9930 15250 4122 4550 5963 24027 7863 12706 7496 12429 7350 4652 12348 23358 8167 14186 9144 2532 3060 4666 7689 3734 4772 5210 10603 3375 3330 4070 11277 5522 6260 5562 2035 3167 3259 2867 4748 11953 2439 5379
"ENSG00000079819" 4783 2540 778 744 2418 1442 781 843 4395 4927 3055 968 1786 1765 1345 542 1754 2432 1577 732 1856 2006 831 522 4512 2054 1109 621 2005 834 1052 2404 648 985 658 4127 1743 599 467 2849 1569 1364 620 1217 1561 993 856 2265 4211 351 631
"ENSG00000079841" 190 215 1768 30 625 56 1559 6 189 215 775 26 371 139 1265 13 36 81 440 2 56 43 62 5 24 684 29 16 135 348 2 211 47 525 1 191 111 244 8 171 67 252 1 93 67 489 324 367 270 18 4
"ENSG00000079931" 394 254 74 2026 359 41 57 3063 709 1032 274 1639 134 150 138 1225 10 129 69 776 221 121 39 2385 24 88 1255 11 90 31 1630 146 32 88 957 234 132 20 700 180 91 119 1582 108 217 80 92 253 841 924 1212
"ENSG00000079950" 5130 6224 3953 7033 13292 5378 5151 9171 13189 11286 7458 7837 9107 6632 4723 5793 13146 8777 4257 4966 10286 7615 727 9352 7794 3348 7770 2842 2306 1871 2927 4808 4024 3292 3799 6112 3607 2282 3860 6256 4843 2793 3635 2585 3635 2639 2509 2796 8522 2933 3494
"ENSG00000079974" 861 355 267 517 517 221 263 544 604 412 411 612 362 189 228 298 555 381 597 475 547 303 168 524 179 364 552 193 179 236 333 299 193 204 285 430 222 144 378 427 287 321 439 101 109 132 131 163 432 136 252
"ENSG00000079999" 1681 1825 906 3372 1968 754 1128 4477 3046 2982 2082 4070 1395 1234 1085 2486 2134 1674 1000 2426 1658 1720 251 4071 2398 928 5276 375 333 459 1711 889 388 599 2103 1522 690 292 1871 1172 950 885 2008 494 850 597 698 682 3087 1386 2023
"ENSG00000080007" 81 53 148 46 65 27 63 5 18 14 39 12 61 48 122 30 25 23 126 17 27 15 0 4 33 149 20 172 71 62 67 23 23 116 31 253 21 13 2 5 8 58 19 2 2 2 37 9 24 0 0
"ENSG00000080031" 5423 9438 2131 56 5701 7263 3341 80 11207 16706 5651 208 5403 8109 2709 30 14730 11035 3428 223 4337 11870 1813 535 16307 3934 117 4021 2384 1680 616 2394 4971 1527 75 5940 4318 946 20 6340 8770 3950 8 3006 5947 1766 1026 1153 6251 75 64
"ENSG00000080166" 15 12 4 10 1 8 0 4 19 31 10 10 3 0 10 0 0 2 10 3 2 0 0 2 6 17 10 5 15 4 2 3 2 9 5 4 7 4 369 5 4 0 1 6 5 15 4 9 7 2 0
"ENSG00000080189" 2806 1460 992 1924 2104 701 1099 2098 2503 2096 1669 1800 1479 974 1125 1554 1936 1224 1287 1588 1540 1233 309 1868 1857 1157 2070 557 518 689 1112 1098 595 733 1451 1221 687 422 1319 1301 902 1101 1317 354 659 615 687 645 2323 728 1200
"ENSG00000080200" 2785 1047 934 3366 1651 532 1106 4707 2642 1486 1738 5157 1240 556 1167 3611 1563 886 1321 3087 1195 739 258 3160 1553 1464 5655 814 1200 951 2128 2659 497 1433 3823 2495 1005 877 4837 1984 942 1716 4010 704 852 1343 1015 1560 3623 2890 2530
"ENSG00000080224" 2 8 5 46 4 2 7 118 1 19 18 170 1 0 3 149 2 4 6 117 0 0 2 52 3 5 172 0 13 1 2 3 8 5 59 29 5 5 84 1 3 2 57 5 1 7 3 23 13 112 48
"ENSG00000080293" 17 1416 335 10 340 1545 361 5 58 2938 473 55 408 1078 403 2 74 2100 462 21 36 2341 122 22 88 558 44 2 709 160 1 17 1419 135 8 1 1339 143 2 9 2393 135 1 444 900 127 176 99 1 4 0
"ENSG00000080298" 968 989 766 395 1193 557 796 484 1481 1050 1359 634 1398 889 1115 402 1217 1043 991 468 1063 1073 242 345 627 985 646 388 537 554 410 1223 421 659 282 612 772 504 213 577 486 538 205 368 462 750 601 555 885 268 316
"ENSG00000080345" 11724 6673 3780 5904 7698 3256 4829 7563 9854 9782 8193 8180 7175 4884 5102 6461 5021 6321 6226 6689 6641 4695 1314 6054 6022 5717 7353 1344 2413 2599 6759 5554 2240 3958 4487 6058 3694 2457 3620 4281 3516 4067 4528 2118 3507 3733 2740 3533 7374 3177 4508
"ENSG00000080371" 5284 3291 2269 6346 4341 1735 2768 8093 4260 4959 3383 6712 3606 3330 2750 6342 4072 3763 1843 5561 4944 3434 391 9303 3410 2731 8933 869 776 1040 3020 2789 1177 1743 3951 2696 1430 918 3450 2327 1862 1779 4162 1051 1916 1870 1617 1535 4990 2582 4224
"ENSG00000080493" 19785 32418 3856 683 13357 25378 3898 905 37421 65262 8762 925 11199 31469 5827 965 26472 39832 4920 172 22018 36572 846 1479 10394 3558 1839 6268 5390 1548 30 10574 10899 3154 324 11476 20831 2096 202 18484 21840 4612 230 8580 19659 2199 2816 3890 11834 550 303
"ENSG00000080503" 2733 3540 2374 5280 5038 2086 2831 7156 9217 7317 6466 8719 4736 2532 3371 5068 6330 3780 3719 5217 3495 3463 1427 5278 5348 4673 9053 1625 1708 1661 3066 3341 1551 2430 3838 4114 2358 1608 4803 4583 2355 2927 3603 1086 1714 1936 1894 2122 4527 2533 2673
"ENSG00000080511" 0 0 0 0 0 0 0 2 9 3 83 0 0 0 0 0 0 0 0 0 0 2 0 0 44 3 0 0 2 0 0 0 2 0 0 0 0 0 0 0 0 0 0 0 0 0 0 1 0 0 0
"ENSG00000080546" 1823 2256 2027 1920 2912 923 2217 2524 3065 2885 2866 2446 2476 1473 2822 1184 1997 1902 1680 1496 1330 1529 453 1438 1171 2863 1979 769 806 1327 810 1467 720 1648 1509 1252 1199 1175 1411 1304 1010 1640 1220 638 1201 2093 1641 1217 2126 1072 993
"ENSG00000080561" 565 146 375 1434 213 66 462 1856 256 315 743 2240 223 94 568 1626 23 66 340 1355 111 98 60 1575 90 458 2723 12 104 277 439 145 30 240 1000 160 106 139 962 118 59 343 929 96 93 413 248 247 506 664 681
"ENSG00000080572" 0 0 0 0 0 0 0 0 8 2 4 0 0 0 0 0 0 0 0 2 4 0 0 5 0 0 0 1 1 0 0 0 0 0 0 0 0 0 0 1 0 1 2 0 1 1 0 0 0 0 0
"ENSG00000080573" 306 79 40 563 95 163 47 1139 909 267 267 1763 59 140 37 589 62 176 208 651 159 169 242 629 572 450 1126 312 1013 166 1562 190 99 97 940 267 275 61 685 251 200 125 803 180 142 131 85 225 640 436 626
"ENSG00000080603" 7274 3413 1799 3105 3797 4147 2397 4038 7801 6310 7325 6742 4057 2872 2200 4103 6952 5524 8134 5696 3806 5748 3887 3644 9382 7095 7794 3467 3223 2799 5313 3802 3783 2599 3534 3304 3135 2008 2455 4334 3844 3631 2976 2237 2427 2678 1290 3496 4401 1645 4005
"ENSG00000080608" 1551 1128 564 2636 1634 635 797 2690 2441 1483 1318 3257 1231 741 812 2527 1047 1114 1111 2361 1405 712 341 2893 729 1240 2510 374 414 546 2147 1251 409 625 1935 1071 601 396 1388 894 486 702 1419 302 516 428 446 581 2057 994 1301
"ENSG00000080618" 18 9 8 8 11 4 10 5 7 8 9 10 12 5 7 7 9 12 22 8 10 2 3 8 9 25 11 1 0 0 0 0 1 0 0 0 0 0 0 0 0 0 0 1 0 0 0 0 0 0 0
"ENSG00000080644" 57 51 2 48 15 15 6 68 43 71 26 32 7 39 0 30 40 80 2 24 44 44 0 6 157 15 58 3 46 0 4 2 7 0 7 0 10 0 69 4 4 1 10 29 15 2 0 3 1 3 47
"ENSG00000080709" 4 6 8 5 35 0 24 4 12 12 40 26 18 3 50 6 1 4 2 2 5 4 3 0 5 36 11 1 3 11 3 9 2 11 5 12 6 11 6 6 5 7 8 8 2 13 18 12 10 1 3
"ENSG00000080802" 2666 1371 935 1703 1833 964 1066 1821 2266 2204 2234 2474 1744 1086 1177 2000 1865 1869 1745 2010 1293 1284 430 1989 2228 1850 3207 634 672 815 1426 1209 824 884 1196 1114 984 681 903 1148 1090 1047 1169 538 696 912 559 782 1416 670 1178
"ENSG00000080815" 6334 7629 2286 5309 6904 4393 2956 5376 11125 13784 5524 5840 5548 5687 2717 5354 9803 8644 2868 3886 4496 7543 549 5941 7207 3064 7813 2216 1718 1352 3055 4253 3089 2228 3599 5470 3477 1157 2664 5596 5029 2550 2938 2457 5048 2137 1753 1884 9532 2463 4124
"ENSG00000080819" 1067 1677 428 1668 948 772 495 2858 1385 2388 870 1740 843 1336 532 1535 950 1742 646 1623 632 1049 197 2144 602 582 1968 312 515 276 899 719 774 349 1530 722 1027 243 1302 774 1193 428 1713 678 1273 393 390 463 1728 1137 1374
"ENSG00000080822" 2467 2762 978 8971 1800 1425 1273 9754 2436 4176 1741 8150 1150 2352 1176 6188 1812 2275 1015 5574 1298 2440 175 9856 1508 1240 9723 315 736 420 2010 1335 1410 675 5223 1144 1508 427 4685 1235 1851 907 5242 1020 1597 807 830 944 4002 4006 4934
"ENSG00000080823" 1626 215 242 283 557 148 280 189 1130 287 830 247 725 202 348 128 776 241 789 150 635 136 220 196 813 506 377 375 146 433 160 571 191 298 314 442 145 140 137 529 157 397 151 76 87 229 222 323 1017 97 139
"ENSG00000080824" 27078 20641 10604 27893 23248 5421 12380 33886 28144 27299 14658 26460 23967 13254 13612 24140 26959 20636 7898 42508 23556 20294 1751 35257 17485 11961 21315 3437 3144 4605 22666 30124 4433 11129 21523 15534 7726 3898 22941 11154 7890 8413 16848 5854 14111 8259 7833 9544 31443 9046 17621
"ENSG00000080839" 1263 973 378 1161 956 375 435 1407 1033 1413 1107 1285 733 543 376 950 413 928 978 885 701 653 158 1214 796 453 1045 107 253 283 1378 644 289 329 825 753 495 267 722 474 537 494 829 241 448 306 217 435 1083 477 761
"ENSG00000080845" 1140 740 344 655 819 781 477 933 1784 1467 1298 1544 785 638 519 807 1813 1153 1342 1062 969 1060 380 880 2059 1278 1948 641 707 525 877 1041 915 444 629 965 633 369 595 1144 1026 706 661 468 562 508 356 690 1386 405 647
"ENSG00000080854" 645 46 31 32 59 24 30 23 177 52 164 73 76 37 82 17 130 115 245 66 179 49 107 18 219 237 53 94 205 64 32 124 40 45 42 106 57 83 19 79 29 76 13 50 17 68 28 182 86 22 33
"ENSG00000080910" 0 0 0 0 0 0 0 0 0 0 0 0 0 0 0 0 0 0 0 0 0 0 0 0 0 3 0 1 1 0 0 0 0 0 0 0 0 0 2 0 0 0 0 0 0 0 0 0 0 0 0
"ENSG00000080947" 483 160 164 84 301 178 189 134 315 260 550 344 193 107 252 146 212 269 614 189 283 164 335 161 424 546 229 166 388 324 171 188 177 207 131 222 207 168 156 248 229 212 148 113 89 210 169 236 157 111 121
"ENSG00000080986" 818 585 87 646 803 129 161 731 814 480 268 480 506 231 112 420 265 387 302 418 550 262 28 640 660 84 663 81 69 23 835 497 64 142 504 754 169 37 353 224 168 106 446 87 200 47 99 231 1072 195 327
"ENSG00000081014" 1596 1363 717 3734 1821 1261 813 3743 2997 1976 1531 3368 1425 1228 823 2862 3275 1869 1235 2381 1211 1420 319 3559 2176 1023 3799 631 480 552 1787 1356 804 763 1962 1217 770 416 1639 1196 963 829 1995 503 691 536 389 663 2007 1150 1542
"ENSG00000081019" 2948 2269 1419 2442 2864 1026 1440 3044 3410 3491 2471 3371 2246 1770 1728 2219 2461 2158 1326 1962 2253 2133 141 2845 1848 1462 3723 606 589 637 1088 1705 704 1039 1392 1850 1110 647 1255 1637 1142 980 1337 629 1003 973 849 899 2371 1169 1488
"ENSG00000081026" 6174 3677 3995 7216 9270 3470 6357 9610 9062 7081 10843 10923 8729 3061 5853 7682 9220 5424 10921 7282 3794 4516 2671 12246 7112 6966 15970 2722 1432 3935 1356 3494 2246 4238 5736 5161 2237 3512 3353 4815 3116 4672 4954 1363 2342 4390 2046 2380 5324 4617 4872
"ENSG00000081041" 1988 64 28 64 253 42 41 32 427 46 151 37 60 36 34 67 656 40 29 74 538 22 4 76 1846 104 86 110 14 22 50 750 17 66 38 165 16 32 24 74 10 394 76 14 13 16 20 142 530 11 9
"ENSG00000081051" 6 2 0 4 12 1 10 0 2 14 6 0 47 0 4 0 2 2 2 2 2 0 0 6 3 7 0 0 5 7 0 0 3 5 0 0 1 0 0 2 0 4 0 1 1 4 4 1 6 0 0
"ENSG00000081052" 269 257 345 57 333 243 448 77 163 446 785 141 203 174 364 59 90 414 887 84 589 203 503 69 160 379 115 40 381 601 25 172 69 256 34 62 194 129 11 152 131 251 30 117 96 617 198 159 198 62 26
"ENSG00000081059" 833 1207 352 228 714 776 308 386 1310 2034 1084 704 547 841 357 306 1002 1406 934 502 613 1341 161 319 1109 882 660 190 248 80 138 347 389 145 161 332 464 103 92 325 673 319 112 298 594 170 135 190 416 80 141
"ENSG00000081087" 2070 1441 1070 1573 1781 778 1096 2113 2218 2025 1505 1175 1321 1329 1146 1045 2841 1198 997 1345 1474 1095 177 2156 1466 895 1378 740 422 431 1055 1494 662 858 1093 1444 687 460 751 1261 821 724 709 571 693 581 573 537 2378 535 766
"ENSG00000081138" 2 0 0 0 0 0 0 0 0 1 2 0 0 0 0 0 2 0 0 0 0 2 0 0 6 4 0 2 3 0 0 1 2 0 0 11 1 0 0 25 0 0 0 0 0 4 0 1 3 1 0
"ENSG00000081148" 117 45 54 28 87 63 46 37 109 73 138 59 86 30 71 38 44 82 126 35 115 45 37 36 144 103 51 64 53 79 57 91 49 55 31 27 57 42 36 49 52 69 35 30 33 57 36 51 67 24 21
"ENSG00000081154" 4738 3804 3251 4194 4477 1501 3331 4642 4231 4071 3103 3799 3797 3434 4099 3481 2921 3536 2373 3182 2973 3312 441 3715 2453 2384 4288 907 992 1382 2420 3141 1162 2038 2470 2856 1583 1263 2054 2003 1591 1664 2082 922 2035 1912 1712 1440 4565 1984 2391
"ENSG00000081177" 1933 1095 1098 2253 1460 522 1144 2774 2024 1567 1681 1962 1210 867 1358 1902 1094 1016 1027 1150 1310 777 296 1652 1021 1386 2830 338 323 681 772 896 393 759 1476 979 536 446 1203 849 620 820 1111 255 566 1009 732 586 1918 938 1124
"ENSG00000081181" 197 238 84 941 149 260 118 1656 141 352 110 699 95 120 87 703 206 960 106 858 58 115 20 802 129 89 1045 60 55 48 514 138 44 46 1796 112 142 30 1512 36 124 69 1923 204 227 108 46 57 690 459 2057
"ENSG00000081189" 1123 1255 308 254 963 250 325 220 1312 2516 1107 239 345 577 509 136 39 478 224 273 865 558 136 232 483 400 242 130 858 224 180 791 152 347 202 886 838 354 176 595 373 548 133 704 627 432 410 672 1602 144 139
"ENSG00000081237" 2983 4650 1191 2133 2803 2016 577 2111 1818 10150 5176 1371 611 2646 974 988 893 2102 885 2203 2524 3749 523 1977 2671 924 2645 89 924 233 3262 1158 738 649 1743 1034 1022 317 537 1056 1563 2046 583 2271 2145 357 758 888 3884 986 1466
"ENSG00000081248" 0 2 1 0 0 4 0 0 1 6 0 0 0 0 0 0 0 0 0 1 1 4 2 0 16 1 0 1 8 3 0 0 4 3 0 0 0 0 0 0 2 0 0 0 3 1 0 1 0 0 0
"ENSG00000081277" 182 76 58 51837 58 89 47 98030 48 80 9 107597 60 76 74 68512 66 115 112 87142 53 114 101 50249 10 6 93662 36 44 31 48462 2331 50 25 45826 67 48 40 54891 44 46 42 44621 15 18 17 3 2499 13393 30033 43045
"ENSG00000081307" 2775 3252 2492 1715 2529 2004 2608 2380 2815 4053 3376 2720 2227 2768 2680 1650 1782 4046 2521 1465 1710 2593 428 1474 1350 2893 2325 662 832 2115 1519 2215 1379 1777 1320 1591 1605 1108 1320 1565 2110 1676 1147 1285 1943 2816 1510 1190 3046 1063 1321
"ENSG00000081320" 5656 14868 3759 3728 5949 10263 3646 2873 7905 22799 4848 1739 2702 15375 2926 2349 8233 17953 1731 2677 6112 12671 601 3675 7685 2197 3798 1222 2498 832 2848 3296 3987 2149 2302 6435 4168 896 962 4021 7144 2078 813 4909 6647 1391 1635 1147 7579 1209 2153
"ENSG00000081377" 3824 2564 2403 361 4961 1675 2694 448 4854 4345 3587 335 4826 2445 3081 270 3542 3490 3109 331 2939 2731 496 495 4124 2861 650 1336 719 1427 603 1817 1379 1929 389 1999 1393 1158 205 1714 1725 2045 216 824 1518 1608 1062 1375 2377 123 206
"ENSG00000081386" 2146 1095 1059 967 1393 620 1251 990 1740 1707 1680 1293 1125 831 1279 864 848 1140 1001 695 1161 856 267 945 1382 1308 1323 330 416 563 574 915 475 749 550 737 658 478 499 707 603 663 505 352 495 801 793 652 1208 488 467
"ENSG00000081479" 4 8 44 0 10 2 13 10 0 16 96 7 0 2 12 2 0 0 51 2 0 2 12 0 16 18 4 8 29 5 5 1 19 19 3 0 3 16 3 4 0 46 0 2 2 31 7 6 4 3 2
"ENSG00000081665" 4029 2020 1875 1910 3097 1381 1771 1658 4284 2863 4159 2271 3557 1566 2378 1771 2225 2201 3487 1455 1152 1807 812 1967 3269 2827 2893 1042 825 1202 918 1331 945 1582 1053 2345 1205 1277 1113 2228 1248 1346 1024 660 770 1218 1024 1130 1739 669 867
"ENSG00000081692" 462 255 156 257 378 163 177 280 336 328 351 352 307 132 183 258 239 223 182 198 338 252 52 353 271 203 335 192 202 201 499 357 222 272 479 483 319 187 556 447 352 366 473 200 284 214 248 293 953 361 398
"ENSG00000081721" 555 462 306 459 613 209 437 452 542 694 473 471 436 311 445 304 212 384 425 262 424 297 123 369 398 325 403 101 155 190 290 301 152 232 293 396 235 137 176 285 234 228 263 104 173 195 222 156 537 155 168
"ENSG00000081760" 1308 1785 1274 3807 4143 814 1876 5447 4514 2339 2742 5322 3347 1092 1630 4179 4576 1605 2984 2936 2258 1695 639 4491 1867 1697 5385 922 449 889 3548 1901 648 1293 2983 2237 899 760 2512 2276 1026 1642 2695 615 1036 1119 950 1724 4948 2594 2797
"ENSG00000081791" 2165 2492 1569 1677 2968 1323 2002 2119 3506 3592 3188 2230 2312 2084 2063 1387 2281 2153 2353 1524 2440 2255 612 1708 2852 2624 2283 770 999 1339 1288 1649 1163 1122 1402 2045 1446 750 1327 2156 1849 1926 1302 697 1358 1476 1155 1131 3152 859 1152
"ENSG00000081800" 0 52 0 0 0 26 0 0 0 48 0 0 0 2 0 0 0 50 1 0 0 21 0 0 0 17 0 0 39 14 1 0 15 0 0 0 118 0 0 0 10 6 0 1 7 3 0 0 0 1 0
"ENSG00000081803" 5574 2742 3812 196 6221 1201 3942 235 6060 4681 6807 410 4963 1708 4078 179 3587 2065 4054 286 4316 1798 844 253 3725 3873 306 1211 873 2752 389 3195 951 2898 207 2285 1562 1628 113 2010 1484 3009 191 894 1423 3522 2292 1674 4772 251 142
"ENSG00000081818" 81 47 29 7 45 18 30 35 150 117 98 39 36 43 48 32 0 28 32 10 12 18 20 4 44 46 38 6 52 18 23 48 9 26 8 71 48 21 18 59 32 23 8 41 22 36 20 56 61 20 15
"ENSG00000081842" 2 10 2 2 21 30 8 6 96 12 53 2 14 4 16 4 0 20 38 2 0 4 30 6 2 31 0 2 20 8 4 58 3 7 3 12 15 14 2 12 13 15 0 15 7 8 10 14 5 2 1
"ENSG00000081853" 14 9 14 48 26 4 9 51 39 40 27 35 12 4 14 70 4 12 14 25 7 6 2 44 30 18 60 5 17 6 12 15 2 9 46 17 9 12 27 10 5 14 19 4 6 10 7 17 21 21 30
"ENSG00000081870" 639 529 580 674 970 237 682 759 722 771 815 731 579 465 625 457 590 417 423 494 628 388 70 822 681 514 866 130 157 312 403 386 237 313 402 473 313 220 435 489 380 395 449 125 183 339 287 270 584 246 286
"ENSG00000081913" 1584 1787 634 1977 2015 1313 1036 2836 5430 3008 2422 3616 2100 1418 786 1844 3255 2188 1926 1939 2134 1847 580 2947 1992 1535 5391 937 616 671 1282 1372 867 818 1347 1348 1086 623 1233 1659 1284 716 1385 703 1268 765 583 869 2310 1055 1452
"ENSG00000081923" 18229 19316 12268 6376 32681 7950 17917 7207 67798 25474 23951 7840 26075 13396 14400 8021 43906 18152 12655 8666 17138 16997 1467 9107 15555 14165 14214 7992 3070 6879 4613 18374 5541 12502 5098 23633 7786 5767 5269 21058 13953 9908 4493 6458 13839 9204 10703 6460 26860 4270 4405
"ENSG00000081985" 97 65 26 208 38 33 40 169 85 109 68 174 21 44 26 154 86 68 65 164 69 85 30 78 161 37 184 4 23 16 570 35 25 9 74 11 23 4 65 20 40 16 74 31 24 18 8 16 32 49 64
"ENSG00000082014" 299 151 663 109 416 123 517 95 308 271 1247 252 262 109 716 69 74 170 957 124 158 134 325 86 306 1103 161 22 155 686 73 81 41 334 77 147 109 250 75 128 79 809 184 73 66 546 295 208 245 81 48
"ENSG00000082068" 2384 1075 773 1446 1590 866 893 1490 2405 1676 1777 2225 1253 799 992 1118 1100 1153 1391 1114 1144 894 548 1143 1409 1422 1807 558 656 687 952 1026 693 664 993 862 797 550 939 925 805 823 962 426 570 633 523 642 1390 708 732
"ENSG00000082074" 541 1165 197 384 469 817 100 546 450 2349 1460 351 100 736 133 123 174 858 260 417 423 1069 278 383 736 462 699 86 568 104 1633 376 495 272 822 548 607 179 149 329 760 671 248 1113 898 190 231 408 942 413 497
"ENSG00000082126" 3 8 8 2 10 13 1 7 13 3 12 12 7 11 2 9 14 11 8 7 11 17 4 2 43 14 0 6 9 6 10 4 17 1 0 5 10 1 2 8 10 10 6 0 0 2 0 2 0 0 1
"ENSG00000082146" 538 2981 459 3393 935 1703 548 3562 1890 5288 791 4436 551 2396 565 2795 2104 3587 479 1652 701 2967 93 3278 725 410 4821 349 534 340 412 786 991 284 1048 1774 1274 199 2372 1945 1945 445 2644 415 1103 240 206 253 1310 927 664
"ENSG00000082153" 6478 5546 3721 20211 9827 1769 4318 19666 8650 5022 3272 8690 6330 3532 3684 11857 10025 3832 2159 15602 7508 3812 294 28245 7054 2147 14936 1498 653 979 7759 5819 757 2367 9097 10772 1443 795 8232 5094 2213 2272 8131 1101 2603 1556 1600 1729 13162 5021 8697
"ENSG00000082175" 199 323 86 8 199 34 88 10 240 327 248 1 160 135 172 4 4 93 62 20 59 93 80 9 66 138 20 10 127 13 7 127 53 69 2 142 216 63 7 156 66 95 3 195 71 101 118 249 167 16 5
"ENSG00000082196" 253 124 347 34 129 121 337 63 241 202 263 124 140 105 223 40 131 185 170 54 139 109 40 53 254 258 139 78 57 134 31 83 106 99 43 176 129 81 32 77 77 88 32 72 114 175 177 158 93 68 40
"ENSG00000082212" 4125 6930 3503 1101 5612 2320 3526 1224 5852 13548 5579 898 3463 5616 2948 1011 3597 7716 2329 978 2100 5506 319 1233 2996 2951 1343 574 1063 1942 1054 1997 1672 2180 734 2594 2419 984 542 2734 4804 2744 507 1789 4328 2199 1779 1129 4443 618 634
"ENSG00000082213" 2793 1323 918 1423 1874 602 1167 1441 2262 1689 1455 1156 1234 933 979 1285 1695 951 661 1100 1281 858 123 1407 1458 918 1364 340 166 404 837 875 319 632 818 1080 484 300 663 1049 678 758 645 291 592 620 494 499 1832 540 832
"ENSG00000082258" 6235 4005 2924 3709 6412 2742 3383 3573 7697 5240 5891 5450 5700 3585 3846 3238 5611 5203 5243 3593 5025 2991 942 3636 6508 4530 4661 2394 1626 2376 2557 4197 2525 3083 2548 4151 2790 1891 2115 3558 2996 2735 2178 1502 1945 2479 1972 2036 4908 1875 2237
"ENSG00000082269" 12460 8773 2561 20499 6668 5243 2585 24081 18664 11282 6156 21498 5292 7492 3356 21893 17300 10336 3875 20387 8143 7130 930 23601 12870 4231 33394 4586 2434 2486 8929 10670 4500 3124 16214 8043 4213 1451 8257 10345 5630 3214 11845 2771 4240 1515 1274 2689 13803 9917 13846
"ENSG00000082293" 41 96 52 11 18 23 10 0 21 105 21 5 46 66 83 1 3 29 63 1 39 53 12 2 12 34 14 7 212 15 1 2 11 11 1 6 77 35 3 18 30 6 1 32 38 9 37 56 10 7 7
"ENSG00000082397" 459 11638 132 8911 532 7144 198 9622 662 22966 775 9737 196 9009 183 4893 73 15001 161 5666 250 9885 124 7530 188 170 10052 27 2577 54 831 370 5483 97 3305 329 5640 65 4221 279 7654 301 3160 2968 5575 132 121 410 3408 2306 2288
"ENSG00000082438" 5729 3193 12756 11552 10130 1836 13001 13968 7419 3938 20780 18902 9573 3070 14034 14595 5358 3407 13944 13457 4415 3160 2760 15005 4564 19036 21030 1723 808 9115 5491 5212 1819 9545 6858 4924 1936 5813 7621 3764 1659 9265 7332 1060 1142 14851 4511 4260 4956 5135 5882
"ENSG00000082458" 3816 2427 2513 5328 6249 1002 3104 5828 8212 4537 5131 6087 4439 1882 2664 4445 8666 2098 2544 3182 5173 2111 470 5252 6326 3101 8152 1772 668 1118 2176 3374 747 1696 3053 4657 1143 975 2583 4067 1264 2193 2866 637 1292 1851 1924 1798 8170 2323 2606
"ENSG00000082482" 16 12 3170 16 91 0 2183 2 6 16 1207 2 42 4 960 2 0 4 1255 13 6 14 169 17 12 1530 2 3 12 1020 5 5 2 1381 9 4 3 648 0 8 1 209 1 6 6 2018 746 138 34 52 1
"ENSG00000082497" 1209 133 175 1539 499 26 241 1372 434 130 410 1035 346 42 290 905 296 74 178 1944 654 30 8 1097 526 427 2017 55 62 80 121 439 24 243 867 179 71 99 441 308 23 302 642 65 32 170 227 275 709 583 691
"ENSG00000082512" 2840 911 1108 326 1749 499 1169 244 1670 1174 2253 355 1558 706 1582 241 796 1004 2191 229 1374 633 511 283 1153 2306 358 462 675 1197 550 1285 387 1210 222 1017 601 983 107 649 449 972 160 484 490 1120 873 931 1428 183 211
"ENSG00000082515" 576 798 692 1049 1017 199 677 1228 1098 1002 746 821 692 606 794 806 620 590 354 694 559 592 52 1063 622 540 1019 118 129 262 563 499 163 327 704 766 298 201 604 501 373 523 587 135 338 455 343 275 1080 408 432
"ENSG00000082516" 1260 910 488 889 706 395 593 1311 1341 1684 1030 1477 778 533 614 1282 527 897 735 1168 720 734 125 1048 772 753 1413 150 293 385 1342 751 288 439 796 488 490 273 581 474 451 547 777 226 558 469 396 484 1221 520 896
"ENSG00000082556" 0 14 6 0 0 18 2 0 0 10 0 0 22 20 14 0 1 14 2 0 0 10 1 0 2 4 0 2 12 1 0 0 8 0 0 1 5 0 1 0 6 1 0 1 6 12 14 2 1 5 1
"ENSG00000082641" 7849 7316 3762 4070 6766 4505 4167 5346 14262 17650 11482 5326 5583 6708 4552 4395 12009 9505 5425 4859 6527 8047 1332 4056 9720 7563 5763 2955 2660 3080 5462 5074 4022 3604 4109 7830 4067 2063 3387 8761 6735 6367 3046 2639 4482 4427 2192 3348 8324 1714 3432
"ENSG00000082684" 25 30 1 5 10 32 4 9 58 108 34 0 20 24 4 0 0 36 13 12 4 18 30 2 71 104 11 29 124 13 10 16 21 5 2 32 59 4 4 32 63 18 0 50 38 10 6 20 52 0 4
"ENSG00000082701" 5945 3666 2687 4862 5241 2164 3333 6581 7938 6002 6181 7177 4724 2969 3104 5768 5738 4057 3578 5254 3682 3420 1131 5639 5731 4064 8420 1404 1116 1975 3151 3394 1238 2549 3674 3558 1869 1484 3307 3025 1927 2833 3273 1233 1836 2967 1682 2398 5114 2592 4005
"ENSG00000082781" 3543 2273 857 5468 3777 1089 1215 5453 4895 4754 2163 6046 2987 1919 964 4871 3649 1737 1384 3370 2824 2624 378 4907 4785 1174 8356 1162 904 554 2151 2451 842 959 3461 2757 993 435 3772 2670 1592 1091 3672 765 1603 448 761 1296 5302 2404 2752
"ENSG00000082805" 3347 1484 1039 2442 2635 1632 1512 4479 3765 2518 3323 7052 2529 1164 1456 4513 3405 1984 3258 3838 1904 1541 1836 2651 4192 3723 7151 1413 1851 1231 4438 2594 1007 1469 2697 1744 1226 1009 2276 2001 1142 1566 2410 1031 965 1512 1002 2387 3294 1823 3773
"ENSG00000082898" 15880 8410 4706 11459 10722 4147 5279 13581 13417 9651 8451 13141 8736 5948 5493 10568 10221 10152 8322 10103 9397 5929 1720 13339 10503 5669 13337 3566 2945 3241 10861 9259 4055 4907 9603 11209 4377 2848 6953 7554 4807 4946 7685 2592 4310 3688 3303 4499 12629 5644 8049
"ENSG00000082929" 2 0 3 128 4 5 3 32 5 4 8 72 5 1 4 39 0 4 2 36 3 1 5 284 10 2 91 0 2 1 2 0 0 0 2 0 0 0 5 0 0 0 13 3 0 0 0 4 15 8 3
"ENSG00000082996" 4372 2959 3112 3756 4409 1229 3441 4044 4259 5087 3392 3242 3032 2328 3425 2681 3225 2573 1581 2527 3202 2268 213 3616 2134 2195 3489 777 668 1027 1819 2546 849 2106 2524 2723 1372 1086 2081 2143 1727 1925 1837 696 1537 1648 1875 1119 4383 1646 1658
"ENSG00000083067" 85 336 377 3 117 623 283 2 33 1136 995 10 164 294 366 2 16 83 692 15 8 437 253 6 62 677 9 7 129 587 4 9 228 265 9 3 197 159 8 5 374 418 0 46 303 525 173 90 16 26 0
"ENSG00000083093" 1541 1031 366 1286 1312 507 591 1733 1752 1798 893 1956 816 849 545 1036 954 865 654 1214 1112 870 164 1352 1289 622 1673 311 323 254 1128 755 459 412 924 766 547 208 788 725 571 473 768 258 560 304 300 402 1223 591 690
"ENSG00000083097" 3607 4163 1906 2907 4860 3414 2319 3728 8162 6787 4737 5244 4168 3430 2383 3432 6582 5333 4035 2805 3968 3668 908 2908 5680 3245 4481 1867 1628 1389 2823 4139 3054 2072 2874 2986 2964 1362 1978 4385 3622 2321 2342 1529 2184 1995 1123 1822 4514 1905 1933
"ENSG00000083099" 2340 1756 2121 2365 3184 639 2044 2229 3030 2210 2047 1627 2221 1309 2096 1341 2378 1394 1296 1334 2262 1473 138 2220 1449 1097 1816 452 299 738 1115 1772 498 1154 1153 2107 728 590 965 1450 810 1205 1057 437 838 1170 968 758 2978 683 875
"ENSG00000083123" 2327 814 3323 922 2302 380 3267 1214 2368 1090 3655 1501 2159 659 4294 1017 1441 961 2423 720 1304 874 468 972 1145 4184 1396 305 225 2633 391 1102 300 1989 636 1421 498 1287 788 1012 425 2461 663 235 499 4784 1248 959 1634 636 582
"ENSG00000083168" 6537 4731 2250 6019 4509 3231 2820 7323 8615 9539 6640 9527 4162 3631 2773 6141 6306 5468 4098 7100 4030 5098 1304 5951 6079 4470 10988 1659 2089 1760 3721 3785 2342 2371 4269 3875 2638 1514 3722 4005 3298 2745 3802 1886 2864 2478 1881 2609 6069 3217 4430
"ENSG00000083223" 5504 3888 2408 11275 6266 3395 2972 14195 8014 5792 5849 13634 4962 3354 2975 11853 7095 4793 5013 11314 4697 3359 1832 15978 8417 5228 19575 2611 1930 2395 6624 4196 2731 2911 7868 3676 2496 1752 7854 3885 2980 3459 8494 1518 1925 2327 1548 2046 6580 4260 7151
"ENSG00000083290" 911 613 820 1074 1054 248 936 1224 1118 945 1295 1451 831 436 1116 909 299 437 1048 688 405 288 230 717 132 1183 1333 259 344 523 531 518 248 627 738 511 401 446 629 439 262 630 671 188 249 705 454 531 641 419 417
"ENSG00000083307" 4415 1312 2048 7342 4606 939 2481 8063 6467 1778 4211 9897 4487 958 2472 6144 4354 1691 4051 5826 3566 1224 1190 5937 4204 3783 10396 1329 457 1845 4081 2673 642 2138 5528 2434 898 1501 4336 2403 850 2348 4559 427 694 1778 1392 1698 4487 3425 4717
"ENSG00000083312" 9723 10485 8060 9604 20659 4105 9957 12001 17503 15974 12114 10803 15031 7802 8815 8702 15560 9135 8111 8487 11095 7727 1265 9417 10582 6846 10938 3152 2323 3292 6462 10542 2804 7073 6831 10339 4541 3679 4987 7954 5050 6698 5580 3004 5942 4813 5042 4794 17815 4903 5731
"ENSG00000083444" 2196 1997 490 562 1038 1529 664 848 3539 5670 1690 1053 990 1667 711 705 1949 2386 835 967 1144 3116 301 689 1543 1057 1134 506 710 429 1413 1450 1133 556 723 1289 1234 308 521 1590 1710 839 538 703 1486 600 605 790 3213 395 714
"ENSG00000083454" 47 53 12 4 14 24 2 3 6 62 68 3 5 55 4 0 18 39 15 15 16 50 26 11 58 24 17 2 22 3 109 16 18 4 2 9 20 4 5 7 27 22 3 25 23 4 2 5 24 6 7
"ENSG00000083457" 445 1051 550 1106 624 1009 388 805 384 2365 2179 601 409 708 512 456 370 1179 697 423 474 1488 435 928 1008 750 1190 124 356 195 1740 226 572 258 622 319 517 265 372 236 750 432 358 789 577 256 231 187 686 278 514
"ENSG00000083520" 4561 3084 1878 6120 4295 1473 2173 5766 5965 4428 3027 5877 3262 2166 2168 5484 3617 2798 2093 4922 2740 2394 595 9324 2107 2249 7695 1039 834 1033 3729 3095 1052 1672 3473 2510 1496 896 2454 2458 1608 1651 2582 795 1501 1265 1160 1287 5378 2129 4267
"ENSG00000083535" 2652 1457 1082 1394 2408 1431 1315 1427 2668 1624 1727 1475 1892 1357 1505 1226 1846 1859 2091 896 1429 1215 575 1631 1039 1736 1433 794 869 960 977 1754 995 1238 944 1166 1038 816 731 997 844 822 689 453 556 752 541 762 1518 534 645
"ENSG00000083544" 1925 1560 1495 2157 2578 910 1867 2250 3248 2374 2451 2742 2097 1049 1803 1797 1592 1622 1987 1401 1079 1231 499 1794 891 2037 3346 536 599 930 908 1138 744 1168 1077 1127 862 833 1117 1117 858 1193 1162 368 630 919 769 638 1427 733 776
"ENSG00000083622" 21 61 2 4 6 62 1 0 50 44 5 3 5 35 3 0 41 80 9 0 34 85 0 0 20 0 1 0 4 0 0 5 11 0 0 0 5 0 0 4 3 0 1 0 0 0 0 0 0 0 0
"ENSG00000083635" 665 347 248 377 304 92 297 382 493 349 333 366 305 157 273 334 142 219 166 305 153 180 68 287 64 269 289 51 72 138 253 215 57 146 208 157 118 102 190 117 94 160 172 37 106 173 152 116 305 118 223
"ENSG00000083642" 4787 2825 1438 1418 3502 1912 2138 2044 5334 3914 3893 2799 3607 2477 2322 1577 3255 3637 3057 1658 1634 2961 721 1301 4315 2766 2545 986 1283 1338 1749 3051 1510 2048 1373 2270 1956 1272 873 2270 1976 1840 1041 1100 1665 1711 1284 1693 2605 864 1298
"ENSG00000083720" 5283 825 8331 5063 4251 181 6956 7055 1843 1115 8153 6289 2522 353 5819 4510 1493 559 4291 4447 1146 468 675 4877 1292 3931 5376 237 175 5297 1875 1254 101 2931 2705 2661 277 2556 3070 942 227 5855 3134 234 408 9065 1362 1471 2318 2312 2176
"ENSG00000083750" 777 408 458 329 660 382 423 413 779 612 727 677 428 399 526 312 437 448 601 337 472 348 132 436 447 581 485 226 273 343 305 401 306 269 280 315 363 269 287 443 342 354 294 120 179 320 237 221 383 196 209
"ENSG00000083782" 0 0 0 0 2 0 0 0 0 5 0 0 0 0 0 0 0 0 0 0 0 0 0 0 0 0 0 0 1 0 0 1 0 0 0 0 0 0 0 2 0 0 0 0 0 2 0 1 0 0 0
"ENSG00000083799" 4784 3919 2407 6212 4372 2487 2574 6952 3276 5920 5409 7252 3344 2979 2894 6408 3913 3247 2292 4725 2893 3753 684 6845 3772 2851 7415 1006 1395 1406 3791 2513 1390 2281 4341 2592 1738 1196 3798 2636 2183 2898 3655 1533 1921 2152 1674 2036 4891 3276 3795
"ENSG00000083807" 261 138 76 130 216 96 132 106 239 198 186 211 171 249 139 78 130 120 128 103 145 102 28 56 241 146 149 35 32 71 289 132 34 71 61 31 80 46 80 130 242 55 73 27 45 40 65 66 177 43 66
"ENSG00000083812" 602 450 184 607 608 292 328 803 766 685 648 866 404 336 245 552 642 424 459 537 445 405 263 641 553 418 963 187 192 146 293 270 199 178 454 329 210 159 409 436 285 237 456 132 192 171 196 185 670 303 406
"ENSG00000083814" 312 285 105 124 388 208 165 318 138 493 326 207 187 120 213 118 83 245 195 219 172 176 82 67 547 243 358 20 135 33 157 108 73 71 148 79 142 67 63 77 157 53 18 124 104 100 81 168 218 105 43
"ENSG00000083817" 411 214 142 1090 325 107 189 1189 438 326 277 1371 287 153 183 793 167 164 164 648 255 147 74 1143 324 186 1514 48 53 99 280 182 50 129 538 206 120 62 605 167 139 100 588 74 131 110 191 144 513 514 566
"ENSG00000083828" 1384 831 819 895 1402 596 872 952 1242 1044 1440 1108 1112 690 968 822 928 873 1357 756 997 817 309 1152 1762 1343 1453 395 294 629 718 699 555 657 873 697 549 418 520 666 506 630 536 251 332 592 275 464 717 351 427
"ENSG00000083838" 484 185 121 189 346 164 172 207 417 392 397 318 202 215 168 149 249 247 288 250 301 198 96 256 361 367 360 186 151 179 227 228 194 175 269 281 198 143 248 321 277 219 232 109 147 151 169 189 419 140 200
"ENSG00000083844" 2563 817 684 1458 1543 650 886 1982 2212 1334 1723 2518 1634 673 931 1600 1513 921 1265 1306 1224 883 383 1761 1299 1212 2881 576 382 525 1034 1081 426 787 1163 918 598 467 937 1024 534 720 958 402 493 754 512 731 1219 762 931
"ENSG00000083845" 15615 12671 9828 28544 13436 1540 9650 24607 23825 15553 8688 26716 10118 8707 10572 14771 8177 5698 2044 16253 11459 9548 314 19058 7155 3145 26502 977 770 1205 7357 7117 706 3217 12435 12253 3801 1283 12857 6293 3150 3657 11819 1266 4335 2160 4024 2667 15378 7357 6797
"ENSG00000083857" 29250 39990 7928 3012 26909 32159 12138 7153 119090 141405 31779 12329 21327 32146 10994 5997 87763 59634 9465 19337 33488 42458 3439 6645 47110 14934 6571 15865 12313 5523 12889 26000 23649 8157 6270 46640 22624 4036 4891 56243 47043 12876 5212 17716 46230 7858 6377 10452 46694 3753 5637
"ENSG00000083896" 4626 3084 2106 6551 4137 2215 2606 7883 5244 4553 4438 9123 3514 2322 2365 5534 3658 3442 3627 8392 3516 2799 1247 12012 4269 3579 11921 1662 1664 1597 4132 2740 1539 1936 4924 2595 2035 1338 6562 2714 2060 1886 6606 1028 1482 1541 1453 1729 4638 2529 5053
"ENSG00000083937" 5039 4575 2193 9367 5989 2022 2588 9496 8615 6649 2903 6176 3543 4366 2122 6857 8860 4141 1062 6409 4462 3399 164 13998 4312 1344 9748 1323 745 532 1760 3169 991 1349 3892 5652 1416 565 4090 3823 2213 1312 4412 965 2358 900 965 916 6949 2355 2934
"ENSG00000084070" 2699 1090 896 985 2411 437 1179 1297 2020 2515 2840 1184 2578 892 1143 1045 1210 941 1305 1457 1060 922 294 1157 2634 1441 1841 350 343 525 1720 978 443 887 968 1087 434 471 657 1093 537 1095 589 404 684 669 874 763 2508 465 909
"ENSG00000084072" 988 876 601 1026 1200 388 675 1021 1688 1432 1120 1127 1031 849 783 762 656 830 496 695 963 978 200 886 749 572 1097 333 450 489 808 493 283 300 632 747 766 368 635 741 729 634 722 213 632 357 512 360 1341 416 715
"ENSG00000084073" 5190 4263 2801 5893 5569 1270 2825 7000 7262 5396 3122 3999 4188 3207 2952 5080 6200 3487 1497 4430 4294 3027 147 6272 3935 1858 4692 932 565 926 3362 4451 959 1885 3747 4150 1333 783 2413 3419 1726 1843 2648 969 2252 1836 1757 1464 7956 2426 3234
"ENSG00000084090" 8499 9285 5744 6734 9168 2113 6649 7184 11693 13611 8781 6726 7080 6122 6742 4912 5537 6864 3925 5695 6470 6719 396 6097 6531 5851 6676 978 1165 2321 4820 3891 1497 3177 4002 8436 2949 1600 2869 4300 3996 4329 3344 2331 4726 4826 3911 2984 10609 2940 3886
"ENSG00000084092" 1243 1625 824 1610 1530 490 1004 1906 2941 2831 1751 2117 1223 1105 786 1038 1279 1128 722 1408 1379 1359 212 1409 1328 751 2347 224 268 345 746 824 285 494 857 1029 672 371 882 898 682 610 841 254 601 454 422 409 1448 481 716
"ENSG00000084093" 6080 4277 2914 7114 5591 1599 3298 9150 7150 6198 5483 8798 4266 2889 2918 7032 6303 3989 2730 6876 5251 3200 481 8958 3643 3242 10218 1329 1083 1291 3442 3438 1114 2349 4710 3519 1795 1156 3875 3382 1930 2507 3890 1503 2191 2407 1751 2074 6451 3492 5404
"ENSG00000084110" 39 82 3 586 62 154 31 126 88 106 49 404 37 54 15 471 52 119 42 179 44 104 6 494 114 53 446 29 54 26 466 123 94 12 1094 35 86 16 118 61 100 35 275 23 19 16 10 38 58 208 269
"ENSG00000084112" 1631 1309 637 1459 1430 946 840 1823 2184 2571 1967 2347 1450 946 1022 1630 1310 1352 1537 1579 1033 1648 461 1415 1673 1842 3619 366 762 656 1746 982 669 661 1261 929 827 554 877 990 891 1082 957 592 830 875 628 980 1627 671 1446
"ENSG00000084207" 13699 7826 3520 61614 37572 1428 6200 64149 24915 10811 6013 52731 24489 5494 3704 44899 16991 5399 3247 44952 15896 5184 280 57878 19116 2240 57095 3380 650 318 20199 10746 925 3155 29725 19614 1645 926 30893 8444 3371 3287 28538 1673 4867 894 3616 6000 34732 23562 24187
"ENSG00000084234" 32580 25902 8145 11745 16239 15280 9461 14434 33524 63351 18221 12778 13192 19316 9758 11906 36871 30967 7054 11863 24896 21910 1342 17155 21891 10669 20667 4888 5110 4919 5454 11764 8704 5908 8037 16364 12512 3147 6759 20238 17717 7957 7700 7185 15697 9127 5366 6088 28249 5314 11549
"ENSG00000084444" 292 470 292 411 166 333 211 432 122 622 212 554 140 441 185 410 12 424 162 261 84 587 57 415 136 198 450 17 170 77 280 106 274 98 265 55 261 46 267 44 235 123 216 116 218 140 179 103 204 160 332
"ENSG00000084453" 0 2 0 0 0 0 0 0 0 4 10 0 2 0 4 0 0 0 0 6 3 0 0 0 6 9 4 2 13 0 0 0 5 0 0 0 0 0 1 1 5 2 2 8 2 13 1 7 1 6 0
"ENSG00000084463" 2948 1850 1041 1950 2229 785 1128 2412 3394 3593 2397 2487 1779 1268 1002 1842 1890 1656 1299 2255 1530 1435 277 1870 2296 1639 3142 420 542 566 1685 1340 560 834 1376 1562 723 430 1076 1347 1020 1151 1136 457 832 725 583 862 2060 661 1259
"ENSG00000084623" 5380 4492 2992 9442 5776 796 3217 8454 8649 5802 3944 7849 3818 3035 3263 6372 4624 2719 1442 6682 4228 3020 202 8350 3779 1968 7613 510 437 623 4279 3184 515 1340 4736 5295 1211 588 4093 2936 1395 1831 4127 619 2039 1216 1710 1125 8980 3117 4032
"ENSG00000084628" 0 4 0 29 0 1 0 34 2 6 0 30 2 2 4 22 0 2 0 32 0 6 0 26 2 6 62 0 4 0 30 5 1 0 9 1 1 3 18 6 0 2 6 3 4 3 2 7 23 12 55
"ENSG00000084636" 6452 1267 485 719 538 1176 576 787 1742 1914 2008 922 269 821 562 376 480 1057 1232 1018 1564 1388 2437 734 1981 2414 752 312 3206 427 1790 773 761 440 643 804 830 421 832 815 1113 1098 996 422 592 453 586 618 1219 374 591
"ENSG00000084652" 5994 2727 1900 4407 4420 1038 2406 6325 6673 4139 4389 5685 3795 1571 2306 4407 4533 2154 2883 4832 4374 2214 653 4720 5084 2870 6333 1135 882 1233 4422 3248 882 1614 3813 3595 1266 776 3213 3013 1429 2409 3213 907 1687 1542 1675 1948 8009 2411 3505
"ENSG00000084674" 717 365857 610 661 795 426462 1663 689 13036 1445415 20016 659 2589 405228 651 808 4898 819381 1175 630 1823 365105 745 805 83 94 92 1109 145184 267 232 591 180510 191 234 1385 254373 258 311 65511 454728 252 221 152970 324326 409 45 69 3278 620 19
"ENSG00000084676" 4435 8865 2525 8390 3429 5073 3241 9639 5557 15729 5947 10645 3481 6996 3303 7460 4302 9515 3293 9900 2612 9190 850 8818 4128 5352 15609 959 2386 1960 2556 2872 3585 2170 5372 4152 4114 1268 4487 4068 5272 2896 5072 2334 4615 2873 1781 2032 4759 3862 5039
"ENSG00000084693" 1502 825 923 930 1162 385 1018 968 1280 1276 1434 1196 1013 582 1083 719 812 654 912 842 874 701 155 1109 893 1230 1165 169 196 456 337 417 174 388 465 883 320 273 540 440 316 586 432 144 315 628 501 376 832 319 392
"ENSG00000084710" 127 84 114 22 56 23 88 64 36 74 122 38 68 22 109 24 9 30 79 102 32 32 34 48 3 213 34 6 56 72 173 35 18 46 31 53 22 34 52 25 25 115 40 26 20 89 67 84 65 21 34
"ENSG00000084731" 446 137 56 103 93 50 41 133 158 226 117 102 47 48 93 76 50 74 94 219 83 105 12 113 95 112 123 23 143 46 307 68 27 31 115 80 60 14 67 90 69 52 92 53 54 45 70 91 177 44 131
"ENSG00000084733" 12445 7407 4537 68237 16878 2962 6701 69686 17932 11713 8554 62250 11741 6075 5539 53347 12928 6977 4765 60937 9871 5853 582 67245 9456 3692 84005 2443 1309 1625 21423 9593 1900 4381 37856 14352 2807 1897 35786 7478 4345 4101 32100 2317 4936 2812 3384 4730 27330 27622 34446
"ENSG00000084734" 450 57 220 199 582 22 448 237 127 84 798 298 497 58 220 120 365 53 1463 98 545 49 764 280 1581 569 450 235 30 94 29 312 58 305 189 144 28 437 220 279 133 342 356 26 118 83 129 115 364 80 37
"ENSG00000084754" 9823 32057 6389 15745 12495 11693 6710 16516 30113 55329 12875 19299 10019 22003 8437 13563 18139 29897 5142 12702 10030 27900 1023 15772 11962 6997 19353 3038 4512 3039 6572 8259 7810 4344 8893 20347 11359 2278 9432 12636 18424 5935 9611 8368 21023 5708 4137 3698 21155 6336 8567
"ENSG00000084764" 486 188 171 81 191 172 254 82 274 227 618 221 216 238 298 75 170 164 504 185 187 264 165 73 936 434 122 129 128 296 114 166 137 170 117 293 147 187 107 275 142 296 105 79 103 284 177 189 348 66 76
"ENSG00000084774" 4601 1415 433 1386 1078 1060 699 2134 2794 2099 1578 2701 1047 877 538 1696 1283 1670 1783 2935 1693 1366 704 1570 2328 1354 2164 844 831 663 2870 1624 693 563 1765 1855 889 481 1377 1258 1186 865 1735 631 910 498 421 968 2488 956 1988
"ENSG00000085063" 9965 5037 21364 44404 30783 1607 21853 47554 20670 7242 28706 27285 19416 3173 24256 24839 30274 2645 12177 26221 19067 2700 973 60877 17840 14016 58521 5366 1344 10430 6272 11085 937 12248 27024 10376 1858 6466 19660 10735 2094 14769 23651 3044 3171 18831 11870 7924 41003 19680 23273
"ENSG00000085117" 2365 2095 889 4091 2751 1570 919 6004 5244 4432 2092 7038 1434 1637 606 4982 4862 2498 1388 4398 2744 3039 237 5185 4655 824 6464 1167 560 585 3702 1736 1095 872 3282 2075 1293 346 3430 2064 2058 1138 2543 816 1459 688 843 1098 5220 3121 3650
"ENSG00000085185" 847 336 147 171 124 380 123 260 402 672 508 576 201 342 185 287 292 458 482 267 243 649 248 257 300 480 441 186 432 210 292 224 390 212 128 293 305 128 171 444 385 229 149 137 206 239 120 255 217 76 143
"ENSG00000085224" 11031 5836 5232 5897 8450 4842 4980 7446 10149 7963 10617 8662 8410 3897 6501 5713 7187 7039 9646 6288 6721 4716 2966 5419 8879 9341 8121 3117 3444 4193 4771 7395 3277 5512 4388 5007 4270 3994 3738 4878 3692 4865 3861 2612 2929 5346 3273 4868 6948 2829 3993
"ENSG00000085231" 1632 2205 1464 2687 2967 576 1783 2279 3681 2817 1878 2012 1861 1713 1809 1643 1829 1393 681 1632 2135 1473 118 2236 1922 1086 2437 365 343 481 1198 1359 416 741 1416 1988 732 346 1265 1230 856 924 1046 423 1306 865 1110 644 3593 1012 1084
"ENSG00000085265" 139 7 8 15 73 6 13 22 131 15 22 0 4 2 7 6 14 9 2 16 62 30 0 12 121 6 16 2 6 0 36 28 2 1 5 18 0 2 2 11 4 13 0 3 10 2 3 9 73 1 4
"ENSG00000085274" 2035 1183 1163 1583 2047 491 1305 1572 1791 1459 1403 1410 1740 1025 1393 1042 1379 1071 1055 1064 1195 858 194 1254 1134 922 1393 450 472 722 1106 1425 591 1048 1413 1287 842 721 1379 1137 851 964 1181 489 729 908 861 684 1969 933 951
"ENSG00000085276" 34513 4141 15427 5415 19785 1575 15951 5330 19960 4963 26012 7060 18428 3813 14881 5754 17419 3146 19280 2390 15762 3392 4709 6634 20108 25187 9225 4180 1783 12812 679 10261 1368 13334 3893 8426 2737 7297 2707 6626 1885 17099 3167 1112 2158 11897 8812 5807 12353 3586 3401
"ENSG00000085365" 4696 3182 4847 5522 8671 1020 5414 7603 6133 4013 4811 5204 5898 2480 5741 4833 5780 2238 2041 4820 5362 2088 267 7970 4156 3827 6142 870 598 1558 2336 3767 613 3229 3853 2776 1179 1374 3098 2579 1189 2628 3396 753 1463 2912 3076 1476 6771 2887 2742
"ENSG00000085377" 5783 2434 816 1354 2354 1309 915 1679 5206 3002 1724 2084 1849 1685 857 1449 4510 2789 1056 1410 1743 2456 268 1346 3313 1205 2385 839 573 508 1287 2646 932 766 1006 2839 1230 408 826 2418 1479 1032 1257 708 1651 772 563 828 3704 692 1132
"ENSG00000085382" 1932 1062 597 1797 1332 826 726 2821 1391 1757 1179 3230 1007 1407 799 2306 1031 1422 944 1705 943 857 292 2772 716 968 4019 378 542 489 1065 966 753 530 1606 727 707 387 1276 888 917 566 1686 355 616 513 373 573 1152 1169 1236
"ENSG00000085415" 2604 1390 622 1933 1407 481 907 2220 2105 1761 1164 2392 1461 1016 761 2158 1272 1230 821 1573 1100 1259 204 1711 1379 966 2429 326 365 488 1414 1317 357 580 1259 995 630 351 936 842 552 619 1005 324 812 550 458 580 1834 900 1351
"ENSG00000085433" 1461 533 1152 4419 1182 318 1156 6332 1442 1122 1486 6775 901 465 1221 4007 912 617 942 4385 684 454 204 6071 629 1158 5464 211 260 625 2242 766 213 650 3276 687 330 364 3692 691 381 775 3952 200 304 1023 593 585 1631 1683 3787
"ENSG00000085449" 5897 4491 2632 5483 7548 1975 3362 5917 7228 6346 5870 5483 4757 3401 3197 4111 6138 4185 2796 4288 5376 3488 537 5595 2761 2596 6023 1533 1176 1075 4156 3572 1470 2048 2753 6545 1907 1215 2679 3490 2395 2449 2499 1257 2240 1654 1816 1637 6902 2543 2585
"ENSG00000085465" 108 72 41 52 69 49 41 36 102 133 79 134 99 62 103 57 23 35 61 31 86 42 45 41 112 83 32 19 70 55 36 75 26 33 40 100 66 28 74 87 52 86 89 19 17 23 45 58 108 38 40
"ENSG00000085491" 5886 6797 2156 1947 9158 3196 3058 3458 12767 10824 4085 2477 6054 7047 2427 2396 10041 6799 2012 1899 6165 5767 297 2640 6210 1431 3129 2158 1341 818 1752 4288 2094 1845 1824 7643 2400 804 1151 6432 3889 2224 992 2120 4378 1179 1333 1712 8464 1381 1236
"ENSG00000085511" 2324 2071 1403 5380 2075 1594 1545 6659 2890 3484 2502 8949 1800 1615 1744 5446 1516 2574 2393 5254 1601 1857 759 9888 1690 2460 13175 747 1161 1167 3385 1671 1298 1185 4395 1603 1529 877 4441 1484 1553 1300 3969 742 1227 1246 1023 1468 3060 3076 3976
"ENSG00000085514" 56 25 15 19 34 16 8 14 99 129 109 37 17 28 13 14 13 19 32 17 34 36 22 13 138 42 29 5 13 4 83 30 14 3 28 25 20 7 10 23 18 25 13 10 23 7 7 21 76 4 5
"ENSG00000085552" 1681 1422 573 505 2140 1326 860 551 5014 2152 3005 694 3216 1309 487 618 2565 1311 4094 621 1551 2456 1761 530 3027 1172 718 1677 573 117 1145 470 1357 755 598 1675 613 718 539 2237 2166 933 489 564 915 231 318 743 992 285 592
"ENSG00000085563" 434 3601 111 246 289 4034 81 241 535 17302 538 274 88 2411 85 148 38 5756 139 235 425 8213 78 113 155 223 233 74 1344 31 129 395 1132 82 160 381 2483 85 145 388 2646 122 183 1421 2149 90 97 162 539 113 88
"ENSG00000085644" 246 357 161 268 369 370 220 446 556 659 418 535 307 286 146 337 655 579 411 378 325 685 99 336 631 348 743 128 74 134 222 221 188 169 196 195 157 73 186 308 240 163 175 120 155 136 98 148 290 125 305
"ENSG00000085662" 737 378 623 252 713 141 696 384 805 908 1088 326 518 219 735 261 258 140 539 383 524 310 76 399 567 598 234 52 155 319 553 358 54 422 393 231 162 204 252 283 198 676 215 140 214 646 391 396 836 118 389
"ENSG00000085719" 10822 8006 6396 30507 9960 2802 6909 40284 11524 13847 8180 35336 8023 6293 7351 37592 7498 6198 3519 22362 6670 6573 445 44037 4636 4116 54376 1357 1485 2216 5055 5633 1902 3801 18956 6352 3220 2217 25599 5036 3441 4018 21220 1689 3949 4262 3458 3220 12766 16962 17756
"ENSG00000085721" 4604 2156 1087 1843 2276 1006 1472 1973 3197 3231 1825 1784 2137 2076 1407 1675 1725 2314 1300 1403 1855 1620 285 1742 1706 1529 1926 395 554 662 1418 1471 781 927 1130 1628 1017 524 913 955 780 929 1018 687 1019 772 814 671 2413 744 974
"ENSG00000085733" 17113 5220 4500 16735 15370 3826 5830 20687 22091 11370 12959 19753 10615 4330 4493 14607 17705 5957 8935 12378 9890 5535 2767 20510 19897 8048 24449 4756 2207 3040 8119 7103 3169 4196 10839 11282 2885 2487 10148 10272 4856 5654 10525 2165 3700 3685 3184 4796 19913 6361 10816
"ENSG00000085741" 1 123 0 0 2 59 7 20 2 83 0 15 0 209 4 8 0 62 14 8 5 105 6 11 2 0 10 0 32 1 3 1 32 0 17 11 50 1 28 8 183 3 24 92 111 1 3 5 8 6 1
"ENSG00000085760" 2763 2725 1857 2619 2769 1240 1858 2941 4868 4309 2608 2644 2438 2050 2022 1894 2515 2772 1775 2425 2215 2020 410 2376 2011 1844 2588 625 583 947 1710 1846 984 1118 1788 3666 1297 728 1396 1739 1522 1533 1357 605 1236 1267 961 800 3385 1033 1088
"ENSG00000085788" 5058 4467 1926 1948 3530 2528 2095 2012 3390 6700 2857 1773 2471 2838 2263 1372 2370 4471 2280 1177 2129 3265 520 1501 1659 2222 2005 883 1339 1003 1155 1530 1913 1212 1044 1943 2032 850 1015 1843 2951 1333 1075 1131 2136 1381 1145 1207 2582 811 855
"ENSG00000085831" 3188 512 1303 2768 6171 137 2116 3279 8246 542 3252 2928 4738 323 1466 2414 8244 357 2345 2759 5229 599 365 2783 5887 1396 3589 1822 43 425 1675 2970 134 1111 1527 4160 227 691 1845 3926 147 1389 1540 99 259 656 782 1062 7106 1038 1477
"ENSG00000085832" 7097 5855 4059 8719 7992 3097 5217 9844 7759 8817 8428 9522 6088 4245 5057 7789 5958 5194 5006 6447 4251 4602 1183 12269 6024 5403 11660 1739 1835 2523 3767 4201 2114 3169 4368 5283 2530 2140 4313 4013 2756 3586 5114 1890 2539 3405 2169 2568 6694 3009 3884
"ENSG00000085840" 398 406 30 416 225 67 62 534 395 369 117 399 190 157 20 307 119 228 140 369 230 194 24 429 293 41 345 35 45 29 654 182 33 26 260 238 112 15 222 147 140 105 325 52 201 18 24 105 441 117 314
"ENSG00000085871" 1697 3238 884 6449 5082 1204 1584 4743 5394 3925 1515 4559 2518 2435 1125 3889 3615 3220 764 2944 2402 2467 131 5690 2614 897 5546 700 476 383 1235 1972 850 684 2699 2718 1368 286 2785 2150 1987 692 2599 660 1566 552 702 734 5128 2962 2614
"ENSG00000085872" 747 335 114 164 285 316 198 323 725 602 593 538 381 233 169 280 481 477 533 381 271 511 233 214 765 531 768 230 327 265 637 428 320 285 318 321 399 214 277 466 404 368 262 223 218 292 168 389 470 139 481
"ENSG00000085978" 2449 1719 951 1336 2641 1141 1204 1413 2916 2777 2270 1706 1802 1369 1078 1097 2677 1991 1640 1376 1725 1677 488 1466 1168 1841 1687 829 614 789 1472 1372 882 914 1033 2219 879 603 819 1584 1244 1196 870 712 1073 841 813 775 3207 661 928
"ENSG00000085982" 4219 2960 1823 2449 4081 2672 2608 3257 5720 5048 4700 4521 3178 1906 2401 2250 4425 3818 4368 2670 3190 3213 1758 2964 1642 4317 3877 1930 1561 2174 2252 2626 2111 1866 2214 3426 2161 1759 2131 3120 2893 2441 2152 1001 1409 2315 1178 1692 4015 1667 1786
"ENSG00000085998" 2976 2430 2199 1133 2239 1124 2311 1097 2950 3974 3519 1152 1953 1589 2393 843 2419 2039 2381 1020 1683 2197 486 1226 3765 2567 1240 240 628 1079 789 861 843 1039 925 860 948 565 721 803 1494 1430 826 490 1089 1367 1200 734 1287 424 551
"ENSG00000085999" 345 240 21 153 191 143 48 188 322 266 109 319 124 119 21 140 113 281 266 178 175 191 20 233 304 124 211 60 96 38 569 144 87 43 229 194 140 22 158 144 180 64 250 92 139 30 33 126 309 93 228
"ENSG00000086015" 2764 2640 293 476 885 2590 509 762 5134 6276 1724 779 710 2268 463 558 4647 3899 1218 577 1651 4102 700 543 4111 1247 861 1609 1488 433 592 1569 1999 371 454 2013 1997 294 339 2986 2647 534 453 975 1815 382 344 670 2555 253 516
"ENSG00000086061" 3654 4080 2473 5084 6154 1123 2837 5185 7262 6587 5015 4098 4568 2654 3089 4933 6638 3133 1417 5005 5010 3460 324 7938 4551 2519 4189 779 925 924 4048 3730 847 1897 4429 3842 1372 783 3119 2905 2109 2655 2371 1085 2402 1409 2027 1456 8597 1624 2813
"ENSG00000086062" 4358 2804 2531 12602 8299 1221 3462 16600 8859 3652 6185 12875 7601 2217 2593 11178 8357 2492 3801 11174 4040 2973 415 24446 9081 3171 29080 1279 470 1028 5053 3367 680 2389 6207 3950 910 1099 5684 3314 1415 3240 6674 944 1632 2158 1782 2787 7215 5809 7817
"ENSG00000086065" 2125 4507 3411 7701 7825 2158 3628 8010 8098 7063 3736 6233 4114 4193 3263 4220 6851 3868 1269 4065 5884 3929 346 14553 3766 1605 9045 1565 764 697 2664 2622 944 1497 4428 4269 1583 742 3594 3427 2604 1573 3403 1054 2212 1148 1355 785 6455 2313 3298
"ENSG00000086102" 2866 2386 1316 3075 2996 1787 1648 4080 5092 3908 3088 4895 2448 2134 1788 3122 3754 2763 2801 2956 3192 2415 818 3297 3604 2602 4551 1385 1218 1003 2645 2086 1461 1393 2272 1949 1597 976 2208 2483 1803 1570 2084 815 1054 1028 917 1161 2923 1149 1985
"ENSG00000086159" 28 4 4 0 31 4 7 0 12 2 30 5 2 2 3 2 4 7 19 2 31 0 0 20 72 24 8 34 5 46 2 40 5 19 7 8 6 1 0 16 2 37 0 12 6 13 1 8 25 4 6
"ENSG00000086189" 1298 1354 750 2009 1375 531 734 2084 1610 1940 1151 1901 934 1025 828 1550 834 1258 553 1388 970 866 61 1695 835 494 1708 112 147 196 839 524 135 256 810 372 299 141 696 326 209 313 719 127 258 205 187 209 911 517 561
"ENSG00000086200" 1357 958 707 1528 1420 382 920 1799 1336 1116 1186 1898 1218 743 888 1501 874 913 1012 1294 1095 733 182 1274 969 974 1879 253 326 522 1240 1314 291 709 1060 897 568 404 765 606 456 702 878 302 585 653 498 636 1456 760 1186
"ENSG00000086205" 54 21532 60 110 27 19878 97 159 20 40819 547 78 139 25621 61 141 41 29560 77 90 102 44734 38 142 11 14 131 19 6297 21 40 37 9549 11 74 23 13695 20 95 24 22003 18 109 4029 10821 22 10 5 50 52 62
"ENSG00000086232" 6473 4861 3490 4090 8429 1829 4565 5326 8641 6846 6086 3829 6740 3170 3589 3358 6991 4061 3855 3583 6378 3440 730 3993 6033 3742 4487 1509 757 1454 2603 3521 1218 2671 2485 4155 1754 1340 2145 3958 2303 2906 2205 1118 2245 2239 2030 1899 6006 1453 2169
"ENSG00000086288" 16 13 4 2 15 10 4 4 14 25 17 16 5 4 4 5 7 4 2 5 22 5 0 3 9 9 11 5 6 2 15 9 6 1 9 1 5 1 0 11 6 15 2 2 5 3 1 11 4 12 5
"ENSG00000086289" 102 1086 52 22 1390 275 268 12 938 2048 220 4 580 748 150 4 12 521 64 22 720 537 14 28 442 122 2 36 329 45 5 145 185 251 5 145 314 16 7 55 475 98 2 354 978 84 98 386 419 17 4
"ENSG00000086300" 451 333 40 49 160 51 21 114 93 337 101 42 53 172 66 52 46 118 14 208 170 206 2 108 208 43 75 9 36 16 618 174 30 32 146 274 55 18 48 76 68 83 44 68 144 16 40 31 274 30 77
"ENSG00000086475" 2348 1738 1422 1769 2212 529 1711 1919 2502 2756 1858 1814 2030 1011 1827 1262 1462 1467 1019 1225 1666 1305 228 1478 1486 1469 1835 315 344 586 950 1115 417 760 978 1307 643 462 771 1055 746 864 890 376 762 935 861 672 2381 617 843
"ENSG00000086504" 533 969 529 1249 1046 298 579 1513 1609 1701 955 1162 696 700 640 1063 1037 878 460 1078 805 834 151 1605 801 463 1262 202 157 244 838 503 209 310 836 1010 337 165 840 568 525 488 688 259 543 342 323 282 1659 488 622
"ENSG00000086506" 2 2 0 0 2 2 0 0 1 0 1 0 0 3 2 0 0 1 4 0 0 3 0 0 0 0 2 0 0 0 1 0 0 0 0 0 0 0 0 0 0 0 0 0 0 0 0 0 0 0 0
"ENSG00000086544" 1568 907 399 10907 1589 652 543 12588 1506 1648 991 12373 1088 1052 477 6874 2079 1224 937 9900 1037 1284 285 20096 2065 586 18285 527 335 247 7003 1060 595 428 8437 1097 478 225 6827 899 696 432 8589 308 610 222 295 551 2628 3184 5867
"ENSG00000086548" 2223 4461 154 42728 9236 5906 303 48820 201333 15411 20575 45925 2646 6367 207 38550 284705 7034 370 33435 108772 4792 183 58250 209652 101 97562 39142 1027 42 11584 29679 1993 267 16642 42954 1756 62 12276 74238 8760 184 14944 4123 7958 93 114 5548 205993 21108 37013
"ENSG00000086570" 247 264 57 19739 84 450 52 31599 60 483 156 54012 52 280 59 35910 48 425 148 31809 56 347 46 18549 74 62 63791 23 30 16 30225 1211 24 27 26686 23 20 22 25915 23 20 31 23883 14 8 17 3 2322 7806 18606 29341
"ENSG00000086589" 1624 1597 960 1708 2114 823 1109 1925 3146 3034 2113 1710 1580 1292 1034 1274 2112 1534 1142 1650 1780 1349 229 2146 2210 1171 2397 554 525 501 1263 1103 591 697 1060 1417 887 485 992 1381 983 956 982 432 848 619 705 662 2534 701 974
"ENSG00000086598" 7803 12486 12247 21367 19814 2958 13662 21892 21942 14857 11906 14717 14294 8629 13254 15936 16753 8449 4966 14929 13780 9026 474 22353 9228 8592 19462 2658 1436 2815 9956 15230 2040 7727 11849 13953 3988 2911 9074 9655 4666 6380 10253 3160 6570 7232 8190 5394 29886 8988 11196
"ENSG00000086619" 2826 2280 12603 214 2195 1102 14094 226 452 2023 7321 276 2226 1783 9395 149 551 2081 5159 241 631 2369 813 158 318 7942 376 70 545 2387 215 1005 690 6776 219 377 797 2715 69 299 631 2318 100 448 604 6817 6108 824 555 249 79
"ENSG00000086666" 5488 3118 2616 5713 5465 1621 2965 5827 4807 3787 3028 4226 3792 2691 2988 3662 4707 3007 2118 3173 3702 2472 400 8241 6179 2055 5529 1050 872 1117 2010 2735 1137 1688 2702 3105 1417 983 2712 2584 1654 1523 2810 793 1606 1375 1419 1094 5141 1753 2142
"ENSG00000086696" 3643 7979 182 63 1672 4410 367 24 14591 15402 2045 115 1512 8418 175 32 8659 12717 511 80 8856 9483 88 165 6262 173 63 2431 1952 40 82 2420 2950 315 40 5050 5670 221 16 9891 9179 301 30 2936 7001 69 190 310 10128 38 27
"ENSG00000086712" 2000 1158 689 803 929 772 650 920 2849 2358 1634 1513 908 778 639 764 1432 1748 1013 1065 1279 1196 321 1037 987 983 1044 373 454 385 813 820 537 481 585 1037 818 419 671 963 808 815 672 472 801 674 529 498 1549 551 718
"ENSG00000086717" 1 0 19 2 1 2 8 2 0 1 33 5 0 2 2 2 0 2 24 4 0 3 14 2 6 7 6 2 11 4 0 3 2 6 3 2 3 9 2 2 2 19 3 3 0 18 0 5 4 1 3
"ENSG00000086730" 245 312 94 141 218 143 82 108 196 598 204 133 99 225 74 103 69 198 102 144 274 234 21 149 246 123 101 22 102 10 320 72 79 17 174 88 64 10 50 93 141 92 48 79 170 18 45 92 305 29 42
"ENSG00000086758" 26446 11628 6768 15593 12784 8061 8564 23258 28661 24960 24850 35381 13251 8330 8645 22990 17363 14704 16431 26489 11787 11882 4780 19528 21568 19014 38766 5509 5856 8004 18436 12446 6693 9588 16484 12281 8314 5285 15643 12927 9443 12502 16334 5002 8496 10839 5744 10273 15869 9569 17556
"ENSG00000086827" 1565 985 968 1772 1409 500 1124 2152 2036 1708 1467 2070 1163 763 1135 1639 1174 850 827 1277 1525 763 185 1830 1064 983 2280 291 283 503 1039 912 300 565 1070 1006 428 349 1019 710 548 855 1217 280 559 812 513 405 1842 751 963
"ENSG00000086848" 596 409 302 366 465 175 345 526 521 573 521 627 466 265 308 454 362 365 345 454 368 411 59 390 277 504 633 96 110 202 333 333 166 239 297 238 240 154 313 255 239 282 342 171 264 366 296 260 597 350 395
"ENSG00000086967" 13 4 2 31 18 6 0 78 5 10 2 8 1 4 3 2 4 10 4 7 7 16 3 28 10 1 2 0 8 0 3 0 5 0 0 0 5 0 15 7 1 3 14 1 2 0 1 3 0 1 6
"ENSG00000086991" 32 16 32 14 24 7 8 32 43 38 20 28 18 28 35 6 0 22 11 40 14 12 4 20 9 27 25 17 62 9 25 34 11 12 3 47 16 12 15 17 21 15 14 19 13 11 5 20 46 8 9
"ENSG00000087008" 1158 790 684 3283 1699 687 864 3902 2552 1625 2135 5002 1469 626 616 3397 2317 953 1356 2428 970 984 500 3604 1809 1080 8007 780 438 525 1839 713 454 589 2620 959 548 434 2343 1132 791 785 2425 281 516 468 484 492 2204 2142 2245
"ENSG00000087053" 2383 1767 2183 2529 5197 525 2578 2762 4075 2156 2877 2445 4979 1232 2530 2711 3152 1553 2977 2168 3076 1374 441 2496 2917 1985 2886 605 374 818 1564 1801 287 1405 1528 2399 599 927 1102 1207 580 1531 1149 389 582 1350 930 1245 2709 947 1416
"ENSG00000087074" 6570 1168 484 8140 1489 1008 619 6175 6609 3007 2151 3874 1001 1910 488 2757 3625 1400 1035 6513 1560 1256 520 9475 5881 1056 7618 1495 851 276 1625 1109 599 451 4752 1282 531 251 5151 1414 1142 798 5244 491 618 447 406 968 1899 1581 1696
"ENSG00000087076" 28 83 13 0 32 38 29 5 27 146 56 4 18 48 37 10 7 25 34 8 28 48 49 11 9 53 4 11 39 12 22 40 24 16 18 23 19 5 0 28 26 37 6 5 15 6 15 20 28 7 3
"ENSG00000087077" 2059 207 212 2991 791 130 208 3351 2534 419 866 2832 915 239 284 2749 1407 322 705 3523 2330 394 188 9389 1419 338 4401 242 211 161 2041 1037 133 216 2437 308 138 85 1645 428 146 306 1360 64 115 92 203 401 2047 888 1375
"ENSG00000087085" 254 409 2 58 33 353 8 69 1042 617 171 51 71 337 19 36 3574 839 37 31 583 695 20 114 1656 12 104 726 137 3 46 222 310 1 30 873 151 8 30 1235 336 10 30 164 226 4 2 26 1150 22 31
"ENSG00000087086" 45784 66723 26027 19758 30879 24625 30011 17712 37239 80223 23255 11336 29792 54759 32914 11996 24008 59715 14615 15268 33063 63454 1729 29424 15890 20118 9872 4152 8350 7422 5961 11993 13881 11345 4696 14156 19557 6013 11158 15766 26185 11592 9135 8603 25627 11062 14286 8546 37362 4319 8047
"ENSG00000087087" 2981 1885 744 2037 1982 1238 1104 2297 3972 3003 2694 2427 1584 1213 964 2276 2633 1745 2480 2689 2051 1464 1992 2666 3095 2312 3175 1316 1202 870 2474 1449 947 851 1939 1986 1055 633 1727 2070 1289 1424 1962 566 1070 715 674 918 3310 865 1874
"ENSG00000087088" 913 1132 287 692 1190 542 350 775 3205 1482 1010 592 647 799 360 567 1715 1004 529 716 962 943 169 834 1029 350 533 449 225 185 632 784 374 200 556 1316 469 165 483 1215 725 351 439 294 600 158 252 310 1780 252 442
"ENSG00000087095" 2898 1848 1261 932 1902 952 1359 1124 2217 2907 2131 1182 1505 1348 1440 978 2225 1734 1405 988 1629 1626 313 1387 2100 1548 1424 526 615 857 764 1329 851 988 710 1192 954 571 608 1312 1115 1111 606 503 974 995 701 705 1736 524 521
"ENSG00000087111" 3159 2200 1176 2695 4039 1315 1777 3361 4759 5197 3191 3025 3281 1661 1146 2375 4859 2805 1635 2299 1959 2353 196 3542 3788 1325 4043 842 567 635 1375 1384 704 1053 1744 2244 1011 523 1795 2600 1813 1605 1911 652 1466 862 818 969 3742 1238 1818
"ENSG00000087116" 292 213 44 30 248 283 77 79 553 987 630 104 124 153 63 24 854 225 152 98 130 246 178 22 3174 318 46 420 476 63 288 281 110 110 29 199 261 61 36 677 313 406 35 236 236 123 58 189 427 38 33
"ENSG00000087128" 194 127 96 123294 126 95 90 91270 10 7 16 63103 125 116 118 42875 112 150 145 77201 100 101 112 160586 36 20 127724 22 42 24 8232 996 31 22 39172 34 18 27 40200 23 22 41 56773 12 6 14 6 1504 10721 29898 42913
"ENSG00000087152" 3195 2340 1237 4618 3229 1404 1516 5374 4941 3765 2853 5112 2431 1847 1251 3915 4200 2428 1828 4040 2411 2850 601 5851 4000 1662 6176 1130 738 733 3124 1547 966 851 3132 2435 1045 574 2638 2489 1641 1489 2609 754 1237 753 937 1088 4429 1648 2916
"ENSG00000087157" 1372 1088 432 501 1123 890 457 470 1425 1656 1403 730 890 668 549 412 847 1084 1150 553 790 991 442 598 2023 1004 970 473 653 516 782 746 696 490 632 790 815 416 378 1018 938 760 516 388 578 444 423 575 1239 327 545
"ENSG00000087191" 1619 885 449 1733 1194 575 698 2405 1949 1681 1549 3259 1151 613 535 1674 1626 1225 1119 1823 905 1460 256 1468 2274 1427 3010 501 416 477 1666 1109 570 550 1488 1038 519 322 1194 910 754 731 1400 383 634 606 496 694 2080 839 1615
"ENSG00000087206" 1063 899 729 837 1163 838 779 959 1476 1421 1338 1355 914 801 735 804 1075 1314 1625 772 1040 847 491 785 1446 1163 1081 479 662 605 865 902 725 534 804 860 700 463 614 880 806 700 693 331 425 481 400 527 1064 362 549
"ENSG00000087237" 7 21 7 7 25 14 13 7 14 17 122 5 4 10 4 9 11 19 20 10 41 18 1 5 57 17 15 3 9 16 1 11 3 1 3 9 1 9 2 2 0 9 1 1 5 7 1 2 12 1 2
[truncated: 7,960,428 more chars]
