# Supplementary material for: Single cell RNA-seq reveals profound transcriptional similarity between Barrett’s oesophagus and oesophageal submucosal glands
Source: Nat Commun. 2018 Oct 15;9:4261. doi: 10.1038/s41467-018-06796-9 (PMC6189174; doi:10.1038/s41467-018-06796-9)
Supplement: Supplementary file 9 — Dataset 7 [file 41467_2018_6796_MOESM9_ESM.txt]

sample_id	patient	tissue	Sex	Age	all_k8	duodenum_k4	gastric_k3	oesophagus_k4	barrett_k4	normal_oesophagus_k5	gland_cells_k3
WTCHG_207267_201201	PtA	Barrett's	male	78	2	NA	NA	NA	1	NA	NA
WTCHG_207267_201202	PtA	Barrett's	male	78	7	NA	NA	NA	4	NA	NA
WTCHG_207267_201203	PtA	Barrett's	male	78	5	NA	NA	NA	2	NA	1
WTCHG_207267_201205	PtA	Barrett's	male	78	2	NA	NA	NA	1	NA	NA
WTCHG_207267_201206	PtA	Barrett's	male	78	2	NA	NA	NA	1	NA	NA
WTCHG_207267_201207	PtA	Barrett's	male	78	2	NA	NA	NA	1	NA	1
WTCHG_207267_201208	PtA	Barrett's	male	78	2	NA	NA	NA	3	NA	NA
WTCHG_207267_201225	PtA	Oesophagus	male	78	6	NA	NA	1	NA	4	NA
WTCHG_207267_202201	PtA	Barrett's	male	78	5	NA	NA	NA	2	NA	NA
WTCHG_207267_202202	PtA	Barrett's	male	78	2	NA	NA	NA	1	NA	NA
WTCHG_207267_202203	PtA	Barrett's	male	78	2	NA	NA	NA	1	NA	1
WTCHG_207267_202205	PtA	Barrett's	male	78	2	NA	NA	NA	1	NA	NA
WTCHG_207267_202206	PtA	Barrett's	male	78	7	NA	NA	NA	4	NA	NA
WTCHG_207267_202207	PtA	Barrett's	male	78	2	NA	NA	NA	1	NA	1
WTCHG_207267_202208	PtA	Barrett's	male	78	NA	NA	NA	NA	NA	NA	NA
WTCHG_207267_202225	PtA	Oesophagus	male	78	NA	NA	NA	NA	NA	NA	NA
WTCHG_207267_203201	PtA	Barrett's	male	78	2	NA	NA	NA	1	NA	NA
WTCHG_207267_203202	PtA	Barrett's	male	78	2	NA	NA	NA	1	NA	NA
WTCHG_207267_203203	PtA	Barrett's	male	78	2	NA	NA	NA	1	NA	1
WTCHG_207267_203204	PtA	Barrett's	male	78	NA	NA	NA	NA	NA	NA	NA
WTCHG_207267_203205	PtA	Barrett's	male	78	NA	NA	NA	NA	NA	NA	NA
WTCHG_207267_203206	PtA	Barrett's	male	78	2	NA	NA	NA	1	NA	1
WTCHG_207267_203207	PtA	Barrett's	male	78	2	NA	NA	NA	3	NA	1
WTCHG_207267_203208	PtA	Barrett's	male	78	2	NA	NA	NA	1	NA	NA
WTCHG_207267_203225	PtA	Oesophagus	male	78	6	NA	NA	1	NA	4	NA
WTCHG_207267_204201	PtA	Barrett's	male	78	2	NA	NA	NA	1	NA	NA
WTCHG_207267_204202	PtA	Barrett's	male	78	2	NA	NA	NA	1	NA	NA
WTCHG_207267_204203	PtA	Barrett's	male	78	2	NA	NA	NA	1	NA	1
WTCHG_207267_204204	PtA	Barrett's	male	78	2	NA	NA	NA	1	NA	NA
WTCHG_207267_204205	PtA	Barrett's	male	78	2	NA	NA	NA	1	NA	1
WTCHG_207267_204206	PtA	Barrett's	male	78	2	NA	NA	NA	1	NA	NA
WTCHG_207267_204207	PtA	Barrett's	male	78	2	NA	NA	NA	1	NA	1
WTCHG_207267_204208	PtA	Barrett's	male	78	5	NA	NA	NA	2	NA	NA
WTCHG_207267_204225	PtA	Oesophagus	male	78	6	NA	NA	1	NA	4	NA
WTCHG_207267_205201	PtA	Barrett's	male	78	NA	NA	NA	NA	NA	NA	NA
WTCHG_207267_205202	PtA	Barrett's	male	78	5	NA	NA	NA	2	NA	NA
WTCHG_207267_205203	PtA	Barrett's	male	78	NA	NA	NA	NA	NA	NA	NA
WTCHG_207267_205204	PtA	Barrett's	male	78	2	NA	NA	NA	1	NA	1
WTCHG_207267_205205	PtA	Barrett's	male	78	2	NA	NA	NA	1	NA	NA
WTCHG_207267_205206	PtA	Barrett's	male	78	2	NA	NA	NA	1	NA	NA
WTCHG_207267_205207	PtA	Barrett's	male	78	2	NA	NA	NA	1	NA	1
WTCHG_207267_205225	PtA	Oesophagus	male	78	6	NA	NA	1	NA	4	NA
WTCHG_207267_206201	PtA	Barrett's	male	78	5	NA	NA	NA	2	NA	NA
WTCHG_207267_206202	PtA	Barrett's	male	78	5	NA	NA	NA	2	NA	NA
WTCHG_207267_206203	PtA	Barrett's	male	78	NA	NA	NA	NA	NA	NA	NA
WTCHG_207267_206204	PtA	Barrett's	male	78	2	NA	NA	NA	1	NA	NA
WTCHG_207267_206205	PtA	Barrett's	male	78	5	NA	NA	NA	2	NA	NA
WTCHG_207267_206206	PtA	Barrett's	male	78	2	NA	NA	NA	1	NA	NA
WTCHG_207267_206207	PtA	Barrett's	male	78	2	NA	NA	NA	3	NA	NA
WTCHG_207267_206225	PtA	Oesophagus	male	78	NA	NA	NA	NA	NA	NA	NA
WTCHG_207267_207201	PtA	Barrett's	male	78	NA	NA	NA	NA	NA	NA	NA
WTCHG_207267_207202	PtA	Barrett's	male	78	7	NA	NA	NA	4	NA	NA
WTCHG_207267_207203	PtA	Barrett's	male	78	5	NA	NA	NA	2	NA	1
WTCHG_207267_207204	PtA	Barrett's	male	78	1	NA	NA	NA	1	NA	1
WTCHG_207267_207205	PtA	Barrett's	male	78	2	NA	NA	NA	1	NA	NA
WTCHG_207267_207206	PtA	Barrett's	male	78	2	NA	NA	NA	4	NA	NA
WTCHG_207267_207207	PtA	Barrett's	male	78	7	NA	NA	NA	4	NA	NA
WTCHG_207267_207225	PtA	Oesophagus	male	78	6	NA	NA	1	NA	4	NA
WTCHG_207267_208201	PtA	Barrett's	male	78	7	NA	NA	NA	4	NA	NA
WTCHG_207267_208202	PtA	Barrett's	male	78	2	NA	NA	NA	1	NA	NA
WTCHG_207267_208203	PtA	Barrett's	male	78	2	NA	NA	NA	1	NA	NA
WTCHG_207267_208204	PtA	Barrett's	male	78	5	NA	NA	NA	2	NA	NA
WTCHG_207267_208205	PtA	Barrett's	male	78	1	NA	NA	NA	1	NA	1
WTCHG_207267_208206	PtA	Barrett's	male	78	5	NA	NA	NA	2	NA	NA
WTCHG_207267_208207	PtA	Barrett's	male	78	2	NA	NA	NA	1	NA	1
WTCHG_207267_225201	PtA	Barrett's	male	78	5	NA	NA	NA	2	NA	NA
WTCHG_207267_225202	PtA	Barrett's	male	78	2	NA	NA	NA	1	NA	NA
WTCHG_207267_225204	PtA	Barrett's	male	78	2	NA	NA	NA	1	NA	1
WTCHG_207267_225205	PtA	Barrett's	male	78	2	NA	NA	NA	1	NA	NA
WTCHG_207267_225206	PtA	Barrett's	male	78	NA	NA	NA	NA	NA	NA	NA
WTCHG_207267_225207	PtA	Barrett's	male	78	5	NA	NA	NA	2	NA	NA
WTCHG_207267_225208	PtA	Barrett's	male	78	5	NA	NA	NA	2	NA	NA
WTCHG_207267_226201	PtA	Barrett's	male	78	NA	NA	NA	NA	NA	NA	NA
WTCHG_207267_226202	PtA	Barrett's	male	78	5	NA	NA	NA	2	NA	NA
WTCHG_207267_226204	PtA	Barrett's	male	78	2	NA	NA	NA	1	NA	1
WTCHG_207267_226205	PtA	Barrett's	male	78	5	NA	NA	NA	2	NA	NA
WTCHG_207267_226206	PtA	Barrett's	male	78	5	NA	NA	NA	2	NA	NA
WTCHG_207267_226207	PtA	Barrett's	male	78	2	NA	NA	NA	1	NA	1
WTCHG_207267_226208	PtA	Barrett's	male	78	2	NA	NA	NA	1	NA	NA
WTCHG_207267_227201	PtA	Barrett's	male	78	2	NA	NA	NA	1	NA	NA
WTCHG_207267_227202	PtA	Barrett's	male	78	2	NA	NA	NA	1	NA	NA
WTCHG_207267_227204	PtA	Barrett's	male	78	2	NA	NA	NA	3	NA	1
WTCHG_207267_227205	PtA	Barrett's	male	78	2	NA	NA	NA	1	NA	NA
WTCHG_207267_227206	PtA	Barrett's	male	78	5	NA	NA	NA	2	NA	1
WTCHG_207267_227207	PtA	Barrett's	male	78	2	NA	NA	NA	3	NA	1
WTCHG_207267_227208	PtA	Barrett's	male	78	5	NA	NA	NA	2	NA	NA
WTCHG_207267_228201	PtA	Barrett's	male	78	5	NA	NA	NA	2	NA	NA
WTCHG_207267_228202	PtA	Barrett's	male	78	7	NA	NA	NA	4	NA	NA
WTCHG_207267_228204	PtA	Barrett's	male	78	2	NA	NA	NA	1	NA	NA
WTCHG_207267_228205	PtA	Barrett's	male	78	2	NA	NA	NA	1	NA	NA
WTCHG_207267_228206	PtA	Barrett's	male	78	2	NA	NA	NA	1	NA	NA
WTCHG_207267_228207	PtA	Barrett's	male	78	1	NA	NA	NA	1	NA	NA
WTCHG_207267_228208	PtA	Barrett's	male	78	5	NA	NA	NA	2	NA	NA
WTCHG_207267_229225	PtA	Gastric	male	78	NA	NA	NA	NA	NA	NA	NA
WTCHG_207267_229226	PtA	Gastric	male	78	NA	NA	NA	NA	NA	NA	NA
WTCHG_207267_229227	PtA	Gastric	male	78	NA	NA	NA	NA	NA	NA	NA
WTCHG_207267_229228	PtA	Gastric	male	78	NA	NA	NA	NA	NA	NA	NA
WTCHG_207267_229229	PtA	Gastric	male	78	NA	NA	NA	NA	NA	NA	NA
WTCHG_207267_229230	PtA	Gastric	male	78	NA	NA	NA	NA	NA	NA	NA
WTCHG_207267_229231	PtA	Gastric	male	78	7	NA	2	NA	NA	NA	NA
WTCHG_207267_229232	PtA	Gastric	male	78	NA	NA	NA	NA	NA	NA	NA
WTCHG_207267_230225	PtA	Gastric	male	78	NA	NA	NA	NA	NA	NA	NA
WTCHG_207267_230226	PtA	Gastric	male	78	NA	NA	NA	NA	NA	NA	NA
WTCHG_207267_230227	PtA	Gastric	male	78	NA	NA	NA	NA	NA	NA	NA
WTCHG_207267_230228	PtA	Gastric	male	78	NA	NA	NA	NA	NA	NA	NA
WTCHG_207267_230229	PtA	Gastric	male	78	NA	NA	NA	NA	NA	NA	NA
WTCHG_207267_230230	PtA	Gastric	male	78	NA	NA	NA	NA	NA	NA	NA
WTCHG_207267_230231	PtA	Gastric	male	78	NA	NA	NA	NA	NA	NA	NA
WTCHG_207267_230232	PtA	Gastric	male	78	NA	NA	NA	NA	NA	NA	NA
WTCHG_207267_231225	PtA	Gastric	male	78	NA	NA	NA	NA	NA	NA	NA
WTCHG_207267_231226	PtA	Gastric	male	78	NA	NA	NA	NA	NA	NA	NA
WTCHG_207267_231227	PtA	Gastric	male	78	NA	NA	NA	NA	NA	NA	NA
WTCHG_207267_231228	PtA	Gastric	male	78	NA	NA	NA	NA	NA	NA	NA
WTCHG_207267_231229	PtA	Gastric	male	78	NA	NA	NA	NA	NA	NA	NA
WTCHG_207267_231230	PtA	Gastric	male	78	NA	NA	NA	NA	NA	NA	NA
WTCHG_207267_231231	PtA	Gastric	male	78	NA	NA	NA	NA	NA	NA	NA
WTCHG_207267_231232	PtA	Gastric	male	78	NA	NA	NA	NA	NA	NA	NA
WTCHG_207267_232225	PtA	Gastric	male	78	NA	NA	NA	NA	NA	NA	NA
WTCHG_207267_232226	PtA	Gastric	male	78	NA	NA	NA	NA	NA	NA	NA
WTCHG_207267_232227	PtA	Gastric	male	78	NA	NA	NA	NA	NA	NA	NA
WTCHG_207267_232228	PtA	Gastric	male	78	NA	NA	NA	NA	NA	NA	NA
WTCHG_207267_232229	PtA	Gastric	male	78	NA	NA	NA	NA	NA	NA	NA
WTCHG_207267_232230	PtA	Gastric	male	78	NA	NA	NA	NA	NA	NA	NA
WTCHG_207267_232231	PtA	Gastric	male	78	NA	NA	NA	NA	NA	NA	NA
WTCHG_207267_232232	PtA	Gastric	male	78	NA	NA	NA	NA	NA	NA	NA
WTCHG_207267_249225	PtA	Gastric	male	78	NA	NA	NA	NA	NA	NA	NA
WTCHG_207267_249226	PtA	Gastric	male	78	NA	NA	NA	NA	NA	NA	NA
WTCHG_207267_249227	PtA	Gastric	male	78	NA	NA	NA	NA	NA	NA	NA
WTCHG_207267_249228	PtA	Gastric	male	78	NA	NA	NA	NA	NA	NA	NA
WTCHG_207267_249229	PtA	Gastric	male	78	NA	NA	NA	NA	NA	NA	NA
WTCHG_207267_249230	PtA	Gastric	male	78	NA	NA	NA	NA	NA	NA	NA
WTCHG_207267_249231	PtA	Gastric	male	78	NA	NA	NA	NA	NA	NA	NA
WTCHG_207267_249232	PtA	Gastric	male	78	4	NA	2	NA	NA	NA	2
WTCHG_207267_250225	PtA	Gastric	male	78	NA	NA	NA	NA	NA	NA	NA
WTCHG_207267_250226	PtA	Gastric	male	78	NA	NA	NA	NA	NA	NA	NA
WTCHG_207267_250227	PtA	Gastric	male	78	NA	NA	NA	NA	NA	NA	NA
WTCHG_207267_250228	PtA	Gastric	male	78	NA	NA	NA	NA	NA	NA	NA
WTCHG_207267_250229	PtA	Gastric	male	78	4	NA	2	NA	NA	NA	2
WTCHG_207267_250231	PtA	Gastric	male	78	NA	NA	NA	NA	NA	NA	NA
WTCHG_207267_250232	PtA	Gastric	male	78	NA	NA	NA	NA	NA	NA	NA
WTCHG_207267_251225	PtA	Gastric	male	78	NA	NA	NA	NA	NA	NA	NA
WTCHG_207267_251226	PtA	Gastric	male	78	NA	NA	NA	NA	NA	NA	NA
WTCHG_207267_251227	PtA	Gastric	male	78	NA	NA	NA	NA	NA	NA	NA
WTCHG_207267_251228	PtA	Gastric	male	78	NA	NA	NA	NA	NA	NA	NA
WTCHG_207267_251229	PtA	Gastric	male	78	NA	NA	NA	NA	NA	NA	NA
WTCHG_207267_251231	PtA	Gastric	male	78	NA	NA	NA	NA	NA	NA	NA
WTCHG_207267_251232	PtA	Gastric	male	78	NA	NA	NA	NA	NA	NA	NA
WTCHG_207267_252225	PtA	Gastric	male	78	NA	NA	NA	NA	NA	NA	NA
WTCHG_207267_252226	PtA	Gastric	male	78	NA	NA	NA	NA	NA	NA	NA
WTCHG_207267_252227	PtA	Gastric	male	78	NA	NA	NA	NA	NA	NA	NA
WTCHG_207267_252228	PtA	Gastric	male	78	NA	NA	NA	NA	NA	NA	NA
WTCHG_207267_252229	PtA	Gastric	male	78	NA	NA	NA	NA	NA	NA	NA
WTCHG_207267_252231	PtA	Gastric	male	78	NA	NA	NA	NA	NA	NA	NA
WTCHG_207267_252232	PtA	Gastric	male	78	NA	NA	NA	NA	NA	NA	NA
WTCHG_207267_253225	PtA	Gastric	male	78	NA	NA	NA	NA	NA	NA	NA
WTCHG_207267_253226	PtA	Gastric	male	78	NA	NA	NA	NA	NA	NA	NA
WTCHG_207267_253227	PtA	Gastric	male	78	NA	NA	NA	NA	NA	NA	NA
WTCHG_207267_253228	PtA	Gastric	male	78	NA	NA	NA	NA	NA	NA	NA
WTCHG_207267_253229	PtA	Gastric	male	78	NA	NA	NA	NA	NA	NA	NA
WTCHG_207267_253231	PtA	Gastric	male	78	NA	NA	NA	NA	NA	NA	NA
WTCHG_207267_254225	PtA	Gastric	male	78	NA	NA	NA	NA	NA	NA	NA
WTCHG_207267_254226	PtA	Gastric	male	78	NA	NA	NA	NA	NA	NA	NA
WTCHG_207267_254227	PtA	Gastric	male	78	NA	NA	NA	NA	NA	NA	NA
WTCHG_207267_254228	PtA	Gastric	male	78	NA	NA	NA	NA	NA	NA	NA
WTCHG_207267_254229	PtA	Gastric	male	78	NA	NA	NA	NA	NA	NA	NA
WTCHG_207267_254231	PtA	Gastric	male	78	NA	NA	NA	NA	NA	NA	NA
WTCHG_207267_255225	PtA	Gastric	male	78	NA	NA	NA	NA	NA	NA	NA
WTCHG_207267_255226	PtA	Gastric	male	78	NA	NA	NA	NA	NA	NA	NA
WTCHG_207267_255227	PtA	Gastric	male	78	NA	NA	NA	NA	NA	NA	NA
WTCHG_207267_255228	PtA	Gastric	male	78	NA	NA	NA	NA	NA	NA	NA
WTCHG_207267_255229	PtA	Gastric	male	78	NA	NA	NA	NA	NA	NA	NA
WTCHG_207267_255231	PtA	Gastric	male	78	NA	NA	NA	NA	NA	NA	NA
WTCHG_207267_256225	PtA	Gastric	male	78	NA	NA	NA	NA	NA	NA	NA
WTCHG_207267_256226	PtA	Gastric	male	78	4	NA	2	NA	NA	NA	2
WTCHG_207267_256227	PtA	Gastric	male	78	NA	NA	NA	NA	NA	NA	NA
WTCHG_207267_256228	PtA	Gastric	male	78	NA	NA	NA	NA	NA	NA	NA
WTCHG_207267_256229	PtA	Gastric	male	78	4	NA	2	NA	NA	NA	2
WTCHG_207267_256230	PtA	Gastric	male	78	NA	NA	NA	NA	NA	NA	NA
WTCHG_207267_256231	PtA	Gastric	male	78	NA	NA	NA	NA	NA	NA	NA
WTCHG_217386_201250	PtA	Barrett's	male	78	2	NA	NA	NA	1	NA	NA
WTCHG_217386_201252	PtA	Barrett's	male	78	2	NA	NA	NA	1	NA	NA
WTCHG_217386_201254	PtA	Barrett's	male	78	2	NA	NA	NA	1	NA	NA
WTCHG_217386_201256	PtA	Barrett's	male	78	2	NA	NA	NA	1	NA	NA
WTCHG_217386_202250	PtA	Barrett's	male	78	NA	NA	NA	NA	NA	NA	NA
WTCHG_217386_202251	PtA	Barrett's	male	78	7	NA	NA	NA	4	NA	NA
WTCHG_217386_202252	PtA	Barrett's	male	78	5	NA	NA	NA	2	NA	NA
WTCHG_217386_202253	PtA	Barrett's	male	78	5	NA	NA	NA	2	NA	NA
WTCHG_217386_202254	PtA	Barrett's	male	78	2	NA	NA	NA	1	NA	NA
WTCHG_217386_202255	PtA	Barrett's	male	78	NA	NA	NA	NA	NA	NA	NA
WTCHG_217386_202256	PtA	Barrett's	male	78	NA	NA	NA	NA	NA	NA	NA
WTCHG_217386_203250	PtA	Barrett's	male	78	2	NA	NA	NA	1	NA	NA
WTCHG_217386_203251	PtA	Barrett's	male	78	5	NA	NA	NA	2	NA	NA
WTCHG_217386_203252	PtA	Barrett's	male	78	2	NA	NA	NA	1	NA	NA
WTCHG_217386_203253	PtA	Barrett's	male	78	NA	NA	NA	NA	NA	NA	NA
WTCHG_217386_203254	PtA	Barrett's	male	78	2	NA	NA	NA	1	NA	NA
WTCHG_217386_203255	PtA	Barrett's	male	78	1	NA	NA	NA	1	NA	NA
WTCHG_217386_203256	PtA	Barrett's	male	78	2	NA	NA	NA	1	NA	NA
WTCHG_217386_204250	PtA	Barrett's	male	78	NA	NA	NA	NA	NA	NA	NA
WTCHG_217386_204251	PtA	Barrett's	male	78	5	NA	NA	NA	2	NA	NA
WTCHG_217386_204252	PtA	Barrett's	male	78	2	NA	NA	NA	1	NA	NA
WTCHG_217386_204253	PtA	Barrett's	male	78	2	NA	NA	NA	3	NA	NA
WTCHG_217386_204254	PtA	Barrett's	male	78	NA	NA	NA	NA	NA	NA	NA
WTCHG_217386_204255	PtA	Barrett's	male	78	2	NA	NA	NA	3	NA	1
WTCHG_217386_204256	PtA	Barrett's	male	78	2	NA	NA	NA	1	NA	NA
WTCHG_217386_205251	PtA	Barrett's	male	78	7	NA	NA	NA	4	NA	NA
WTCHG_217386_205253	PtA	Barrett's	male	78	7	NA	NA	NA	4	NA	NA
WTCHG_217386_205255	PtA	Barrett's	male	78	2	NA	NA	NA	3	NA	NA
WTCHG_217386_206250	PtA	Barrett's	male	78	NA	NA	NA	NA	NA	NA	NA
WTCHG_217386_206251	PtA	Barrett's	male	78	NA	NA	NA	NA	NA	NA	NA
WTCHG_217386_206252	PtA	Barrett's	male	78	2	NA	NA	NA	1	NA	NA
WTCHG_217386_206253	PtA	Barrett's	male	78	2	NA	NA	NA	1	NA	NA
WTCHG_217386_206254	PtA	Barrett's	male	78	NA	NA	NA	NA	NA	NA	NA
WTCHG_217386_206255	PtA	Barrett's	male	78	2	NA	NA	NA	1	NA	1
WTCHG_217386_207250	PtA	Barrett's	male	78	7	NA	NA	NA	4	NA	NA
WTCHG_217386_207251	PtA	Barrett's	male	78	2	NA	NA	NA	1	NA	NA
WTCHG_217386_207252	PtA	Barrett's	male	78	5	NA	NA	NA	2	NA	NA
WTCHG_217386_207253	PtA	Barrett's	male	78	NA	NA	NA	NA	NA	NA	NA
WTCHG_217386_207254	PtA	Barrett's	male	78	5	NA	NA	NA	2	NA	NA
WTCHG_217386_207255	PtA	Barrett's	male	78	2	NA	NA	NA	1	NA	NA
WTCHG_217386_207256	PtA	Barrett's	male	78	NA	NA	NA	NA	NA	NA	NA
WTCHG_217386_208250	PtA	Barrett's	male	78	2	NA	NA	NA	1	NA	NA
WTCHG_217386_208251	PtA	Barrett's	male	78	NA	NA	NA	NA	NA	NA	NA
WTCHG_217386_208252	PtA	Barrett's	male	78	5	NA	NA	NA	2	NA	NA
WTCHG_217386_208253	PtA	Barrett's	male	78	2	NA	NA	NA	1	NA	NA
WTCHG_217386_208254	PtA	Barrett's	male	78	2	NA	NA	NA	1	NA	1
WTCHG_217386_208255	PtA	Barrett's	male	78	2	NA	NA	NA	1	NA	NA
WTCHG_217386_208256	PtA	Barrett's	male	78	NA	NA	NA	NA	NA	NA	NA
WTCHG_217386_225250	PtA	Barrett's	male	78	7	NA	NA	NA	4	NA	NA
WTCHG_217386_225252	PtA	Barrett's	male	78	2	NA	NA	NA	1	NA	NA
WTCHG_217386_225254	PtA	Barrett's	male	78	NA	NA	NA	NA	NA	NA	NA
WTCHG_217386_225256	PtA	Barrett's	male	78	5	NA	NA	NA	2	NA	NA
WTCHG_217386_226249	PtA	Barrett's	male	78	2	NA	NA	NA	1	NA	NA
WTCHG_217386_226250	PtA	Barrett's	male	78	5	NA	NA	NA	2	NA	NA
WTCHG_217386_226251	PtA	Barrett's	male	78	2	NA	NA	NA	1	NA	NA
WTCHG_217386_226252	PtA	Barrett's	male	78	7	NA	NA	NA	4	NA	NA
WTCHG_217386_226253	PtA	Barrett's	male	78	7	NA	NA	NA	4	NA	NA
WTCHG_217386_226254	PtA	Barrett's	male	78	2	NA	NA	NA	1	NA	NA
WTCHG_217386_226256	PtA	Barrett's	male	78	NA	NA	NA	NA	NA	NA	NA
WTCHG_217386_227249	PtA	Barrett's	male	78	2	NA	NA	NA	1	NA	NA
WTCHG_217386_227250	PtA	Barrett's	male	78	2	NA	NA	NA	1	NA	1
WTCHG_217386_227251	PtA	Barrett's	male	78	NA	NA	NA	NA	NA	NA	NA
WTCHG_217386_227252	PtA	Barrett's	male	78	7	NA	NA	NA	4	NA	NA
WTCHG_217386_227253	PtA	Barrett's	male	78	5	NA	NA	NA	2	NA	NA
WTCHG_217386_227254	PtA	Barrett's	male	78	5	NA	NA	NA	2	NA	NA
WTCHG_217386_227255	PtA	Barrett's	male	78	2	NA	NA	NA	1	NA	NA
WTCHG_217386_227256	PtA	Barrett's	male	78	NA	NA	NA	NA	NA	NA	NA
WTCHG_217386_228249	PtA	Barrett's	male	78	5	NA	NA	NA	2	NA	NA
WTCHG_217386_228250	PtA	Barrett's	male	78	2	NA	NA	NA	1	NA	NA
WTCHG_217386_228251	PtA	Barrett's	male	78	2	NA	NA	NA	1	NA	NA
WTCHG_217386_228252	PtA	Barrett's	male	78	7	NA	NA	NA	4	NA	NA
WTCHG_217386_228253	PtA	Barrett's	male	78	2	NA	NA	NA	1	NA	NA
WTCHG_217386_228254	PtA	Barrett's	male	78	NA	NA	NA	NA	NA	NA	NA
WTCHG_217386_228255	PtA	Barrett's	male	78	2	NA	NA	NA	1	NA	1
WTCHG_217386_228256	PtA	Barrett's	male	78	2	NA	NA	NA	1	NA	NA
WTCHG_217386_229226	PtA	Gastric	male	78	4	NA	2	NA	NA	NA	2
WTCHG_217386_229227	PtA	Gastric	male	78	4	NA	2	NA	NA	NA	NA
WTCHG_217386_229228	PtA	Gastric	male	78	NA	NA	NA	NA	NA	NA	NA
WTCHG_217386_229229	PtA	Gastric	male	78	7	NA	3	NA	NA	NA	NA
WTCHG_217386_229230	Control	Brain	NA	NA	8	NA	NA	NA	NA	NA	NA
WTCHG_217386_229231	PtA	Gastric	male	78	NA	NA	NA	NA	NA	NA	NA
WTCHG_217386_229273	PtA	Barrett's	male	78	1	NA	NA	NA	1	NA	NA
WTCHG_217386_229274	PtA	Barrett's	male	78	2	NA	NA	NA	1	NA	NA
WTCHG_217386_229275	PtA	Barrett's	male	78	7	NA	NA	NA	4	NA	NA
WTCHG_217386_229276	PtA	Barrett's	male	78	2	NA	NA	NA	1	NA	NA
WTCHG_217386_229277	PtA	Barrett's	male	78	7	NA	NA	NA	4	NA	NA
WTCHG_217386_229278	PtA	Barrett's	male	78	2	NA	NA	NA	1	NA	NA
WTCHG_217386_229279	PtA	Barrett's	male	78	NA	NA	NA	NA	NA	NA	NA
WTCHG_217386_229280	PtA	Barrett's	male	78	NA	NA	NA	NA	NA	NA	NA
WTCHG_217386_230227	PtA	Gastric	male	78	4	NA	2	NA	NA	NA	2
WTCHG_217386_230229	PtA	Gastric	male	78	4	NA	2	NA	NA	NA	2
WTCHG_217386_230231	PtA	Gastric	male	78	NA	NA	NA	NA	NA	NA	NA
WTCHG_217386_230273	PtA	Barrett's	male	78	5	NA	NA	NA	2	NA	NA
WTCHG_217386_230274	PtA	Barrett's	male	78	NA	NA	NA	NA	NA	NA	NA
WTCHG_217386_230275	PtA	Barrett's	male	78	2	NA	NA	NA	3	NA	NA
WTCHG_217386_230276	PtA	Barrett's	male	78	NA	NA	NA	NA	NA	NA	NA
WTCHG_217386_230277	PtA	Barrett's	male	78	2	NA	NA	NA	1	NA	NA
WTCHG_217386_230278	PtA	Barrett's	male	78	2	NA	NA	NA	1	NA	NA
WTCHG_217386_230279	PtA	Barrett's	male	78	2	NA	NA	NA	1	NA	NA
WTCHG_217386_230280	PtA	Barrett's	male	78	1	NA	NA	NA	1	NA	NA
WTCHG_217386_231227	PtA	Gastric	male	78	4	NA	2	NA	NA	NA	2
WTCHG_217386_231229	PtA	Gastric	male	78	4	NA	2	NA	NA	NA	2
WTCHG_217386_231231	PtA	Gastric	male	78	4	NA	2	NA	NA	NA	2
WTCHG_217386_231273	PtA	Barrett's	male	78	NA	NA	NA	NA	NA	NA	NA
WTCHG_217386_231274	PtA	Barrett's	male	78	2	NA	NA	NA	1	NA	NA
WTCHG_217386_231275	PtA	Barrett's	male	78	2	NA	NA	NA	1	NA	NA
WTCHG_217386_231276	PtA	Barrett's	male	78	NA	NA	NA	NA	NA	NA	NA
WTCHG_217386_231277	PtA	Barrett's	male	78	2	NA	NA	NA	1	NA	1
WTCHG_217386_231278	PtA	Barrett's	male	78	2	NA	NA	NA	1	NA	NA
WTCHG_217386_231279	PtA	Barrett's	male	78	2	NA	NA	NA	1	NA	NA
WTCHG_217386_231280	PtA	Barrett's	male	78	2	NA	NA	NA	1	NA	1
WTCHG_217386_232225	PtA	Gastric	male	78	NA	NA	NA	NA	NA	NA	NA
WTCHG_217386_232227	PtA	Gastric	male	78	4	NA	2	NA	NA	NA	2
WTCHG_217386_232229	PtA	Gastric	male	78	4	NA	2	NA	NA	NA	2
WTCHG_217386_232231	PtA	Gastric	male	78	4	NA	2	NA	NA	NA	2
WTCHG_217386_232273	PtA	Barrett's	male	78	NA	NA	NA	NA	NA	NA	NA
WTCHG_217386_232274	PtA	Barrett's	male	78	5	NA	NA	NA	4	NA	1
WTCHG_217386_232275	PtA	Barrett's	male	78	NA	NA	NA	NA	NA	NA	NA
WTCHG_217386_232276	PtA	Barrett's	male	78	2	NA	NA	NA	1	NA	1
WTCHG_217386_232277	PtA	Barrett's	male	78	2	NA	NA	NA	1	NA	1
WTCHG_217386_232278	PtA	Barrett's	male	78	NA	NA	NA	NA	NA	NA	NA
WTCHG_217386_232279	PtA	Barrett's	male	78	2	NA	NA	NA	1	NA	1
WTCHG_217386_232280	PtA	Barrett's	male	78	2	NA	NA	NA	1	NA	1
WTCHG_217386_249225	PtA	Gastric	male	78	NA	NA	NA	NA	NA	NA	NA
WTCHG_217386_249226	PtA	Gastric	male	78	4	NA	2	NA	NA	NA	2
WTCHG_217386_249227	PtA	Gastric	male	78	4	NA	2	NA	NA	NA	2
WTCHG_217386_249228	PtA	Gastric	male	78	NA	NA	NA	NA	NA	NA	NA
WTCHG_217386_249229	Control	Brain	NA	NA	8	NA	NA	NA	NA	NA	NA
WTCHG_217386_249230	PtA	Gastric	male	78	4	NA	2	NA	NA	NA	NA
WTCHG_217386_249231	Control	Blank	NA	NA	NA	NA	NA	NA	NA	NA	NA
WTCHG_217386_249273	PtA	Barrett's	male	78	5	NA	NA	NA	2	NA	NA
WTCHG_217386_249274	PtA	Barrett's	male	78	5	NA	NA	NA	2	NA	NA
WTCHG_217386_249275	PtA	Barrett's	male	78	2	NA	NA	NA	1	NA	NA
WTCHG_217386_249276	PtA	Barrett's	male	78	2	NA	NA	NA	3	NA	NA
WTCHG_217386_249277	PtA	Barrett's	male	78	NA	NA	NA	NA	NA	NA	NA
WTCHG_217386_249278	PtA	Barrett's	male	78	NA	NA	NA	NA	NA	NA	NA
WTCHG_217386_249279	PtA	Barrett's	male	78	7	NA	NA	NA	4	NA	NA
WTCHG_217386_249280	PtA	Barrett's	male	78	5	NA	NA	NA	2	NA	NA
WTCHG_217386_250226	PtA	Gastric	male	78	4	NA	2	NA	NA	NA	2
WTCHG_217386_250230	PtA	Gastric	male	78	7	NA	3	NA	NA	NA	NA
WTCHG_217386_250273	PtA	Barrett's	male	78	2	NA	NA	NA	1	NA	NA
WTCHG_217386_250274	PtA	Barrett's	male	78	2	NA	NA	NA	3	NA	NA
WTCHG_217386_250275	PtA	Barrett's	male	78	5	NA	NA	NA	2	NA	NA
WTCHG_217386_250276	PtA	Barrett's	male	78	2	NA	NA	NA	1	NA	NA
WTCHG_217386_250277	PtA	Barrett's	male	78	5	NA	NA	NA	1	NA	NA
WTCHG_217386_250278	PtA	Barrett's	male	78	NA	NA	NA	NA	NA	NA	NA
WTCHG_217386_250279	PtA	Barrett's	male	78	5	NA	NA	NA	2	NA	NA
WTCHG_217386_250280	PtA	Barrett's	male	78	NA	NA	NA	NA	NA	NA	NA
WTCHG_217386_251226	PtA	Gastric	male	78	4	NA	2	NA	NA	NA	2
WTCHG_217386_251228	PtA	Gastric	male	78	4	NA	2	NA	NA	NA	2
WTCHG_217386_251230	PtA	Gastric	male	78	4	NA	2	NA	NA	NA	NA
WTCHG_217386_251273	PtA	Barrett's	male	78	2	NA	NA	NA	1	NA	NA
WTCHG_217386_251274	PtA	Barrett's	male	78	2	NA	NA	NA	1	NA	NA
WTCHG_217386_251275	PtA	Barrett's	male	78	2	NA	NA	NA	1	NA	NA
WTCHG_217386_251276	PtA	Barrett's	male	78	2	NA	NA	NA	1	NA	NA
WTCHG_217386_251277	PtA	Barrett's	male	78	7	NA	NA	NA	4	NA	NA
WTCHG_217386_251278	PtA	Barrett's	male	78	5	NA	NA	NA	2	NA	NA
WTCHG_217386_251279	PtA	Barrett's	male	78	7	NA	NA	NA	4	NA	NA
WTCHG_217386_251280	PtA	Barrett's	male	78	2	NA	NA	NA	1	NA	1
WTCHG_217386_252226	PtA	Gastric	male	78	4	NA	2	NA	NA	NA	2
WTCHG_217386_252228	PtA	Gastric	male	78	4	NA	2	NA	NA	NA	2
WTCHG_217386_252230	PtA	Gastric	male	78	4	NA	1	NA	NA	NA	NA
WTCHG_217386_252273	PtA	Barrett's	male	78	2	NA	NA	NA	1	NA	NA
WTCHG_217386_252274	PtA	Barrett's	male	78	2	NA	NA	NA	1	NA	NA
WTCHG_217386_252275	PtA	Barrett's	male	78	NA	NA	NA	NA	NA	NA	NA
WTCHG_217386_252276	PtA	Barrett's	male	78	5	NA	NA	NA	2	NA	NA
WTCHG_217386_252277	PtA	Barrett's	male	78	NA	NA	NA	NA	NA	NA	NA
WTCHG_217386_252278	PtA	Barrett's	male	78	5	NA	NA	NA	2	NA	NA
WTCHG_217386_252279	PtA	Barrett's	male	78	NA	NA	NA	NA	NA	NA	NA
WTCHG_217386_252280	PtA	Barrett's	male	78	7	NA	NA	NA	4	NA	NA
WTCHG_217386_253225	PtA	Gastric	male	78	7	NA	3	NA	NA	NA	NA
WTCHG_217386_253226	PtA	Gastric	male	78	4	NA	2	NA	NA	NA	2
WTCHG_217386_253227	PtA	Gastric	male	78	1	NA	2	NA	NA	NA	NA
WTCHG_217386_253228	PtA	Gastric	male	78	1	NA	2	NA	NA	NA	NA
WTCHG_217386_253229	PtA	Gastric	male	78	4	NA	2	NA	NA	NA	2
WTCHG_217386_253230	Control	Blank	NA	NA	NA	NA	NA	NA	NA	NA	NA
WTCHG_217386_253231	PtA	Gastric	male	78	7	NA	3	NA	NA	NA	NA
WTCHG_217386_253273	PtA	Barrett's	male	78	2	NA	NA	NA	1	NA	NA
WTCHG_217386_253274	PtA	Barrett's	male	78	2	NA	NA	NA	3	NA	NA
WTCHG_217386_253275	PtA	Barrett's	male	78	2	NA	NA	NA	1	NA	NA
WTCHG_217386_253276	PtA	Barrett's	male	78	2	NA	NA	NA	1	NA	NA
WTCHG_217386_253277	PtA	Barrett's	male	78	2	NA	NA	NA	1	NA	NA
WTCHG_217386_253278	PtA	Barrett's	male	78	5	NA	NA	NA	2	NA	NA
WTCHG_217386_253279	PtA	Barrett's	male	78	1	NA	NA	NA	1	NA	NA
WTCHG_217386_253280	PtA	Barrett's	male	78	1	NA	NA	NA	1	NA	NA
WTCHG_217386_254225	PtA	Gastric	male	78	4	NA	2	NA	NA	NA	NA
WTCHG_217386_254227	PtA	Gastric	male	78	4	NA	2	NA	NA	NA	2
WTCHG_217386_254229	PtA	Gastric	male	78	7	NA	3	NA	NA	NA	NA
WTCHG_217386_254231	PtA	Gastric	male	78	4	NA	2	NA	NA	NA	2
WTCHG_217386_254273	PtA	Barrett's	male	78	5	NA	NA	NA	2	NA	NA
WTCHG_217386_254274	PtA	Barrett's	male	78	5	NA	NA	NA	2	NA	NA
WTCHG_217386_254275	PtA	Barrett's	male	78	2	NA	NA	NA	3	NA	NA
WTCHG_217386_254276	PtA	Barrett's	male	78	2	NA	NA	NA	1	NA	NA
WTCHG_217386_254277	PtA	Barrett's	male	78	2	NA	NA	NA	1	NA	NA
WTCHG_217386_254278	PtA	Barrett's	male	78	2	NA	NA	NA	1	NA	NA
WTCHG_217386_254279	PtA	Barrett's	male	78	7	NA	NA	NA	4	NA	NA
WTCHG_217386_254280	PtA	Barrett's	male	78	7	NA	NA	NA	4	NA	NA
WTCHG_217386_255225	PtA	Gastric	male	78	4	NA	2	NA	NA	NA	NA
WTCHG_217386_255227	PtA	Gastric	male	78	4	NA	2	NA	NA	NA	2
WTCHG_217386_255229	PtA	Gastric	male	78	4	NA	2	NA	NA	NA	2
WTCHG_217386_255231	PtA	Gastric	male	78	7	NA	3	NA	NA	NA	NA
WTCHG_217386_255273	PtA	Barrett's	male	78	5	NA	NA	NA	2	NA	NA
WTCHG_217386_255274	PtA	Barrett's	male	78	2	NA	NA	NA	1	NA	NA
WTCHG_217386_255275	PtA	Barrett's	male	78	5	NA	NA	NA	2	NA	NA
WTCHG_217386_255276	PtA	Barrett's	male	78	NA	NA	NA	NA	NA	NA	NA
WTCHG_217386_255277	PtA	Barrett's	male	78	2	NA	NA	NA	3	NA	NA
WTCHG_217386_255278	PtA	Barrett's	male	78	1	NA	NA	NA	1	NA	NA
WTCHG_217386_255279	PtA	Barrett's	male	78	7	NA	NA	NA	4	NA	NA
WTCHG_217386_255280	PtA	Barrett's	male	78	2	NA	NA	NA	1	NA	1
WTCHG_217386_256225	PtA	Gastric	male	78	4	NA	2	NA	NA	NA	NA
WTCHG_217386_256227	PtA	Gastric	male	78	1	NA	2	NA	NA	NA	2
WTCHG_217386_256229	PtA	Gastric	male	78	4	NA	2	NA	NA	NA	2
WTCHG_217386_256231	PtA	Gastric	male	78	4	NA	2	NA	NA	NA	2
WTCHG_217386_256273	PtA	Barrett's	male	78	5	NA	NA	NA	2	NA	NA
WTCHG_217386_256274	PtA	Barrett's	male	78	2	NA	NA	NA	1	NA	NA
WTCHG_217386_256275	PtA	Barrett's	male	78	5	NA	NA	NA	2	NA	NA
WTCHG_217386_256276	PtA	Barrett's	male	78	2	NA	NA	NA	1	NA	NA
WTCHG_217386_256277	PtA	Barrett's	male	78	2	NA	NA	NA	1	NA	NA
WTCHG_217386_256278	PtA	Barrett's	male	78	NA	NA	NA	NA	NA	NA	NA
WTCHG_217386_256279	PtA	Barrett's	male	78	2	NA	NA	NA	1	NA	NA
WTCHG_217386_256280	PtA	Barrett's	male	78	2	NA	NA	NA	1	NA	NA
WTCHG_227074_201201	PtA	Duodenum	male	78	NA	NA	NA	NA	NA	NA	NA
WTCHG_227074_201202	PtA	Duodenum	male	78	3	3	NA	NA	NA	NA	NA
WTCHG_227074_201203	PtB	Gastric	male	77	NA	NA	NA	NA	NA	NA	NA
WTCHG_227074_201204	PtB	Gastric	male	77	NA	NA	NA	NA	NA	NA	NA
WTCHG_227074_201205	PtC	Barrett's	female	47	5	NA	NA	NA	2	NA	NA
WTCHG_227074_201206	PtC	Barrett's	female	47	NA	NA	NA	NA	NA	NA	NA
WTCHG_227074_201207	PtD	Oesophagus	female	90	NA	NA	NA	NA	NA	NA	NA
WTCHG_227074_201208	PtD	Oesophagus	female	90	NA	NA	NA	NA	NA	NA	NA
WTCHG_227074_201225	PtC	Barrett's	female	47	7	NA	NA	NA	4	NA	NA
WTCHG_227074_201226	PtC	Barrett's	female	47	2	NA	NA	NA	3	NA	NA
WTCHG_227074_201227	PtD	Oesophagus	female	90	6	NA	NA	2	NA	3	NA
WTCHG_227074_201228	PtD	Oesophagus	female	90	6	NA	NA	2	NA	3	3
WTCHG_227074_201229	PtA	Duodenum	male	78	3	1	NA	NA	NA	NA	NA
WTCHG_227074_201230	PtA	Duodenum	male	78	3	1	NA	NA	NA	NA	NA
WTCHG_227074_201231	PtB	Gastric	male	77	NA	NA	NA	NA	NA	NA	NA
WTCHG_227074_201232	PtB	Gastric	male	77	NA	NA	NA	NA	NA	NA	NA
WTCHG_227074_201249	PtA	Gastric	male	78	NA	NA	NA	NA	NA	NA	NA
WTCHG_227074_201250	PtA	Gastric	male	78	NA	NA	NA	NA	NA	NA	NA
WTCHG_227074_201251	PtB	Barrett's	male	77	2	NA	NA	NA	1	NA	NA
WTCHG_227074_201252	PtB	Barrett's	male	77	2	NA	NA	NA	1	NA	NA
WTCHG_227074_201253	PtC	Oesophagus	female	47	NA	NA	NA	NA	NA	NA	NA
WTCHG_227074_201254	PtC	Oesophagus	female	47	NA	NA	NA	NA	NA	NA	NA
WTCHG_227074_201255	PtD	Duodenum	female	90	NA	NA	NA	NA	NA	NA	NA
WTCHG_227074_201256	PtD	Duodenum	female	90	NA	NA	NA	NA	NA	NA	NA
WTCHG_227074_201273	PtC	Oesophagus	female	47	NA	NA	NA	NA	NA	NA	NA
WTCHG_227074_201274	PtC	Oesophagus	female	47	NA	NA	NA	NA	NA	NA	NA
WTCHG_227074_201275	PtD	Duodenum	female	90	3	3	NA	NA	NA	NA	NA
WTCHG_227074_201276	PtD	Duodenum	female	90	NA	NA	NA	NA	NA	NA	NA
WTCHG_227074_201277	PtA	Gastric	male	78	NA	NA	NA	NA	NA	NA	NA
WTCHG_227074_201278	PtA	Gastric	male	78	NA	NA	NA	NA	NA	NA	NA
WTCHG_227074_201279	PtB	Barrett's	male	77	NA	NA	NA	NA	NA	NA	NA
WTCHG_227074_201280	PtB	Barrett's	male	77	NA	NA	NA	NA	NA	NA	NA
WTCHG_227074_202201	PtA	Duodenum	male	78	NA	NA	NA	NA	NA	NA	NA
WTCHG_227074_202202	PtA	Duodenum	male	78	NA	NA	NA	NA	NA	NA	NA
WTCHG_227074_202203	PtB	Gastric	male	77	NA	NA	NA	NA	NA	NA	NA
WTCHG_227074_202204	PtB	Gastric	male	77	NA	NA	NA	NA	NA	NA	NA
WTCHG_227074_202205	PtC	Barrett's	female	47	5	NA	NA	NA	2	NA	NA
WTCHG_227074_202206	PtC	Barrett's	female	47	5	NA	NA	NA	2	NA	NA
WTCHG_227074_202207	PtD	Oesophagus	female	90	6	NA	NA	2	NA	3	3
WTCHG_227074_202208	PtD	Oesophagus	female	90	6	NA	NA	2	NA	3	NA
WTCHG_227074_202225	PtC	Barrett's	female	47	1	NA	NA	NA	1	NA	NA
WTCHG_227074_202226	PtC	Barrett's	female	47	2	NA	NA	NA	3	NA	NA
WTCHG_227074_202227	PtD	Oesophagus	female	90	6	NA	NA	2	NA	3	3
WTCHG_227074_202228	PtD	Oesophagus	female	90	6	NA	NA	2	NA	3	NA
WTCHG_227074_202229	PtA	Duodenum	male	78	3	3	NA	NA	NA	NA	NA
WTCHG_227074_202230	PtA	Duodenum	male	78	7	4	NA	NA	NA	NA	NA
WTCHG_227074_202231	PtB	Gastric	male	77	NA	NA	NA	NA	NA	NA	NA
WTCHG_227074_202232	PtB	Gastric	male	77	NA	NA	NA	NA	NA	NA	NA
WTCHG_227074_202249	PtA	Gastric	male	78	NA	NA	NA	NA	NA	NA	NA
WTCHG_227074_202250	PtA	Gastric	male	78	NA	NA	NA	NA	NA	NA	NA
WTCHG_227074_202251	PtB	Barrett's	male	77	2	NA	NA	NA	1	NA	1
WTCHG_227074_202252	PtB	Barrett's	male	77	NA	NA	NA	NA	NA	NA	NA
WTCHG_227074_202253	PtC	Oesophagus	female	47	NA	NA	NA	NA	NA	NA	NA
WTCHG_227074_202254	PtC	Oesophagus	female	47	NA	NA	NA	NA	NA	NA	NA
WTCHG_227074_202255	PtD	Duodenum	female	90	3	1	NA	NA	NA	NA	NA
WTCHG_227074_202256	PtD	Duodenum	female	90	3	3	NA	NA	NA	NA	NA
WTCHG_227074_202273	PtC	Oesophagus	female	47	NA	NA	NA	NA	NA	NA	NA
WTCHG_227074_202274	PtC	Oesophagus	female	47	NA	NA	NA	NA	NA	NA	NA
WTCHG_227074_202275	PtD	Duodenum	female	90	3	1	NA	NA	NA	NA	NA
WTCHG_227074_202276	PtD	Duodenum	female	90	3	1	NA	NA	NA	NA	NA
WTCHG_227074_202277	PtA	Gastric	male	78	NA	NA	NA	NA	NA	NA	NA
WTCHG_227074_202278	PtA	Gastric	male	78	NA	NA	NA	NA	NA	NA	NA
WTCHG_227074_202279	PtB	Barrett's	male	77	NA	NA	NA	NA	NA	NA	NA
WTCHG_227074_202280	PtB	Barrett's	male	77	NA	NA	NA	NA	NA	NA	NA
WTCHG_227074_203201	PtA	Duodenum	male	78	3	1	NA	NA	NA	NA	NA
WTCHG_227074_203202	PtA	Duodenum	male	78	3	1	NA	NA	NA	NA	NA
WTCHG_227074_203203	PtB	Gastric	male	77	NA	NA	NA	NA	NA	NA	NA
WTCHG_227074_203204	PtB	Gastric	male	77	NA	NA	NA	NA	NA	NA	NA
WTCHG_227074_203205	PtC	Barrett's	female	47	5	NA	NA	NA	2	NA	NA
WTCHG_227074_203206	PtC	Barrett's	female	47	2	NA	NA	NA	3	NA	NA
WTCHG_227074_203207	PtD	Oesophagus	female	90	6	NA	NA	2	NA	3	3
WTCHG_227074_203208	PtD	Oesophagus	female	90	6	NA	NA	2	NA	3	NA
WTCHG_227074_203225	PtC	Barrett's	female	47	5	NA	NA	NA	2	NA	NA
WTCHG_227074_203226	PtC	Barrett's	female	47	5	NA	NA	NA	1	NA	NA
WTCHG_227074_203227	PtD	Oesophagus	female	90	6	NA	NA	2	NA	3	NA
WTCHG_227074_203228	PtD	Oesophagus	female	90	6	NA	NA	2	NA	3	NA
WTCHG_227074_203229	PtA	Duodenum	male	78	7	4	NA	NA	NA	NA	NA
WTCHG_227074_203230	PtA	Duodenum	male	78	NA	NA	NA	NA	NA	NA	NA
WTCHG_227074_203231	PtB	Gastric	male	77	NA	NA	NA	NA	NA	NA	NA
WTCHG_227074_203232	PtB	Gastric	male	77	NA	NA	NA	NA	NA	NA	NA
WTCHG_227074_203249	PtA	Gastric	male	78	NA	NA	NA	NA	NA	NA	NA
WTCHG_227074_203250	PtA	Gastric	male	78	NA	NA	NA	NA	NA	NA	NA
WTCHG_227074_203251	PtB	Barrett's	male	77	NA	NA	NA	NA	NA	NA	NA
WTCHG_227074_203252	PtB	Barrett's	male	77	2	NA	NA	NA	3	NA	1
WTCHG_227074_203253	PtC	Oesophagus	female	47	NA	NA	NA	NA	NA	NA	NA
WTCHG_227074_203254	PtC	Oesophagus	female	47	NA	NA	NA	NA	NA	NA	NA
WTCHG_227074_203255	PtD	Duodenum	female	90	NA	NA	NA	NA	NA	NA	NA
WTCHG_227074_203256	PtD	Duodenum	female	90	3	3	NA	NA	NA	NA	NA
WTCHG_227074_203273	PtC	Oesophagus	female	47	NA	NA	NA	NA	NA	NA	NA
WTCHG_227074_203274	PtC	Oesophagus	female	47	NA	NA	NA	NA	NA	NA	NA
WTCHG_227074_203275	PtD	Duodenum	female	90	3	3	NA	NA	NA	NA	NA
WTCHG_227074_203276	PtD	Duodenum	female	90	3	1	NA	NA	NA	NA	NA
WTCHG_227074_203277	PtA	Gastric	male	78	NA	NA	NA	NA	NA	NA	NA
WTCHG_227074_203278	PtA	Gastric	male	78	NA	NA	NA	NA	NA	NA	NA
WTCHG_227074_203279	PtB	Barrett's	male	77	2	NA	NA	NA	1	NA	1
WTCHG_227074_203280	PtB	Barrett's	male	77	NA	NA	NA	NA	NA	NA	NA
WTCHG_227074_204201	PtA	Duodenum	male	78	3	1	NA	NA	NA	NA	NA
WTCHG_227074_204202	PtA	Duodenum	male	78	NA	NA	NA	NA	NA	NA	NA
WTCHG_227074_204203	PtB	Gastric	male	77	NA	NA	NA	NA	NA	NA	NA
WTCHG_227074_204204	PtB	Gastric	male	77	NA	NA	NA	NA	NA	NA	NA
WTCHG_227074_204205	PtC	Barrett's	female	47	NA	NA	NA	NA	NA	NA	NA
WTCHG_227074_204206	Control	Brain	NA	NA	8	NA	NA	NA	NA	NA	NA
WTCHG_227074_204207	PtD	Oesophagus	female	90	NA	NA	NA	NA	NA	NA	NA
WTCHG_227074_204208	Control	Blank	NA	NA	NA	NA	NA	NA	NA	NA	NA
WTCHG_227074_204225	PtC	Barrett's	female	47	NA	NA	NA	NA	NA	NA	NA
WTCHG_227074_204226	PtC	Barrett's	female	47	NA	NA	NA	NA	NA	NA	NA
WTCHG_227074_204227	PtD	Oesophagus	female	90	6	NA	NA	2	NA	3	NA
WTCHG_227074_204228	PtD	Oesophagus	female	90	6	NA	NA	2	NA	3	NA
WTCHG_227074_204229	PtA	Duodenum	male	78	3	1	NA	NA	NA	NA	NA
WTCHG_227074_204230	Control	Brain	NA	NA	8	NA	NA	NA	NA	NA	NA
WTCHG_227074_204231	PtB	Gastric	male	77	NA	NA	NA	NA	NA	NA	NA
WTCHG_227074_204232	Control	Blank	NA	NA	NA	NA	NA	NA	NA	NA	NA
WTCHG_227074_204249	PtA	Gastric	male	78	NA	NA	NA	NA	NA	NA	NA
WTCHG_227074_204250	PtA	Gastric	male	78	NA	NA	NA	NA	NA	NA	NA
WTCHG_227074_204251	PtB	Barrett's	male	77	NA	NA	NA	NA	NA	NA	NA
WTCHG_227074_204252	PtB	Barrett's	male	77	NA	NA	NA	NA	NA	NA	NA
WTCHG_227074_204253	PtC	Oesophagus	female	47	NA	NA	NA	NA	NA	NA	NA
WTCHG_227074_204254	Control	Brain	NA	NA	8	NA	NA	NA	NA	NA	NA
WTCHG_227074_204255	PtD	Duodenum	female	90	3	1	NA	NA	NA	NA	NA
WTCHG_227074_204256	Control	Blank	NA	NA	NA	NA	NA	NA	NA	NA	NA
WTCHG_227074_204273	PtC	Oesophagus	female	47	NA	NA	NA	NA	NA	NA	NA
WTCHG_227074_204274	PtC	Oesophagus	female	47	NA	NA	NA	NA	NA	NA	NA
WTCHG_227074_204275	PtD	Duodenum	female	90	3	3	NA	NA	NA	NA	NA
WTCHG_227074_204276	PtD	Duodenum	female	90	NA	NA	NA	NA	NA	NA	NA
WTCHG_227074_204277	PtA	Gastric	male	78	NA	NA	NA	NA	NA	NA	NA
WTCHG_227074_204278	Control	Brain	NA	NA	8	NA	NA	NA	NA	NA	NA
WTCHG_227074_204279	PtB	Barrett's	male	77	2	NA	NA	NA	1	NA	1
WTCHG_227074_204280	Control	Blank	NA	NA	NA	NA	NA	NA	NA	NA	NA
WTCHG_227074_205201	PtA	Duodenum	male	78	NA	NA	NA	NA	NA	NA	NA
WTCHG_227074_205202	PtA	Duodenum	male	78	3	1	NA	NA	NA	NA	NA
WTCHG_227074_205203	PtB	Gastric	male	77	NA	NA	NA	NA	NA	NA	NA
WTCHG_227074_205204	PtB	Gastric	male	77	NA	NA	NA	NA	NA	NA	NA
WTCHG_227074_205205	PtC	Barrett's	female	47	NA	NA	NA	NA	NA	NA	NA
WTCHG_227074_205206	PtC	Barrett's	female	47	5	NA	NA	NA	2	NA	NA
WTCHG_227074_205207	PtD	Oesophagus	female	90	6	NA	NA	2	NA	3	NA
WTCHG_227074_205208	PtD	Oesophagus	female	90	6	NA	NA	2	NA	3	NA
WTCHG_227074_205225	PtC	Barrett's	female	47	NA	NA	NA	NA	NA	NA	NA
WTCHG_227074_205226	PtC	Barrett's	female	47	5	NA	NA	NA	1	NA	NA
WTCHG_227074_205227	PtD	Oesophagus	female	90	6	NA	NA	2	NA	3	NA
WTCHG_227074_205228	PtD	Oesophagus	female	90	6	NA	NA	2	NA	3	NA
WTCHG_227074_205229	PtA	Duodenum	male	78	NA	NA	NA	NA	NA	NA	NA
WTCHG_227074_205230	PtA	Duodenum	male	78	NA	NA	NA	NA	NA	NA	NA
WTCHG_227074_205231	PtB	Gastric	male	77	NA	NA	NA	NA	NA	NA	NA
WTCHG_227074_205232	PtB	Gastric	male	77	NA	NA	NA	NA	NA	NA	NA
WTCHG_227074_205249	PtA	Gastric	male	78	NA	NA	NA	NA	NA	NA	NA
WTCHG_227074_205250	PtA	Gastric	male	78	NA	NA	NA	NA	NA	NA	NA
WTCHG_227074_205251	PtB	Barrett's	male	77	2	NA	NA	NA	1	NA	1
WTCHG_227074_205252	PtB	Barrett's	male	77	NA	NA	NA	NA	NA	NA	NA
WTCHG_227074_205253	PtC	Oesophagus	female	47	NA	NA	NA	NA	NA	NA	NA
WTCHG_227074_205254	PtC	Oesophagus	female	47	NA	NA	NA	NA	NA	NA	NA
WTCHG_227074_205255	PtD	Duodenum	female	90	3	3	NA	NA	NA	NA	NA
WTCHG_227074_205256	PtD	Duodenum	female	90	3	1	NA	NA	NA	NA	NA
WTCHG_227074_205273	PtC	Oesophagus	female	47	NA	NA	NA	NA	NA	NA	NA
WTCHG_227074_205274	PtC	Oesophagus	female	47	NA	NA	NA	NA	NA	NA	NA
WTCHG_227074_205275	PtD	Duodenum	female	90	3	3	NA	NA	NA	NA	NA
WTCHG_227074_205276	PtD	Duodenum	female	90	3	1	NA	NA	NA	NA	NA
WTCHG_227074_205277	PtA	Gastric	male	78	NA	NA	NA	NA	NA	NA	NA
WTCHG_227074_205278	PtA	Gastric	male	78	2	NA	2	NA	NA	NA	1
WTCHG_227074_205279	PtB	Barrett's	male	77	NA	NA	NA	NA	NA	NA	NA
WTCHG_227074_205280	PtB	Barrett's	male	77	7	NA	NA	NA	4	NA	NA
WTCHG_227074_206201	PtA	Duodenum	male	78	3	3	NA	NA	NA	NA	NA
WTCHG_227074_206202	PtA	Duodenum	male	78	3	3	NA	NA	NA	NA	NA
WTCHG_227074_206203	PtB	Gastric	male	77	NA	NA	NA	NA	NA	NA	NA
WTCHG_227074_206204	PtB	Gastric	male	77	NA	NA	NA	NA	NA	NA	NA
WTCHG_227074_206205	PtC	Barrett's	female	47	2	NA	NA	NA	1	NA	NA
WTCHG_227074_206206	PtC	Barrett's	female	47	5	NA	NA	NA	2	NA	NA
WTCHG_227074_206207	PtD	Oesophagus	female	90	6	NA	NA	2	NA	3	NA
WTCHG_227074_206208	PtD	Oesophagus	female	90	6	NA	NA	2	NA	3	NA
WTCHG_227074_206225	PtC	Barrett's	female	47	2	NA	NA	NA	3	NA	NA
WTCHG_227074_206226	PtC	Barrett's	female	47	2	NA	NA	NA	1	NA	NA
WTCHG_227074_206227	PtD	Oesophagus	female	90	NA	NA	NA	NA	NA	NA	NA
WTCHG_227074_206228	PtD	Oesophagus	female	90	NA	NA	NA	NA	NA	NA	NA
WTCHG_227074_206229	PtA	Duodenum	male	78	3	1	NA	NA	NA	NA	NA
WTCHG_227074_206230	PtA	Duodenum	male	78	NA	NA	NA	NA	NA	NA	NA
WTCHG_227074_206231	PtB	Gastric	male	77	NA	NA	NA	NA	NA	NA	NA
WTCHG_227074_206232	PtB	Gastric	male	77	NA	NA	NA	NA	NA	NA	NA
WTCHG_227074_206249	PtA	Gastric	male	78	NA	NA	NA	NA	NA	NA	NA
WTCHG_227074_206250	PtA	Gastric	male	78	NA	NA	NA	NA	NA	NA	NA
WTCHG_227074_206251	PtB	Barrett's	male	77	NA	NA	NA	NA	NA	NA	NA
WTCHG_227074_206252	PtB	Barrett's	male	77	NA	NA	NA	NA	NA	NA	NA
WTCHG_227074_206253	PtC	Oesophagus	female	47	NA	NA	NA	NA	NA	NA	NA
WTCHG_227074_206254	PtC	Oesophagus	female	47	NA	NA	NA	NA	NA	NA	NA
WTCHG_227074_206255	PtD	Duodenum	female	90	3	1	NA	NA	NA	NA	NA
WTCHG_227074_206256	PtD	Duodenum	female	90	1	2	NA	NA	NA	NA	NA
WTCHG_227074_206273	PtC	Oesophagus	female	47	NA	NA	NA	NA	NA	NA	NA
WTCHG_227074_206274	PtC	Oesophagus	female	47	NA	NA	NA	NA	NA	NA	NA
WTCHG_227074_206275	PtD	Duodenum	female	90	1	2	NA	NA	NA	NA	NA
WTCHG_227074_206276	PtD	Duodenum	female	90	3	3	NA	NA	NA	NA	NA
WTCHG_227074_206277	PtA	Gastric	male	78	NA	NA	NA	NA	NA	NA	NA
WTCHG_227074_206278	PtA	Gastric	male	78	5	NA	1	NA	NA	NA	1
WTCHG_227074_206279	PtB	Barrett's	male	77	NA	NA	NA	NA	NA	NA	NA
WTCHG_227074_206280	PtB	Barrett's	male	77	1	NA	NA	NA	1	NA	NA
WTCHG_227074_207201	PtA	Duodenum	male	78	3	1	NA	NA	NA	NA	NA
WTCHG_227074_207202	PtA	Duodenum	male	78	3	1	NA	NA	NA	NA	NA
WTCHG_227074_207203	PtB	Gastric	male	77	NA	NA	NA	NA	NA	NA	NA
WTCHG_227074_207204	PtB	Gastric	male	77	NA	NA	NA	NA	NA	NA	NA
WTCHG_227074_207205	PtC	Barrett's	female	47	NA	NA	NA	NA	NA	NA	NA
WTCHG_227074_207206	PtC	Barrett's	female	47	5	NA	NA	NA	2	NA	NA
WTCHG_227074_207207	PtD	Oesophagus	female	90	6	NA	NA	2	NA	3	3
WTCHG_227074_207208	PtD	Oesophagus	female	90	6	NA	NA	2	NA	3	NA
WTCHG_227074_207225	PtC	Barrett's	female	47	2	NA	NA	NA	3	NA	1
WTCHG_227074_207226	PtC	Barrett's	female	47	2	NA	NA	NA	1	NA	1
WTCHG_227074_207227	PtD	Oesophagus	female	90	6	NA	NA	2	NA	3	NA
WTCHG_227074_207228	PtD	Oesophagus	female	90	6	NA	NA	2	NA	3	3
WTCHG_227074_207229	PtA	Duodenum	male	78	3	2	NA	NA	NA	NA	NA
WTCHG_227074_207230	PtA	Duodenum	male	78	3	3	NA	NA	NA	NA	NA
WTCHG_227074_207231	PtB	Gastric	male	77	NA	NA	NA	NA	NA	NA	NA
WTCHG_227074_207232	PtB	Gastric	male	77	NA	NA	NA	NA	NA	NA	NA
WTCHG_227074_207249	PtA	Gastric	male	78	NA	NA	NA	NA	NA	NA	NA
WTCHG_227074_207250	PtA	Gastric	male	78	NA	NA	NA	NA	NA	NA	NA
WTCHG_227074_207251	PtB	Barrett's	male	77	5	NA	NA	NA	1	NA	NA
WTCHG_227074_207252	PtB	Barrett's	male	77	2	NA	NA	NA	1	NA	1
WTCHG_227074_207253	PtC	Oesophagus	female	47	NA	NA	NA	NA	NA	NA	NA
WTCHG_227074_207254	PtC	Oesophagus	female	47	NA	NA	NA	NA	NA	NA	NA
WTCHG_227074_207255	PtD	Duodenum	female	90	NA	NA	NA	NA	NA	NA	NA
WTCHG_227074_207256	PtD	Duodenum	female	90	NA	NA	NA	NA	NA	NA	NA
WTCHG_227074_207273	PtC	Oesophagus	female	47	NA	NA	NA	NA	NA	NA	NA
WTCHG_227074_207274	PtC	Oesophagus	female	47	NA	NA	NA	NA	NA	NA	NA
WTCHG_227074_207275	PtD	Duodenum	female	90	3	3	NA	NA	NA	NA	NA
WTCHG_227074_207276	PtD	Duodenum	female	90	1	2	NA	NA	NA	NA	NA
WTCHG_227074_207277	PtA	Gastric	male	78	NA	NA	NA	NA	NA	NA	NA
WTCHG_227074_207278	PtA	Gastric	male	78	2	NA	2	NA	NA	NA	1
WTCHG_227074_207279	PtB	Barrett's	male	77	NA	NA	NA	NA	NA	NA	NA
WTCHG_227074_207280	PtB	Barrett's	male	77	2	NA	NA	NA	1	NA	1
WTCHG_227074_208201	PtA	Duodenum	male	78	5	4	NA	NA	NA	NA	NA
WTCHG_227074_208202	PtA	Duodenum	male	78	7	4	NA	NA	NA	NA	NA
WTCHG_227074_208203	PtB	Gastric	male	77	NA	NA	NA	NA	NA	NA	NA
WTCHG_227074_208204	PtB	Gastric	male	77	NA	NA	NA	NA	NA	NA	NA
WTCHG_227074_208205	Control	Brain	NA	NA	8	NA	NA	NA	NA	NA	NA
WTCHG_227074_208206	PtC	Barrett's	female	47	NA	NA	NA	NA	NA	NA	NA
WTCHG_227074_208207	Control	Blank	NA	NA	NA	NA	NA	NA	NA	NA	NA
WTCHG_227074_208208	PtD	Oesophagus	female	90	6	NA	NA	2	NA	3	3
WTCHG_227074_208225	PtC	Barrett's	female	47	2	NA	NA	NA	1	NA	NA
WTCHG_227074_208226	PtC	Barrett's	female	47	NA	NA	NA	NA	NA	NA	NA
WTCHG_227074_208227	PtD	Oesophagus	female	90	6	NA	NA	2	NA	3	NA
WTCHG_227074_208228	PtD	Oesophagus	female	90	6	NA	NA	2	NA	3	3
WTCHG_227074_208229	Control	Brain	NA	NA	8	NA	NA	NA	NA	NA	NA
WTCHG_227074_208230	PtA	Duodenum	male	78	3	3	NA	NA	NA	NA	NA
WTCHG_227074_208231	Control	Blank	NA	NA	NA	NA	NA	NA	NA	NA	NA
WTCHG_227074_208232	PtB	Gastric	male	77	NA	NA	NA	NA	NA	NA	NA
WTCHG_227074_208249	PtA	Gastric	male	78	NA	NA	NA	NA	NA	NA	NA
WTCHG_227074_208250	PtA	Gastric	male	78	NA	NA	NA	NA	NA	NA	NA
WTCHG_227074_208251	PtB	Barrett's	male	77	5	NA	NA	NA	1	NA	NA
WTCHG_227074_208252	PtB	Barrett's	male	77	NA	NA	NA	NA	NA	NA	NA
WTCHG_227074_208253	Control	Brain	NA	NA	8	NA	NA	NA	NA	NA	NA
WTCHG_227074_208254	PtC	Oesophagus	female	47	NA	NA	NA	NA	NA	NA	NA
WTCHG_227074_208255	Control	Blank	NA	NA	NA	NA	NA	NA	NA	NA	NA
WTCHG_227074_208256	PtD	Duodenum	female	90	3	3	NA	NA	NA	NA	NA
WTCHG_227074_208273	PtC	Oesophagus	female	47	NA	NA	NA	NA	NA	NA	NA
WTCHG_227074_208274	PtC	Oesophagus	female	47	NA	NA	NA	NA	NA	NA	NA
WTCHG_227074_208275	PtD	Duodenum	female	90	1	2	NA	NA	NA	NA	NA
WTCHG_227074_208276	PtD	Duodenum	female	90	3	3	NA	NA	NA	NA	NA
WTCHG_227074_208277	Control	Brain	NA	NA	8	NA	NA	NA	NA	NA	NA
WTCHG_227074_208278	PtA	Gastric	male	78	2	NA	1	NA	NA	NA	1
WTCHG_227074_208279	Control	Blank	NA	NA	NA	NA	NA	NA	NA	NA	NA
WTCHG_227074_208280	PtB	Barrett's	male	77	2	NA	NA	NA	3	NA	NA
WTCHG_227074_225201	PtA	Duodenum	male	78	3	3	NA	NA	NA	NA	NA
WTCHG_227074_225202	PtA	Duodenum	male	78	3	3	NA	NA	NA	NA	NA
WTCHG_227074_225203	PtB	Gastric	male	77	NA	NA	NA	NA	NA	NA	NA
WTCHG_227074_225204	PtB	Gastric	male	77	NA	NA	NA	NA	NA	NA	NA
WTCHG_227074_225205	PtC	Barrett's	female	47	5	NA	NA	NA	2	NA	NA
WTCHG_227074_225206	PtC	Barrett's	female	47	5	NA	NA	NA	2	NA	NA
WTCHG_227074_225207	PtD	Oesophagus	female	90	6	NA	NA	2	NA	3	NA
WTCHG_227074_225208	PtD	Oesophagus	female	90	NA	NA	NA	NA	NA	NA	NA
WTCHG_227074_225225	PtC	Barrett's	female	47	2	NA	NA	NA	1	NA	NA
WTCHG_227074_225226	PtC	Barrett's	female	47	7	NA	NA	NA	4	NA	NA
WTCHG_227074_225227	PtD	Oesophagus	female	90	NA	NA	NA	NA	NA	NA	NA
WTCHG_227074_225228	PtD	Oesophagus	female	90	NA	NA	NA	NA	NA	NA	NA
WTCHG_227074_225229	PtA	Duodenum	male	78	3	1	NA	NA	NA	NA	NA
WTCHG_227074_225230	PtA	Duodenum	male	78	NA	NA	NA	NA	NA	NA	NA
WTCHG_227074_225231	PtB	Gastric	male	77	NA	NA	NA	NA	NA	NA	NA
WTCHG_227074_225232	PtB	Gastric	male	77	NA	NA	NA	NA	NA	NA	NA
WTCHG_227074_225249	PtA	Gastric	male	78	NA	NA	NA	NA	NA	NA	NA
WTCHG_227074_225250	PtA	Gastric	male	78	NA	NA	NA	NA	NA	NA	NA
WTCHG_227074_225251	PtB	Barrett's	male	77	2	NA	NA	NA	3	NA	1
WTCHG_227074_225252	PtB	Barrett's	male	77	2	NA	NA	NA	3	NA	NA
WTCHG_227074_225253	PtC	Oesophagus	female	47	NA	NA	NA	NA	NA	NA	NA
WTCHG_227074_225254	PtC	Oesophagus	female	47	NA	NA	NA	NA	NA	NA	NA
WTCHG_227074_225255	PtD	Duodenum	female	90	3	3	NA	NA	NA	NA	NA
WTCHG_227074_225256	PtD	Duodenum	female	90	3	1	NA	NA	NA	NA	NA
WTCHG_227074_225273	PtC	Oesophagus	female	47	NA	NA	NA	NA	NA	NA	NA
WTCHG_227074_225274	PtC	Oesophagus	female	47	NA	NA	NA	NA	NA	NA	NA
WTCHG_227074_225275	PtD	Duodenum	female	90	NA	NA	NA	NA	NA	NA	NA
WTCHG_227074_225276	PtD	Duodenum	female	90	1	2	NA	NA	NA	NA	NA
WTCHG_227074_225277	PtA	Gastric	male	78	NA	NA	NA	NA	NA	NA	NA
WTCHG_227074_225278	PtA	Gastric	male	78	NA	NA	NA	NA	NA	NA	NA
WTCHG_227074_225279	PtB	Barrett's	male	77	5	NA	NA	NA	1	NA	NA
WTCHG_227074_225280	PtB	Barrett's	male	77	5	NA	NA	NA	2	NA	NA
WTCHG_227074_226201	PtA	Duodenum	male	78	3	1	NA	NA	NA	NA	NA
WTCHG_227074_226202	PtA	Duodenum	male	78	NA	NA	NA	NA	NA	NA	NA
WTCHG_227074_226203	PtB	Gastric	male	77	NA	NA	NA	NA	NA	NA	NA
WTCHG_227074_226204	PtB	Gastric	male	77	NA	NA	NA	NA	NA	NA	NA
WTCHG_227074_226205	PtC	Barrett's	female	47	2	NA	NA	NA	1	NA	NA
WTCHG_227074_226206	PtC	Barrett's	female	47	NA	NA	NA	NA	NA	NA	NA
WTCHG_227074_226207	PtD	Oesophagus	female	90	6	NA	NA	2	NA	3	NA
WTCHG_227074_226208	PtD	Oesophagus	female	90	6	NA	NA	2	NA	3	NA
WTCHG_227074_226225	PtC	Barrett's	female	47	5	NA	NA	NA	2	NA	NA
WTCHG_227074_226226	PtC	Barrett's	female	47	NA	NA	NA	NA	NA	NA	NA
WTCHG_227074_226227	PtD	Oesophagus	female	90	NA	NA	NA	NA	NA	NA	NA
WTCHG_227074_226228	PtD	Oesophagus	female	90	6	NA	NA	2	NA	3	3
WTCHG_227074_226229	PtA	Duodenum	male	78	3	3	NA	NA	NA	NA	NA
WTCHG_227074_226230	PtA	Duodenum	male	78	NA	NA	NA	NA	NA	NA	NA
WTCHG_227074_226231	PtB	Gastric	male	77	NA	NA	NA	NA	NA	NA	NA
WTCHG_227074_226232	PtB	Gastric	male	77	NA	NA	NA	NA	NA	NA	NA
WTCHG_227074_226249	PtA	Gastric	male	78	NA	NA	NA	NA	NA	NA	NA
WTCHG_227074_226250	PtA	Gastric	male	78	NA	NA	NA	NA	NA	NA	NA
WTCHG_227074_226251	PtB	Barrett's	male	77	2	NA	NA	NA	1	NA	1
WTCHG_227074_226252	PtB	Barrett's	male	77	NA	NA	NA	NA	NA	NA	NA
WTCHG_227074_226253	PtC	Oesophagus	female	47	NA	NA	NA	NA	NA	NA	NA
WTCHG_227074_226254	PtC	Oesophagus	female	47	NA	NA	NA	NA	NA	NA	NA
WTCHG_227074_226255	PtD	Duodenum	female	90	3	3	NA	NA	NA	NA	NA
WTCHG_227074_226256	PtD	Duodenum	female	90	1	2	NA	NA	NA	NA	NA
WTCHG_227074_226273	PtC	Oesophagus	female	47	NA	NA	NA	NA	NA	NA	NA
WTCHG_227074_226274	PtC	Oesophagus	female	47	NA	NA	NA	NA	NA	NA	NA
WTCHG_227074_226275	PtD	Duodenum	female	90	NA	NA	NA	NA	NA	NA	NA
WTCHG_227074_226276	PtD	Duodenum	female	90	3	3	NA	NA	NA	NA	NA
WTCHG_227074_226277	PtA	Gastric	male	78	NA	NA	NA	NA	NA	NA	NA
WTCHG_227074_226278	PtA	Gastric	male	78	NA	NA	NA	NA	NA	NA	NA
WTCHG_227074_226279	PtB	Barrett's	male	77	NA	NA	NA	NA	NA	NA	NA
WTCHG_227074_226280	PtB	Barrett's	male	77	NA	NA	NA	NA	NA	NA	NA
WTCHG_227074_227201	PtA	Duodenum	male	78	NA	NA	NA	NA	NA	NA	NA
WTCHG_227074_227202	PtA	Duodenum	male	78	NA	NA	NA	NA	NA	NA	NA
WTCHG_227074_227203	PtB	Gastric	male	77	NA	NA	NA	NA	NA	NA	NA
WTCHG_227074_227204	PtB	Gastric	male	77	NA	NA	NA	NA	NA	NA	NA
WTCHG_227074_227205	PtC	Barrett's	female	47	2	NA	NA	NA	1	NA	NA
WTCHG_227074_227206	PtC	Barrett's	female	47	5	NA	NA	NA	2	NA	NA
WTCHG_227074_227207	PtD	Oesophagus	female	90	6	NA	NA	2	NA	3	NA
WTCHG_227074_227208	PtD	Oesophagus	female	90	NA	NA	NA	NA	NA	NA	NA
WTCHG_227074_227225	PtC	Barrett's	female	47	2	NA	NA	NA	1	NA	NA
WTCHG_227074_227226	PtC	Barrett's	female	47	2	NA	NA	NA	1	NA	NA
WTCHG_227074_227227	PtD	Oesophagus	female	90	6	NA	NA	2	NA	3	NA
WTCHG_227074_227228	PtD	Oesophagus	female	90	NA	NA	NA	NA	NA	NA	NA
WTCHG_227074_227229	PtA	Duodenum	male	78	3	1	NA	NA	NA	NA	NA
WTCHG_227074_227230	PtA	Duodenum	male	78	NA	NA	NA	NA	NA	NA	NA
WTCHG_227074_227231	PtB	Gastric	male	77	NA	NA	NA	NA	NA	NA	NA
WTCHG_227074_227232	PtB	Gastric	male	77	NA	NA	NA	NA	NA	NA	NA
WTCHG_227074_227249	PtA	Gastric	male	78	NA	NA	NA	NA	NA	NA	NA
WTCHG_227074_227250	PtA	Gastric	male	78	NA	NA	NA	NA	NA	NA	NA
WTCHG_227074_227251	PtB	Barrett's	male	77	NA	NA	NA	NA	NA	NA	NA
WTCHG_227074_227252	PtB	Barrett's	male	77	NA	NA	NA	NA	NA	NA	NA
WTCHG_227074_227253	PtC	Oesophagus	female	47	NA	NA	NA	NA	NA	NA	NA
WTCHG_227074_227254	PtC	Oesophagus	female	47	NA	NA	NA	NA	NA	NA	NA
WTCHG_227074_227255	PtD	Duodenum	female	90	3	3	NA	NA	NA	NA	NA
WTCHG_227074_227256	PtD	Duodenum	female	90	3	1	NA	NA	NA	NA	NA
WTCHG_227074_227273	PtC	Oesophagus	female	47	NA	NA	NA	NA	NA	NA	NA
WTCHG_227074_227274	PtC	Oesophagus	female	47	NA	NA	NA	NA	NA	NA	NA
WTCHG_227074_227275	PtD	Duodenum	female	90	NA	NA	NA	NA	NA	NA	NA
WTCHG_227074_227276	PtD	Duodenum	female	90	3	3	NA	NA	NA	NA	NA
WTCHG_227074_227277	PtA	Gastric	male	78	7	NA	2	NA	NA	NA	NA
WTCHG_227074_227278	PtA	Gastric	male	78	NA	NA	NA	NA	NA	NA	NA
WTCHG_227074_227279	PtB	Barrett's	male	77	NA	NA	NA	NA	NA	NA	NA
WTCHG_227074_227280	PtB	Barrett's	male	77	2	NA	NA	NA	3	NA	NA
WTCHG_227074_228201	PtA	Duodenum	male	78	NA	NA	NA	NA	NA	NA	NA
WTCHG_227074_228202	PtA	Duodenum	male	78	NA	NA	NA	NA	NA	NA	NA
WTCHG_227074_228203	PtB	Gastric	male	77	NA	NA	NA	NA	NA	NA	NA
WTCHG_227074_228204	PtB	Gastric	male	77	NA	NA	NA	NA	NA	NA	NA
WTCHG_227074_228205	PtC	Barrett's	female	47	NA	NA	NA	NA	NA	NA	NA
WTCHG_227074_228206	Control	Brain	NA	NA	8	NA	NA	NA	NA	NA	NA
WTCHG_227074_228207	PtD	Oesophagus	female	90	6	NA	NA	2	NA	3	NA
WTCHG_227074_228208	Control	Blank	NA	NA	NA	NA	NA	NA	NA	NA	NA
WTCHG_227074_228225	PtC	Barrett's	female	47	NA	NA	NA	NA	NA	NA	NA
WTCHG_227074_228226	PtC	Barrett's	female	47	2	NA	NA	NA	3	NA	NA
WTCHG_227074_228227	PtD	Oesophagus	female	90	6	NA	NA	2	NA	3	NA
WTCHG_227074_228228	PtD	Oesophagus	female	90	1	NA	NA	4	NA	3	3
WTCHG_227074_228229	PtA	Duodenum	male	78	3	3	NA	NA	NA	NA	NA
WTCHG_227074_228230	Control	Brain	NA	NA	8	NA	NA	NA	NA	NA	NA
WTCHG_227074_228231	PtB	Gastric	male	77	NA	NA	NA	NA	NA	NA	NA
WTCHG_227074_228232	Control	Blank	NA	NA	NA	NA	NA	NA	NA	NA	NA
WTCHG_227074_228249	PtA	Gastric	male	78	NA	NA	NA	NA	NA	NA	NA
WTCHG_227074_228250	PtA	Gastric	male	78	NA	NA	NA	NA	NA	NA	NA
WTCHG_227074_228251	PtB	Barrett's	male	77	NA	NA	NA	NA	NA	NA	NA
WTCHG_227074_228252	PtB	Barrett's	male	77	NA	NA	NA	NA	NA	NA	NA
WTCHG_227074_228253	PtC	Oesophagus	female	47	NA	NA	NA	NA	NA	NA	NA
WTCHG_227074_228254	Control	Brain	NA	NA	8	NA	NA	NA	NA	NA	NA
WTCHG_227074_228255	PtD	Duodenum	female	90	3	1	NA	NA	NA	NA	NA
WTCHG_227074_228256	Control	Blank	NA	NA	NA	NA	NA	NA	NA	NA	NA
WTCHG_227074_228273	PtC	Oesophagus	female	47	NA	NA	NA	NA	NA	NA	NA
WTCHG_227074_228274	PtC	Oesophagus	female	47	NA	NA	NA	NA	NA	NA	NA
WTCHG_227074_228275	PtD	Duodenum	female	90	3	3	NA	NA	NA	NA	NA
WTCHG_227074_228276	PtD	Duodenum	female	90	NA	NA	NA	NA	NA	NA	NA
WTCHG_227074_228277	PtA	Gastric	male	78	2	NA	2	NA	NA	NA	1
WTCHG_227074_228278	Control	Brain	NA	NA	8	NA	NA	NA	NA	NA	NA
WTCHG_227074_228279	PtB	Barrett's	male	77	5	NA	NA	NA	1	NA	NA
WTCHG_227074_228280	Control	Blank	NA	NA	NA	NA	NA	NA	NA	NA	NA
WTCHG_227074_229201	PtB	Gastric	male	77	NA	NA	NA	NA	NA	NA	NA
WTCHG_227074_229202	PtB	Gastric	male	77	NA	NA	NA	NA	NA	NA	NA
WTCHG_227074_229203	PtC	Barrett's	female	47	5	NA	NA	NA	2	NA	NA
WTCHG_227074_229204	PtC	Barrett's	female	47	2	NA	NA	NA	3	NA	NA
WTCHG_227074_229205	PtD	Oesophagus	female	90	6	NA	NA	2	NA	3	3
WTCHG_227074_229206	PtD	Oesophagus	female	90	NA	NA	NA	NA	NA	NA	NA
WTCHG_227074_229207	PtA	Duodenum	male	78	NA	NA	NA	NA	NA	NA	NA
WTCHG_227074_229208	PtA	Duodenum	male	78	3	3	NA	NA	NA	NA	NA
WTCHG_227074_229225	PtD	Oesophagus	female	90	NA	NA	NA	NA	NA	NA	NA
WTCHG_227074_229226	PtD	Oesophagus	female	90	6	NA	NA	2	NA	3	3
WTCHG_227074_229227	PtA	Duodenum	male	78	3	1	NA	NA	NA	NA	NA
WTCHG_227074_229228	PtA	Duodenum	male	78	NA	NA	NA	NA	NA	NA	NA
WTCHG_227074_229229	PtB	Gastric	male	77	NA	NA	NA	NA	NA	NA	NA
WTCHG_227074_229230	PtB	Gastric	male	77	NA	NA	NA	NA	NA	NA	NA
WTCHG_227074_229231	PtC	Barrett's	female	47	1	NA	NA	NA	1	NA	NA
WTCHG_227074_229232	PtC	Barrett's	female	47	2	NA	NA	NA	1	NA	NA
WTCHG_227074_229249	PtB	Barrett's	male	77	5	NA	NA	NA	1	NA	1
WTCHG_227074_229250	PtB	Barrett's	male	77	2	NA	NA	NA	3	NA	1
WTCHG_227074_229251	PtC	Oesophagus	female	47	NA	NA	NA	NA	NA	NA	NA
WTCHG_227074_229252	PtC	Oesophagus	female	47	NA	NA	NA	NA	NA	NA	NA
WTCHG_227074_229253	PtD	Duodenum	female	90	NA	NA	NA	NA	NA	NA	NA
WTCHG_227074_229254	PtD	Duodenum	female	90	3	1	NA	NA	NA	NA	NA
WTCHG_227074_229255	PtA	Gastric	male	78	NA	NA	NA	NA	NA	NA	NA
WTCHG_227074_229256	PtA	Gastric	male	78	NA	NA	NA	NA	NA	NA	NA
WTCHG_227074_229273	PtD	Duodenum	female	90	3	1	NA	NA	NA	NA	NA
WTCHG_227074_229274	PtD	Duodenum	female	90	NA	NA	NA	NA	NA	NA	NA
WTCHG_227074_229275	PtA	Gastric	male	78	NA	NA	NA	NA	NA	NA	NA
WTCHG_227074_229276	PtA	Gastric	male	78	NA	NA	NA	NA	NA	NA	NA
WTCHG_227074_229277	PtB	Barrett's	male	77	7	NA	NA	NA	4	NA	NA
WTCHG_227074_229278	PtB	Barrett's	male	77	NA	NA	NA	NA	NA	NA	NA
WTCHG_227074_229279	PtC	Oesophagus	female	47	NA	NA	NA	NA	NA	NA	NA
WTCHG_227074_229280	PtC	Oesophagus	female	47	NA	NA	NA	NA	NA	NA	NA
WTCHG_227074_230201	PtB	Gastric	male	77	NA	NA	NA	NA	NA	NA	NA
WTCHG_227074_230202	PtB	Gastric	male	77	NA	NA	NA	NA	NA	NA	NA
WTCHG_227074_230203	PtC	Barrett's	female	47	1	NA	NA	NA	1	NA	NA
WTCHG_227074_230204	PtC	Barrett's	female	47	2	NA	NA	NA	1	NA	NA
WTCHG_227074_230205	PtD	Oesophagus	female	90	6	NA	NA	2	NA	3	3
WTCHG_227074_230206	PtD	Oesophagus	female	90	NA	NA	NA	NA	NA	NA	NA
WTCHG_227074_230207	PtA	Duodenum	male	78	NA	NA	NA	NA	NA	NA	NA
WTCHG_227074_230208	PtA	Duodenum	male	78	NA	NA	NA	NA	NA	NA	NA
WTCHG_227074_230225	PtD	Oesophagus	female	90	6	NA	NA	2	NA	3	3
WTCHG_227074_230226	PtD	Oesophagus	female	90	NA	NA	NA	NA	NA	NA	NA
WTCHG_227074_230227	PtA	Duodenum	male	78	NA	NA	NA	NA	NA	NA	NA
WTCHG_227074_230228	PtA	Duodenum	male	78	5	4	NA	NA	NA	NA	NA
WTCHG_227074_230229	PtB	Gastric	male	77	NA	NA	NA	NA	NA	NA	NA
WTCHG_227074_230230	PtB	Gastric	male	77	NA	NA	NA	NA	NA	NA	NA
WTCHG_227074_230231	PtC	Barrett's	female	47	NA	NA	NA	NA	NA	NA	NA
WTCHG_227074_230232	PtC	Barrett's	female	47	NA	NA	NA	NA	NA	NA	NA
WTCHG_227074_230249	PtB	Barrett's	male	77	1	NA	NA	NA	1	NA	1
WTCHG_227074_230250	PtB	Barrett's	male	77	NA	NA	NA	NA	NA	NA	NA
WTCHG_227074_230251	PtC	Oesophagus	female	47	NA	NA	NA	NA	NA	NA	NA
WTCHG_227074_230252	PtC	Oesophagus	female	47	NA	NA	NA	NA	NA	NA	NA
WTCHG_227074_230253	PtD	Duodenum	female	90	3	1	NA	NA	NA	NA	NA
WTCHG_227074_230254	PtD	Duodenum	female	90	3	1	NA	NA	NA	NA	NA
WTCHG_227074_230255	PtA	Gastric	male	78	NA	NA	NA	NA	NA	NA	NA
WTCHG_227074_230256	PtA	Gastric	male	78	NA	NA	NA	NA	NA	NA	NA
WTCHG_227074_230273	PtD	Duodenum	female	90	NA	NA	NA	NA	NA	NA	NA
WTCHG_227074_230274	PtD	Duodenum	female	90	NA	NA	NA	NA	NA	NA	NA
WTCHG_227074_230275	PtA	Gastric	male	78	NA	NA	NA	NA	NA	NA	NA
WTCHG_227074_230276	PtA	Gastric	male	78	NA	NA	NA	NA	NA	NA	NA
WTCHG_227074_230277	PtB	Barrett's	male	77	NA	NA	NA	NA	NA	NA	NA
WTCHG_227074_230278	PtB	Barrett's	male	77	NA	NA	NA	NA	NA	NA	NA
WTCHG_227074_230279	PtC	Oesophagus	female	47	NA	NA	NA	NA	NA	NA	NA
WTCHG_227074_230280	PtC	Oesophagus	female	47	NA	NA	NA	NA	NA	NA	NA
WTCHG_227074_231201	PtB	Gastric	male	77	NA	NA	NA	NA	NA	NA	NA
WTCHG_227074_231202	PtB	Gastric	male	77	NA	NA	NA	NA	NA	NA	NA
WTCHG_227074_231203	PtC	Barrett's	female	47	2	NA	NA	NA	1	NA	NA
WTCHG_227074_231204	PtC	Barrett's	female	47	2	NA	NA	NA	1	NA	NA
WTCHG_227074_231205	PtD	Oesophagus	female	90	6	NA	NA	2	NA	3	NA
WTCHG_227074_231206	PtD	Oesophagus	female	90	6	NA	NA	2	NA	3	3
WTCHG_227074_231207	PtA	Duodenum	male	78	NA	NA	NA	NA	NA	NA	NA
WTCHG_227074_231208	PtA	Duodenum	male	78	3	1	NA	NA	NA	NA	NA
WTCHG_227074_231225	PtD	Oesophagus	female	90	6	NA	NA	2	NA	3	NA
WTCHG_227074_231226	PtD	Oesophagus	female	90	6	NA	NA	2	NA	3	NA
WTCHG_227074_231227	PtA	Duodenum	male	78	NA	NA	NA	NA	NA	NA	NA
WTCHG_227074_231228	PtA	Duodenum	male	78	3	1	NA	NA	NA	NA	NA
WTCHG_227074_231229	PtB	Gastric	male	77	NA	NA	NA	NA	NA	NA	NA
WTCHG_227074_231230	PtB	Gastric	male	77	NA	NA	NA	NA	NA	NA	NA
WTCHG_227074_231231	PtC	Barrett's	female	47	2	NA	NA	NA	3	NA	NA
WTCHG_227074_231232	PtC	Barrett's	female	47	1	NA	NA	NA	1	NA	2
WTCHG_227074_231249	PtB	Barrett's	male	77	2	NA	NA	NA	1	NA	1
WTCHG_227074_231250	PtB	Barrett's	male	77	NA	NA	NA	NA	NA	NA	NA
WTCHG_227074_231251	PtC	Oesophagus	female	47	NA	NA	NA	NA	NA	NA	NA
WTCHG_227074_231252	PtC	Oesophagus	female	47	NA	NA	NA	NA	NA	NA	NA
WTCHG_227074_231253	PtD	Duodenum	female	90	3	1	NA	NA	NA	NA	NA
WTCHG_227074_231254	PtD	Duodenum	female	90	3	3	NA	NA	NA	NA	NA
WTCHG_227074_231255	PtA	Gastric	male	78	NA	NA	NA	NA	NA	NA	NA
WTCHG_227074_231256	PtA	Gastric	male	78	NA	NA	NA	NA	NA	NA	NA
WTCHG_227074_231273	PtD	Duodenum	female	90	NA	NA	NA	NA	NA	NA	NA
WTCHG_227074_231274	PtD	Duodenum	female	90	NA	NA	NA	NA	NA	NA	NA
WTCHG_227074_231275	PtA	Gastric	male	78	NA	NA	NA	NA	NA	NA	NA
WTCHG_227074_231276	PtA	Gastric	male	78	NA	NA	NA	NA	NA	NA	NA
WTCHG_227074_231277	PtB	Barrett's	male	77	2	NA	NA	NA	1	NA	1
WTCHG_227074_231278	PtB	Barrett's	male	77	NA	NA	NA	NA	NA	NA	NA
WTCHG_227074_231279	PtC	Oesophagus	female	47	NA	NA	NA	NA	NA	NA	NA
WTCHG_227074_231280	PtC	Oesophagus	female	47	NA	NA	NA	NA	NA	NA	NA
WTCHG_227074_232201	PtB	Gastric	male	77	NA	NA	NA	NA	NA	NA	NA
WTCHG_227074_232202	PtB	Gastric	male	77	NA	NA	NA	NA	NA	NA	NA
WTCHG_227074_232203	PtC	Barrett's	female	47	2	NA	NA	NA	3	NA	NA
WTCHG_227074_232204	PtC	Barrett's	female	47	2	NA	NA	NA	1	NA	NA
WTCHG_227074_232205	PtD	Oesophagus	female	90	6	NA	NA	2	NA	3	3
WTCHG_227074_232206	Control	Brain	NA	NA	8	NA	NA	NA	NA	NA	NA
WTCHG_227074_232207	PtA	Duodenum	male	78	NA	NA	NA	NA	NA	NA	NA
WTCHG_227074_232208	Control	Blank	NA	NA	NA	NA	NA	NA	NA	NA	NA
WTCHG_227074_232225	PtD	Oesophagus	female	90	6	NA	NA	2	NA	3	3
WTCHG_227074_232226	PtD	Oesophagus	female	90	NA	NA	NA	NA	NA	NA	NA
WTCHG_227074_232227	PtA	Duodenum	male	78	3	1	NA	NA	NA	NA	NA
WTCHG_227074_232228	PtA	Duodenum	male	78	1	2	NA	NA	NA	NA	NA
WTCHG_227074_232229	PtB	Gastric	male	77	NA	NA	NA	NA	NA	NA	NA
WTCHG_227074_232230	Control	Brain	NA	NA	8	NA	NA	NA	NA	NA	NA
WTCHG_227074_232231	PtC	Barrett's	female	47	5	NA	NA	NA	2	NA	NA
WTCHG_227074_232232	Control	Blank	NA	NA	NA	NA	NA	NA	NA	NA	NA
WTCHG_227074_232249	PtB	Barrett's	male	77	NA	NA	NA	NA	NA	NA	NA
WTCHG_227074_232250	PtB	Barrett's	male	77	2	NA	NA	NA	1	NA	1
WTCHG_227074_232251	PtC	Oesophagus	female	47	NA	NA	NA	NA	NA	NA	NA
WTCHG_227074_232252	PtC	Oesophagus	female	47	NA	NA	NA	NA	NA	NA	NA
WTCHG_227074_232253	PtD	Duodenum	female	90	3	1	NA	NA	NA	NA	NA
WTCHG_227074_232254	Control	Brain	NA	NA	8	NA	NA	NA	NA	NA	NA
WTCHG_227074_232255	PtA	Gastric	male	78	NA	NA	NA	NA	NA	NA	NA
WTCHG_227074_232256	Control	Blank	NA	NA	NA	NA	NA	NA	NA	NA	NA
WTCHG_227074_232273	PtD	Duodenum	female	90	3	3	NA	NA	NA	NA	NA
WTCHG_227074_232274	PtD	Duodenum	female	90	NA	NA	NA	NA	NA	NA	NA
WTCHG_227074_232275	PtA	Gastric	male	78	NA	NA	NA	NA	NA	NA	NA
WTCHG_227074_232276	PtA	Gastric	male	78	NA	NA	NA	NA	NA	NA	NA
WTCHG_227074_232277	PtB	Barrett's	male	77	2	NA	NA	NA	1	NA	1
WTCHG_227074_232278	Control	Brain	NA	NA	8	NA	NA	NA	NA	NA	NA
WTCHG_227074_232279	PtC	Oesophagus	female	47	NA	NA	NA	NA	NA	NA	NA
WTCHG_227074_232280	Control	Blank	NA	NA	NA	NA	NA	NA	NA	NA	NA
WTCHG_227074_249201	PtB	Gastric	male	77	NA	NA	NA	NA	NA	NA	NA
WTCHG_227074_249202	PtB	Gastric	male	77	NA	NA	NA	NA	NA	NA	NA
WTCHG_227074_249203	PtC	Barrett's	female	47	5	NA	NA	NA	2	NA	NA
WTCHG_227074_249204	PtC	Barrett's	female	47	5	NA	NA	NA	2	NA	NA
WTCHG_227074_249205	PtD	Oesophagus	female	90	6	NA	NA	2	NA	3	3
WTCHG_227074_249206	PtD	Oesophagus	female	90	NA	NA	NA	NA	NA	NA	NA
WTCHG_227074_249207	PtA	Duodenum	male	78	3	1	NA	NA	NA	NA	NA
WTCHG_227074_249208	PtA	Duodenum	male	78	1	2	NA	NA	NA	NA	NA
WTCHG_227074_249225	PtD	Oesophagus	female	90	NA	NA	NA	NA	NA	NA	NA
WTCHG_227074_249226	PtD	Oesophagus	female	90	6	NA	NA	2	NA	3	NA
WTCHG_227074_249227	PtA	Duodenum	male	78	NA	NA	NA	NA	NA	NA	NA
WTCHG_227074_249228	PtA	Duodenum	male	78	NA	NA	NA	NA	NA	NA	NA
WTCHG_227074_249229	PtB	Gastric	male	77	NA	NA	NA	NA	NA	NA	NA
WTCHG_227074_249230	PtB	Gastric	male	77	NA	NA	NA	NA	NA	NA	NA
WTCHG_227074_249231	PtC	Barrett's	female	47	2	NA	NA	NA	1	NA	NA
WTCHG_227074_249232	PtC	Barrett's	female	47	2	NA	NA	NA	1	NA	NA
WTCHG_227074_249249	PtB	Barrett's	male	77	2	NA	NA	NA	1	NA	NA
WTCHG_227074_249250	PtB	Barrett's	male	77	2	NA	NA	NA	1	NA	NA
WTCHG_227074_249251	PtC	Oesophagus	female	47	NA	NA	NA	NA	NA	NA	NA
WTCHG_227074_249252	PtC	Oesophagus	female	47	NA	NA	NA	NA	NA	NA	NA
WTCHG_227074_249253	PtD	Duodenum	female	90	3	3	NA	NA	NA	NA	NA
WTCHG_227074_249254	PtD	Duodenum	female	90	3	1	NA	NA	NA	NA	NA
WTCHG_227074_249255	PtA	Gastric	male	78	NA	NA	NA	NA	NA	NA	NA
WTCHG_227074_249256	PtA	Gastric	male	78	NA	NA	NA	NA	NA	NA	NA
WTCHG_227074_249273	PtD	Duodenum	female	90	NA	NA	NA	NA	NA	NA	NA
WTCHG_227074_249274	PtD	Duodenum	female	90	NA	NA	NA	NA	NA	NA	NA
WTCHG_227074_249275	PtA	Gastric	male	78	NA	NA	NA	NA	NA	NA	NA
WTCHG_227074_249276	PtA	Gastric	male	78	NA	NA	NA	NA	NA	NA	NA
WTCHG_227074_249277	PtB	Barrett's	male	77	NA	NA	NA	NA	NA	NA	NA
WTCHG_227074_249278	PtB	Barrett's	male	77	NA	NA	NA	NA	NA	NA	NA
WTCHG_227074_249279	PtC	Oesophagus	female	47	NA	NA	NA	NA	NA	NA	NA
WTCHG_227074_249280	PtC	Oesophagus	female	47	NA	NA	NA	NA	NA	NA	NA
WTCHG_227074_250201	PtB	Gastric	male	77	NA	NA	NA	NA	NA	NA	NA
WTCHG_227074_250202	PtB	Gastric	male	77	NA	NA	NA	NA	NA	NA	NA
WTCHG_227074_250203	PtC	Barrett's	female	47	2	NA	NA	NA	3	NA	NA
WTCHG_227074_250204	PtC	Barrett's	female	47	1	NA	NA	NA	1	NA	NA
WTCHG_227074_250205	PtD	Oesophagus	female	90	6	NA	NA	2	NA	3	3
WTCHG_227074_250206	PtD	Oesophagus	female	90	NA	NA	NA	NA	NA	NA	NA
WTCHG_227074_250207	PtA	Duodenum	male	78	3	1	NA	NA	NA	NA	NA
WTCHG_227074_250208	PtA	Duodenum	male	78	NA	NA	NA	NA	NA	NA	NA
WTCHG_227074_250225	PtD	Oesophagus	female	90	6	NA	NA	2	NA	3	3
WTCHG_227074_250226	PtD	Oesophagus	female	90	NA	NA	NA	NA	NA	NA	NA
WTCHG_227074_250227	PtA	Duodenum	male	78	3	1	NA	NA	NA	NA	NA
WTCHG_227074_250228	PtA	Duodenum	male	78	3	3	NA	NA	NA	NA	NA
WTCHG_227074_250229	PtB	Gastric	male	77	NA	NA	NA	NA	NA	NA	NA
WTCHG_227074_250230	PtB	Gastric	male	77	NA	NA	NA	NA	NA	NA	NA
WTCHG_227074_250231	PtC	Barrett's	female	47	NA	NA	NA	NA	NA	NA	NA
WTCHG_227074_250232	PtC	Barrett's	female	47	2	NA	NA	NA	3	NA	NA
WTCHG_227074_250249	PtB	Barrett's	male	77	NA	NA	NA	NA	NA	NA	NA
WTCHG_227074_250250	PtB	Barrett's	male	77	NA	NA	NA	NA	NA	NA	NA
WTCHG_227074_250251	PtC	Oesophagus	female	47	NA	NA	NA	NA	NA	NA	NA
WTCHG_227074_250252	PtC	Oesophagus	female	47	NA	NA	NA	NA	NA	NA	NA
WTCHG_227074_250253	PtD	Duodenum	female	90	3	1	NA	NA	NA	NA	NA
WTCHG_227074_250254	PtD	Duodenum	female	90	NA	NA	NA	NA	NA	NA	NA
WTCHG_227074_250255	PtA	Gastric	male	78	NA	NA	NA	NA	NA	NA	NA
WTCHG_227074_250256	PtA	Gastric	male	78	NA	NA	NA	NA	NA	NA	NA
WTCHG_227074_250273	PtD	Duodenum	female	90	3	3	NA	NA	NA	NA	NA
WTCHG_227074_250274	PtD	Duodenum	female	90	7	4	NA	NA	NA	NA	NA
WTCHG_227074_250275	PtA	Gastric	male	78	NA	NA	NA	NA	NA	NA	NA
WTCHG_227074_250276	PtA	Gastric	male	78	NA	NA	NA	NA	NA	NA	NA
WTCHG_227074_250277	PtB	Barrett's	male	77	NA	NA	NA	NA	NA	NA	NA
WTCHG_227074_250278	PtB	Barrett's	male	77	NA	NA	NA	NA	NA	NA	NA
WTCHG_227074_250279	PtC	Oesophagus	female	47	NA	NA	NA	NA	NA	NA	NA
WTCHG_227074_250280	PtC	Oesophagus	female	47	NA	NA	NA	NA	NA	NA	NA
WTCHG_227074_251201	PtB	Gastric	male	77	NA	NA	NA	NA	NA	NA	NA
WTCHG_227074_251202	PtB	Gastric	male	77	4	NA	2	NA	NA	NA	NA
WTCHG_227074_251203	PtC	Barrett's	female	47	1	NA	NA	NA	1	NA	NA
WTCHG_227074_251204	PtC	Barrett's	female	47	2	NA	NA	NA	1	NA	NA
WTCHG_227074_251205	PtD	Oesophagus	female	90	NA	NA	NA	NA	NA	NA	NA
WTCHG_227074_251206	PtD	Oesophagus	female	90	NA	NA	NA	NA	NA	NA	NA
WTCHG_227074_251207	PtA	Duodenum	male	78	3	1	NA	NA	NA	NA	NA
WTCHG_227074_251208	PtA	Duodenum	male	78	3	1	NA	NA	NA	NA	NA
WTCHG_227074_251225	PtD	Oesophagus	female	90	6	NA	NA	2	NA	3	NA
WTCHG_227074_251226	PtD	Oesophagus	female	90	6	NA	NA	2	NA	3	NA
WTCHG_227074_251227	PtA	Duodenum	male	78	NA	NA	NA	NA	NA	NA	NA
WTCHG_227074_251228	PtA	Duodenum	male	78	3	3	NA	NA	NA	NA	NA
WTCHG_227074_251229	PtB	Gastric	male	77	NA	NA	NA	NA	NA	NA	NA
WTCHG_227074_251230	PtB	Gastric	male	77	NA	NA	NA	NA	NA	NA	NA
WTCHG_227074_251231	PtC	Barrett's	female	47	5	NA	NA	NA	3	NA	NA
WTCHG_227074_251232	PtC	Barrett's	female	47	NA	NA	NA	NA	NA	NA	NA
WTCHG_227074_251249	PtB	Barrett's	male	77	NA	NA	NA	NA	NA	NA	NA
WTCHG_227074_251250	PtB	Barrett's	male	77	2	NA	NA	NA	1	NA	1
WTCHG_227074_251251	PtC	Oesophagus	female	47	NA	NA	NA	NA	NA	NA	NA
WTCHG_227074_251252	PtC	Oesophagus	female	47	NA	NA	NA	NA	NA	NA	NA
WTCHG_227074_251253	PtD	Duodenum	female	90	3	1	NA	NA	NA	NA	NA
WTCHG_227074_251254	PtD	Duodenum	female	90	NA	NA	NA	NA	NA	NA	NA
WTCHG_227074_251255	PtA	Gastric	male	78	NA	NA	NA	NA	NA	NA	NA
WTCHG_227074_251256	PtA	Gastric	male	78	NA	NA	NA	NA	NA	NA	NA
WTCHG_227074_251273	PtD	Duodenum	female	90	1	2	NA	NA	NA	NA	NA
WTCHG_227074_251274	PtD	Duodenum	female	90	3	3	NA	NA	NA	NA	NA
WTCHG_227074_251275	PtA	Gastric	male	78	NA	NA	NA	NA	NA	NA	NA
WTCHG_227074_251276	PtA	Gastric	male	78	NA	NA	NA	NA	NA	NA	NA
WTCHG_227074_251277	PtB	Barrett's	male	77	NA	NA	NA	NA	NA	NA	NA
WTCHG_227074_251278	PtB	Barrett's	male	77	NA	NA	NA	NA	NA	NA	NA
WTCHG_227074_251279	PtC	Oesophagus	female	47	NA	NA	NA	NA	NA	NA	NA
WTCHG_227074_251280	PtC	Oesophagus	female	47	NA	NA	NA	NA	NA	NA	NA
WTCHG_227074_252201	PtB	Gastric	male	77	NA	NA	NA	NA	NA	NA	NA
WTCHG_227074_252202	PtB	Gastric	male	77	NA	NA	NA	NA	NA	NA	NA
WTCHG_227074_252203	PtC	Barrett's	female	47	1	NA	NA	NA	1	NA	NA
WTCHG_227074_252204	PtC	Barrett's	female	47	2	NA	NA	NA	1	NA	NA
WTCHG_227074_252205	Control	Brain	NA	NA	8	NA	NA	NA	NA	NA	NA
WTCHG_227074_252206	PtD	Oesophagus	female	90	NA	NA	NA	NA	NA	NA	NA
WTCHG_227074_252207	Control	Blank	NA	NA	NA	NA	NA	NA	NA	NA	NA
WTCHG_227074_252208	PtA	Duodenum	male	78	3	1	NA	NA	NA	NA	NA
WTCHG_227074_252225	PtD	Oesophagus	female	90	6	NA	NA	2	NA	3	NA
WTCHG_227074_252226	PtD	Oesophagus	female	90	6	NA	NA	2	NA	3	NA
WTCHG_227074_252227	PtA	Duodenum	male	78	3	1	NA	NA	NA	NA	NA
WTCHG_227074_252228	PtA	Duodenum	male	78	3	1	NA	NA	NA	NA	NA
WTCHG_227074_252229	Control	Brain	NA	NA	8	NA	NA	NA	NA	NA	NA
WTCHG_227074_252230	PtB	Gastric	male	77	NA	NA	NA	NA	NA	NA	NA
WTCHG_227074_252231	Control	Blank	NA	NA	NA	NA	NA	NA	NA	NA	NA
WTCHG_227074_252232	PtC	Barrett's	female	47	NA	NA	NA	NA	NA	NA	NA
WTCHG_227074_252249	PtB	Barrett's	male	77	NA	NA	NA	NA	NA	NA	NA
WTCHG_227074_252250	PtB	Barrett's	male	77	NA	NA	NA	NA	NA	NA	NA
WTCHG_227074_252251	PtC	Oesophagus	female	47	NA	NA	NA	NA	NA	NA	NA
WTCHG_227074_252252	PtC	Oesophagus	female	47	NA	NA	NA	NA	NA	NA	NA
WTCHG_227074_252253	Control	Brain	NA	NA	8	NA	NA	NA	NA	NA	NA
WTCHG_227074_252254	PtD	Duodenum	female	90	1	2	NA	NA	NA	NA	NA
WTCHG_227074_252255	Control	Blank	NA	NA	NA	NA	NA	NA	NA	NA	NA
WTCHG_227074_252256	PtA	Gastric	male	78	NA	NA	NA	NA	NA	NA	NA
WTCHG_227074_252273	PtD	Duodenum	female	90	3	3	NA	NA	NA	NA	NA
WTCHG_227074_252274	PtD	Duodenum	female	90	NA	NA	NA	NA	NA	NA	NA
WTCHG_227074_252275	PtA	Gastric	male	78	NA	NA	NA	NA	NA	NA	NA
WTCHG_227074_252276	PtA	Gastric	male	78	NA	NA	NA	NA	NA	NA	NA
WTCHG_227074_252277	Control	Brain	NA	NA	8	NA	NA	NA	NA	NA	NA
WTCHG_227074_252278	PtB	Barrett's	male	77	NA	NA	NA	NA	NA	NA	NA
WTCHG_227074_252279	Control	Blank	NA	NA	NA	NA	NA	NA	NA	NA	NA
WTCHG_227074_252280	PtC	Oesophagus	female	47	NA	NA	NA	NA	NA	NA	NA
WTCHG_227074_253201	PtB	Gastric	male	77	NA	NA	NA	NA	NA	NA	NA
WTCHG_227074_253202	PtB	Gastric	male	77	NA	NA	NA	NA	NA	NA	NA
WTCHG_227074_253203	PtC	Barrett's	female	47	5	NA	NA	NA	2	NA	NA
WTCHG_227074_253204	PtC	Barrett's	female	47	5	NA	NA	NA	2	NA	NA
WTCHG_227074_253205	PtD	Oesophagus	female	90	6	NA	NA	2	NA	3	3
WTCHG_227074_253206	PtD	Oesophagus	female	90	1	NA	NA	4	NA	3	3
WTCHG_227074_253207	PtA	Duodenum	male	78	3	1	NA	NA	NA	NA	NA
WTCHG_227074_253208	PtA	Duodenum	male	78	3	3	NA	NA	NA	NA	NA
WTCHG_227074_253225	PtD	Oesophagus	female	90	6	NA	NA	2	NA	3	NA
WTCHG_227074_253226	PtD	Oesophagus	female	90	6	NA	NA	2	NA	3	3
WTCHG_227074_253227	PtA	Duodenum	male	78	NA	NA	NA	NA	NA	NA	NA
WTCHG_227074_253228	PtA	Duodenum	male	78	3	1	NA	NA	NA	NA	NA
WTCHG_227074_253229	PtB	Gastric	male	77	NA	NA	NA	NA	NA	NA	NA
WTCHG_227074_253230	PtB	Gastric	male	77	NA	NA	NA	NA	NA	NA	NA
WTCHG_227074_253231	PtC	Barrett's	female	47	2	NA	NA	NA	3	NA	NA
WTCHG_227074_253232	PtC	Barrett's	female	47	NA	NA	NA	NA	NA	NA	NA
WTCHG_227074_253249	PtB	Barrett's	male	77	2	NA	NA	NA	1	NA	1
WTCHG_227074_253250	PtB	Barrett's	male	77	2	NA	NA	NA	1	NA	1
WTCHG_227074_253251	PtC	Oesophagus	female	47	NA	NA	NA	NA	NA	NA	NA
WTCHG_227074_253252	PtC	Oesophagus	female	47	NA	NA	NA	NA	NA	NA	NA
WTCHG_227074_253253	PtD	Duodenum	female	90	3	1	NA	NA	NA	NA	NA
WTCHG_227074_253254	PtD	Duodenum	female	90	3	3	NA	NA	NA	NA	NA
WTCHG_227074_253255	PtA	Gastric	male	78	NA	NA	NA	NA	NA	NA	NA
WTCHG_227074_253256	PtA	Gastric	male	78	NA	NA	NA	NA	NA	NA	NA
WTCHG_227074_253273	PtD	Duodenum	female	90	3	1	NA	NA	NA	NA	NA
WTCHG_227074_253274	PtD	Duodenum	female	90	3	3	NA	NA	NA	NA	NA
WTCHG_227074_253275	PtA	Gastric	male	78	NA	NA	NA	NA	NA	NA	NA
WTCHG_227074_253276	PtA	Gastric	male	78	NA	NA	NA	NA	NA	NA	NA
WTCHG_227074_253277	PtB	Barrett's	male	77	NA	NA	NA	NA	NA	NA	NA
WTCHG_227074_253278	PtB	Barrett's	male	77	NA	NA	NA	NA	NA	NA	NA
WTCHG_227074_253279	PtC	Oesophagus	female	47	NA	NA	NA	NA	NA	NA	NA
WTCHG_227074_253280	PtC	Oesophagus	female	47	NA	NA	NA	NA	NA	NA	NA
WTCHG_227074_254201	PtB	Gastric	male	77	NA	NA	NA	NA	NA	NA	NA
WTCHG_227074_254202	PtB	Gastric	male	77	NA	NA	NA	NA	NA	NA	NA
WTCHG_227074_254203	PtC	Barrett's	female	47	5	NA	NA	NA	2	NA	NA
WTCHG_227074_254204	PtC	Barrett's	female	47	NA	NA	NA	NA	NA	NA	NA
WTCHG_227074_254205	PtD	Oesophagus	female	90	NA	NA	NA	NA	NA	NA	NA
WTCHG_227074_254206	PtD	Oesophagus	female	90	6	NA	NA	2	NA	3	3
WTCHG_227074_254207	PtA	Duodenum	male	78	NA	NA	NA	NA	NA	NA	NA
WTCHG_227074_254208	PtA	Duodenum	male	78	NA	NA	NA	NA	NA	NA	NA
WTCHG_227074_254225	PtD	Oesophagus	female	90	6	NA	NA	2	NA	3	3
WTCHG_227074_254226	PtD	Oesophagus	female	90	NA	NA	NA	NA	NA	NA	NA
WTCHG_227074_254227	PtA	Duodenum	male	78	3	1	NA	NA	NA	NA	NA
WTCHG_227074_254228	PtA	Duodenum	male	78	5	4	NA	NA	NA	NA	NA
WTCHG_227074_254229	PtB	Gastric	male	77	NA	NA	NA	NA	NA	NA	NA
WTCHG_227074_254230	PtB	Gastric	male	77	NA	NA	NA	NA	NA	NA	NA
WTCHG_227074_254231	PtC	Barrett's	female	47	NA	NA	NA	NA	NA	NA	NA
WTCHG_227074_254232	PtC	Barrett's	female	47	NA	NA	NA	NA	NA	NA	NA
WTCHG_227074_254249	PtB	Barrett's	male	77	NA	NA	NA	NA	NA	NA	NA
WTCHG_227074_254250	PtB	Barrett's	male	77	NA	NA	NA	NA	NA	NA	NA
WTCHG_227074_254251	PtC	Oesophagus	female	47	NA	NA	NA	NA	NA	NA	NA
WTCHG_227074_254252	PtC	Oesophagus	female	47	NA	NA	NA	NA	NA	NA	NA
WTCHG_227074_254253	PtD	Duodenum	female	90	5	4	NA	NA	NA	NA	NA
WTCHG_227074_254254	PtD	Duodenum	female	90	3	1	NA	NA	NA	NA	NA
WTCHG_227074_254255	PtA	Gastric	male	78	NA	NA	NA	NA	NA	NA	NA
WTCHG_227074_254256	PtA	Gastric	male	78	NA	NA	NA	NA	NA	NA	NA
WTCHG_227074_254273	PtD	Duodenum	female	90	1	2	NA	NA	NA	NA	NA
WTCHG_227074_254274	PtD	Duodenum	female	90	NA	NA	NA	NA	NA	NA	NA
WTCHG_227074_254275	PtA	Gastric	male	78	NA	NA	NA	NA	NA	NA	NA
WTCHG_227074_254276	PtA	Gastric	male	78	NA	NA	NA	NA	NA	NA	NA
WTCHG_227074_254277	PtB	Barrett's	male	77	NA	NA	NA	NA	NA	NA	NA
WTCHG_227074_254278	PtB	Barrett's	male	77	NA	NA	NA	NA	NA	NA	NA
WTCHG_227074_254279	PtC	Oesophagus	female	47	NA	NA	NA	NA	NA	NA	NA
WTCHG_227074_254280	PtC	Oesophagus	female	47	NA	NA	NA	NA	NA	NA	NA
WTCHG_227074_255201	PtB	Gastric	male	77	NA	NA	NA	NA	NA	NA	NA
WTCHG_227074_255202	PtB	Gastric	male	77	NA	NA	NA	NA	NA	NA	NA
WTCHG_227074_255203	PtC	Barrett's	female	47	2	NA	NA	NA	1	NA	NA
WTCHG_227074_255204	PtC	Barrett's	female	47	2	NA	NA	NA	1	NA	NA
WTCHG_227074_255205	PtD	Oesophagus	female	90	6	NA	NA	2	NA	3	3
WTCHG_227074_255206	PtD	Oesophagus	female	90	6	NA	NA	2	NA	3	3
WTCHG_227074_255207	PtA	Duodenum	male	78	NA	NA	NA	NA	NA	NA	NA
WTCHG_227074_255208	PtA	Duodenum	male	78	3	1	NA	NA	NA	NA	NA
WTCHG_227074_255225	PtD	Oesophagus	female	90	6	NA	NA	2	NA	3	3
WTCHG_227074_255226	PtD	Oesophagus	female	90	6	NA	NA	2	NA	3	3
WTCHG_227074_255227	PtA	Duodenum	male	78	NA	NA	NA	NA	NA	NA	NA
WTCHG_227074_255228	PtA	Duodenum	male	78	3	1	NA	NA	NA	NA	NA
WTCHG_227074_255229	PtB	Gastric	male	77	NA	NA	NA	NA	NA	NA	NA
WTCHG_227074_255230	PtB	Gastric	male	77	NA	NA	NA	NA	NA	NA	NA
WTCHG_227074_255231	PtC	Barrett's	female	47	2	NA	NA	NA	3	NA	1
WTCHG_227074_255232	PtC	Barrett's	female	47	NA	NA	NA	NA	NA	NA	NA
WTCHG_227074_255249	PtB	Barrett's	male	77	2	NA	NA	NA	1	NA	1
WTCHG_227074_255250	PtB	Barrett's	male	77	NA	NA	NA	NA	NA	NA	NA
WTCHG_227074_255251	PtC	Oesophagus	female	47	NA	NA	NA	NA	NA	NA	NA
WTCHG_227074_255252	PtC	Oesophagus	female	47	NA	NA	NA	NA	NA	NA	NA
WTCHG_227074_255253	PtD	Duodenum	female	90	3	1	NA	NA	NA	NA	NA
WTCHG_227074_255254	PtD	Duodenum	female	90	1	2	NA	NA	NA	NA	NA
WTCHG_227074_255255	PtA	Gastric	male	78	NA	NA	NA	NA	NA	NA	NA
WTCHG_227074_255256	PtA	Gastric	male	78	NA	NA	NA	NA	NA	NA	NA
WTCHG_227074_255273	PtD	Duodenum	female	90	5	4	NA	NA	NA	NA	NA
WTCHG_227074_255274	PtD	Duodenum	female	90	3	3	NA	NA	NA	NA	NA
WTCHG_227074_255275	PtA	Gastric	male	78	NA	NA	NA	NA	NA	NA	NA
WTCHG_227074_255276	PtA	Gastric	male	78	NA	NA	NA	NA	NA	NA	NA
WTCHG_227074_255277	PtB	Barrett's	male	77	NA	NA	NA	NA	NA	NA	NA
WTCHG_227074_255278	PtB	Barrett's	male	77	NA	NA	NA	NA	NA	NA	NA
WTCHG_227074_255279	PtC	Oesophagus	female	47	NA	NA	NA	NA	NA	NA	NA
WTCHG_227074_255280	PtC	Oesophagus	female	47	NA	NA	NA	NA	NA	NA	NA
WTCHG_227074_256201	PtB	Gastric	male	77	NA	NA	NA	NA	NA	NA	NA
WTCHG_227074_256202	PtB	Gastric	male	77	NA	NA	NA	NA	NA	NA	NA
WTCHG_227074_256203	PtC	Barrett's	female	47	7	NA	NA	NA	4	NA	NA
WTCHG_227074_256204	PtC	Barrett's	female	47	2	NA	NA	NA	3	NA	NA
WTCHG_227074_256205	PtD	Oesophagus	female	90	NA	NA	NA	NA	NA	NA	NA
WTCHG_227074_256206	Control	Brain	NA	NA	8	NA	NA	NA	NA	NA	NA
WTCHG_227074_256207	PtA	Duodenum	male	78	3	1	NA	NA	NA	NA	NA
WTCHG_227074_256208	Control	Blank	NA	NA	NA	NA	NA	NA	NA	NA	NA
WTCHG_227074_256225	PtD	Oesophagus	female	90	6	NA	NA	2	NA	3	NA
WTCHG_227074_256226	PtD	Oesophagus	female	90	6	NA	NA	2	NA	3	NA
WTCHG_227074_256227	PtA	Duodenum	male	78	3	3	NA	NA	NA	NA	NA
WTCHG_227074_256228	PtA	Duodenum	male	78	3	1	NA	NA	NA	NA	NA
WTCHG_227074_256229	PtB	Gastric	male	77	NA	NA	NA	NA	NA	NA	NA
WTCHG_227074_256230	Control	Brain	NA	NA	8	NA	NA	NA	NA	NA	NA
WTCHG_227074_256231	PtC	Barrett's	female	47	NA	NA	NA	NA	NA	NA	NA
WTCHG_227074_256232	Control	Blank	NA	NA	NA	NA	NA	NA	NA	NA	NA
WTCHG_227074_256249	PtB	Barrett's	male	77	NA	NA	NA	NA	NA	NA	NA
WTCHG_227074_256250	PtB	Barrett's	male	77	NA	NA	NA	NA	NA	NA	NA
WTCHG_227074_256251	PtC	Oesophagus	female	47	NA	NA	NA	NA	NA	NA	NA
WTCHG_227074_256252	PtC	Oesophagus	female	47	NA	NA	NA	NA	NA	NA	NA
WTCHG_227074_256253	PtD	Duodenum	female	90	5	4	NA	NA	NA	NA	NA
WTCHG_227074_256254	Control	Brain	NA	NA	8	NA	NA	NA	NA	NA	NA
WTCHG_227074_256255	PtA	Gastric	male	78	NA	NA	NA	NA	NA	NA	NA
WTCHG_227074_256256	Control	Blank	NA	NA	NA	NA	NA	NA	NA	NA	NA
WTCHG_227074_256273	PtD	Duodenum	female	90	NA	NA	NA	NA	NA	NA	NA
WTCHG_227074_256274	PtD	Duodenum	female	90	NA	NA	NA	NA	NA	NA	NA
WTCHG_227074_256275	PtA	Gastric	male	78	NA	NA	NA	NA	NA	NA	NA
WTCHG_227074_256276	PtA	Gastric	male	78	NA	NA	NA	NA	NA	NA	NA
WTCHG_227074_256277	PtB	Barrett's	male	77	NA	NA	NA	NA	NA	NA	NA
WTCHG_227074_256278	Control	Brain	NA	NA	8	NA	NA	NA	NA	NA	NA
WTCHG_227074_256279	PtC	Oesophagus	female	47	NA	NA	NA	NA	NA	NA	NA
WTCHG_227074_256280	Control	Blank	NA	NA	NA	NA	NA	NA	NA	NA	NA
WTCHG_230414_201201	PtA	Barrett's	male	78	NA	NA	NA	NA	NA	NA	NA
WTCHG_230414_201202	PtA	Barrett's	male	78	NA	NA	NA	NA	NA	NA	NA
WTCHG_230414_201203	PtB	Oesophagus	male	77	NA	NA	NA	NA	NA	NA	NA
WTCHG_230414_201204	PtB	Oesophagus	male	77	NA	NA	NA	NA	NA	NA	NA
WTCHG_230414_201205	PtC	Duodenum	female	47	NA	NA	NA	NA	NA	NA	NA
WTCHG_230414_201206	PtC	Duodenum	female	47	NA	NA	NA	NA	NA	NA	NA
WTCHG_230414_201207	PtD	Gastric	female	90	4	NA	2	NA	NA	NA	2
WTCHG_230414_201208	PtD	Gastric	female	90	4	NA	1	NA	NA	NA	2
WTCHG_230414_201225	PtC	Duodenum	female	47	NA	NA	NA	NA	NA	NA	NA
WTCHG_230414_201226	PtC	Duodenum	female	47	NA	NA	NA	NA	NA	NA	NA
WTCHG_230414_201227	PtD	Gastric	female	90	4	NA	2	NA	NA	NA	2
WTCHG_230414_201228	PtD	Gastric	female	90	NA	NA	NA	NA	NA	NA	NA
WTCHG_230414_201229	PtA	Barrett's	male	78	NA	NA	NA	NA	NA	NA	NA
WTCHG_230414_201230	PtA	Barrett's	male	78	NA	NA	NA	NA	NA	NA	NA
WTCHG_230414_201231	PtB	Oesophagus	male	77	NA	NA	NA	NA	NA	NA	NA
WTCHG_230414_201232	PtB	Oesophagus	male	77	NA	NA	NA	NA	NA	NA	NA
WTCHG_230414_201249	PtA	Oesophagus	male	78	2	NA	NA	3	NA	5	1
WTCHG_230414_201250	PtA	Oesophagus	male	78	5	NA	NA	4	NA	5	1
WTCHG_230414_201251	PtB	Duodenum	male	77	3	1	NA	NA	NA	NA	NA
WTCHG_230414_201252	PtB	Duodenum	male	77	3	1	NA	NA	NA	NA	NA
WTCHG_230414_201253	PtC	Gastric	female	47	4	NA	2	NA	NA	NA	NA
WTCHG_230414_201254	PtC	Gastric	female	47	NA	NA	NA	NA	NA	NA	NA
WTCHG_230414_201255	PtD	Barrett's	female	90	NA	NA	NA	NA	NA	NA	NA
WTCHG_230414_201256	PtD	Barrett's	female	90	NA	NA	NA	NA	NA	NA	NA
WTCHG_230414_201273	PtC	Gastric	female	47	NA	NA	NA	NA	NA	NA	NA
WTCHG_230414_201274	PtC	Gastric	female	47	4	NA	2	NA	NA	NA	2
WTCHG_230414_201275	PtD	Barrett's	female	90	NA	NA	NA	NA	NA	NA	NA
WTCHG_230414_201276	PtD	Barrett's	female	90	2	NA	NA	NA	1	NA	1
WTCHG_230414_201277	PtA	Oesophagus	male	78	2	NA	NA	3	NA	5	1
WTCHG_230414_201278	PtA	Oesophagus	male	78	2	NA	NA	3	NA	5	1
WTCHG_230414_201279	PtB	Duodenum	male	77	3	1	NA	NA	NA	NA	NA
WTCHG_230414_201280	PtB	Duodenum	male	77	NA	NA	NA	NA	NA	NA	NA
WTCHG_230414_202201	PtA	Barrett's	male	78	NA	NA	NA	NA	NA	NA	NA
WTCHG_230414_202202	PtA	Barrett's	male	78	NA	NA	NA	NA	NA	NA	NA
WTCHG_230414_202203	PtB	Oesophagus	male	77	NA	NA	NA	NA	NA	NA	NA
WTCHG_230414_202204	PtB	Oesophagus	male	77	NA	NA	NA	NA	NA	NA	NA
WTCHG_230414_202205	PtC	Duodenum	female	47	NA	NA	NA	NA	NA	NA	NA
WTCHG_230414_202206	PtC	Duodenum	female	47	5	4	NA	NA	NA	NA	NA
WTCHG_230414_202207	PtD	Gastric	female	90	4	NA	1	NA	NA	NA	2
WTCHG_230414_202208	PtD	Gastric	female	90	NA	NA	NA	NA	NA	NA	NA
WTCHG_230414_202225	PtC	Duodenum	female	47	NA	NA	NA	NA	NA	NA	NA
WTCHG_230414_202226	PtC	Duodenum	female	47	NA	NA	NA	NA	NA	NA	NA
WTCHG_230414_202227	PtD	Gastric	female	90	4	NA	2	NA	NA	NA	2
WTCHG_230414_202228	PtD	Gastric	female	90	4	NA	2	NA	NA	NA	2
WTCHG_230414_202229	PtA	Barrett's	male	78	4	NA	NA	NA	1	NA	NA
WTCHG_230414_202230	PtA	Barrett's	male	78	NA	NA	NA	NA	NA	NA	NA
WTCHG_230414_202231	PtB	Oesophagus	male	77	NA	NA	NA	NA	NA	NA	NA
WTCHG_230414_202232	PtB	Oesophagus	male	77	NA	NA	NA	NA	NA	NA	NA
WTCHG_230414_202249	PtA	Oesophagus	male	78	2	NA	NA	3	NA	5	1
WTCHG_230414_202250	PtA	Oesophagus	male	78	5	NA	NA	4	NA	5	1
WTCHG_230414_202251	PtB	Duodenum	male	77	1	2	NA	NA	NA	NA	NA
WTCHG_230414_202252	PtB	Duodenum	male	77	3	1	NA	NA	NA	NA	NA
WTCHG_230414_202253	PtC	Gastric	female	47	4	NA	2	NA	NA	NA	2
WTCHG_230414_202254	PtC	Gastric	female	47	7	NA	3	NA	NA	NA	NA
WTCHG_230414_202255	PtD	Barrett's	female	90	NA	NA	NA	NA	NA	NA	NA
WTCHG_230414_202256	PtD	Barrett's	female	90	2	NA	NA	NA	1	NA	NA
WTCHG_230414_202273	PtC	Gastric	female	47	NA	NA	NA	NA	NA	NA	NA
WTCHG_230414_202274	PtC	Gastric	female	47	NA	NA	NA	NA	NA	NA	NA
WTCHG_230414_202275	PtD	Barrett's	female	90	NA	NA	NA	NA	NA	NA	NA
WTCHG_230414_202276	PtD	Barrett's	female	90	NA	NA	NA	NA	NA	NA	NA
WTCHG_230414_202277	PtA	Oesophagus	male	78	5	NA	NA	4	NA	5	1
WTCHG_230414_202278	PtA	Oesophagus	male	78	2	NA	NA	3	NA	5	1
WTCHG_230414_202279	PtB	Duodenum	male	77	3	1	NA	NA	NA	NA	NA
WTCHG_230414_202280	PtB	Duodenum	male	77	NA	NA	NA	NA	NA	NA	NA
WTCHG_230414_203201	PtA	Barrett's	male	78	NA	NA	NA	NA	NA	NA	NA
WTCHG_230414_203202	PtA	Barrett's	male	78	NA	NA	NA	NA	NA	NA	NA
WTCHG_230414_203203	PtB	Oesophagus	male	77	NA	NA	NA	NA	NA	NA	NA
WTCHG_230414_203205	PtC	Duodenum	female	47	NA	NA	NA	NA	NA	NA	NA
WTCHG_230414_203206	PtC	Duodenum	female	47	5	4	NA	NA	NA	NA	NA
WTCHG_230414_203207	PtD	Gastric	female	90	4	NA	1	NA	NA	NA	2
WTCHG_230414_203208	PtD	Gastric	female	90	4	NA	1	NA	NA	NA	2
WTCHG_230414_203225	PtC	Duodenum	female	47	NA	NA	NA	NA	NA	NA	NA
WTCHG_230414_203226	PtC	Duodenum	female	47	3	1	NA	NA	NA	NA	NA
WTCHG_230414_203227	PtD	Gastric	female	90	4	NA	2	NA	NA	NA	2
WTCHG_230414_203228	PtD	Gastric	female	90	NA	NA	NA	NA	NA	NA	NA
WTCHG_230414_203229	PtA	Barrett's	male	78	NA	NA	NA	NA	NA	NA	NA
WTCHG_230414_203230	PtA	Barrett's	male	78	NA	NA	NA	NA	NA	NA	NA
WTCHG_230414_203231	PtB	Oesophagus	male	77	NA	NA	NA	NA	NA	NA	NA
WTCHG_230414_203232	PtB	Oesophagus	male	77	NA	NA	NA	NA	NA	NA	NA
WTCHG_230414_203249	PtA	Oesophagus	male	78	2	NA	NA	3	NA	5	1
WTCHG_230414_203250	PtA	Oesophagus	male	78	2	NA	NA	3	NA	5	1
WTCHG_230414_203251	PtB	Duodenum	male	77	5	4	NA	NA	NA	NA	NA
WTCHG_230414_203252	PtB	Duodenum	male	77	3	1	NA	NA	NA	NA	NA
WTCHG_230414_203253	PtC	Gastric	female	47	7	NA	3	NA	NA	NA	NA
WTCHG_230414_203254	PtC	Gastric	female	47	4	NA	2	NA	NA	NA	2
WTCHG_230414_203255	PtD	Barrett's	female	90	5	NA	NA	NA	1	NA	NA
WTCHG_230414_203256	PtD	Barrett's	female	90	NA	NA	NA	NA	NA	NA	NA
WTCHG_230414_203273	PtC	Gastric	female	47	NA	NA	NA	NA	NA	NA	NA
WTCHG_230414_203274	PtC	Gastric	female	47	NA	NA	NA	NA	NA	NA	NA
WTCHG_230414_203275	PtD	Barrett's	female	90	2	NA	NA	NA	1	NA	NA
WTCHG_230414_203276	PtD	Barrett's	female	90	NA	NA	NA	NA	NA	NA	NA
WTCHG_230414_203277	PtA	Oesophagus	male	78	2	NA	NA	3	NA	5	1
WTCHG_230414_203278	PtA	Oesophagus	male	78	2	NA	NA	3	NA	5	1
WTCHG_230414_203279	PtB	Duodenum	male	77	NA	NA	NA	NA	NA	NA	NA
WTCHG_230414_203280	PtB	Duodenum	male	77	NA	NA	NA	NA	NA	NA	NA
WTCHG_230414_204201	PtA	Barrett's	male	78	NA	NA	NA	NA	NA	NA	NA
WTCHG_230414_204202	PtA	Barrett's	male	78	NA	NA	NA	NA	NA	NA	NA
WTCHG_230414_204203	PtB	Oesophagus	male	77	1	NA	NA	4	NA	2	NA
WTCHG_230414_204204	PtB	Oesophagus	male	77	NA	NA	NA	NA	NA	NA	NA
WTCHG_230414_204205	PtC	Duodenum	female	47	NA	NA	NA	NA	NA	NA	NA
WTCHG_230414_204206	Control	Brain	NA	NA	8	NA	NA	NA	NA	NA	NA
WTCHG_230414_204207	PtD	Gastric	female	90	4	NA	1	NA	NA	NA	2
WTCHG_230414_204208	Control	Blank	NA	NA	NA	NA	NA	NA	NA	NA	NA
WTCHG_230414_204225	PtC	Duodenum	female	47	NA	NA	NA	NA	NA	NA	NA
WTCHG_230414_204226	PtC	Duodenum	female	47	NA	NA	NA	NA	NA	NA	NA
WTCHG_230414_204227	PtD	Gastric	female	90	4	NA	1	NA	NA	NA	2
WTCHG_230414_204228	PtD	Gastric	female	90	4	NA	1	NA	NA	NA	2
WTCHG_230414_204229	PtA	Barrett's	male	78	NA	NA	NA	NA	NA	NA	NA
WTCHG_230414_204230	Control	Brain	NA	NA	8	NA	NA	NA	NA	NA	NA
WTCHG_230414_204231	PtB	Oesophagus	male	77	NA	NA	NA	NA	NA	NA	NA
WTCHG_230414_204232	Control	Blank	NA	NA	NA	NA	NA	NA	NA	NA	NA
WTCHG_230414_204249	PtA	Oesophagus	male	78	2	NA	NA	3	NA	5	1
WTCHG_230414_204250	PtA	Oesophagus	male	78	5	NA	NA	4	NA	5	1
WTCHG_230414_204251	PtB	Duodenum	male	77	3	1	NA	NA	NA	NA	NA
WTCHG_230414_204252	PtB	Duodenum	male	77	1	2	NA	NA	NA	NA	NA
WTCHG_230414_204253	PtC	Gastric	female	47	NA	NA	NA	NA	NA	NA	NA
WTCHG_230414_204254	Control	Brain	NA	NA	8	NA	NA	NA	NA	NA	NA
WTCHG_230414_204255	PtD	Barrett's	female	90	5	NA	NA	NA	2	NA	NA
WTCHG_230414_204256	Control	Blank	NA	NA	NA	NA	NA	NA	NA	NA	NA
WTCHG_230414_204273	PtC	Gastric	female	47	NA	NA	NA	NA	NA	NA	NA
WTCHG_230414_204274	PtC	Gastric	female	47	NA	NA	NA	NA	NA	NA	NA
WTCHG_230414_204275	PtD	Barrett's	female	90	2	NA	NA	NA	1	NA	NA
WTCHG_230414_204276	PtD	Barrett's	female	90	2	NA	NA	NA	3	NA	NA
WTCHG_230414_204277	PtA	Oesophagus	male	78	2	NA	NA	3	NA	5	1
WTCHG_230414_204278	Control	Brain	NA	NA	8	NA	NA	NA	NA	NA	NA
WTCHG_230414_204279	PtB	Duodenum	male	77	3	1	NA	NA	NA	NA	NA
WTCHG_230414_204280	Control	Blank	NA	NA	NA	NA	NA	NA	NA	NA	NA
WTCHG_230414_205201	PtA	Barrett's	male	78	NA	NA	NA	NA	NA	NA	NA
WTCHG_230414_205202	PtA	Barrett's	male	78	NA	NA	NA	NA	NA	NA	NA
WTCHG_230414_205203	PtB	Oesophagus	male	77	NA	NA	NA	NA	NA	NA	NA
WTCHG_230414_205204	PtB	Oesophagus	male	77	NA	NA	NA	NA	NA	NA	NA
WTCHG_230414_205205	PtC	Duodenum	female	47	NA	NA	NA	NA	NA	NA	NA
WTCHG_230414_205206	PtC	Duodenum	female	47	1	2	NA	NA	NA	NA	NA
WTCHG_230414_205207	PtD	Gastric	female	90	4	NA	1	NA	NA	NA	2
WTCHG_230414_205208	PtD	Gastric	female	90	4	NA	2	NA	NA	NA	2
WTCHG_230414_205225	PtC	Duodenum	female	47	NA	NA	NA	NA	NA	NA	NA
WTCHG_230414_205226	PtC	Duodenum	female	47	3	1	NA	NA	NA	NA	NA
WTCHG_230414_205227	PtD	Gastric	female	90	4	NA	1	NA	NA	NA	2
WTCHG_230414_205228	PtD	Gastric	female	90	4	NA	1	NA	NA	NA	2
WTCHG_230414_205229	PtA	Barrett's	male	78	NA	NA	NA	NA	NA	NA	NA
WTCHG_230414_205230	PtA	Barrett's	male	78	NA	NA	NA	NA	NA	NA	NA
WTCHG_230414_205231	PtB	Oesophagus	male	77	NA	NA	NA	NA	NA	NA	NA
WTCHG_230414_205232	PtB	Oesophagus	male	77	NA	NA	NA	NA	NA	NA	NA
WTCHG_230414_205249	PtA	Oesophagus	male	78	2	NA	NA	3	NA	5	1
WTCHG_230414_205250	PtA	Oesophagus	male	78	2	NA	NA	3	NA	5	1
WTCHG_230414_205251	PtB	Duodenum	male	77	NA	NA	NA	NA	NA	NA	NA
WTCHG_230414_205252	PtB	Duodenum	male	77	3	1	NA	NA	NA	NA	NA
WTCHG_230414_205253	PtC	Gastric	female	47	NA	NA	NA	NA	NA	NA	NA
WTCHG_230414_205254	PtC	Gastric	female	47	4	NA	2	NA	NA	NA	2
WTCHG_230414_205255	PtD	Barrett's	female	90	NA	NA	NA	NA	NA	NA	NA
WTCHG_230414_205256	PtD	Barrett's	female	90	7	NA	NA	NA	4	NA	NA
WTCHG_230414_205273	PtC	Gastric	female	47	NA	NA	NA	NA	NA	NA	NA
WTCHG_230414_205274	PtC	Gastric	female	47	NA	NA	NA	NA	NA	NA	NA
WTCHG_230414_205275	PtD	Barrett's	female	90	NA	NA	NA	NA	NA	NA	NA
WTCHG_230414_205276	PtD	Barrett's	female	90	7	NA	NA	NA	4	NA	NA
WTCHG_230414_205277	PtA	Oesophagus	male	78	2	NA	NA	3	NA	5	1
WTCHG_230414_205278	PtA	Oesophagus	male	78	2	NA	NA	3	NA	5	1
WTCHG_230414_205279	PtB	Duodenum	male	77	3	1	NA	NA	NA	NA	NA
WTCHG_230414_205280	PtB	Duodenum	male	77	NA	NA	NA	NA	NA	NA	NA
WTCHG_230414_206201	PtA	Barrett's	male	78	NA	NA	NA	NA	NA	NA	NA
WTCHG_230414_206202	PtA	Barrett's	male	78	NA	NA	NA	NA	NA	NA	NA
WTCHG_230414_206203	PtB	Oesophagus	male	77	NA	NA	NA	NA	NA	NA	NA
WTCHG_230414_206204	PtB	Oesophagus	male	77	NA	NA	NA	NA	NA	NA	NA
WTCHG_230414_206205	PtC	Duodenum	female	47	5	4	NA	NA	NA	NA	NA
WTCHG_230414_206206	PtC	Duodenum	female	47	NA	NA	NA	NA	NA	NA	NA
WTCHG_230414_206207	PtD	Gastric	female	90	4	NA	2	NA	NA	NA	2
WTCHG_230414_206208	PtD	Gastric	female	90	NA	NA	NA	NA	NA	NA	NA
WTCHG_230414_206225	PtC	Duodenum	female	47	NA	NA	NA	NA	NA	NA	NA
WTCHG_230414_206226	PtC	Duodenum	female	47	NA	NA	NA	NA	NA	NA	NA
WTCHG_230414_206227	PtD	Gastric	female	90	NA	NA	NA	NA	NA	NA	NA
WTCHG_230414_206228	PtD	Gastric	female	90	4	NA	2	NA	NA	NA	2
WTCHG_230414_206229	PtA	Barrett's	male	78	NA	NA	NA	NA	NA	NA	NA
WTCHG_230414_206230	PtA	Barrett's	male	78	NA	NA	NA	NA	NA	NA	NA
WTCHG_230414_206231	PtB	Oesophagus	male	77	NA	NA	NA	NA	NA	NA	NA
WTCHG_230414_206232	PtB	Oesophagus	male	77	NA	NA	NA	NA	NA	NA	NA
WTCHG_230414_206249	PtA	Oesophagus	male	78	2	NA	NA	3	NA	5	1
WTCHG_230414_206250	PtA	Oesophagus	male	78	5	NA	NA	4	NA	5	1
WTCHG_230414_206251	PtB	Duodenum	male	77	3	1	NA	NA	NA	NA	NA
WTCHG_230414_206252	PtB	Duodenum	male	77	NA	NA	NA	NA	NA	NA	NA
WTCHG_230414_206253	PtC	Gastric	female	47	NA	NA	NA	NA	NA	NA	NA
WTCHG_230414_206254	PtC	Gastric	female	47	NA	NA	NA	NA	NA	NA	NA
WTCHG_230414_206255	PtD	Barrett's	female	90	2	NA	NA	NA	1	NA	NA
WTCHG_230414_206256	PtD	Barrett's	female	90	2	NA	NA	NA	1	NA	NA
WTCHG_230414_206273	PtC	Gastric	female	47	1	NA	2	NA	NA	NA	1
WTCHG_230414_206274	PtC	Gastric	female	47	NA	NA	NA	NA	NA	NA	NA
WTCHG_230414_206275	PtD	Barrett's	female	90	2	NA	NA	NA	1	NA	1
WTCHG_230414_206276	PtD	Barrett's	female	90	NA	NA	NA	NA	NA	NA	NA
WTCHG_230414_206277	PtA	Oesophagus	male	78	2	NA	NA	3	NA	5	1
WTCHG_230414_206278	PtA	Oesophagus	male	78	2	NA	NA	3	NA	5	1
WTCHG_230414_206279	PtB	Duodenum	male	77	3	1	NA	NA	NA	NA	NA
WTCHG_230414_206280	PtB	Duodenum	male	77	NA	NA	NA	NA	NA	NA	NA
WTCHG_230414_207201	PtA	Barrett's	male	78	NA	NA	NA	NA	NA	NA	NA
WTCHG_230414_207202	PtA	Barrett's	male	78	NA	NA	NA	NA	NA	NA	NA
WTCHG_230414_207203	PtB	Oesophagus	male	77	1	NA	NA	4	NA	2	NA
WTCHG_230414_207204	PtB	Oesophagus	male	77	NA	NA	NA	NA	NA	NA	NA
WTCHG_230414_207205	PtC	Duodenum	female	47	1	2	NA	NA	NA	NA	NA
WTCHG_230414_207206	PtC	Duodenum	female	47	NA	NA	NA	NA	NA	NA	NA
WTCHG_230414_207207	PtD	Gastric	female	90	4	NA	2	NA	NA	NA	NA
WTCHG_230414_207208	PtD	Gastric	female	90	NA	NA	NA	NA	NA	NA	NA
WTCHG_230414_207225	PtC	Duodenum	female	47	NA	NA	NA	NA	NA	NA	NA
WTCHG_230414_207226	PtC	Duodenum	female	47	3	1	NA	NA	NA	NA	NA
WTCHG_230414_207227	PtD	Gastric	female	90	4	NA	2	NA	NA	NA	2
WTCHG_230414_207228	PtD	Gastric	female	90	NA	NA	NA	NA	NA	NA	NA
WTCHG_230414_207229	PtA	Barrett's	male	78	NA	NA	NA	NA	NA	NA	NA
WTCHG_230414_207230	PtA	Barrett's	male	78	NA	NA	NA	NA	NA	NA	NA
WTCHG_230414_207231	PtB	Oesophagus	male	77	NA	NA	NA	NA	NA	NA	NA
WTCHG_230414_207232	PtB	Oesophagus	male	77	NA	NA	NA	NA	NA	NA	NA
WTCHG_230414_207249	PtA	Oesophagus	male	78	5	NA	NA	4	NA	5	1
WTCHG_230414_207250	PtA	Oesophagus	male	78	5	NA	NA	4	NA	5	1
WTCHG_230414_207251	PtB	Duodenum	male	77	3	1	NA	NA	NA	NA	NA
WTCHG_230414_207252	PtB	Duodenum	male	77	3	1	NA	NA	NA	NA	NA
WTCHG_230414_207253	PtC	Gastric	female	47	NA	NA	NA	NA	NA	NA	NA
WTCHG_230414_207254	PtC	Gastric	female	47	NA	NA	NA	NA	NA	NA	NA
WTCHG_230414_207255	PtD	Barrett's	female	90	2	NA	NA	NA	1	NA	1
WTCHG_230414_207256	PtD	Barrett's	female	90	2	NA	NA	NA	3	NA	NA
WTCHG_230414_207273	PtC	Gastric	female	47	NA	NA	NA	NA	NA	NA	NA
WTCHG_230414_207274	PtC	Gastric	female	47	NA	NA	NA	NA	NA	NA	NA
WTCHG_230414_207275	PtD	Barrett's	female	90	2	NA	NA	NA	3	NA	1
WTCHG_230414_207276	PtD	Barrett's	female	90	NA	NA	NA	NA	NA	NA	NA
WTCHG_230414_207277	PtA	Oesophagus	male	78	5	NA	NA	4	NA	5	1
WTCHG_230414_207278	PtA	Oesophagus	male	78	5	NA	NA	4	NA	5	1
WTCHG_230414_207279	PtB	Duodenum	male	77	3	1	NA	NA	NA	NA	NA
WTCHG_230414_207280	PtB	Duodenum	male	77	NA	NA	NA	NA	NA	NA	NA
WTCHG_230414_208201	PtA	Barrett's	male	78	NA	NA	NA	NA	NA	NA	NA
WTCHG_230414_208202	PtA	Barrett's	male	78	NA	NA	NA	NA	NA	NA	NA
WTCHG_230414_208203	PtB	Oesophagus	male	77	NA	NA	NA	NA	NA	NA	NA
WTCHG_230414_208204	PtB	Oesophagus	male	77	NA	NA	NA	NA	NA	NA	NA
WTCHG_230414_208205	Control	Brain	NA	NA	8	NA	NA	NA	NA	NA	NA
WTCHG_230414_208206	PtC	Duodenum	female	47	NA	NA	NA	NA	NA	NA	NA
WTCHG_230414_208207	Control	Blank	NA	NA	NA	NA	NA	NA	NA	NA	NA
WTCHG_230414_208208	PtD	Gastric	female	90	4	NA	1	NA	NA	NA	NA
WTCHG_230414_208225	PtC	Duodenum	female	47	NA	NA	NA	NA	NA	NA	NA
WTCHG_230414_208226	PtC	Duodenum	female	47	1	1	NA	NA	NA	NA	NA
WTCHG_230414_208227	PtD	Gastric	female	90	7	NA	3	NA	NA	NA	NA
WTCHG_230414_208228	PtD	Gastric	female	90	NA	NA	NA	NA	NA	NA	NA
WTCHG_230414_208229	Control	Brain	NA	NA	8	NA	NA	NA	NA	NA	NA
WTCHG_230414_208230	PtA	Barrett's	male	78	NA	NA	NA	NA	NA	NA	NA
WTCHG_230414_208231	Control	Blank	NA	NA	NA	NA	NA	NA	NA	NA	NA
WTCHG_230414_208232	PtB	Oesophagus	male	77	NA	NA	NA	NA	NA	NA	NA
WTCHG_230414_208249	PtA	Oesophagus	male	78	2	NA	NA	3	NA	5	1
WTCHG_230414_208250	PtA	Oesophagus	male	78	2	NA	NA	3	NA	5	1
WTCHG_230414_208251	PtB	Duodenum	male	77	3	1	NA	NA	NA	NA	NA
WTCHG_230414_208252	PtB	Duodenum	male	77	3	1	NA	NA	NA	NA	NA
WTCHG_230414_208253	Control	Brain	NA	NA	8	NA	NA	NA	NA	NA	NA
WTCHG_230414_208254	PtC	Gastric	female	47	1	NA	2	NA	NA	NA	NA
WTCHG_230414_208255	Control	Blank	NA	NA	NA	NA	NA	NA	NA	NA	NA
WTCHG_230414_208256	PtD	Barrett's	female	90	2	NA	NA	NA	1	NA	NA
WTCHG_230414_208273	PtC	Gastric	female	47	NA	NA	NA	NA	NA	NA	NA
WTCHG_230414_208274	PtC	Gastric	female	47	4	NA	2	NA	NA	NA	2
WTCHG_230414_208275	PtD	Barrett's	female	90	2	NA	NA	NA	1	NA	NA
WTCHG_230414_208276	PtD	Barrett's	female	90	2	NA	NA	NA	3	NA	NA
WTCHG_230414_208277	Control	Brain	NA	NA	8	NA	NA	NA	NA	NA	NA
WTCHG_230414_208278	PtA	Oesophagus	male	78	5	NA	NA	4	NA	5	1
WTCHG_230414_208279	Control	Blank	NA	NA	NA	NA	NA	NA	NA	NA	NA
WTCHG_230414_208280	PtB	Duodenum	male	77	NA	NA	NA	NA	NA	NA	NA
WTCHG_230414_225201	PtA	Barrett's	male	78	NA	NA	NA	NA	NA	NA	NA
WTCHG_230414_225202	PtA	Barrett's	male	78	NA	NA	NA	NA	NA	NA	NA
WTCHG_230414_225203	PtB	Oesophagus	male	77	NA	NA	NA	NA	NA	NA	NA
WTCHG_230414_225204	PtB	Oesophagus	male	77	NA	NA	NA	NA	NA	NA	NA
WTCHG_230414_225205	PtC	Duodenum	female	47	1	2	NA	NA	NA	NA	NA
WTCHG_230414_225206	PtC	Duodenum	female	47	NA	NA	NA	NA	NA	NA	NA
WTCHG_230414_225207	PtD	Gastric	female	90	4	NA	1	NA	NA	NA	2
WTCHG_230414_225208	PtD	Gastric	female	90	4	NA	1	NA	NA	NA	2
WTCHG_230414_225225	PtC	Duodenum	female	47	NA	NA	NA	NA	NA	NA	NA
WTCHG_230414_225226	PtC	Duodenum	female	47	3	1	NA	NA	NA	NA	NA
WTCHG_230414_225227	PtD	Gastric	female	90	4	NA	1	NA	NA	NA	2
WTCHG_230414_225228	PtD	Gastric	female	90	3	NA	1	NA	NA	NA	1
WTCHG_230414_225229	PtA	Barrett's	male	78	NA	NA	NA	NA	NA	NA	NA
WTCHG_230414_225230	PtA	Barrett's	male	78	NA	NA	NA	NA	NA	NA	NA
WTCHG_230414_225231	PtB	Oesophagus	male	77	NA	NA	NA	NA	NA	NA	NA
WTCHG_230414_225232	PtB	Oesophagus	male	77	NA	NA	NA	NA	NA	NA	NA
WTCHG_230414_225249	PtA	Oesophagus	male	78	5	NA	NA	4	NA	5	1
WTCHG_230414_225250	PtA	Oesophagus	male	78	2	NA	NA	3	NA	5	1
WTCHG_230414_225251	PtB	Duodenum	male	77	NA	NA	NA	NA	NA	NA	NA
WTCHG_230414_225252	PtB	Duodenum	male	77	3	1	NA	NA	NA	NA	NA
WTCHG_230414_225253	PtC	Gastric	female	47	NA	NA	NA	NA	NA	NA	NA
WTCHG_230414_225254	PtC	Gastric	female	47	NA	NA	NA	NA	NA	NA	NA
WTCHG_230414_225255	PtD	Barrett's	female	90	2	NA	NA	NA	1	NA	1
WTCHG_230414_225256	PtD	Barrett's	female	90	NA	NA	NA	NA	NA	NA	NA
WTCHG_230414_225273	PtC	Gastric	female	47	NA	NA	NA	NA	NA	NA	NA
WTCHG_230414_225274	PtC	Gastric	female	47	4	NA	2	NA	NA	NA	2
WTCHG_230414_225275	PtD	Barrett's	female	90	NA	NA	NA	NA	NA	NA	NA
WTCHG_230414_225276	PtD	Barrett's	female	90	2	NA	NA	NA	3	NA	NA
WTCHG_230414_225277	PtA	Oesophagus	male	78	1	NA	NA	4	NA	5	1
WTCHG_230414_225278	PtA	Oesophagus	male	78	2	NA	NA	3	NA	5	1
WTCHG_230414_225279	PtB	Duodenum	male	77	NA	NA	NA	NA	NA	NA	NA
WTCHG_230414_225280	PtB	Duodenum	male	77	NA	NA	NA	NA	NA	NA	NA
WTCHG_230414_226201	PtA	Barrett's	male	78	NA	NA	NA	NA	NA	NA	NA
WTCHG_230414_226202	PtA	Barrett's	male	78	NA	NA	NA	NA	NA	NA	NA
WTCHG_230414_226203	PtB	Oesophagus	male	77	NA	NA	NA	NA	NA	NA	NA
WTCHG_230414_226204	PtB	Oesophagus	male	77	NA	NA	NA	NA	NA	NA	NA
WTCHG_230414_226205	PtC	Duodenum	female	47	3	1	NA	NA	NA	NA	NA
WTCHG_230414_226206	PtC	Duodenum	female	47	NA	NA	NA	NA	NA	NA	NA
WTCHG_230414_226207	PtD	Gastric	female	90	4	NA	1	NA	NA	NA	2
WTCHG_230414_226208	PtD	Gastric	female	90	4	NA	2	NA	NA	NA	2
WTCHG_230414_226225	PtC	Duodenum	female	47	NA	NA	NA	NA	NA	NA	NA
WTCHG_230414_226226	PtC	Duodenum	female	47	3	1	NA	NA	NA	NA	NA
WTCHG_230414_226227	PtD	Gastric	female	90	NA	NA	NA	NA	NA	NA	NA
WTCHG_230414_226228	PtD	Gastric	female	90	4	NA	1	NA	NA	NA	2
WTCHG_230414_226229	PtA	Barrett's	male	78	NA	NA	NA	NA	NA	NA	NA
WTCHG_230414_226230	PtA	Barrett's	male	78	NA	NA	NA	NA	NA	NA	NA
WTCHG_230414_226231	PtB	Oesophagus	male	77	NA	NA	NA	NA	NA	NA	NA
WTCHG_230414_226232	PtB	Oesophagus	male	77	NA	NA	NA	NA	NA	NA	NA
WTCHG_230414_226249	PtA	Oesophagus	male	78	2	NA	NA	4	NA	5	1
WTCHG_230414_226250	PtA	Oesophagus	male	78	NA	NA	NA	NA	NA	NA	NA
WTCHG_230414_226251	PtB	Duodenum	male	77	NA	NA	NA	NA	NA	NA	NA
WTCHG_230414_226252	PtB	Duodenum	male	77	3	1	NA	NA	NA	NA	NA
WTCHG_230414_226253	PtC	Gastric	female	47	1	NA	2	NA	NA	NA	2
WTCHG_230414_226254	PtC	Gastric	female	47	NA	NA	NA	NA	NA	NA	NA
WTCHG_230414_226255	PtD	Barrett's	female	90	2	NA	NA	NA	1	NA	NA
WTCHG_230414_226256	PtD	Barrett's	female	90	2	NA	NA	NA	1	NA	NA
WTCHG_230414_226273	PtC	Gastric	female	47	4	NA	2	NA	NA	NA	2
WTCHG_230414_226274	PtC	Gastric	female	47	NA	NA	NA	NA	NA	NA	NA
WTCHG_230414_226275	PtD	Barrett's	female	90	7	NA	NA	NA	4	NA	1
WTCHG_230414_226276	PtD	Barrett's	female	90	NA	NA	NA	NA	NA	NA	NA
WTCHG_230414_226277	PtA	Oesophagus	male	78	2	NA	NA	3	NA	5	1
WTCHG_230414_226278	PtA	Oesophagus	male	78	2	NA	NA	3	NA	5	1
WTCHG_230414_226279	PtB	Duodenum	male	77	3	1	NA	NA	NA	NA	NA
WTCHG_230414_226280	PtB	Duodenum	male	77	NA	NA	NA	NA	NA	NA	NA
WTCHG_230414_227201	PtA	Barrett's	male	78	NA	NA	NA	NA	NA	NA	NA
WTCHG_230414_227202	PtA	Barrett's	male	78	NA	NA	NA	NA	NA	NA	NA
WTCHG_230414_227203	PtB	Oesophagus	male	77	NA	NA	NA	NA	NA	NA	NA
WTCHG_230414_227204	PtB	Oesophagus	male	77	NA	NA	NA	NA	NA	NA	NA
WTCHG_230414_227205	PtC	Duodenum	female	47	NA	NA	NA	NA	NA	NA	NA
WTCHG_230414_227206	PtC	Duodenum	female	47	NA	NA	NA	NA	NA	NA	NA
WTCHG_230414_227207	PtD	Gastric	female	90	4	NA	2	NA	NA	NA	2
WTCHG_230414_227208	PtD	Gastric	female	90	4	NA	2	NA	NA	NA	2
WTCHG_230414_227225	PtC	Duodenum	female	47	NA	NA	NA	NA	NA	NA	NA
WTCHG_230414_227226	PtC	Duodenum	female	47	NA	NA	NA	NA	NA	NA	NA
WTCHG_230414_227227	PtD	Gastric	female	90	NA	NA	NA	NA	NA	NA	NA
WTCHG_230414_227228	PtD	Gastric	female	90	NA	NA	NA	NA	NA	NA	NA
WTCHG_230414_227229	PtA	Barrett's	male	78	NA	NA	NA	NA	NA	NA	NA
WTCHG_230414_227230	PtA	Barrett's	male	78	NA	NA	NA	NA	NA	NA	NA
WTCHG_230414_227231	PtB	Oesophagus	male	77	NA	NA	NA	NA	NA	NA	NA
WTCHG_230414_227232	PtB	Oesophagus	male	77	NA	NA	NA	NA	NA	NA	NA
WTCHG_230414_227249	PtA	Oesophagus	male	78	2	NA	NA	3	NA	5	1
WTCHG_230414_227250	PtA	Oesophagus	male	78	2	NA	NA	3	NA	5	1
WTCHG_230414_227251	PtB	Duodenum	male	77	NA	NA	NA	NA	NA	NA	NA
WTCHG_230414_227252	PtB	Duodenum	male	77	NA	NA	NA	NA	NA	NA	NA
WTCHG_230414_227253	PtC	Gastric	female	47	NA	NA	NA	NA	NA	NA	NA
WTCHG_230414_227254	PtC	Gastric	female	47	NA	NA	NA	NA	NA	NA	NA
WTCHG_230414_227255	PtD	Barrett's	female	90	NA	NA	NA	NA	NA	NA	NA
WTCHG_230414_227256	PtD	Barrett's	female	90	NA	NA	NA	NA	NA	NA	NA
WTCHG_230414_227273	PtC	Gastric	female	47	NA	NA	NA	NA	NA	NA	NA
WTCHG_230414_227274	PtC	Gastric	female	47	NA	NA	NA	NA	NA	NA	NA
WTCHG_230414_227275	PtD	Barrett's	female	90	NA	NA	NA	NA	NA	NA	NA
WTCHG_230414_227276	PtD	Barrett's	female	90	2	NA	NA	NA	3	NA	NA
WTCHG_230414_227277	PtA	Oesophagus	male	78	2	NA	NA	3	NA	5	1
WTCHG_230414_227278	PtA	Oesophagus	male	78	2	NA	NA	3	NA	5	1
WTCHG_230414_227279	PtB	Duodenum	male	77	3	1	NA	NA	NA	NA	NA
WTCHG_230414_227280	PtB	Duodenum	male	77	NA	NA	NA	NA	NA	NA	NA
WTCHG_230414_228201	PtA	Barrett's	male	78	NA	NA	NA	NA	NA	NA	NA
WTCHG_230414_228202	PtA	Barrett's	male	78	NA	NA	NA	NA	NA	NA	NA
WTCHG_230414_228203	PtB	Oesophagus	male	77	NA	NA	NA	NA	NA	NA	NA
WTCHG_230414_228204	PtB	Oesophagus	male	77	NA	NA	NA	NA	NA	NA	NA
WTCHG_230414_228205	PtC	Duodenum	female	47	NA	NA	NA	NA	NA	NA	NA
WTCHG_230414_228206	Control	Brain	NA	NA	8	NA	NA	NA	NA	NA	NA
WTCHG_230414_228207	PtD	Gastric	female	90	4	NA	1	NA	NA	NA	2
WTCHG_230414_228208	Control	Blank	NA	NA	NA	NA	NA	NA	NA	NA	NA
WTCHG_230414_228225	PtC	Duodenum	female	47	NA	NA	NA	NA	NA	NA	NA
WTCHG_230414_228226	PtC	Duodenum	female	47	3	1	NA	NA	NA	NA	NA
WTCHG_230414_228227	PtD	Gastric	female	90	NA	NA	NA	NA	NA	NA	NA
WTCHG_230414_228228	PtD	Gastric	female	90	NA	NA	NA	NA	NA	NA	NA
WTCHG_230414_228229	PtA	Barrett's	male	78	4	NA	NA	NA	1	NA	2
WTCHG_230414_228230	Control	Brain	NA	NA	8	NA	NA	NA	NA	NA	NA
WTCHG_230414_228231	PtB	Oesophagus	male	77	NA	NA	NA	NA	NA	NA	NA
WTCHG_230414_228232	Control	Blank	NA	NA	NA	NA	NA	NA	NA	NA	NA
WTCHG_230414_228249	PtA	Oesophagus	male	78	2	NA	NA	3	NA	5	1
WTCHG_230414_228250	PtA	Oesophagus	male	78	2	NA	NA	3	NA	5	1
WTCHG_230414_228251	PtB	Duodenum	male	77	NA	NA	NA	NA	NA	NA	NA
WTCHG_230414_228252	PtB	Duodenum	male	77	5	4	NA	NA	NA	NA	NA
WTCHG_230414_228253	PtC	Gastric	female	47	4	NA	2	NA	NA	NA	2
WTCHG_230414_228254	Control	Brain	NA	NA	8	NA	NA	NA	NA	NA	NA
WTCHG_230414_228255	PtD	Barrett's	female	90	2	NA	NA	NA	1	NA	NA
WTCHG_230414_228256	Control	Blank	NA	NA	NA	NA	NA	NA	NA	NA	NA
WTCHG_230414_228273	PtC	Gastric	female	47	7	NA	3	NA	NA	NA	NA
WTCHG_230414_228274	PtC	Gastric	female	47	4	NA	2	NA	NA	NA	2
WTCHG_230414_228275	PtD	Barrett's	female	90	2	NA	NA	NA	1	NA	1
WTCHG_230414_228276	PtD	Barrett's	female	90	NA	NA	NA	NA	NA	NA	NA
WTCHG_230414_228277	PtA	Oesophagus	male	78	2	NA	NA	3	NA	5	1
WTCHG_230414_228278	Control	Brain	NA	NA	8	NA	NA	NA	NA	NA	NA
WTCHG_230414_228279	PtB	Duodenum	male	77	NA	NA	NA	NA	NA	NA	NA
WTCHG_230414_228280	Control	Blank	NA	NA	NA	NA	NA	NA	NA	NA	NA
WTCHG_230414_229204	PtC	Duodenum	female	47	NA	NA	NA	NA	NA	NA	NA
WTCHG_230414_229205	PtD	Gastric	female	90	4	NA	1	NA	NA	NA	2
WTCHG_230414_229206	PtD	Gastric	female	90	NA	NA	NA	NA	NA	NA	NA
WTCHG_230414_229207	PtA	Barrett's	male	78	NA	NA	NA	NA	NA	NA	NA
WTCHG_230414_229208	PtA	Barrett's	male	78	NA	NA	NA	NA	NA	NA	NA
WTCHG_230414_229225	PtD	Gastric	female	90	4	NA	1	NA	NA	NA	2
WTCHG_230414_229226	PtD	Gastric	female	90	7	NA	3	NA	NA	NA	1
WTCHG_230414_229227	PtA	Barrett's	male	78	NA	NA	NA	NA	NA	NA	NA
WTCHG_230414_229228	PtA	Barrett's	male	78	NA	NA	NA	NA	NA	NA	NA
WTCHG_230414_229229	PtB	Oesophagus	male	77	NA	NA	NA	NA	NA	NA	NA
WTCHG_230414_229230	PtB	Oesophagus	male	77	NA	NA	NA	NA	NA	NA	NA
WTCHG_230414_229231	PtC	Duodenum	female	47	3	3	NA	NA	NA	NA	NA
WTCHG_230414_229232	PtC	Duodenum	female	47	NA	NA	NA	NA	NA	NA	NA
WTCHG_230414_229249	PtB	Duodenum	male	77	NA	NA	NA	NA	NA	NA	NA
WTCHG_230414_229250	PtB	Duodenum	male	77	5	4	NA	NA	NA	NA	NA
WTCHG_230414_229251	PtC	Gastric	female	47	NA	NA	NA	NA	NA	NA	NA
WTCHG_230414_229252	PtC	Gastric	female	47	4	NA	2	NA	NA	NA	2
WTCHG_230414_229253	PtD	Barrett's	female	90	2	NA	NA	NA	1	NA	1
WTCHG_230414_229254	PtD	Barrett's	female	90	2	NA	NA	NA	1	NA	1
WTCHG_230414_229255	PtA	Oesophagus	male	78	2	NA	NA	3	NA	5	1
WTCHG_230414_229256	PtA	Oesophagus	male	78	5	NA	NA	4	NA	5	1
WTCHG_230414_229273	PtD	Barrett's	female	90	2	NA	NA	NA	1	NA	NA
WTCHG_230414_229274	PtD	Barrett's	female	90	NA	NA	NA	NA	NA	NA	NA
WTCHG_230414_229275	PtA	Oesophagus	male	78	NA	NA	NA	NA	NA	NA	NA
WTCHG_230414_229276	PtA	Oesophagus	male	78	2	NA	NA	3	NA	5	1
WTCHG_230414_229277	PtB	Duodenum	male	77	3	1	NA	NA	NA	NA	NA
WTCHG_230414_229278	PtB	Duodenum	male	77	3	1	NA	NA	NA	NA	NA
WTCHG_230414_229279	PtC	Gastric	female	47	NA	NA	NA	NA	NA	NA	NA
WTCHG_230414_229280	PtC	Gastric	female	47	4	NA	2	NA	NA	NA	2
WTCHG_230414_230204	PtC	Duodenum	female	47	NA	NA	NA	NA	NA	NA	NA
WTCHG_230414_230205	PtD	Gastric	female	90	4	NA	1	NA	NA	NA	2
WTCHG_230414_230206	PtD	Gastric	female	90	NA	NA	NA	NA	NA	NA	NA
WTCHG_230414_230207	PtA	Barrett's	male	78	NA	NA	NA	NA	NA	NA	NA
WTCHG_230414_230208	PtA	Barrett's	male	78	NA	NA	NA	NA	NA	NA	NA
WTCHG_230414_230225	PtD	Gastric	female	90	4	NA	1	NA	NA	NA	2
WTCHG_230414_230226	PtD	Gastric	female	90	NA	NA	NA	NA	NA	NA	NA
WTCHG_230414_230227	PtA	Barrett's	male	78	NA	NA	NA	NA	NA	NA	NA
WTCHG_230414_230228	PtA	Barrett's	male	78	NA	NA	NA	NA	NA	NA	NA
WTCHG_230414_230229	PtB	Oesophagus	male	77	NA	NA	NA	NA	NA	NA	NA
WTCHG_230414_230230	PtB	Oesophagus	male	77	NA	NA	NA	NA	NA	NA	NA
WTCHG_230414_230231	PtC	Duodenum	female	47	3	1	NA	NA	NA	NA	NA
WTCHG_230414_230232	PtC	Duodenum	female	47	NA	NA	NA	NA	NA	NA	NA
WTCHG_230414_230249	PtB	Duodenum	male	77	3	1	NA	NA	NA	NA	NA
WTCHG_230414_230250	PtB	Duodenum	male	77	3	1	NA	NA	NA	NA	NA
WTCHG_230414_230251	PtC	Gastric	female	47	4	NA	2	NA	NA	NA	2
WTCHG_230414_230252	PtC	Gastric	female	47	NA	NA	NA	NA	NA	NA	NA
WTCHG_230414_230253	PtD	Barrett's	female	90	NA	NA	NA	NA	NA	NA	NA
WTCHG_230414_230254	PtD	Barrett's	female	90	NA	NA	NA	NA	NA	NA	NA
WTCHG_230414_230255	PtA	Oesophagus	male	78	2	NA	NA	3	NA	5	1
WTCHG_230414_230256	PtA	Oesophagus	male	78	4	NA	NA	3	NA	5	1
WTCHG_230414_230273	PtD	Barrett's	female	90	2	NA	NA	NA	4	NA	NA
WTCHG_230414_230274	PtD	Barrett's	female	90	2	NA	NA	NA	1	NA	NA
WTCHG_230414_230275	PtA	Oesophagus	male	78	2	NA	NA	3	NA	5	1
WTCHG_230414_230276	PtA	Oesophagus	male	78	2	NA	NA	3	NA	5	1
WTCHG_230414_230277	PtB	Duodenum	male	77	3	1	NA	NA	NA	NA	NA
WTCHG_230414_230278	PtB	Duodenum	male	77	3	1	NA	NA	NA	NA	NA
WTCHG_230414_230279	PtC	Gastric	female	47	NA	NA	NA	NA	NA	NA	NA
WTCHG_230414_230280	PtC	Gastric	female	47	NA	NA	NA	NA	NA	NA	NA
WTCHG_230414_231204	PtC	Duodenum	female	47	NA	NA	NA	NA	NA	NA	NA
WTCHG_230414_231205	PtD	Gastric	female	90	4	NA	2	NA	NA	NA	2
WTCHG_230414_231206	PtD	Gastric	female	90	4	NA	1	NA	NA	NA	2
WTCHG_230414_231207	PtA	Barrett's	male	78	NA	NA	NA	NA	NA	NA	NA
WTCHG_230414_231208	PtA	Barrett's	male	78	NA	NA	NA	NA	NA	NA	NA
WTCHG_230414_231225	PtD	Gastric	female	90	NA	NA	NA	NA	NA	NA	NA
WTCHG_230414_231226	PtD	Gastric	female	90	NA	NA	NA	NA	NA	NA	NA
WTCHG_230414_231227	PtA	Barrett's	male	78	NA	NA	NA	NA	NA	NA	NA
WTCHG_230414_231228	PtA	Barrett's	male	78	NA	NA	NA	NA	NA	NA	NA
WTCHG_230414_231229	PtB	Oesophagus	male	77	NA	NA	NA	NA	NA	NA	NA
WTCHG_230414_231230	PtB	Oesophagus	male	77	1	NA	NA	4	NA	2	NA
WTCHG_230414_231231	PtC	Duodenum	female	47	NA	NA	NA	NA	NA	NA	NA
WTCHG_230414_231232	PtC	Duodenum	female	47	NA	NA	NA	NA	NA	NA	NA
WTCHG_230414_231249	PtB	Duodenum	male	77	NA	NA	NA	NA	NA	NA	NA
WTCHG_230414_231250	PtB	Duodenum	male	77	7	4	NA	NA	NA	NA	NA
WTCHG_230414_231251	PtC	Gastric	female	47	NA	NA	NA	NA	NA	NA	NA
WTCHG_230414_231252	PtC	Gastric	female	47	NA	NA	NA	NA	NA	NA	NA
WTCHG_230414_231253	PtD	Barrett's	female	90	5	NA	NA	NA	2	NA	NA
WTCHG_230414_231254	PtD	Barrett's	female	90	2	NA	NA	NA	1	NA	NA
WTCHG_230414_231255	PtA	Oesophagus	male	78	5	NA	NA	4	NA	5	1
WTCHG_230414_231256	PtA	Oesophagus	male	78	2	NA	NA	3	NA	5	1
WTCHG_230414_231273	PtD	Barrett's	female	90	NA	NA	NA	NA	NA	NA	NA
WTCHG_230414_231274	PtD	Barrett's	female	90	NA	NA	NA	NA	NA	NA	NA
WTCHG_230414_231275	PtA	Oesophagus	male	78	2	NA	NA	3	NA	5	1
WTCHG_230414_231276	PtA	Oesophagus	male	78	2	NA	NA	3	NA	5	1
WTCHG_230414_231277	PtB	Duodenum	male	77	3	1	NA	NA	NA	NA	NA
WTCHG_230414_231278	PtB	Duodenum	male	77	NA	NA	NA	NA	NA	NA	NA
WTCHG_230414_231279	PtC	Gastric	female	47	4	NA	2	NA	NA	NA	2
WTCHG_230414_231280	PtC	Gastric	female	47	NA	NA	NA	NA	NA	NA	NA
WTCHG_230414_232204	PtC	Duodenum	female	47	3	3	NA	NA	NA	NA	NA
WTCHG_230414_232205	PtD	Gastric	female	90	4	NA	1	NA	NA	NA	2
WTCHG_230414_232206	Control	Brain	NA	NA	8	NA	NA	NA	NA	NA	NA
WTCHG_230414_232207	PtA	Barrett's	male	78	NA	NA	NA	NA	NA	NA	NA
WTCHG_230414_232208	PtA	Barrett's	male	78	NA	NA	NA	NA	NA	NA	NA
WTCHG_230414_232225	PtD	Gastric	female	90	NA	NA	NA	NA	NA	NA	NA
WTCHG_230414_232226	PtD	Gastric	female	90	NA	NA	NA	NA	NA	NA	NA
WTCHG_230414_232227	PtA	Barrett's	male	78	NA	NA	NA	NA	NA	NA	NA
WTCHG_230414_232228	PtA	Barrett's	male	78	NA	NA	NA	NA	NA	NA	NA
WTCHG_230414_232229	PtB	Oesophagus	male	77	NA	NA	NA	NA	NA	NA	NA
WTCHG_230414_232230	Control	Brain	NA	NA	8	NA	NA	NA	NA	NA	NA
WTCHG_230414_232231	PtC	Duodenum	female	47	NA	NA	NA	NA	NA	NA	NA
WTCHG_230414_232232	Control	Blank	NA	NA	NA	NA	NA	NA	NA	NA	NA
WTCHG_230414_232249	PtB	Duodenum	male	77	3	1	NA	NA	NA	NA	NA
WTCHG_230414_232250	PtB	Duodenum	male	77	NA	NA	NA	NA	NA	NA	NA
WTCHG_230414_232251	PtC	Gastric	female	47	NA	NA	NA	NA	NA	NA	NA
WTCHG_230414_232252	PtC	Gastric	female	47	NA	NA	NA	NA	NA	NA	NA
WTCHG_230414_232253	PtD	Barrett's	female	90	2	NA	NA	NA	1	NA	1
WTCHG_230414_232254	Control	Brain	NA	NA	8	NA	NA	NA	NA	NA	NA
WTCHG_230414_232255	PtA	Oesophagus	male	78	2	NA	NA	3	NA	5	1
WTCHG_230414_232256	Control	Blank	NA	NA	NA	NA	NA	NA	NA	NA	NA
WTCHG_230414_232273	PtD	Barrett's	female	90	1	NA	NA	NA	1	NA	NA
WTCHG_230414_232274	PtD	Barrett's	female	90	2	NA	NA	NA	1	NA	1
WTCHG_230414_232275	PtA	Oesophagus	male	78	2	NA	NA	3	NA	5	1
WTCHG_230414_232276	PtA	Oesophagus	male	78	5	NA	NA	4	NA	5	1
WTCHG_230414_232277	PtB	Duodenum	male	77	3	1	NA	NA	NA	NA	NA
WTCHG_230414_232278	Control	Brain	NA	NA	8	NA	NA	NA	NA	NA	NA
WTCHG_230414_232279	PtC	Gastric	female	47	1	NA	2	NA	NA	NA	2
WTCHG_230414_232280	Control	Blank	NA	NA	NA	NA	NA	NA	NA	NA	NA
WTCHG_230414_249204	PtC	Duodenum	female	47	NA	NA	NA	NA	NA	NA	NA
WTCHG_230414_249205	PtD	Gastric	female	90	4	NA	1	NA	NA	NA	2
WTCHG_230414_249206	PtD	Gastric	female	90	4	NA	2	NA	NA	NA	2
WTCHG_230414_249207	PtA	Barrett's	male	78	NA	NA	NA	NA	NA	NA	NA
WTCHG_230414_249208	PtA	Barrett's	male	78	NA	NA	NA	NA	NA	NA	NA
WTCHG_230414_249225	PtD	Gastric	female	90	4	NA	2	NA	NA	NA	2
WTCHG_230414_249226	PtD	Gastric	female	90	4	NA	1	NA	NA	NA	2
WTCHG_230414_249227	PtA	Barrett's	male	78	NA	NA	NA	NA	NA	NA	NA
WTCHG_230414_249228	PtA	Barrett's	male	78	NA	NA	NA	NA	NA	NA	NA
WTCHG_230414_249229	PtB	Oesophagus	male	77	NA	NA	NA	NA	NA	NA	NA
WTCHG_230414_249230	PtB	Oesophagus	male	77	NA	NA	NA	NA	NA	NA	NA
WTCHG_230414_249231	PtC	Duodenum	female	47	NA	NA	NA	NA	NA	NA	NA
WTCHG_230414_249232	PtC	Duodenum	female	47	NA	NA	NA	NA	NA	NA	NA
WTCHG_230414_249249	PtB	Duodenum	male	77	3	1	NA	NA	NA	NA	NA
WTCHG_230414_249250	PtB	Duodenum	male	77	NA	NA	NA	NA	NA	NA	NA
WTCHG_230414_249251	PtC	Gastric	female	47	7	NA	3	NA	NA	NA	NA
WTCHG_230414_249252	PtC	Gastric	female	47	NA	NA	NA	NA	NA	NA	NA
WTCHG_230414_249253	PtD	Barrett's	female	90	2	NA	NA	NA	3	NA	NA
WTCHG_230414_249254	PtD	Barrett's	female	90	2	NA	NA	NA	1	NA	1
WTCHG_230414_249255	PtA	Oesophagus	male	78	2	NA	NA	3	NA	5	1
WTCHG_230414_249256	PtA	Oesophagus	male	78	5	NA	NA	4	NA	5	1
WTCHG_230414_249273	PtD	Barrett's	female	90	2	NA	NA	NA	1	NA	NA
WTCHG_230414_249274	PtD	Barrett's	female	90	NA	NA	NA	NA	NA	NA	NA
WTCHG_230414_249275	PtA	Oesophagus	male	78	5	NA	NA	3	NA	5	1
WTCHG_230414_249276	PtA	Oesophagus	male	78	2	NA	NA	3	NA	5	1
WTCHG_230414_249277	PtB	Duodenum	male	77	3	1	NA	NA	NA	NA	NA
WTCHG_230414_249278	PtB	Duodenum	male	77	NA	NA	NA	NA	NA	NA	NA
WTCHG_230414_249279	PtC	Gastric	female	47	NA	NA	NA	NA	NA	NA	NA
WTCHG_230414_249280	PtC	Gastric	female	47	NA	NA	NA	NA	NA	NA	NA
WTCHG_230414_250204	PtC	Duodenum	female	47	1	2	NA	NA	NA	NA	NA
WTCHG_230414_250205	PtD	Gastric	female	90	4	NA	1	NA	NA	NA	2
WTCHG_230414_250206	PtD	Gastric	female	90	4	NA	1	NA	NA	NA	2
WTCHG_230414_250207	PtA	Barrett's	male	78	NA	NA	NA	NA	NA	NA	NA
WTCHG_230414_250208	PtA	Barrett's	male	78	NA	NA	NA	NA	NA	NA	NA
WTCHG_230414_250225	PtD	Gastric	female	90	NA	NA	NA	NA	NA	NA	NA
WTCHG_230414_250226	PtD	Gastric	female	90	4	NA	1	NA	NA	NA	2
WTCHG_230414_250227	PtA	Barrett's	male	78	NA	NA	NA	NA	NA	NA	NA
WTCHG_230414_250228	PtA	Barrett's	male	78	NA	NA	NA	NA	NA	NA	NA
WTCHG_230414_250229	PtB	Oesophagus	male	77	NA	NA	NA	NA	NA	NA	NA
WTCHG_230414_250230	PtB	Oesophagus	male	77	NA	NA	NA	NA	NA	NA	NA
WTCHG_230414_250231	PtC	Duodenum	female	47	NA	NA	NA	NA	NA	NA	NA
WTCHG_230414_250232	PtC	Duodenum	female	47	NA	NA	NA	NA	NA	NA	NA
WTCHG_230414_250249	PtB	Duodenum	male	77	3	1	NA	NA	NA	NA	NA
WTCHG_230414_250250	PtB	Duodenum	male	77	3	1	NA	NA	NA	NA	NA
WTCHG_230414_250251	PtC	Gastric	female	47	NA	NA	NA	NA	NA	NA	NA
WTCHG_230414_250252	PtC	Gastric	female	47	NA	NA	NA	NA	NA	NA	NA
WTCHG_230414_250253	PtD	Barrett's	female	90	NA	NA	NA	NA	NA	NA	NA
WTCHG_230414_250254	PtD	Barrett's	female	90	2	NA	NA	NA	1	NA	1
WTCHG_230414_250255	PtA	Oesophagus	male	78	2	NA	NA	3	NA	5	1
WTCHG_230414_250256	PtA	Oesophagus	male	78	5	NA	NA	4	NA	5	1
WTCHG_230414_250273	PtD	Barrett's	female	90	NA	NA	NA	NA	NA	NA	NA
WTCHG_230414_250274	PtD	Barrett's	female	90	2	NA	NA	NA	1	NA	NA
WTCHG_230414_250275	PtA	Oesophagus	male	78	2	NA	NA	3	NA	5	1
WTCHG_230414_250276	PtA	Oesophagus	male	78	2	NA	NA	3	NA	5	1
WTCHG_230414_250277	PtB	Duodenum	male	77	3	1	NA	NA	NA	NA	NA
WTCHG_230414_250278	PtB	Duodenum	male	77	3	1	NA	NA	NA	NA	NA
WTCHG_230414_250279	PtC	Gastric	female	47	4	NA	2	NA	NA	NA	2
WTCHG_230414_250280	PtC	Gastric	female	47	4	NA	2	NA	NA	NA	2
WTCHG_230414_251204	PtC	Duodenum	female	47	3	1	NA	NA	NA	NA	NA
WTCHG_230414_251205	PtD	Gastric	female	90	NA	NA	NA	NA	NA	NA	NA
WTCHG_230414_251206	PtD	Gastric	female	90	4	NA	1	NA	NA	NA	2
WTCHG_230414_251207	PtA	Barrett's	male	78	NA	NA	NA	NA	NA	NA	NA
WTCHG_230414_251208	PtA	Barrett's	male	78	NA	NA	NA	NA	NA	NA	NA
WTCHG_230414_251225	PtD	Gastric	female	90	4	NA	1	NA	NA	NA	2
WTCHG_230414_251226	PtD	Gastric	female	90	4	NA	1	NA	NA	NA	2
WTCHG_230414_251227	PtA	Barrett's	male	78	NA	NA	NA	NA	NA	NA	NA
WTCHG_230414_251228	PtA	Barrett's	male	78	NA	NA	NA	NA	NA	NA	NA
WTCHG_230414_251229	PtB	Oesophagus	male	77	NA	NA	NA	NA	NA	NA	NA
WTCHG_230414_251230	PtB	Oesophagus	male	77	NA	NA	NA	NA	NA	NA	NA
WTCHG_230414_251231	PtC	Duodenum	female	47	3	1	NA	NA	NA	NA	NA
WTCHG_230414_251232	PtC	Duodenum	female	47	NA	NA	NA	NA	NA	NA	NA
WTCHG_230414_251249	PtB	Duodenum	male	77	NA	NA	NA	NA	NA	NA	NA
WTCHG_230414_251250	PtB	Duodenum	male	77	3	1	NA	NA	NA	NA	NA
WTCHG_230414_251251	PtC	Gastric	female	47	NA	NA	NA	NA	NA	NA	NA
WTCHG_230414_251252	PtC	Gastric	female	47	NA	NA	NA	NA	NA	NA	NA
WTCHG_230414_251253	PtD	Barrett's	female	90	2	NA	NA	NA	1	NA	NA
WTCHG_230414_251254	PtD	Barrett's	female	90	2	NA	NA	NA	3	NA	NA
WTCHG_230414_251255	PtA	Oesophagus	male	78	5	NA	NA	4	NA	5	1
WTCHG_230414_251256	PtA	Oesophagus	male	78	5	NA	NA	4	NA	5	1
WTCHG_230414_251273	PtD	Barrett's	female	90	2	NA	NA	NA	3	NA	NA
WTCHG_230414_251274	PtD	Barrett's	female	90	2	NA	NA	NA	1	NA	NA
WTCHG_230414_251275	PtA	Oesophagus	male	78	5	NA	NA	4	NA	5	1
WTCHG_230414_251276	PtA	Oesophagus	male	78	2	NA	NA	3	NA	5	1
WTCHG_230414_251277	PtB	Duodenum	male	77	NA	NA	NA	NA	NA	NA	NA
WTCHG_230414_251278	PtB	Duodenum	male	77	3	1	NA	NA	NA	NA	NA
WTCHG_230414_251279	PtC	Gastric	female	47	NA	NA	NA	NA	NA	NA	NA
WTCHG_230414_251280	PtC	Gastric	female	47	NA	NA	NA	NA	NA	NA	NA
WTCHG_230414_252204	PtC	Duodenum	female	47	1	2	NA	NA	NA	NA	NA
WTCHG_230414_252205	Control	Brain	NA	NA	8	NA	NA	NA	NA	NA	NA
WTCHG_230414_252206	PtD	Gastric	female	90	4	NA	2	NA	NA	NA	NA
WTCHG_230414_252207	PtA	Barrett's	male	78	NA	NA	NA	NA	NA	NA	NA
WTCHG_230414_252208	PtA	Barrett's	male	78	NA	NA	NA	NA	NA	NA	NA
WTCHG_230414_252225	PtD	Gastric	female	90	NA	NA	NA	NA	NA	NA	NA
WTCHG_230414_252226	PtD	Gastric	female	90	1	NA	2	NA	NA	NA	2
WTCHG_230414_252227	PtA	Barrett's	male	78	NA	NA	NA	NA	NA	NA	NA
WTCHG_230414_252228	PtA	Barrett's	male	78	NA	NA	NA	NA	NA	NA	NA
WTCHG_230414_252229	Control	Brain	NA	NA	8	NA	NA	NA	NA	NA	NA
WTCHG_230414_252230	PtB	Oesophagus	male	77	NA	NA	NA	NA	NA	NA	NA
WTCHG_230414_252231	Control	Blank	NA	NA	NA	NA	NA	NA	NA	NA	NA
WTCHG_230414_252232	PtC	Duodenum	female	47	3	1	NA	NA	NA	NA	NA
WTCHG_230414_252249	PtB	Duodenum	male	77	NA	NA	NA	NA	NA	NA	NA
WTCHG_230414_252250	PtB	Duodenum	male	77	3	1	NA	NA	NA	NA	NA
WTCHG_230414_252251	PtC	Gastric	female	47	NA	NA	NA	NA	NA	NA	NA
WTCHG_230414_252252	PtC	Gastric	female	47	4	NA	2	NA	NA	NA	2
WTCHG_230414_252253	Control	Brain	NA	NA	8	NA	NA	NA	NA	NA	NA
WTCHG_230414_252254	PtD	Barrett's	female	90	NA	NA	NA	NA	NA	NA	NA
WTCHG_230414_252255	Control	Blank	NA	NA	NA	NA	NA	NA	NA	NA	NA
WTCHG_230414_252256	PtA	Oesophagus	male	78	2	NA	NA	3	NA	5	1
WTCHG_230414_252273	PtD	Barrett's	female	90	5	NA	NA	NA	2	NA	NA
WTCHG_230414_252274	PtD	Barrett's	female	90	2	NA	NA	NA	3	NA	NA
WTCHG_230414_252275	PtA	Oesophagus	male	78	2	NA	NA	3	NA	5	1
WTCHG_230414_252276	PtA	Oesophagus	male	78	2	NA	NA	3	NA	5	1
WTCHG_230414_252277	Control	Brain	NA	NA	8	NA	NA	NA	NA	NA	NA
WTCHG_230414_252278	PtB	Duodenum	male	77	3	1	NA	NA	NA	NA	NA
WTCHG_230414_252279	Control	Blank	NA	NA	NA	NA	NA	NA	NA	NA	NA
WTCHG_230414_252280	PtC	Gastric	female	47	NA	NA	NA	NA	NA	NA	NA
WTCHG_230414_253203	PtC	Duodenum	female	47	NA	NA	NA	NA	NA	NA	NA
WTCHG_230414_253204	PtC	Duodenum	female	47	NA	NA	NA	NA	NA	NA	NA
WTCHG_230414_253205	PtD	Gastric	female	90	NA	NA	NA	NA	NA	NA	NA
WTCHG_230414_253206	PtD	Gastric	female	90	4	NA	2	NA	NA	NA	2
WTCHG_230414_253207	PtA	Barrett's	male	78	NA	NA	NA	NA	NA	NA	NA
WTCHG_230414_253208	PtA	Barrett's	male	78	NA	NA	NA	NA	NA	NA	NA
WTCHG_230414_253225	PtD	Gastric	female	90	NA	NA	NA	NA	NA	NA	NA
WTCHG_230414_253226	PtD	Gastric	female	90	4	NA	1	NA	NA	NA	2
WTCHG_230414_253227	PtA	Barrett's	male	78	NA	NA	NA	NA	NA	NA	NA
WTCHG_230414_253228	PtA	Barrett's	male	78	NA	NA	NA	NA	NA	NA	NA
WTCHG_230414_253229	PtB	Oesophagus	male	77	NA	NA	NA	NA	NA	NA	NA
WTCHG_230414_253230	PtB	Oesophagus	male	77	NA	NA	NA	NA	NA	NA	NA
WTCHG_230414_253231	PtC	Duodenum	female	47	NA	NA	NA	NA	NA	NA	NA
WTCHG_230414_253232	PtC	Duodenum	female	47	1	2	NA	NA	NA	NA	NA
WTCHG_230414_253249	PtB	Duodenum	male	77	NA	NA	NA	NA	NA	NA	NA
WTCHG_230414_253250	PtB	Duodenum	male	77	3	1	NA	NA	NA	NA	NA
WTCHG_230414_253251	PtC	Gastric	female	47	NA	NA	NA	NA	NA	NA	NA
WTCHG_230414_253252	PtC	Gastric	female	47	4	NA	2	NA	NA	NA	2
WTCHG_230414_253253	PtD	Barrett's	female	90	NA	NA	NA	NA	NA	NA	NA
WTCHG_230414_253254	PtD	Barrett's	female	90	1	NA	NA	NA	1	NA	NA
WTCHG_230414_253255	PtA	Oesophagus	male	78	7	NA	NA	4	NA	5	1
WTCHG_230414_253256	PtA	Oesophagus	male	78	5	NA	NA	4	NA	5	1
WTCHG_230414_253273	PtD	Barrett's	female	90	NA	NA	NA	NA	NA	NA	NA
WTCHG_230414_253274	PtD	Barrett's	female	90	2	NA	NA	NA	3	NA	1
WTCHG_230414_253275	PtA	Oesophagus	male	78	7	NA	NA	4	NA	5	1
WTCHG_230414_253276	PtA	Oesophagus	male	78	2	NA	NA	3	NA	5	1
WTCHG_230414_253277	PtB	Duodenum	male	77	3	1	NA	NA	NA	NA	NA
WTCHG_230414_253278	PtB	Duodenum	male	77	3	1	NA	NA	NA	NA	NA
WTCHG_230414_253279	PtC	Gastric	female	47	NA	NA	NA	NA	NA	NA	NA
WTCHG_230414_253280	PtC	Gastric	female	47	NA	NA	NA	NA	NA	NA	NA
WTCHG_230414_254203	PtC	Duodenum	female	47	3	1	NA	NA	NA	NA	NA
WTCHG_230414_254204	PtC	Duodenum	female	47	NA	NA	NA	NA	NA	NA	NA
WTCHG_230414_254205	PtD	Gastric	female	90	NA	NA	NA	NA	NA	NA	NA
WTCHG_230414_254206	PtD	Gastric	female	90	NA	NA	NA	NA	NA	NA	NA
WTCHG_230414_254207	PtA	Barrett's	male	78	NA	NA	NA	NA	NA	NA	NA
WTCHG_230414_254208	PtA	Barrett's	male	78	NA	NA	NA	NA	NA	NA	NA
WTCHG_230414_254225	PtD	Gastric	female	90	4	NA	2	NA	NA	NA	NA
WTCHG_230414_254226	PtD	Gastric	female	90	NA	NA	NA	NA	NA	NA	NA
WTCHG_230414_254227	PtA	Barrett's	male	78	NA	NA	NA	NA	NA	NA	NA
WTCHG_230414_254228	PtA	Barrett's	male	78	NA	NA	NA	NA	NA	NA	NA
WTCHG_230414_254229	PtB	Oesophagus	male	77	NA	NA	NA	NA	NA	NA	NA
WTCHG_230414_254230	PtB	Oesophagus	male	77	NA	NA	NA	NA	NA	NA	NA
WTCHG_230414_254231	PtC	Duodenum	female	47	NA	NA	NA	NA	NA	NA	NA
WTCHG_230414_254232	PtC	Duodenum	female	47	NA	NA	NA	NA	NA	NA	NA
WTCHG_230414_254249	PtB	Duodenum	male	77	3	1	NA	NA	NA	NA	NA
WTCHG_230414_254250	PtB	Duodenum	male	77	3	1	NA	NA	NA	NA	NA
WTCHG_230414_254251	PtC	Gastric	female	47	NA	NA	NA	NA	NA	NA	NA
WTCHG_230414_254252	PtC	Gastric	female	47	1	NA	2	NA	NA	NA	2
WTCHG_230414_254253	PtD	Barrett's	female	90	2	NA	NA	NA	1	NA	NA
WTCHG_230414_254254	PtD	Barrett's	female	90	2	NA	NA	NA	3	NA	1
WTCHG_230414_254255	PtA	Oesophagus	male	78	1	NA	NA	4	NA	2	1
WTCHG_230414_254256	PtA	Oesophagus	male	78	2	NA	NA	3	NA	5	1
WTCHG_230414_254273	PtD	Barrett's	female	90	2	NA	NA	NA	1	NA	1
WTCHG_230414_254274	PtD	Barrett's	female	90	5	NA	NA	NA	2	NA	NA
WTCHG_230414_254275	PtA	Oesophagus	male	78	5	NA	NA	4	NA	5	1
WTCHG_230414_254276	PtA	Oesophagus	male	78	2	NA	NA	3	NA	5	1
WTCHG_230414_254277	PtB	Duodenum	male	77	3	1	NA	NA	NA	NA	NA
WTCHG_230414_254278	PtB	Duodenum	male	77	3	1	NA	NA	NA	NA	NA
WTCHG_230414_254279	PtC	Gastric	female	47	NA	NA	NA	NA	NA	NA	NA
WTCHG_230414_254280	PtC	Gastric	female	47	NA	NA	NA	NA	NA	NA	NA
WTCHG_230414_255203	PtC	Duodenum	female	47	NA	NA	NA	NA	NA	NA	NA
WTCHG_230414_255204	PtC	Duodenum	female	47	NA	NA	NA	NA	NA	NA	NA
WTCHG_230414_255205	PtD	Gastric	female	90	4	NA	2	NA	NA	NA	2
WTCHG_230414_255206	PtD	Gastric	female	90	4	NA	1	NA	NA	NA	2
WTCHG_230414_255207	PtA	Barrett's	male	78	NA	NA	NA	NA	NA	NA	NA
WTCHG_230414_255208	PtA	Barrett's	male	78	NA	NA	NA	NA	NA	NA	NA
WTCHG_230414_255225	PtD	Gastric	female	90	NA	NA	NA	NA	NA	NA	NA
WTCHG_230414_255226	PtD	Gastric	female	90	4	NA	1	NA	NA	NA	2
WTCHG_230414_255227	PtA	Barrett's	male	78	NA	NA	NA	NA	NA	NA	NA
WTCHG_230414_255228	PtA	Barrett's	male	78	NA	NA	NA	NA	NA	NA	NA
WTCHG_230414_255229	PtB	Oesophagus	male	77	NA	NA	NA	NA	NA	NA	NA
WTCHG_230414_255230	PtB	Oesophagus	male	77	NA	NA	NA	NA	NA	NA	NA
WTCHG_230414_255231	PtC	Duodenum	female	47	3	1	NA	NA	NA	NA	NA
WTCHG_230414_255232	PtC	Duodenum	female	47	3	3	NA	NA	NA	NA	NA
WTCHG_230414_255249	PtB	Duodenum	male	77	3	1	NA	NA	NA	NA	NA
WTCHG_230414_255250	PtB	Duodenum	male	77	3	1	NA	NA	NA	NA	NA
WTCHG_230414_255251	PtC	Gastric	female	47	NA	NA	NA	NA	NA	NA	NA
WTCHG_230414_255252	PtC	Gastric	female	47	NA	NA	NA	NA	NA	NA	NA
WTCHG_230414_255253	PtD	Barrett's	female	90	NA	NA	NA	NA	NA	NA	NA
WTCHG_230414_255254	PtD	Barrett's	female	90	NA	NA	NA	NA	NA	NA	NA
WTCHG_230414_255255	PtA	Oesophagus	male	78	5	NA	NA	4	NA	5	1
WTCHG_230414_255256	PtA	Oesophagus	male	78	2	NA	NA	3	NA	5	1
WTCHG_230414_255273	PtD	Barrett's	female	90	2	NA	NA	NA	1	NA	1
WTCHG_230414_255274	PtD	Barrett's	female	90	NA	NA	NA	NA	NA	NA	NA
WTCHG_230414_255275	PtA	Oesophagus	male	78	2	NA	NA	3	NA	5	1
WTCHG_230414_255276	PtA	Oesophagus	male	78	2	NA	NA	3	NA	5	1
WTCHG_230414_255277	PtB	Duodenum	male	77	1	2	NA	NA	NA	NA	NA
WTCHG_230414_255278	PtB	Duodenum	male	77	7	4	NA	NA	NA	NA	NA
WTCHG_230414_255279	PtC	Gastric	female	47	NA	NA	NA	NA	NA	NA	NA
WTCHG_230414_255280	PtC	Gastric	female	47	NA	NA	NA	NA	NA	NA	NA
WTCHG_230414_256203	PtC	Duodenum	female	47	NA	NA	NA	NA	NA	NA	NA
WTCHG_230414_256204	PtC	Duodenum	female	47	5	4	NA	NA	NA	NA	NA
WTCHG_230414_256205	PtD	Gastric	female	90	4	NA	2	NA	NA	NA	2
WTCHG_230414_256206	Control	Brain	NA	NA	8	NA	NA	NA	NA	NA	NA
WTCHG_230414_256207	PtA	Barrett's	male	78	NA	NA	NA	NA	NA	NA	NA
WTCHG_230414_256208	PtA	Barrett's	male	78	NA	NA	NA	NA	NA	NA	NA
WTCHG_230414_256225	PtD	Gastric	female	90	4	NA	2	NA	NA	NA	2
WTCHG_230414_256226	PtD	Gastric	female	90	NA	NA	NA	NA	NA	NA	NA
WTCHG_230414_256227	PtA	Barrett's	male	78	NA	NA	NA	NA	NA	NA	NA
WTCHG_230414_256228	PtA	Barrett's	male	78	NA	NA	NA	NA	NA	NA	NA
WTCHG_230414_256229	PtB	Oesophagus	male	77	NA	NA	NA	NA	NA	NA	NA
WTCHG_230414_256230	Control	Brain	NA	NA	8	NA	NA	NA	NA	NA	NA
WTCHG_230414_256231	PtC	Duodenum	female	47	5	4	NA	NA	NA	NA	NA
WTCHG_230414_256232	Control	Blank	NA	NA	NA	NA	NA	NA	NA	NA	NA
WTCHG_230414_256249	PtB	Duodenum	male	77	3	1	NA	NA	NA	NA	NA
WTCHG_230414_256250	PtB	Duodenum	male	77	NA	NA	NA	NA	NA	NA	NA
WTCHG_230414_256251	PtC	Gastric	female	47	NA	NA	NA	NA	NA	NA	NA
WTCHG_230414_256252	PtC	Gastric	female	47	NA	NA	NA	NA	NA	NA	NA
WTCHG_230414_256253	PtD	Barrett's	female	90	7	NA	NA	NA	4	NA	NA
WTCHG_230414_256254	Control	Brain	NA	NA	8	NA	NA	NA	NA	NA	NA
WTCHG_230414_256255	PtA	Oesophagus	male	78	2	NA	NA	3	NA	5	1
WTCHG_230414_256256	Control	Blank	NA	NA	NA	NA	NA	NA	NA	NA	NA
WTCHG_230414_256273	PtD	Barrett's	female	90	NA	NA	NA	NA	NA	NA	NA
WTCHG_230414_256274	PtD	Barrett's	female	90	2	NA	NA	NA	1	NA	NA
WTCHG_230414_256275	PtA	Oesophagus	male	78	2	NA	NA	3	NA	5	1
WTCHG_230414_256276	PtA	Oesophagus	male	78	7	NA	NA	4	NA	5	1
WTCHG_230414_256277	PtB	Duodenum	male	77	3	1	NA	NA	NA	NA	NA
WTCHG_230414_256278	Control	Brain	NA	NA	8	NA	NA	NA	NA	NA	NA
WTCHG_230414_256279	PtC	Gastric	female	47	NA	NA	NA	NA	NA	NA	NA
WTCHG_230414_256280	Control	Blank	NA	NA	NA	NA	NA	NA	NA	NA	NA
WTCHG_248199_201201	PtA	Oesophagus	male	78	6	NA	NA	1	NA	4	NA
WTCHG_248199_201202	PtA	Oesophagus	male	78	6	NA	NA	1	NA	4	NA
WTCHG_248199_201203	PtA	Oesophagus	male	78	6	NA	NA	1	NA	4	NA
WTCHG_248199_201204	PtA	Oesophagus	male	78	6	NA	NA	1	NA	4	NA
WTCHG_248199_201205	PtA	Oesophagus	male	78	6	NA	NA	1	NA	4	NA
WTCHG_248199_201206	PtA	Oesophagus	male	78	6	NA	NA	1	NA	4	NA
WTCHG_248199_201207	PtA	Oesophagus	male	78	6	NA	NA	1	NA	4	NA
WTCHG_248199_201208	PtA	Oesophagus	male	78	6	NA	NA	1	NA	4	NA
WTCHG_248199_201249	PtC	Gastric	female	47	NA	NA	NA	NA	NA	NA	NA
WTCHG_248199_201250	PtC	Gastric	female	47	NA	NA	NA	NA	NA	NA	NA
WTCHG_248199_201251	PtC	Gastric	female	47	NA	NA	NA	NA	NA	NA	NA
WTCHG_248199_201252	PtC	Gastric	female	47	NA	NA	NA	NA	NA	NA	NA
WTCHG_248199_201253	PtC	Gastric	female	47	4	NA	2	NA	NA	NA	NA
WTCHG_248199_201254	PtC	Gastric	female	47	NA	NA	NA	NA	NA	NA	NA
WTCHG_248199_201255	PtC	Gastric	female	47	NA	NA	NA	NA	NA	NA	NA
WTCHG_248199_201256	PtC	Gastric	female	47	NA	NA	NA	NA	NA	NA	NA
WTCHG_248199_202201	PtA	Oesophagus	male	78	6	NA	NA	1	NA	4	NA
WTCHG_248199_202202	PtA	Oesophagus	male	78	6	NA	NA	1	NA	4	NA
WTCHG_248199_202203	PtA	Oesophagus	male	78	6	NA	NA	1	NA	4	NA
WTCHG_248199_202204	PtA	Oesophagus	male	78	6	NA	NA	1	NA	4	NA
WTCHG_248199_202205	PtA	Oesophagus	male	78	6	NA	NA	1	NA	4	NA
WTCHG_248199_202206	PtA	Oesophagus	male	78	6	NA	NA	1	NA	4	NA
WTCHG_248199_202207	PtA	Oesophagus	male	78	NA	NA	NA	NA	NA	NA	NA
WTCHG_248199_202208	PtA	Oesophagus	male	78	NA	NA	NA	NA	NA	NA	NA
WTCHG_248199_202249	PtC	Gastric	female	47	7	NA	3	NA	NA	NA	NA
WTCHG_248199_202250	PtC	Gastric	female	47	7	NA	3	NA	NA	NA	NA
WTCHG_248199_202251	PtC	Gastric	female	47	NA	NA	NA	NA	NA	NA	NA
WTCHG_248199_202252	PtC	Gastric	female	47	NA	NA	NA	NA	NA	NA	NA
WTCHG_248199_202253	PtC	Gastric	female	47	4	NA	2	NA	NA	NA	NA
WTCHG_248199_202254	PtC	Gastric	female	47	NA	NA	NA	NA	NA	NA	NA
WTCHG_248199_202255	PtC	Gastric	female	47	NA	NA	NA	NA	NA	NA	NA
WTCHG_248199_202256	PtC	Gastric	female	47	NA	NA	NA	NA	NA	NA	NA
WTCHG_248199_203201	PtA	Oesophagus	male	78	6	NA	NA	1	NA	4	NA
WTCHG_248199_203202	PtA	Oesophagus	male	78	6	NA	NA	1	NA	4	NA
WTCHG_248199_203203	PtA	Oesophagus	male	78	6	NA	NA	1	NA	4	NA
WTCHG_248199_203204	PtA	Oesophagus	male	78	6	NA	NA	1	NA	4	NA
WTCHG_248199_203205	PtA	Oesophagus	male	78	6	NA	NA	1	NA	4	NA
WTCHG_248199_203206	PtA	Oesophagus	male	78	6	NA	NA	1	NA	4	NA
WTCHG_248199_203207	PtA	Oesophagus	male	78	6	NA	NA	1	NA	4	NA
WTCHG_248199_203208	PtA	Oesophagus	male	78	6	NA	NA	1	NA	4	NA
WTCHG_248199_203249	PtC	Gastric	female	47	NA	NA	NA	NA	NA	NA	NA
WTCHG_248199_203250	PtC	Gastric	female	47	NA	NA	NA	NA	NA	NA	NA
WTCHG_248199_203251	PtC	Gastric	female	47	NA	NA	NA	NA	NA	NA	NA
WTCHG_248199_203252	PtC	Gastric	female	47	NA	NA	NA	NA	NA	NA	NA
WTCHG_248199_203253	PtC	Gastric	female	47	NA	NA	NA	NA	NA	NA	NA
WTCHG_248199_203254	PtC	Gastric	female	47	NA	NA	NA	NA	NA	NA	NA
WTCHG_248199_203255	PtC	Gastric	female	47	NA	NA	NA	NA	NA	NA	NA
WTCHG_248199_203256	PtC	Gastric	female	47	NA	NA	NA	NA	NA	NA	NA
WTCHG_248199_204201	PtA	Oesophagus	male	78	6	NA	NA	1	NA	4	NA
WTCHG_248199_204202	PtA	Oesophagus	male	78	6	NA	NA	1	NA	4	NA
WTCHG_248199_204203	PtA	Oesophagus	male	78	6	NA	NA	1	NA	4	NA
WTCHG_248199_204204	PtA	Oesophagus	male	78	6	NA	NA	1	NA	4	NA
WTCHG_248199_204205	PtA	Oesophagus	male	78	6	NA	NA	1	NA	4	NA
WTCHG_248199_204206	PtA	Oesophagus	male	78	6	NA	NA	1	NA	4	NA
WTCHG_248199_204207	PtA	Oesophagus	male	78	6	NA	NA	1	NA	4	NA
WTCHG_248199_204208	Control	Brain	NA	NA	8	NA	NA	NA	NA	NA	NA
WTCHG_248199_204249	PtC	Gastric	female	47	4	NA	2	NA	NA	NA	2
WTCHG_248199_204250	PtC	Gastric	female	47	4	NA	2	NA	NA	NA	2
WTCHG_248199_204251	PtC	Gastric	female	47	NA	NA	NA	NA	NA	NA	NA
WTCHG_248199_204252	PtC	Gastric	female	47	7	NA	3	NA	NA	NA	NA
WTCHG_248199_204253	PtC	Gastric	female	47	NA	NA	NA	NA	NA	NA	NA
WTCHG_248199_204254	PtC	Gastric	female	47	NA	NA	NA	NA	NA	NA	NA
WTCHG_248199_204255	PtC	Gastric	female	47	4	NA	2	NA	NA	NA	2
WTCHG_248199_204256	Control	Brain	NA	NA	8	NA	NA	NA	NA	NA	NA
WTCHG_248199_205201	PtA	Oesophagus	male	78	6	NA	NA	1	NA	4	NA
WTCHG_248199_205202	PtA	Oesophagus	male	78	6	NA	NA	1	NA	4	NA
WTCHG_248199_205203	PtA	Oesophagus	male	78	6	NA	NA	1	NA	4	NA
WTCHG_248199_205204	PtA	Oesophagus	male	78	6	NA	NA	1	NA	4	NA
WTCHG_248199_205205	PtA	Oesophagus	male	78	6	NA	NA	1	NA	4	NA
WTCHG_248199_205206	PtA	Oesophagus	male	78	6	NA	NA	1	NA	4	NA
WTCHG_248199_205207	PtA	Oesophagus	male	78	6	NA	NA	1	NA	4	NA
WTCHG_248199_205208	PtA	Oesophagus	male	78	6	NA	NA	1	NA	4	NA
WTCHG_248199_205249	PtC	Gastric	female	47	NA	NA	NA	NA	NA	NA	NA
WTCHG_248199_205250	PtC	Gastric	female	47	NA	NA	NA	NA	NA	NA	NA
WTCHG_248199_205251	PtC	Gastric	female	47	NA	NA	NA	NA	NA	NA	NA
WTCHG_248199_205252	PtC	Gastric	female	47	NA	NA	NA	NA	NA	NA	NA
WTCHG_248199_205253	PtC	Gastric	female	47	NA	NA	NA	NA	NA	NA	NA
WTCHG_248199_205254	PtC	Gastric	female	47	NA	NA	NA	NA	NA	NA	NA
WTCHG_248199_205255	PtC	Gastric	female	47	NA	NA	NA	NA	NA	NA	NA
WTCHG_248199_205256	PtC	Gastric	female	47	NA	NA	NA	NA	NA	NA	NA
WTCHG_248199_206201	PtA	Oesophagus	male	78	6	NA	NA	1	NA	4	NA
WTCHG_248199_206202	PtA	Oesophagus	male	78	6	NA	NA	1	NA	4	NA
WTCHG_248199_206203	PtA	Oesophagus	male	78	6	NA	NA	1	NA	4	NA
WTCHG_248199_206204	PtA	Oesophagus	male	78	6	NA	NA	1	NA	4	NA
WTCHG_248199_206205	PtA	Oesophagus	male	78	6	NA	NA	1	NA	4	NA
WTCHG_248199_206206	PtA	Oesophagus	male	78	6	NA	NA	1	NA	4	NA
WTCHG_248199_206207	PtA	Oesophagus	male	78	NA	NA	NA	NA	NA	NA	NA
WTCHG_248199_206208	PtA	Oesophagus	male	78	6	NA	NA	1	NA	4	NA
WTCHG_248199_206249	PtC	Gastric	female	47	NA	NA	NA	NA	NA	NA	NA
WTCHG_248199_206250	PtC	Gastric	female	47	4	NA	2	NA	NA	NA	2
WTCHG_248199_206251	PtC	Gastric	female	47	NA	NA	NA	NA	NA	NA	NA
WTCHG_248199_206252	PtC	Gastric	female	47	NA	NA	NA	NA	NA	NA	NA
WTCHG_248199_206253	PtC	Gastric	female	47	NA	NA	NA	NA	NA	NA	NA
WTCHG_248199_206254	PtC	Gastric	female	47	4	NA	2	NA	NA	NA	NA
WTCHG_248199_206255	PtC	Gastric	female	47	NA	NA	NA	NA	NA	NA	NA
WTCHG_248199_206256	PtC	Gastric	female	47	NA	NA	NA	NA	NA	NA	NA
[truncated: 2,588 more rows]
